# Supplementary material for: Systemic signaling during abiotic stress combination in plants
Source: Proc Natl Acad Sci U S A. 2020 May 29;117(24):13810–20. doi: 10.1073/pnas.2005077117 (PMC7306788; doi:10.1073/pnas.2005077117)
Supplement: Supplementary File [file pnas.2005077117.sd01.xlsx]

## Sheet: 1
Dataset 1. Transcripts significantly upregulated (p < 0.05) in local leaves subjected to high light (HL) for 2 and 8 min.
genes	control_counts	2min_counts	8min_counts	Fold change 2 min	Fold change 8 min	Gene_description
AT1G01120	3525.52	4243.41	4072.17	1.20363	1.15506	Encodes a condensing enzyme KCS1 (3-ketoacyl-CoA synthase 1) which is involved in the critical fatty acid elongation process in wax biosynthesis.
AT1G01180	441.372	528.881	420.488	1.19827	0.952685	S-adenosyl-L-methionine-dependent methyltransferases superfamily protein;(source:Araport11)
AT1G01190	60.2097	84.5953	68.8891	1.40501	1.14415	member of CYP78A
AT1G01230	375.124	441.941	456.766	1.17812	1.21764	ORM1 is an ER localized orosomucoid-like protein involved in sphingolipid homeostasis.
AT1G01240	370.375	468.848	523.77	1.26588	1.41416	transmembrane protein;(source:Araport11)
AT1G01310	1.17989	9.56329	3.17118	8.10523	2.68769	CAP (Cysteine-rich secretory proteins, Antigen 5, and Pathogenesis-related 1 protein) superfamily protein;(source:Araport11)
AT1G01430	1599.19	1971.27	1550.44	1.23266	0.969516	Encodes a member of the TBL (TRICHOME BIREFRINGENCE-LIKE) gene family containing a plant-specific DUF231 (domain of unknown function) domain. TBL gene family has 46 members, two of which (TBR/AT5G06700 and TBL3/AT5G01360) have been shown to be involved in the synthesis and deposition of secondary wall cellulose, presumably by influencing the esterification state of pectic polymers. A nomenclature…
AT1G01440	550.929	630.442	556.171	1.14433	1.00951	hypothetical protein (DUF3133);(source:Araport11)
AT1G01500	216.093	262.364	264.923	1.21413	1.22597	Erythronate-4-phosphate dehydrogenase family protein;(source:Araport11)
AT1G01550	4652.81	5023.12	5152.14	1.07959	1.10732	Encodes a protein with no functionally characterized domains that to prevent the synthesis of a novel substance that moves from the root to the shoot, where it modifies shoot growth by interfering with auxin signaling. Synthesis and delivery of this substance requires neither phloem nor endodermis.
AT1G01570	20.2893	35.4818	31.4631	1.74879	1.55072	transferring glycosyl group transferase (DUF604);(source:Araport11)
AT1G01630	1108.44	1270.38	1164.32	1.1461	1.05042	Sec14p-like phosphatidylinositol transfer family protein;(source:Araport11)
AT1G01790	6481.71	7256.48	5945.34	1.11953	0.917249	Encodes a member of the cation/proton antiporters-2 antiporter superfamily, the K efflux antiporter KEA1 that is localized to the chloroplast envelope.
AT1G01800	1435.65	1633.74	1499.23	1.13798	1.04429	NAD(P)-binding Rossmann-fold superfamily protein;(source:Araport11)
AT1G02205	4685.93	6390.91	7637.24	1.36385	1.62982	Expression of the CER1 gene associated with production of stem epicuticular wax and pollen fertility. Biochemical studies showed that cer1 mutants are blocked in the conversion of stem wax C30 aldehydes to C29 alkanes, and they also lack the secondary alcohols and ketones. These suggested the CER1 protein is an aldehyde decarbonylase, but the exact molecular function of this protein remains to be…
AT1G02230	60.736	88.2473	76.0164	1.45297	1.25159	NAC domain containing protein 4;(source:Araport11)
AT1G02300	203.782	249.396	264.093	1.22384	1.29596	Encodes a capase involved in stress induced cell death.
AT1G02360	81.5944	145.04	132.597	1.77757	1.62507	Chitinase family protein;(source:Araport11)
AT1G02410	448.617	516.141	521.286	1.15051	1.16198	Encodes a member of the cytochrome c oxidase 11 protein family. It is an integral mitochondrial protein and likely plays an important role as a mitochondrial chaperone in COX complex assembly, affecting plant growth and pollen germination.
AT1G02450	180.902	253.238	210.93	1.39986	1.16599	NIMIN1 modulates PR gene expression according the following model: NPR1 forms a ternary complex with NIMIN1 and TGA factors upon SAR induction that binds to a positive regulatory cis-element of the PR-1 promoter, termed LS7. This leads to PR-1 gene induction. NIMIN1 decreases transcriptional activation, possibly through its EAR motif, which results in fine-tuning of PR-1 gene expression.
AT1G02660	72.7166	118.414	201.511	1.62844	2.77118	alpha/beta-Hydrolases superfamily protein;(source:Araport11)
AT1G02820	6048.35	7295.44	6265.54	1.20619	1.03591	Late embryogenesis abundant 3 (LEA3) family protein;(source:Araport11)
AT1G02880	414.18	485.203	503.004	1.17148	1.21446	Encodes a thiamine pyrophosphokinase capable of producing thiamine pyrophosphate from free thiamine.
AT1G03130	18277.8	21619.9	20992.2	1.18285	1.14851	Encodes a protein predicted by sequence similarity with spinach PsaD to be photosystem I reaction center subunit II (PsaD2)
AT1G03210	269.011	396.816	429.122	1.47509	1.59518	Phenazine biosynthesis PhzC/PhzF protein;(source:Araport11)
AT1G03230	157.345	207.145	189.244	1.3165	1.20274	Eukaryotic aspartyl protease family protein;(source:Araport11)
AT1G03290	1427.18	1824.5	1897.9	1.27839	1.32983	ELKS/Rab6-interacting/CAST family protein;(source:Araport11)
AT1G03310	1309.11	1473.38	1398.59	1.12548	1.06835	Encodes a protein with strong similarity to isoamylase (EC:3.2.1.68) however lacks critical residues known to be important for activity. Appears to co localize with ISA1 in the chloroplast isoamylase complex. Mutations in this gene cause the loss of detectable isoamylase activity and the disruption of normal starch structure. It has been postulated that AtISA2 interacts with AtISA1 to form the Is…
AT1G03370	897.633	1173.01	1172.21	1.30678	1.30589	C2 calcium/lipid-binding and GRAM domain containing protein;(source:Araport11)
AT1G03380	2374.22	2600.64	2060.2	1.09537	0.867737	yeast autophagy 18 G-like protein;(source:Araport11)
AT1G03400	1377.26	1634.05	1640.56	1.18645	1.19118	A single copy gene that encodes a protein with sequence similarity to tomato E8 (ACC oxidase, the last step in ethylene biosynthesis) involved in ethylene synthesis and fruit ripening in tomato. This gene is not induced by ethylene in siliques. The transcript is found in siliques, etiolated seedlings, leaves, stems and flowers.
AT1G03430	382.01	440.984	529.697	1.15438	1.38661	Encodes AHP5, one of the six Arabidopsis thaliana histidine phosphotransfer proteins (AHPs). AHPs function as redundant positive regulators of cytokinin signaling. Members of the AHP gene family include: AT3G21510 (AHP1), AT3G29350 (AHP2), AT5G39340 (AHP3), AT3G16360 (AHP4), AT1G03430 (AHP5) and AT1G80100 (AHP6).
AT1G03475	2609.17	2896.52	3056.22	1.11013	1.17134	Encodes coproporphyrinogen III oxidase, a key enzyme in the biosynthetic pathway of chlorophyll and heme, a tetrapyrrole pathway. Mutants express cytological and molecular markers associated with the defense responses, usually activated by pathogen infection.
AT1G03590	475.937	541.436	496.951	1.13762	1.04415	Protein phosphatase 2C family protein;(source:Araport11)
AT1G03600	7335.85	8099.97	8327.8	1.10416	1.13522	PSB27 is a chloroplast lumen localized protein that is involved in adaptation to changes in light intensity.
AT1G03610	939.883	1040.11	995.821	1.10664	1.05952	plant/protein (DUF789);(source:Araport11)
AT1G03630	5731.64	6671.48	6501.31	1.16397	1.13428	Encodes for a protein with protochlorophyllide oxidoreductase activity. The enzyme is NADPH- and light-dependent.
AT1G03680	5968.05	6992.24	6621.06	1.17161	1.10942	encodes a chloroplast thioredoxin similar to prokaryotic thioredoxins.
AT1G03740	739.499	857.276	885.502	1.15927	1.19743	Protein kinase superfamily protein;(source:Araport11)
AT1G03850	71.5136	119.149	73.8535	1.6661	1.03272	Encodes glutaredoxin ATGRXS13, required to facilitate Botrytis cinerea infection of Arabidopsis thaliana plants. Sylvain La Camera et al (2011, PMID:21756272) reported a third splice variant in addition to the two annotated in TAIR10.
AT1G04020	73.1654	109.559	102.287	1.49741	1.39803	Encodes a protein containing two tandem BRCA1 C-Terminal (BRCT) domains, which function in phosphorylation-dependent protein?protein interactions.Loss of function mutations cause defects in meristem organization due to failure to repress WUS. BARD1 binds to WUS promoter and over expression of BARD reduces the extent of WUS expression.
AT1G04250	2837.91	3311.05	3039.34	1.16672	1.07098	Transcription regulator acting as repressor of auxin-inducible gene expression. Auxin-inducible AUX/IAA gene. Short-lived nuclear protein with four conserved domains. Domain III has homology to beta alpha alpha dimerization and DNA binding domains. Involved in auxin signaling and is a positive modulator of natural leaf senescence. Auxin induces the degradation of the protein in a dosage-dependent…
AT1G04280	508.952	598.003	548.047	1.17497	1.07681	P-loop containing nucleoside triphosphate hydrolases superfamily protein;(source:Araport11)
AT1G04313	6.89187	22.181	19.1552	3.21843	2.77939	None;(source:Araport11)
AT1G04323	12.1192	27.4784	13.3836	2.26734	1.10433	None;(source:Araport11)
AT1G04440	1766.32	1933.48	2108.08	1.09464	1.19349	casein kinase like 13;(source:Araport11)
AT1G04530	5357.8	6611.99	5827.81	1.23409	1.08772	Encodes one of the 36 carboxylate clamp (CC)-tetratricopeptide repeat (TPR) proteins (Prasad 2010, Pubmed ID: 20856808) with potential to interact with Hsp90/Hsp70 as co-chaperones.
AT1G04600	86.7361	127.765	127.838	1.47303	1.47387	member of Myosin-like proteins
AT1G04630	326.292	382.029	411.94	1.17082	1.26249	GRIM-19 protein;(source:Araport11)
AT1G04770	352.339	540.927	621.829	1.53524	1.76486	SDI2 is a member of a small family of TPR proteins in Arabidopsis. Like SDI1 it is induced by low sulfer and appears to play a role in negative regulation of glucosinolate biosynthesis.
AT1G04800	8.77625	28.1422	59.5421	3.20663	6.78445	glycine-rich protein;(source:Araport11)
AT1G04980	511.932	733.529	725.712	1.43286	1.41759	Encodes a protein disulfide isomerase-like (PDIL) protein, a member of a multigene family within the thioredoxin (TRX) superfamily. Transcript levels for this gene are up-regulated in response to three different chemical inducers of ER stress (dithiothreitol, beta-mercaptoethanol, and tunicamycin). AtIRE1-2 does not appear to be required for this response, but the atbzip60 mutant has a diminished…
AT1G05010	3906.82	4472.01	4850.79	1.14467	1.24162	Encodes 1-aminocyclopropane-1-carboxylate oxidase
AT1G05035	12.7115	36.2511	28.5168	2.85185	2.2434	hypothetical protein;(source:Araport11)
AT1G05570	1980.66	2413.34	2347.74	1.21846	1.18533	Encodes a callose synthase 1 catalytic subunit . Member of Glycosyltransferase Family- 48.
AT1G05630	543.163	650.086	630.367	1.19685	1.16055	Encodes an inositol polyphosphate 5-phosphatase with phosphatase activity toward only Ins(1,4,5)P3. Induced in response to ABA and wounding treatments. Expressed in young seedlings and flowers, while no transcripts were detectable in maturated roots, stems, and rosette leaves Modulates the development of cotyledon veins through its regulation of auxin homeostasis. Involved in blue light light?sti…
AT1G06040	6606.68	7444.79	7195.81	1.12686	1.08917	Encodes salt tolerance protein (STO) which confers salt tolerance to yeast cells. Fully complements calcineurin deficient yeast but does not encode a phosphoprotein phosphatase. Sequence has similarities to CONSTANS. STO co-localizes with COP1 and plays a role in light signaling.STO transcript levels are regulated by photoperiod and phtyohormones. STO competes with FLC in the regulation of floral…
AT1G06550	657.655	791.268	694.692	1.20317	1.05632	ATP-dependent caseinolytic (Clp) protease/crotonase family protein;(source:Araport11)
AT1G06650	1483.57	1687.02	1755.38	1.13714	1.18322	encodes a protein whose sequence is similar to 2-oxoglutarate-dependent dioxygenase The mRNA is cell-to-cell mobile.
AT1G06680	100008	113867	114974	1.13858	1.14964	Encodes a 23 kD extrinsic protein that is part of photosystem II and participates in the regulation of oxygen evolution. Phosphorylation of this protein is dependent on calcium. In plsp1-1 mutant plastids, the nonmature form of the protein localizes in the stroma. The mRNA is cell-to-cell mobile.
AT1G06690	2988.29	3423.77	3147.34	1.14573	1.05323	NAD(P)-linked oxidoreductase superfamily protein;(source:Araport11)
AT1G06820	1383.96	1503.06	1215.41	1.08606	0.878213	Encodes carotenoid isomerase. Catalyzes the isomerization of poly-cis-carotenoids to all-trans-carotenoids. Together with PDS and ZDS, CRTiso is required to complete the synthesis of lycopene from phytoene.
AT1G07000	595.614	731.738	945.647	1.22854	1.58768	A member of EXO70 gene family, putative exocyst subunits, conserved in land plants. Arabidopsis thaliana contains 23 putative EXO70 genes, which can be classified into eight clusters on the phylogenetic tree.
AT1G07135	83.8488	127.28	1139.09	1.51797	13.585	glycine-rich protein;(source:Araport11)
AT1G07400	51.0645	171.904	2297.72	3.36641	44.9964	HSP20-like chaperones superfamily protein;(source:Araport11)
AT1G07440	1766.51	1960.38	1834.91	1.10975	1.03872	NAD(P)-binding Rossmann-fold superfamily protein;(source:Araport11)
AT1G07590	7465.24	9910.88	7889.05	1.3276	1.05677	Tetratricopeptide repeat (TPR)-like superfamily protein;(source:Araport11)
AT1G07620	711.427	869.852	815.581	1.22269	1.1464	GTP-binding protein Obg/CgtA;(source:Araport11)
AT1G07630	505.696	608.81	602.264	1.2039	1.19096	Encodes a protein phosphatase 2C like gene, similar to POL. Involved in leaf development. Knockout mutants have abnormally shaped leaves.
AT1G07700	2082.75	2363.84	2272.34	1.13496	1.09103	Thioredoxin superfamily protein;(source:Araport11)
AT1G07890	5630.78	6389.51	8061.4	1.13475	1.43167	Encodes a cytosolic ascorbate peroxidase APX1. Ascorbate peroxidases are enzymes that scavenge hydrogen peroxide in plant cells. Eight types of APX have been described for Arabidopsis: three cytosolic (APX1, APX2, APX6), two chloroplastic types (stromal sAPX, thylakoid tAPX), and three microsomal (APX3, APX4, APX5) isoforms. At least part of the induction of heat shock proteins during light stres…
AT1G08050	302.172	363.635	328.638	1.2034	1.08759	Zinc finger (C3HC4-type RING finger) family protein;(source:Araport11)
AT1G08200	4165.45	4908.57	4694.44	1.1784	1.12699	Encodes a putative UDP-D-apiose/UPD-D-xylose synthetase.
AT1G08380	43928.4	53245.2	54577.8	1.21209	1.24243	Encodes subunit O of photosystem I.
AT1G08390	54.6401	78.208	68.4871	1.43133	1.25342	Involved in preserving the stability of 45S rDNA repeats.
AT1G08450	4599.92	6175.27	6051.64	1.34247	1.3156	Encodes one of three Arabidopsis calreticulins. In CRT-deficient mouse fibroblasts, this protein restores ER Ca2+ levels. Non-receptor component required for EFR-mediated immunity. Mutants show de-repressed anthocyanin accumulation in the presence of elf18, and EFR accumulation and signalling.
AT1G08540	2604.13	2809.03	2557.22	1.07868	0.981986	Enodes a subunit of chloroplast RNA polymerase, confers the ability to recognize promoter sequences on the core enzyme. SIG1 is induced by red and blue light.
AT1G08550	1004.99	1215.18	1220.15	1.20914	1.21409	Violaxanthin deepoxidase involved in xanthophyll cycle.Two major consequences of the npq1 mutation are the absence of zeaxanthin formation in strong light and the partial inhibition of the quenching of singlet excited chlorophylls in the photosystem II light-harvesting complex
AT1G09010	1658.48	1858.53	1758.54	1.12062	1.06033	glycoside hydrolase family 2 protein;(source:Araport11)
AT1G09060	1179.04	1313.69	1237.5	1.11421	1.04958	JMJ24 is a nuclear localized JmjC domain containing protein. It has been shown to bind to transcribed regions AtSN1 and solo LTR and the promoter of SDC. JMJ24 appears to regulate basal levels of transcription of silenced loci in part by controlling methylation in heterochromatic regions.
AT1G09080	420.529	624.984	635.33	1.48618	1.51079	Heat shock protein 70 (Hsp 70) family protein;(source:Araport11)
AT1G09210	3565.46	4348.75	4781.25	1.21969	1.34099	Encodes one of three Arabidopsis calreticulins.
AT1G09310	25373.2	30442.6	30273	1.19979	1.19311	plant/protein (Protein of unknown function, DUF538);(source:Araport11)
AT1G09340	24268.1	29693.8	28112.1	1.22357	1.1584	Encodes CHLOROPLAST RNA BINDING (CRB), a putative RNA-binding protein. CRB is important for the proper functioning of the chloroplast. Mutations in CRB also affects the circadian system, altering the expression of both oscillator and output genes. The mRNA is cell-to-cell mobile.
AT1G09350	25.5259	40.3837	39.99	1.58207	1.56664	Predicted to encode a galactinol synthase
AT1G09390	272.718	329.067	301.594	1.20662	1.10588	GDSL-motif esterase/acyltransferase/lipase. Enzyme group with broad substrate specificity that may catalyze acyltransfer or hydrolase reactions with lipid and non-lipid substrates.
AT1G09440	289.112	360.396	299.692	1.24656	1.03659	Protein kinase superfamily protein;(source:Araport11)
AT1G09490	1079.38	1282.37	1090.44	1.18807	1.01024	similar to Eucalyptus gunnii alcohol dehydrogenase of unknown physiological function (GI:1143445), Vigna unguiculata (gi:1854445), NOT a cinnamyl-alcohol dehydrogenase; Location of EST gb:H37170, gb:H77227 and gb:AA605565
AT1G09730	829.945	913.784	848.21	1.10102	1.02201	Encodes a SUMO protease that positively regulates the transition to flowering in long and short days.
AT1G09840	1055.59	1188.57	1064.93	1.12598	1.00885	shaggy-like protein kinase 41;(source:Araport11)
AT1G09890	15.187	31.1573	20.3857	2.05158	1.34232	Rhamnogalacturonate lyase family protein;(source:Araport11)
AT1G10340	508.527	684.191	813.209	1.34544	1.59915	Ankyrin repeat family protein;(source:Araport11)
AT1G10370	3469.7	3932.24	3754.26	1.13331	1.08201	Encodes GSTU17 (Glutathione S-Transferase U17). Functions as a negative component of stress-mediated signal transduction pathways in drought and salt stress responses.
AT1G10470	3430.92	4000.87	3359.56	1.16612	0.979201	Encodes a two-component response regulator. Acts redundantly with ARR3 in the control of circadian period in a cytokinin-independent manner.
AT1G10560	28.8688	53.1884	111.84	1.84242	3.87407	Encodes a protein containing a UND, a U-box, and an ARM domain. This protein has E3 ubiquitin ligase activity based on in vitro assays.
AT1G10640	28.4247	73.7889	110.559	2.59594	3.88955	Pectin lyase-like superfamily protein;(source:Araport11)
AT1G10650	1169.96	1292.3	1075.65	1.10457	0.91939	SBP (S-ribonuclease binding protein) family protein;(source:Araport11)
AT1G10657	72.396	144.41	159.789	1.99473	2.20715	transmembrane protein;(source:Araport11)
AT1G10670	2932.08	3198.6	3203.2	1.0909	1.09247	One of the three genes encoding subunit A of the trimeric protein ATP Citrate Lyase. Antisense ACLA-1 plants cause a reduction in cytosolic acetyl-CoA metabolism and have upregulation of stress-related genes and down-regulation of primary metabolism and growth genes, suggesting the mutation restricts normal growth and developmental processes and puts the plant into a state of stress.
AT1G10700	169.772	241.884	260.247	1.42476	1.53292	Encodes a P-independent phosphoribosyl pyrophosphate (PRPP) synthase.
AT1G10900	2786.44	3142.69	2561.52	1.12785	0.91928	Phosphatidylinositol-4-phosphate 5-kinase family protein;(source:Araport11)
AT1G11310	2529.86	3033.56	2858.68	1.1991	1.12998	A member of a large family of seven-transmembrane domain proteins specific to plants, homologs of the barley mildew resistance locus o (MLO) protein. The Arabidopsis genome contains 15 genes encoding MLO proteins, with localization in plasma membrane. Phylogenetic analysis revealed four clades of closely-related AtMLO genes. ATMLO2 belongs to the clade IV, with AtMLO3, AtMLO6 and AtMLO12. The gen…
AT1G11330	875.964	1141.87	1164.41	1.30356	1.32929	S-locus lectin protein kinase family protein;(source:Araport11)
AT1G11410	1679.38	1959.63	1675.18	1.16687	0.997495	S-locus lectin protein kinase family protein;(source:Araport11)
AT1G11660	602.79	679.818	707.256	1.12779	1.1733	heat shock protein 70 (Hsp 70) family protein;(source:Araport11)
AT1G11790	412.409	516.768	469.08	1.25305	1.13742	Encodes a plastid-localized arogenate dehydratase involved in phenylalanine biosynthesis. Not less than six genes encoding ADT were identi&#64257;ed in the Arabidopsis genome: ADT1 [At1g11790]; ADT2 [At3g07630]; ADT3 [At2g27820]; ADT4 [At3g44720]; ADT5 [At5g22630]; and ADT6 [At1g08250].
AT1G11840	4070.18	5074.71	5161.31	1.2468	1.26808	Encodes Ni+ dependent glyoxalase I homolog ATGLX1.
AT1G11850	71.3121	103.256	152.395	1.44795	2.13702	transmembrane protein;(source:Araport11)
AT1G11860	25886	30345.3	28219.3	1.17227	1.09014	Glycine cleavage T-protein family;(source:Araport11)
AT1G12090	1972.8	2837.4	2892.28	1.43826	1.46608	extensin-like protein (ELP)
AT1G12120	774.472	869.272	800.982	1.12241	1.03423	hypothetical protein (DUF863);(source:Araport11)
AT1G12140	1319.49	1515.65	1433.42	1.14866	1.08634	belongs to the flavin-monooxygenase (FMO) family, encodes a glucosinolate S-oxygenase that catalyzes the conversion of methylthioalkyl glucosinolates to methylsulfinylalkyl glucosinolates
AT1G12360	1209.5	1380.92	1310.73	1.14173	1.08369	encodes a Sec1 protein and expressed throughout the plant. physically interacts with Syntaxin1 and is required for cytokinesis.
AT1G12460	460.447	541.151	439.894	1.17527	0.955362	Leucine-rich repeat protein kinase family protein;(source:Araport11)
AT1G12750	334.002	434.74	401.391	1.30161	1.20176	RHOMBOID-like protein 6;(source:Araport11)
AT1G12800	7022.96	8142.79	7318.61	1.15945	1.0421	SDP is a chloroplast localized RNA binding protein that is required for plastid rRNA processing. Plants harboring a mutation in SDP have numerous defects including reduced chlorophyll content, poor growth, yellow leaves and abnormal chloroplasts.
AT1G12820	925.697	1043.6	750.109	1.12736	0.810318	Auxin receptor involved in primary and lateral root growth inhibition in response to nitrate. Target of miR393. Induced by nitrate in primary roots.
AT1G12840	2585.84	2948.98	2842.84	1.14043	1.09939	Encodes subunit C of the vacuolar H(+)-ATPase (V-ATPase). Bound and phosphorylated by AtWNK8. The mRNA is cell-to-cell mobile.
AT1G12900	40847	49962.5	45890.2	1.22316	1.12347	glyceraldehyde 3-phosphate dehydrogenase A subunit 2;(source:Araport11)
AT1G12990	810.424	975.002	1051.43	1.20308	1.29739	beta-1,4-N-acetylglucosaminyltransferase family protein;(source:Araport11)
AT1G13060	1412.63	1556.8	1594.45	1.10206	1.12871	Encodes 20S proteasome beta subunit PBE1 (PBE1).
AT1G13080	2614.51	3333.96	3297.56	1.27517	1.26125	cytochrome P450 monooxygenase
AT1G13090	2542.4	2792.14	2521.25	1.09823	0.99168	putative cytochrome P450
AT1G13100	348.26	406.944	356.135	1.1685	1.02261	putative cytochrome P450
AT1G13110	2460.29	2880.69	2676.1	1.17088	1.08772	member of CYP71B The mRNA is cell-to-cell mobile.
AT1G13210	696.392	929.898	1026.42	1.33531	1.47391	autoinhibited Ca2+/ATPase II;(source:Araport11)
AT1G13245	1164.39	1423.29	1250.64	1.22234	1.07407	ROTUNDIFOLIA like 17;(source:Araport11)
AT1G13260	601.075	858.155	1249.06	1.4277	2.07805	Encodes an AP2/B3 domain transcription factor which is upregulated in response to low temperature. It contains a B3 DNA binding domain. It has circadian regulation and may function as a negative growth regulator. The mRNA is cell-to-cell mobile.
AT1G13440	30493.5	36056.2	34544.8	1.18242	1.13286	The expression level of GAPC-2 is upregulated in Arabidopsis seedlings exposed to cadmium.
AT1G13450	547.237	633.031	581.877	1.15678	1.0633	Encodes GT-1, a plant transcription factor that binds to one of the cis-acting elements, BoxII, which resides within the upstream promoter region of light-responsive genes. GT-1 was assumed to act as a molecular switch modulated through Ca(2+)-dependent phosphorylation/dephosphorylation in response to light signals.
AT1G13470	665.471	1076.63	1008.63	1.61784	1.51567	hypothetical protein (DUF1262);(source:Araport11)
AT1G13650	2507.96	3936.96	3337.41	1.56978	1.33073	hypothetical protein;(source:Araport11)
AT1G13750	282.624	360.643	387.746	1.27605	1.37195	Encodes a purple acid phosphatase whose expression is responsive to both phosphate (Pi) and phosphite (Phi) in roots.
AT1G13830	29.1096	50.4965	51.1586	1.73471	1.75745	Carbohydrate-binding X8 domain superfamily protein;(source:Araport11)
AT1G13860	276.627	335.867	302.316	1.21415	1.09287	Encodes QUASIMODO2 LIKE1 (QUL1), a paralog of QUASIMODO2 (QUA2). AT1G78240 (QUA2), AT1G13860 (QUL1) and AT2G03480 (QUL2) form a clade with a possible role in plant vasculature development.
AT1G13930	5915.48	7320.42	7453.95	1.2375	1.26008	Involved in response to salt stress. Knockout mutants are hypersensitive to salt stress. The mRNA is cell-to-cell mobile.
AT1G13990	789.974	977.953	981.15	1.23796	1.242	plant/protein;(source:Araport11)
AT1G14000	1831.97	2041.87	1930.11	1.11457	1.05357	Encodes a protein with similarity to members of the C1 subgroup of MAP kinase kinase kinases. Interacts physically with the receptor kinase BRL2/VH1 and appears to be involved in auxin and brassinosteriod signaling. The mRNA is cell-to-cell mobile.
AT1G14200	482.813	853.821	3692.76	1.76843	7.64843	RING/U-box superfamily protein;(source:Araport11)
AT1G14250	35.9134	96.3186	413.367	2.68197	11.5101	GDA1/CD39 nucleoside phosphatase family protein;(source:Araport11)
AT1G14270	1275.9	1402.31	1388.82	1.09907	1.0885	CAAX amino terminal protease family protein;(source:Araport11)
AT1G14280	3174.67	3470.78	3167.19	1.09327	0.997642	Encodes phytochrome kinase substrate 2. PKS proteins are critical for hypocotyl phototropism. Forms a complex with Phot1, Phot2 and NPH3.
AT1G14360	473.083	588.83	816.631	1.24466	1.72619	UDP-galactose transporter 3;(source:Araport11)
AT1G14450	74.6539	102.077	107.894	1.36734	1.44526	NADH dehydrogenase (ubiquinone)s;(source:Araport11)
AT1G14740	976.19	1138.99	1240.7	1.16677	1.27096	Encodes a PHD-finger protein that, with TTA1, is redundantly required for MP-dependent embryonic root meristem initiation.
AT1G14790	559.423	689.252	685.856	1.23208	1.226	Encodes RNA-dependent RNA polymerase. While not required for virus-induced post-transcriptional gene silencing (PTGS), it can promote turnover of viral RNAs in infected plants. Nomenclature according to Xie, et al. (2004). Involved in the production of Cucumber Mosaic Virus siRNAs.
AT1G14880	8579.28	12088.3	12980.9	1.40901	1.51306	PLANT CADMIUM RESISTANCE 1;(source:Araport11)
AT1G15120	1602.99	1808.74	1941.21	1.12835	1.211	Ubiquinol-cytochrome C reductase hinge protein;(source:Araport11)
AT1G15580	26.7544	43.7283	36.5362	1.63443	1.36561	auxin induced protein
AT1G15820	49870.4	59503.2	64385.8	1.19316	1.29106	Lhcb6 protein (Lhcb6), light harvesting complex of photosystem II.
AT1G15980	8015.86	10092.6	8831.6	1.25908	1.10177	encodes a novel subunit of the chloroplast NAD(P)H dehydrogenase complex, involved in cyclic electron flow around photosystem I to produce ATP.
AT1G16030	144.342	203.618	1227.48	1.41066	8.50399	heat shock protein 70B;(source:Araport11)
AT1G16080	3784.95	4659.07	4384.15	1.23095	1.15831	nuclear protein;(source:Araport11)
AT1G16110	163.859	241.53	282.134	1.47402	1.72182	Encodes a WAK-like receptor-like kinase with a cytoplasmic Ser/Thr protein kinase domain and an extracellular domain with EGF-like repeats. It has been shown to be localized to the cell wall.
AT1G16130	19.1094	33.8405	39.7461	1.77088	2.07992	Encodes a WAK-like receptor-like kinase with a cytoplasmic Ser/Thr protein kinase domain and an extracellular domain with EGF-like repeats.
AT1G16260	1593.68	2031.24	1718.76	1.27456	1.07848	Wall-associated kinase family protein;(source:Araport11)
AT1G16370	6.40722	17.0373	54.5989	2.65908	8.52147	organic cation/carnitine transporter 6;(source:Araport11)
AT1G16670	481.496	603.732	562.182	1.25387	1.16757	Encodes a cold-activated plasma membrane protein cold-responsive protein kinase that phosphorylates 14-3-3 proteins. The phosphorylated 14-3-3 proteins shuttle from the cytosol to the nucleus, where they interact with and destabilize the key cold-responsive C-repeat-binding factor (CBF) proteins, modulate CBF stability and the response to cold stress.
AT1G16720	12631.5	13675.9	10920	1.08268	0.864504	Encodes HCF173, a protein with weak similarities to the superfamily of the short-chain dehydrogenases/reductases. HCF173 is involved in the initiation of translation of the psbA mRNA. Mutants shows a high chlorophyll fluorescence phenotype (hcf) and are severely affected in the accumulation of PSII subunits. The protein HCF173 is localized in the chloroplast, where it is mainly associated with th…
AT1G16860	576.819	674.834	611.335	1.16992	1.05984	Ubiquitin-specific protease family C19-related protein;(source:Araport11)
AT1G16880	11086.4	12581.8	10984.3	1.13488	0.99079	Encodes a ACT domain-containing protein. The ACT domain, named after bacterial aspartate kinase, chorismate mutase and TyrA (prephenate dehydrogenase), is a regulatory domain that serves as an amino acid-binding site in feedback-regulated amino acid metabolic enzymes. The mRNA is cell-to-cell mobile.
AT1G16930	109.954	150.372	145.451	1.36759	1.32283	F-box/RNI-like/FBD-like domains-containing protein;(source:Araport11)
AT1G16970	376.325	436.116	400.898	1.15888	1.0653	Ku80 and ku70 form the heterodimer complex Ku, required for proper maintenance of the telomeric C strand. Ku regulates the extension of the telomeric G strand. Interacts with WEX, and this interaction stimulates the WEX exonuclease activity.
AT1G17290	2450.37	2786.95	3168.4	1.13736	1.29303	Encodes for alanine aminotransferase (ALAAT1), involved in alanine catabolism during plants recovery from hypoxia The mRNA is cell-to-cell mobile.
AT1G17360	2913.38	3600.99	3308.15	1.23602	1.1355	LOW protein: protein phosphatase 1 regulatory subunit-like protein;(source:Araport11)
AT1G17370	2232.61	2414.84	2178.36	1.08162	0.975704	Encodes an RNA?binding protein involved in stress granule formation. Regulated by a transposable element small RNA.
AT1G17420	326.804	470.402	1278.33	1.4394	3.91162	LOX3 encode a Lipoxygenase. Lipoxygenases (LOXs) catalyze the oxygenation of fatty acids (FAs).
AT1G17650	578.735	719.05	707.735	1.24245	1.2229	Glyoxylate reductase located in chloroplasts.
AT1G17870	450.476	715.593	2044.09	1.58853	4.53763	S2P-like putative metalloprotease, also contain transmembrane helices near their C-termini and many of them, five of seven, contain a conserved zinc-binding motif HEXXH. Homolog of EGY1. Each of the EGY1 and EGY-like proteins share two additional highly conserved motifs, the previously reported NPDG motif (aa 442?454 in EGY1, Rudner et al., 1999) and a newly defined GNLR motif (aa 171?179 in EGY1…
AT1G17970	172.362	257.244	245.995	1.49246	1.4272	RING/U-box superfamily protein;(source:Araport11)
AT1G18060	3885.2	4334.49	4175.49	1.11564	1.07472	microbial collagenase;(source:Araport11)
AT1G18070	3404.43	3700.1	3448.64	1.08685	1.01299	Translation elongation factor EF1A/initiation factor IF2gamma family protein;(source:Araport11)
AT1G18150	1004.46	1296.5	1183.8	1.29073	1.17853	Encodes mitogen-activated protein kinase 8 (MPK8). MPK8 connects protein phosphorylation, Ca2+, and ROS in the wound-signaling pathway.
AT1G18300	108.514	189.159	646.414	1.74318	5.95696	nudix hydrolase homolog 4;(source:Araport11)
AT1G18360	424.16	653.552	648.968	1.54081	1.53001	alpha/beta-Hydrolases superfamily protein;(source:Araport11)
AT1G18590	1008.92	1154.17	1026.68	1.14396	1.01759	encodes a desulfoglucosinolate sulfotransferase, involved in the final step of glucosinolate core structure biosynthesis. Has a broad-substrate specificity with preference with methionine-derived desulfoglucosinolates.
AT1G18620	1637.35	2116.62	2008.06	1.29271	1.22641	LONGIFOLIA protein;(source:Araport11)
AT1G18740	597.635	809.247	1565.95	1.35408	2.62024	ROH1, putative (DUF793);(source:Araport11)
AT1G18890	720.818	808.321	863.871	1.12139	1.19846	encodes a calcium-dependent protein kinase whose gene expression is induced by dehydration and high salt. Kinase activity could not be detected in vitro.
AT1G19000	8665.08	9416.69	8752.57	1.08674	1.0101	Homeodomain-like superfamily protein;(source:Araport11)
AT1G19050	503.344	587.598	431.164	1.16739	0.856599	Encodes a member of the Arabidopsis response regulator (ARR) family, most closely related to ARR15. A two-component response regulator protein containing a phosphate accepting domain in the receiver domain but lacking a DNA binding domain in the output domain. Involved in response to cytokinin and meristem stem cell maintenance. Arr7 protein is stabilized by cytokinin.
AT1G19150	3216.49	3581.7	3616.41	1.11354	1.12433	PSI type II chlorophyll a/b-binding protein (Lhca2*1) mRNA, The mRNA is cell-to-cell mobile.
AT1G19180	94.6403	144.587	1117.7	1.52775	11.81	JAZ1 is a nuclear-localized protein involved in jasmonate signaling. JAZ1 transcript levels rise in response to a jasmonate stimulus. JAZ1 can interact with the COI1 F-box subunit of an SCF E3 ubiquitin ligase in a yeast-two-hybrid assay only in the presence of jasmonate-isoleucine (JA-ILE) or coronatine. Application of jasmonate methyl ester to Arabidopsis roots reduces the levels of a JAZ1:GUS …
AT1G19310	92.5085	129.04	146.297	1.3949	1.58144	RING/U-box superfamily protein;(source:Araport11)
AT1G19330	280.567	360.805	352.479	1.28598	1.25631	histone deacetylase complex subunit;(source:Araport11)
AT1G19380	60.1877	96.8747	251.119	1.60954	4.17227	sugar, putative (DUF1195);(source:Araport11)
AT1G19440	398.485	458.223	400.613	1.14992	1.00534	Encodes KCS4, a member of the 3-ketoacyl-CoA synthase family involved in the biosynthesis of VLCFA (very long chain fatty acids).
AT1G19450	3700.66	4015.32	3596.28	1.08503	0.971795	Major facilitator superfamily protein;(source:Araport11)
AT1G19485	657.638	732.154	616.107	1.11331	0.936847	Transducin/WD40 repeat-like superfamily protein;(source:Araport11)
AT1G19570	2214.85	2606.77	3365.64	1.17695	1.51958	Encodes a member of the dehydroascorbate reductase gene family. Critical for a mutualistic symbiosis between the host Arabidopsis and the root colonizing fungus Piriformospora indica.Encodes about 50-60% of extractable leaf GSH-dependent DHAR activity, but single knockout mutants show unaltered ascorbate and glutathione status in optimal and oxidative stress conditions (PMID:28381499). Acts redun…
AT1G19650	1382.16	1544.17	1348.69	1.11721	0.975786	Sec14p-like phosphatidylinositol transfer family protein;(source:Araport11)
AT1G19660	7241.88	8062.81	6793.99	1.11336	0.938152	Wound-responsive family protein;(source:Araport11)
AT1G19670	1494.75	1949.62	3067.5	1.30431	2.05219	Chlorophyllase is the first enzyme involved in chlorophyll degradation. It catalyzes the hydrolysis of the ester bond to yield chlorophyllide and phytol. AtCLH1 lacks a typical signal sequence for the chloroplast. Its expression is induced rapidly by methyljasmonate, a known promoter of senescence and chlorophyll degradation.
AT1G19715	3149.92	3543.64	3261.68	1.12499	1.03548	Mannose-binding lectin superfamily protein;(source:Araport11)
AT1G19770	1083.92	1363.07	1900.13	1.25754	1.75302	Member of a family of proteins related to PUP1, a purine transporter. May be involved in the transport of purine and purine derivatives such as cytokinins, across the plasma membrane. The mRNA is cell-to-cell mobile.
AT1G19800	771.223	908.495	863.939	1.17799	1.12022	Encodes a permease-like protein involved in lipid transfer from the ER to the chloroplast, more specifically, transfer of phosphatidate across the chloroplast inner membrane. Mutant leaves accumulate trigalactosyldiacylglycerol, triacylglycerol and phosphatidate. Chloroplast lipids are altered in their fatty acid composition and as a consequence the development of chloroplasts in the mutants are …
AT1G19920	3079.45	3328.8	3132.9	1.08097	1.01736	encodes a chloroplast form of ATP sulfurylase.
AT1G19960	1103.03	1423.04	1712.31	1.29012	1.55237	transcription factor;(source:Araport11)
AT1G20100	1341.55	1478.83	1527.25	1.10233	1.13842	DNA ligase-like protein;(source:Araport11)
AT1G20260	3229.77	3686.04	3683.58	1.14127	1.14051	One of three genes encoding the vacuolar ATP synthase subunit B1. The protein binds to and co-localizes with F-actin, bundles F-actin to form higher-order structure, and stabilizes actin filaments in vitro. The mRNA is cell-to-cell mobile.
AT1G20450	2411.88	2727.19	3702.75	1.13073	1.53521	Encodes a gene induced by low temperature and dehydration. Inhibits e.coli growth while overexpressed. Belongs to the dehydrin protein family, which contains highly conserved stretches of 7-17 residues that are repetitively scattered in their sequences, the K-, S-, Y- and lysine rich segments. LTI29 and LTI30 double overexpressors confer cold tolerance. Localized to membranes and cytoplasm.
AT1G20510	772.347	1062.91	2622	1.37621	3.39484	OPC-8:0 CoA ligase1;(source:Araport11)
AT1G20670	363.795	420.4	395.796	1.1556	1.08796	DNA-binding bromodomain-containing protein;(source:Araport11)
AT1G20780	560.375	676.876	689.114	1.2079	1.22974	Encodes a protein containing a U-box and an ARM domain. Homozygous mutant seedlings have a seedling lethal phenotype with widespread cell death lesions throughout the cotyledons and roots.
AT1G20823	393.156	565.186	1370.47	1.43756	3.48581	Encodes a RING E3 ubiquitin ligase ATL80. Involved in phosphate mobilization and cold stress response in sufficient phosphate growth conditions. The mRNA is cell-to-cell mobile.
AT1G20950	1189.5	1348.41	1231.24	1.13359	1.03508	Phosphofructokinase family protein;(source:Araport11)
AT1G21010	165.809	211.238	174.988	1.27398	1.05536	poly polymerase;(source:Araport11)
AT1G21065	3726.01	4244.33	4213.62	1.13911	1.13087	secondary thiamine-phosphate synthase enzyme;(source:Araport11)
AT1G21080	1576.33	1708.75	1560.19	1.08401	0.989759	DNAJ heat shock N-terminal domain-containing protein;(source:Araport11)
AT1G21250	6140.24	8355.01	9924.13	1.3607	1.61625	Encodes a cell wall-associated kinase that interacts with AtGRP3 and may function as a signaling receptor of extracellular matrix component such as oligogalacturonides. The mRNA is cell-to-cell mobile.
AT1G21270	1524.15	2501.31	2719.89	1.64112	1.78452	cytoplasmic serine/threonine protein kinase induced by salicylic acid. mutant plants exhibit a loss of cell expansion and dependence on sugars and salts for seedling growth, affecting the expression and activity of vacuolar invertase.
AT1G21350	904.011	1057.87	1070.33	1.1702	1.18398	Thioredoxin superfamily protein;(source:Araport11)
AT1G21380	837.383	935.719	904.715	1.11743	1.08041	Target of Myb protein 1;(source:Araport11)
AT1G21480	186.087	225.946	209.45	1.2142	1.12555	Exostosin family protein;(source:Araport11)
AT1G21500	3119.45	3721.44	4167.97	1.19298	1.33613	hypothetical protein;(source:Araport11)
AT1G21580	4990.22	5751.39	4760.46	1.15253	0.953958	Encodes a zinc-finger protein that co-localizes with the exosome-associated RNA helicase HEN2 and functions as a co-factor of nuclear RNA quality control by the nucleoplasmic exosome.
AT1G21590	3995.64	4348.99	3954.09	1.08843	0.9896	kinase with adenine nucleotide alpha hydrolases-like domain-containing protein;(source:Araport11)
AT1G21610	578.25	651.797	639.332	1.12719	1.10563	wound-responsive family protein;(source:Araport11)
AT1G21720	979.096	1156.11	1124.98	1.1808	1.149	20S proteasome beta subunit PBC1 truncated protein (PBC1)
AT1G21750	2405.13	3105.61	3154.14	1.29125	1.31142	Encodes a protein disulfide isomerase-like (PDIL) protein, a member of a multigene family within the thioredoxin (TRX) superfamily; isoform contains non-consensus GA donor splice site at intron 9. Transcript levels for this gene are up-regulated in response to three different chemical inducers of ER stress (dithiothreitol, beta-mercaptoethanol, and tunicamycin). Neither AtIRE1-2 nor AtbZIP60 appe…
AT1G21780	1066.11	1202.47	1143.53	1.1279	1.07262	BTB/POZ domain-containing protein. Contains similarity to gb:AJ000644 SPOP (speckle-type POZ protein) from Homo sapiens and contains a PF:00651 BTB/POZ domain. ESTs gb:T75841, gb:R89974, gb:R30221, gb:N96386, gb:T76457, gb:AI100013 and gb:T76456 come from this gene;supported by full-length. Interacts with CUL3A and CUL3B.
AT1G21830	174.775	216.675	202.445	1.23973	1.15832	hypothetical protein;(source:Araport11)
AT1G21980	1202.18	1328.47	1168.02	1.10505	0.971586	Type I phosphatidylinositol-4-phosphate 5-kinase. Preferentially phosphorylates PtdIns4P. Induced by water stress and abscisic acid in Arabidopsis thaliana. Expressed in procambial cells of leaves, flowers and roots. A N-terminal Membrane Occupation and Recognition Nexus (MORN)affects enzyme activity and distribution.
AT1G22070	481.351	658.871	729.195	1.3688	1.51489	Encodes a transcription factor. Like other TGAla-related factors, TGA3 has a highly conserved bZIP region and exhibits similar DNA-binding properties.
AT1G22170	16.2696	31.0347	34.2545	1.90753	2.10543	Phosphoglycerate mutase family protein;(source:Araport11)
AT1G22280	1037.11	1215.19	1318.89	1.1717	1.27169	Encodes a phytochrome-associated protein, PAPP2C (phytochrome-associated protein phosphatase type 2C). PAPP2C interacts in the nucleus with phyA (phytochrome A) and phyB. Functions as a regulator of phytochrome-interacting factor PIF3 by dephosphorylating phytochromes in the nucleus.
AT1G22360	200.834	294.721	260.573	1.46748	1.29746	UDP-glucosyl transferase 85A2;(source:Araport11)
AT1G22370	405.786	495.12	373.917	1.22015	0.921463	UDP-glucosyl transferase 85A5;(source:Araport11)
AT1G22410	2583.4	3065.09	2936.38	1.18646	1.13663	Class-II DAHP synthetase family protein;(source:Araport11)
AT1G22450	1045.43	1191.28	1173.28	1.13951	1.12229	subunit 6b of cytochrome c oxidase
AT1G22650	227.642	328.334	337.44	1.44233	1.48233	Plant neutral invertase family protein;(source:Araport11)
AT1G22750	1600.72	1851.27	1782.99	1.15652	1.11386	transmembrane protein;(source:Araport11)
AT1G22850	5633.3	6389.99	5980.89	1.13433	1.0617	SNARE associated Golgi protein family;(source:Araport11)
AT1G23080	1273.32	1515.48	1357.95	1.19018	1.06646	Encodes a novel component of auxin efflux that is located apically in the basal cell and is involved during embryogenesis in setting up the apical-basal axis in the embryo. It is also involved in pattern specification during root development. In roots, it is expressed at lateral and basal membranes of provascular cells in the meristem and elongation zone, whereas in the columella cells it coincid…
AT1G23190	2524.54	2778.47	2709.89	1.10058	1.07342	Encodes a cytosolic phosphoglucomutase (PGM). Two Arabidopsis PGM proteins (AT1G70730/PGM2 and AT1G23190/PGM3) have high sequence similarities and redundant functions. Mature plants possessing a single cPGM allele had a major reduction in cPGM activity. Whereas pgm2 and pgm3 single mutants are undistinguishable from the wild type, loss of both PGM2 and PGM3 severely impairs male and female gameto…
AT1G23200	80.5363	117.148	65.0027	1.4546	0.807123	Encodes a pectin methyl esterase involved in embryo development.
AT1G23310	81241.6	91842.4	80501.9	1.13048	0.990895	Identified by cloning the gene that corresponded to a purified protein having glyoxylate aminotransferase activity. Localized to the peroxisome and thought to be involved in photorespiration/ metabolic salvage pathway.
AT1G23390	1974.93	3232.37	2612.29	1.6367	1.32273	A kelch domain-containing F-box protein. Its N terminus contains a typical F-box motif but its C-terminal domain only consists of one predicted kelch motif. Predicted to be stu Interacts with chalcone synthase CHS to mediate CHS ubiquitination and degradation.
AT1G23400	1537.27	1712.87	1570.91	1.11423	1.02188	Promotes the splicing of chloroplast group II introns.
AT1G23440	1422.53	1567.48	1599.64	1.10189	1.1245	Peptidase C15, pyroglutamyl peptidase I-like protein;(source:Araport11)
AT1G23480	341.094	441.644	404.538	1.29479	1.186	encodes a gene similar to cellulose synthase
AT1G23490	3135.95	3804.38	4470.12	1.21315	1.42545	Gene encoding ADP-ribosylation factor and similar to other ARFs and ARF-like proteins. A member of ARF GTPase family. Arabidopsis has 21 known members, known to be essential for vesicle coating and uncoating and functions in GTP-binding. The gene is shown to play a role in cell division, cell expansion and cellulose production using antisense construct.
AT1G23710	334.466	428.674	831.016	1.28167	2.48461	hypothetical protein (DUF1645);(source:Araport11)
AT1G23740	8849.96	9618.02	8789.73	1.08679	0.993194	AOR is an alkenal/one oxidoreductase that acts on compounds with unsaturated alpha,beta-carbonyls. The activity of this enzyme with a number of substrates, including acrolein and 3-buten-2-one, was demonstrated in vitro using a truncated form of the protein that lacked approximately 80 of the first amino acids. This protein appears to localize to the chloroplast where it likely helps to maintain …
AT1G24100	1642.77	1983.54	1884.92	1.20744	1.1474	Encodes a UDP-glucose:thiohydroximate S-glucosyltransferase, involved in glucosinolate biosynthesis
AT1G24140	160.03	202.089	493.114	1.26282	3.08139	Matrixin family protein;(source:Araport11)
AT1G24147	2269.32	3197.45	3263.2	1.40899	1.43796	transmembrane protein;(source:Araport11)
AT1G24150	475.489	543.799	517.594	1.14366	1.08855	Encodes a group I formin. Localized to cell junctions. Polymerizes actin. Binds profilin.
AT1G24170	243.614	345.826	388.976	1.41957	1.59669	Encodes a protein with putative galacturonosyltransferase activity.
AT1G24470	213.087	267.301	246.69	1.25442	1.1577	Encodes one of the two Arabidopsis homologues to YBR159w encoding a S. cerevisiae beta-ketoacyl reductase (KCR), which catalyzes the first reduction during VLCFA (very long chain fatty acids, >18 carbon) elongation: KCR1 (At1g67730), KCR2 (At1g24470). Complementation of the yeast ybr159Delta mutant demonstrated that the two KCR proteins are divergent and that only AtKCR1 can restore heterologous …
AT1G24625	214.086	256.191	255.61	1.19667	1.19396	Encodes a zinc finger protein containing only a single zinc finger.
AT1G25440	8857.13	10318.1	8327.78	1.16495	0.940234	B-box type zinc finger protein with CCT domain-containing protein;(source:Araport11)
AT1G25480	363.055	413.631	385.536	1.13931	1.06192	Encodes a phosphorylation-dependent anion channel that can mediate malate release from the vacuole and is required for stomatal closure in response to abscisic acid.
AT1G25550	722.253	898.587	1055.76	1.24414	1.46176	myb-like transcription factor family protein;(source:Araport11)
AT1G25560	201.85	275.098	362.216	1.36288	1.79449	Encodes a member of the RAV transcription factor family that contains AP2 and B3 binding domains. Involved in the regulation of flowering under long days. Loss of function results in early flowering. Overexpression causes late flowering and repression of expression of FT. Novel transcriptional regulator involved in ethylene signaling. Promoter bound by EIN3. EDF1 in turn, binds to promoter elemen…
AT1G25580	222.723	273.329	250.671	1.22722	1.12548	Encodes suppressor of gamma response 1 (SOG1), a putative transcription factor governing multiple responses to DNA damage.
AT1G26100	28.9985	55.0697	55.3719	1.89906	1.90948	Cytochrome b561/ferric reductase transmembrane protein family;(source:Araport11)
AT1G26130	508.802	588.416	568.728	1.15647	1.11778	ATPase E1-E2 type family protein / haloacid dehalogenase-like hydrolase family protein;(source:Araport11)
AT1G26150	2927.04	3451.32	3390.55	1.17912	1.15835	Encodes a member of the proline-rich extensin-like receptor kinase (PERK) family. This family consists of 15 predicted receptor kinases (PMID: 15653807).
AT1G26270	974.186	1069.29	1343.73	1.09762	1.37934	Phosphatidylinositol 3- and 4-kinase family protein;(source:Araport11)
AT1G26440	355.042	422.352	460.67	1.18958	1.29751	uptake assays in yeast mutants indicated this splice variant is a cellular importer for allantoin, uracil and xanthine
AT1G26560	2431.87	2734.28	2583.68	1.12435	1.06243	beta glucosidase 40;(source:Araport11)
AT1G26650	474.848	543.602	535.646	1.14479	1.12804	Son of sevenless protein;(source:Araport11)
AT1G26690	520.864	623.967	632.167	1.19795	1.21369	emp24/gp25L/p24 family/GOLD family protein;(source:Araport11)
AT1G26761	1087.2	1286.42	1088.9	1.18324	1.00156	Arabinanase/levansucrase/invertase;(source:Araport11)
AT1G26800	345.025	531.661	2103.56	1.54094	6.09685	RING/U-box superfamily protein;(source:Araport11)
AT1G26945	319.523	402.815	398.641	1.26068	1.24761	Encodes a basic helix-loop-helix (bHLH) protein involved in blue/far-red light signaling. Physically interacts with HFR1 and negatively regulates its activity.
AT1G27100	1400.84	1534.36	2052.99	1.09531	1.46554	Actin cross-linking protein;(source:Araport11)
AT1G27190	951.867	1046.92	983.966	1.09986	1.03372	Leucine-rich repeat protein kinase family protein;(source:Araport11)
AT1G27210	151.441	229.25	272.768	1.51379	1.80115	ARM repeat superfamily protein;(source:Araport11)
AT1G27290	728.566	852.859	860.775	1.1706	1.18147	transmembrane protein;(source:Araport11)
AT1G27330	1023.26	1223.45	1416.8	1.19563	1.38459	Ribosome associated membrane protein RAMP4;(source:Araport11)
AT1G27730	189.04	452.828	2821.3	2.39541	14.9243	Related to Cys2/His2-type zinc-finger proteins found in higher plants. Compensated for a subset of calcineurin deficiency in yeast. Salt tolerance produced by ZAT10 appeared to be partially dependent on ENA1/PMR2, a P-type ATPase required for Li+ and Na+ efflux in yeast. The protein is localized to the nucleus, acts as a transcriptional repressor and is responsive to chitin oligomers. Also involv…
AT1G27770	1870	2301.64	3174.6	1.23082	1.69765	Encodes a chloroplast envelope Ca2+-ATPase with an N-terminal autoinhibitor.
AT1G28110	144.902	178.757	178.223	1.23364	1.22996	serine carboxypeptidase-like 45;(source:Araport11)
AT1G28230	332.664	391.187	424.37	1.17592	1.27567	Encodes a transporter that transports purines,cytokinins and other adenine derivatives. Expressed in the leaf hydathodes where it may be involved in re-uptake of cytokinins during guttation.
AT1G28250	205.227	257.359	243.51	1.25402	1.18654	transmembrane protein;(source:Araport11)
AT1G28340	1089.3	1269.65	1161.23	1.16557	1.06604	receptor like protein 4;(source:Araport11)
AT1G28370	23.2343	39.766	223.773	1.71152	9.63115	encodes a member of the ERF (ethylene response factor) subfamily B-1 of ERF/AP2 transcription factor family. The protein contains one AP2 domain. There are 15 members in this subfamily including ATERF-3, ATERF-4, ATERF-7, and leafy petiole.
AT1G28560	381.125	470.311	387.709	1.23401	1.01728	Encodes a protein similar to human SNAP50. Mutants display different temperature sensitivities in the dedifferentiation of cells from different organs. Mutation inhibits the dedifferentiation-associated accumulation of U-snRNAs and some other small RNA species encoded by independent-type genes carrying the USE and TATA box. Required for the elevation of cell proliferation competence in hypocotyl …
AT1G28600	1671.83	1851.43	1819.99	1.10743	1.08862	GDSL-motif esterase/acyltransferase/lipase. Enzyme group with broad substrate specificity that may catalyze acyltransfer or hydrolase reactions with lipid and non-lipid substrates.
AT1G28610	679.58	884.209	820.389	1.30111	1.2072	GDSL-motif esterase/acyltransferase/lipase. Enzyme group with broad substrate specificity that may catalyze acyltransfer or hydrolase reactions with lipid and non-lipid substrates.
AT1G29150	2439.13	2639.88	2835.73	1.0823	1.1626	specifically interacts with FUS6/COP11 via the C-terminal domain of FUS6/COP11 and associates with an ATPase subunit of the 19S proteasome regulatory complex, AtS6A. The mRNA is cell-to-cell mobile.
AT1G29240	334.39	400.043	392.891	1.19634	1.17495	transcription initiation factor TFIID subunit, putative (DUF688);(source:Araport11)
AT1G29340	1562.14	1682.29	2014.25	1.07692	1.28942	Encodes a protein containing a UND, a U-box, and an ARM domain. This protein has E3 ubiquitin ligase activity. It is required for cell death and full resistance specified by Arabidopsis RPM1 and RPS4 resistance proteins against Pseudomonas syringae pv tomato. The mRNA is cell-to-cell mobile.
AT1G29400	3585.69	4055.87	3636.39	1.13113	1.01414	A member of mei2-like gene family, predominantly plant-based family of genes encoding RNA binding proteins with characteristic presence of a highly conserved RNA binding motif first described in the mei2 gene of the fission yeast S. pombe. In silico analyses reveal nine mei2 -like genes in A. thaliana. They were grouped into four distinct clades, based on overall sequence similarity and subfamily…
AT1G29430	526.655	707.126	375.961	1.34267	0.713865	SAUR-like auxin-responsive protein family;(source:Araport11)
AT1G29440	190.792	301.179	142.332	1.57857	0.746007	SAUR-like auxin-responsive protein family;(source:Araport11)
AT1G29450	242.29	402.581	221.985	1.66156	0.916194	SAUR-like auxin-responsive protein family;(source:Araport11)
AT1G29460	266.242	374.412	195.448	1.40628	0.734098	SAUR-like auxin-responsive protein family;(source:Araport11)
AT1G29500	296.279	433.384	263.375	1.46275	0.888942	SAUR-like auxin-responsive protein family;(source:Araport11)
AT1G29510	193.16	348.586	164.29	1.80464	0.850536	This locus was referred to as SAUR68 in PMID:17948056 but the nomenclature should be SAUR67.
AT1G29520	56.2815	86.1896	78.9072	1.5314	1.40201	AWPM-19-like family protein;(source:Araport11)
AT1G29660	3583.97	4621.94	4643.31	1.28961	1.29558	GDSL-motif esterase/acyltransferase/lipase. Enzyme group with broad substrate specificity that may catalyze acyltransfer or hydrolase reactions with lipid and non-lipid substrates.
AT1G29670	1735.41	2052.2	2405.49	1.18254	1.38613	GDSL-motif esterase/acyltransferase/lipase. Enzyme group with broad substrate specificity that may catalyze acyltransfer or hydrolase reactions with lipid and non-lipid substrates. The mRNA is cell-to-cell mobile.
AT1G29690	373.146	458.17	670.288	1.22785	1.79631	Encodes a protein containing a domain with significant homology to the MACPF (membrane attack complex and perforin) domain of complements and perforin proteins that are involved in innate immunity in animals. Transgenic <i>cad1-1</i> mutant plants show lesions seen in the hypersensitive response, as well as a spontaneous activation of expression of pathogenesis-related genes and leading to a 32-f…
AT1G29700	3268.61	3803.51	3428.22	1.16365	1.04883	Metallo-hydrolase/oxidoreductase superfamily protein;(source:Araport11)
AT1G29720	2191.65	2581.39	2558.78	1.17783	1.16751	Leucine-rich repeat transmembrane protein kinase;(source:Araport11)
AT1G29880	3606.86	3894.31	3605.27	1.0797	0.999558	glycyl-tRNA synthetase / glycine-tRNA ligase;(source:Araport11)
AT1G29910	59267	77607.7	85737.4	1.30946	1.44663	member of Chlorophyll a/b-binding protein family
AT1G29920	81684.9	99827.3	100926	1.2221	1.23556	Encodes lhcb1.1 a component of the LHCIIb light harvesting complex associated with photosystem II.
AT1G30070	384.528	569.017	2753.66	1.47978	7.16115	SGS domain-containing protein;(source:Araport11)
AT1G30120	2514.4	2735.62	2589.39	1.08798	1.02983	Encodes a putative plastid pyruvate dehydrogenase E1 beta subunit that is distinct from the mitochondrial pyruvate dehydrogenase E1 beta subunit.
AT1G30200	709.996	855.317	859.541	1.20468	1.21063	F-box family protein;(source:Araport11)
AT1G30250	877.753	1038.47	870.451	1.1831	0.99168	hypothetical protein;(source:Araport11)
AT1G30300	123.235	157.506	155.689	1.2781	1.26335	Metallo-hydrolase/oxidoreductase superfamily protein;(source:Araport11)
AT1G30380	32190.7	40784.1	40204.8	1.26696	1.24896	Encodes subunit K of photosystem I reaction center. The mRNA is cell-to-cell mobile.
AT1G30410	1212.41	1340.43	1165.14	1.1056	0.961011	member of MRP subfamily
AT1G30520	499.515	622.769	571.137	1.24675	1.14338	Encodes a chloroplast O-succinylbenzoyl-CoA ligase. Involved in phylloquinone biosynthesis. Knock mutant is seedling lethal.
AT1G30610	573.756	696.095	591.089	1.21322	1.03021	Mutations in this locus result in embryo lethality. Embryo shape at seed maturity is globular.
AT1G30900	988.593	1431.15	1368.91	1.44767	1.3847	VACUOLAR SORTING RECEPTOR 6;(source:Araport11)
AT1G31130	2306.83	2549.88	3169.23	1.10536	1.37385	polyadenylate-binding protein 1-B-binding protein;(source:Araport11)
AT1G31230	1418.13	1615.67	1419.03	1.1393	1.00064	Encodes a bifunctional aspartate kinase/homoserine dehydrogenase. These two activities catalyze the first and the third steps toward the synthesis of the essential amino acids threonine, isoleucine and methionine.
AT1G31300	1136.05	1274.18	1175.56	1.12158	1.03478	TRAM, LAG1 and CLN8 (TLC) lipid-sensing domain containing protein;(source:Araport11)
AT1G31330	48396.8	53768.7	57605.4	1.111	1.19027	Encodes subunit F of photosystem I.
AT1G31340	1362.62	1553.7	1469.6	1.14023	1.07852	Encodes a ubiquitin-related protein that is conjugated to target proteins by neddylation. It has been shown to be conjugated to the cullin AtCUL1. The RUB-conjugation pathway has been implicated in in auxin response.
AT1G31540	2558.75	2998.77	2995.31	1.17197	1.17062	Disease resistance protein (TIR-NBS-LRR class) family;(source:Araport11)
AT1G31550	250.974	356.087	481.268	1.41882	1.9176	GDSL-motif esterase/acyltransferase/lipase. Enzyme group with broad substrate specificity that may catalyze acyltransfer or hydrolase reactions with lipid and non-lipid substrates.
AT1G31580	48946.6	60008.4	60410.4	1.226	1.23421	Encodes cell wall protein. ECS1 is not a Xcc750 resistance gene, but the genetic data indicate that ECS1 is linked to a locus influencing resistance to Xcc750. The mRNA is cell-to-cell mobile.
AT1G31800	2591.12	2995.07	2694.07	1.1559	1.03973	Encodes a protein with &#946;-ring carotenoid hydroxylase activity. The mRNA is cell-to-cell mobile.
AT1G32070	2347.92	2751.08	2512.8	1.17171	1.07022	Encodes a nuclear acetyltransferase (NSI)that interacts with the geminivirus movement protein NSP. This interaction is required for viral infection and systemic spread. Acetylates the viral coat protein (CP) in vitro, but not NSP. NSP inhibits NSI activity in vitro. NSI is highly transcribed in phloem and in xylem parenchyma cells, and in the apical meristem and guard cells, within young tissues …
AT1G32080	10592.2	12315.2	11062.3	1.16267	1.04437	Encodes a plant LrgAB/CidAB protein localized to the chloroplast envelope that is involved in chloroplast development, carbon partitioning and leaf senescence. The gene may have evolved from gene fusion of bacterial lrgA and lrgB.
AT1G32200	1378.14	1558.01	1410.96	1.13051	1.02381	Encodes a chloroplast glycerol-3-phosphate acyltransferase.Involved in the biosynthesis of chloroplast phosphatidylglycerol.
AT1G32220	3678.6	4503.66	4032.27	1.22429	1.09614	NAD(P)-binding Rossmann-fold superfamily protein;(source:Araport11)
AT1G32230	6544.03	7084.98	6554.49	1.08266	1.0016	Encodes a protein belonging to the (ADP-ribosyl)transferase domain-containing subfamily of WWE protein-protein interaction domain protein family. Superoxide radicals are necessary and sufficient to propagate cell death or lesion formation in rcd1 mutants. Without stress treatment, RCD1 is localized in the nucleus. Under high salt or oxidative stress, RCD1 is found not only in the nucleus but also…
AT1G32380	487.746	600.386	483.498	1.23094	0.991289	Encodes a P-dependent phosphoribosyl pyrophosphate (PRPP) synthase.
AT1G32400	1995.67	2208.54	2122.98	1.10667	1.06379	TOM2A encodes a 280 amino acid putative four-pass transmembrane protein with a C-terminal farnesylation signal, essential for efficient multiplication of tobacco mosaic viruses.
AT1G32470	6898.25	7994.74	7781.75	1.15895	1.12808	Single hybrid motif superfamily protein;(source:Araport11)
AT1G32700	1141.45	1404.64	1330.29	1.23057	1.16544	PLATZ transcription factor family protein;(source:Araport11)
AT1G32920	141.04	214.64	1218.05	1.52184	8.63625	hypothetical protein;(source:Araport11)
AT1G33240	2988.81	3306.81	2650.7	1.1064	0.886875	Encodes a plant transcriptional activator that contains two separate, but similar, trihelix DNA-binding domains, similar to GT-2. Gene is expressed in all aerial parts of the plant, with higher level of expression in siliques. At-GTL2 was thought to be a duplicated copy of this gene but is likely to be a cloning artefact, the result of a chimeric clone. Regulates ploidy-dependent cell growth in t…
AT1G33270	634.029	706.206	634.35	1.11384	1.00051	Acyl transferase/acyl hydrolase/lysophospholipase superfamily protein;(source:Araport11)
AT1G33480	215.55	258.331	214.586	1.19847	0.995527	RING/U-box superfamily protein;(source:Araport11)
AT1G33560	415.006	492.933	558.636	1.18777	1.34609	Encodes a NBS-LRR disease resistance protein that possesses N-terminal kinase subdomains. Activation tagged mutant of ADR1 showed elevated levels of SA and reactive oxygen species in addition to number of defense gene transcripts. Exhibits resistance to number of microbial pathogens.
AT1G33590	1091.43	1568.18	1804.47	1.43682	1.65331	Leucine-rich repeat (LRR) family protein;(source:Araport11)
AT1G33600	1055.75	1368.02	1844.11	1.29578	1.74673	Leucine-rich repeat (LRR) family protein;(source:Araport11)
AT1G33610	108.029	168.703	247.244	1.56165	2.28869	Leucine-rich repeat (LRR) family protein;(source:Araport11)
AT1G33720	955.257	1102.42	994.912	1.15405	1.04151	member of CYP76C
AT1G33760	2.32854	11.2357	35.5934	4.8252	15.2858	encodes a member of the DREB subfamily A-4 of ERF/AP2 transcription factor family. The protein contains one AP2 domain. There are 17 members in this subfamily including TINY.
AT1G33811	67.9854	123.245	133.587	1.81282	1.96493	GDSL-motif esterase/acyltransferase/lipase. Enzyme group with broad substrate specificity that may catalyze acyltransfer or hydrolase reactions with lipid and non-lipid substrates.
AT1G33960	982.298	1388.37	1399.13	1.41339	1.42434	Identified as a gene that is induced by avirulence gene avrRpt2 and RPS2 after infection with Pseudomonas syringae pv maculicola strain ES4326 carrying avrRpt2
AT1G33990	1377.84	1616.18	1566.78	1.17298	1.13713	Encodes a protein predicted to act as a carboxylesterase. It has similarity to the SABP2 methyl salicylate esterase from tobacco. This protein does not act on methyl IAA, methyl JA, MeSA, MeGA4, or MEGA9 in vitro.
AT1G34130	758.437	856.426	914.861	1.1292	1.20625	Encodes homolog of yeast STT3, a subunit of oligosaccharyltransferase.
AT1G34220	839.14	946.702	895.059	1.12818	1.06664	Regulator of Vps4 activity in the MVB pathway protein;(source:Araport11)
AT1G34420	205.413	262.273	287.341	1.27681	1.39885	leucine-rich repeat transmembrane protein kinase family protein;(source:Araport11)
AT1G34570	649.534	806.482	690.001	1.24163	1.0623	Essential protein Yae1, N-terminal;(source:Araport11)
AT1G34750	1027.88	1352.09	1309.87	1.31541	1.27434	Protein phosphatase 2C family protein;(source:Araport11)
AT1G34780	531.655	602.802	585.582	1.13382	1.10143	Encodes a protein disulfide isomerase-like (PDIL) protein, a member of a multigene family within the thioredoxin (TRX) superfamily. This protein also belongs to the adenosine 5'-phosphosulfate reductase-like (APRL) group.
AT1G35180	73.8927	116.426	136.932	1.5756	1.85313	TRAM, LAG1 and CLN8 (TLC) lipid-sensing domain containing protein;(source:Araport11)
AT1G35210	43.8695	71.5186	328.538	1.63026	7.48898	hypothetical protein;(source:Araport11)
AT1G35580	1776.23	1951.24	1979.69	1.09853	1.11455	CINV1 / A/N-InvG is an alkaline/neutral invertase that breaks sucrose down into fructose and glucose (GH100). The exact localization of CINV1 remains under investigation but there is evidence that fluorescently-tagged CINV1 localizes to the cytoplasm. atinvg mutants have reduced root growth, reduced invertase activity, and increased expression of antioxidant genes under basal conditions. The leve…
AT1G35710	10174.8	15087.1	15031.2	1.48279	1.47729	kinase family with leucine-rich repeat domain-containing protein;(source:Araport11)
AT1G36370	843.14	1022.21	790.156	1.21238	0.937158	Encodes a nuclear localised protein MSA1 (MORE SULPHUR ACCUMULATION1). Epigenetically regulates sulphur homeostasis. Has sequence similarity to SHM (serine hydroxymethyltransferase) but lacks SHM activity in vitro.
AT1G36390	510.215	619.368	554.878	1.21394	1.08754	Co-chaperone GrpE family protein;(source:Araport11)
AT1G36675	31.371	50.7466	36.048	1.61763	1.14909	glycine-rich protein;(source:Araport11)
AT1G36730	4612.37	4852.36	4570.68	1.05203	0.990961	Translation initiation factor IF2/IF5;(source:Araport11)
AT1G41830	2065.55	2452.78	2329.78	1.18747	1.12792	SKU5-similar 6;(source:Araport11)
AT1G42970	56131.2	65498.6	58799.1	1.16688	1.04753	Encodes chloroplast localized glyceraldehyde-3-phosphate dehydrogenase that can use both NADH and NADPH to reduce 1,3-diphosphate glycerate. It forms A2B2 heterotetramers with GapA forms of the GADPH enzyme. These complexes are active in the light under reducing conditions, but show reduced NADPH-dependent activity in response to oxidized thioredoxins and increased NAD(H)/NADP(H) ratios due to th…
AT1G43670	4622.3	5816.47	5450.58	1.25835	1.17919	Encodes a fructose-1,6-bisphosphatase. This enzyme, in addition to catalyzing the formation of fructose-6-phosphate for sucrose biosynthesis, appears to play a role in fructose-mediated signaling that is independent of its enzymatic activity. atcfbp-1/fins1 mutants have reduced photosynthetic rates, elevated levels of starch and reduced levels of sucrose during the day. Although the protein is ex…
AT1G43710	1995.53	2173.86	2130.37	1.08936	1.06757	Encodes a serine decarboxylase that is involved in ethanolamine metabolism and is crucial for plant growth.
AT1G43790	91.0589	123.856	81.7265	1.36017	0.897513	tracheary element differentiation-related 6;(source:Araport11)
AT1G44000	4392.95	4970.05	4571.32	1.13137	1.0406	STAY-GREEN-like protein;(source:Araport11)
AT1G44446	7993.62	10254.4	8366.73	1.28283	1.04668	Encodes chlorophyllide <i>a</i> oxygenase which converts chlorophyllide <i>a</i> to chlorophyllide <i>b</i> by catalyzing two successive hydroxylations at the 7-methyl group of chlorophyllide <i>a</i> . Mutants are deficient in pigments that associate with thylakoid membrane proteins, lacking chlorophyll <i>b</i> and light-harvesting proteins of photosystem II. The protein was shown through cross…
AT1G44575	52767.2	59594	54944.6	1.12938	1.04126	Encoding PSII-S (CP22), a ubiquitous pigment-binding protein associated with photosystem II (PSII) of higher plants. Involved in nonphotochemical quenching rather than in photosynthesis. Mutant has a normal violaxanthin cycle but has a limited capacity of quenching singlet excited chlorophylls and is tolerant to lipid peroxidation.
AT1G44800	191.618	238.535	230.075	1.24485	1.20069	Encodes Siliques Are Red 1 (SIAR1). Functions as a bidirectional amino acid transporter that is crucial for the amino acid homeostasis of siliques. Member of nodulin MtN21-like transporter family.
AT1G45010	462.075	560.528	557.034	1.21307	1.20551	TRAM, LAG1 and CLN8 (TLC) lipid-sensing domain containing protein;(source:Araport11)
AT1G45145	729.47	922.493	1537.89	1.26461	2.10823	encodes a cytosolic thioredoxin that reduces disulfide bridges of target proteins by the reversible formation of a disulfide bridge between two neighboring Cys residues present in the active site. Thioredoxins have been found to regulate a variety of biological reactions in prokaryotic and eukaryotic cells.
AT1G45191	548.401	696.816	634.637	1.27063	1.15725	beta-glucosidase related protein, similar to beta-glucosidase GI:3820531 from (Pinus contorta); contains Pfam profile: PF00232 Glycosyl hydrolase family 1
AT1G47260	1953.14	2190.61	2158	1.12158	1.10489	Encodes mitochondrial gamma carbonic anhydrase. Component of the NADH dehydrogenase complex.
AT1G47420	1817.04	2016.11	2017.9	1.10956	1.11055	predicted to encode subunit 5 of mitochondrial complex II and to participate in the respiratory chain
AT1G47480	67.4105	100.645	98.6831	1.49302	1.46391	alpha/beta-Hydrolases superfamily protein;(source:Araport11)
AT1G47900	466.209	548.388	498.586	1.17627	1.06945	filament-like protein (DUF869);(source:Araport11)
AT1G48020	2.88955	11.8163	6.15395	4.08933	2.12973	Pectin methylesterase inhibitor AtPMEI1. Inactivates AtPPME1 in vitro. Localized to pollen tube cell tip.
AT1G48030	8009.81	9292.79	8309.09	1.16018	1.03736	Encodes a mitochondrial lipoamide dehydrogenase whose expression is induced by light.
AT1G48050	413.856	485.219	416.442	1.17244	1.00625	Ku80 and ku70 form the heterodimer complex Ku, required for proper maintenance of the telomeric C strand. Ku regulates the extension of the telomeric G strand. Interacts with WEX, and this interaction stimulates the WEX exonuclease activity. Binds double stranded DNA breaks as a heterodimer with Ku70, involved in non-homologous end joining repair. Mutants are defective in T-DNA integration. Over …
AT1G48260	519.081	618.8	479.276	1.19211	0.923316	Encodes a member of the SNF1-related kinase (SnRK) gene family (SnRK3.21), which has also been reported as a member of the CBL-interacting protein kinases (CIPK17).
AT1G48420	1514.02	1695.49	1491.35	1.11986	0.985031	Encodes an enzyme that decomposes D-cysteine into pyruvate, H2S, and NH3. Only D-cysteine but not L-cysteine was converted by D-CDes to pyruvate, H2S, and NH3. There is conflicting evidence on its 1-aminocyclopropane-1-carboxylate deaminase activity. Involved in regulating ethylene levels.
AT1G48480	632.79	764.451	650.982	1.20807	1.02875	Arabidopsis thaliana receptor-like protein kinase (RKL1) gene
AT1G48600	8442.81	10109.3	9068.46	1.19739	1.0741	Encodes a phosphoethanolamine N-methyltransferase that catalyses the last two methylation steps of the three sequential methylations of phosphoethanolamine (PEA) that are required for the synthesis of phosphocholine (PCho) in plants.
AT1G48840	294.067	346.869	308.018	1.17956	1.04744	heat-inducible transcription repressor (DUF639);(source:Araport11)
AT1G48850	1564.18	1890.71	1659.06	1.20876	1.06066	chorismate synthase, putative / 5-enolpyruvylshikimate-3-phosphate phospholyase;(source:Araport11)
AT1G49050	1037.32	1307.69	1292.76	1.26064	1.24625	Encodes a member of the aspartyl protease family. Interacts with BAGP1 and BAG6 and appears to be required for cleavage of BAG6 as BAG6 is not cleaved in APCB1 mutant backgrounds.
AT1G49180	252.724	309.194	281.505	1.22345	1.11388	protein kinase family protein;(source:Araport11)
AT1G49380	1861.24	2033.47	1931.92	1.09254	1.03798	cytochrome c biogenesis protein family;(source:Araport11)
AT1G49430	752.813	866.406	890.215	1.15089	1.18252	Encodes a long chain acyl-CoA synthetase that catalyzes the synthesis of omega-hydroxy fatty acyl-CoA intermediates in the pathway to cutin synthesis. Required for repression of lateral root formation.
AT1G49710	664.917	739.306	796.952	1.11188	1.19857	Encodes a protein with core &alpha;1,3-fucosyltransferase activity.
AT1G49750	4902.59	6354.85	6431.42	1.29622	1.31184	Leucine-rich repeat (LRR) family protein;(source:Araport11)
AT1G50120	621.437	702.395	658.119	1.13028	1.05903	immunoglobulin;(source:Araport11)
AT1G50170	501.43	580.464	587.834	1.15762	1.17231	encodes sirohydrochlorin ferrochelatase catalyzing the last step of the siroheme biosynthesis
AT1G50180	246.752	300.523	247.031	1.21791	1.00113	NB-ARC domain-containing disease resistance protein;(source:Araport11)
AT1G50410	766.05	857.293	804.584	1.11911	1.0503	Encodes a member of the SNF2 family of helicase-like proteins and is involved in RNA-directed DNA methylation. It is functionally redundant with FRG1.
AT1G50430	1045.92	1162.23	1196.02	1.1112	1.14351	Mutants are defective in Brassinosteroid biosynthesis (delta7-sterol-C7 reduction step) and have a dwarf phenotype.
AT1G50745	4.69757	16.186	82.2344	3.44562	17.5057	plant mobile domain protein;(source:Araport11)
AT1G51070	856.132	970.767	997.109	1.1339	1.16467	bHLH115 is a basic helix loop helix protein of the IVc subgroup that plays a role in iron homeostasis. It interacts with related family members and targets PYE and other genes involved in response to Fe.
AT1G51110	2821.14	3783.39	3405.17	1.34108	1.20702	Plastid-lipid associated protein PAP / fibrillin family protein;(source:Araport11)
AT1G51140	1221.93	1479.74	1222.57	1.21098	1.00052	Encodes a basic helix-loop-helix-type transcription factor involved in photoperiodism flowering. Binds to the E-box cis-element in the CONSTANS (CO) promoter to regulate flowering. Interacts with CFL1 and along with CFLAP2 negatively regulates cuticle development. Binds to the potassium channel gene KAT1 as a dimer. The DNA-binding capacity is inhibited in response to ABA through phosphorylation-…
AT1G51500	5352.39	6353.13	5299.17	1.18697	0.990057	Encodes an ABC transporter involved in cuticular wax biosynthesis. Lines carrying recessive mutations in this locus have weakly glaucous stem surface, and relative elevated secondary alcohols and ketones.
AT1G51700	1093.61	1229.64	1720.64	1.12439	1.57335	Encodes dof zinc finger protein (adof1). The mRNA is cell-to-cell mobile.
AT1G51710	1034.12	1143.85	1157.18	1.10611	1.119	Ubiquitin-specific protease 6 (UBP6). Deubiquinating enzyme. Interacts with calmodulin.
AT1G51790	148.003	239.616	241.759	1.61899	1.63347	Leucine-rich repeat protein kinase family protein;(source:Araport11)
AT1G51800	152.504	204.103	183.468	1.33834	1.20303	The gene encodes a putative member of the LRR-RLK protein family. Expressin and mutant analysis revealed that it contributes to the interaction between Arabidopsis and Hyaloperonospora arabidopsidis. and The mRNA is cell-to-cell mobile.
AT1G51805	7327.94	8503.9	7639.27	1.16048	1.04248	Leucine-rich repeat protein kinase family protein;(source:Araport11)
AT1G52220	7464.09	8997.83	9020.89	1.20548	1.20857	CURVATURE THYLAKOID protein;(source:Araport11)
AT1G52260	172.39	218.407	170.538	1.26694	0.98926	Encodes a protein disulfide isomerase-like (PDIL) protein, a member of a multigene family within the thioredoxin (TRX) superfamily. Unlike several other PDI family members, transcript levels for this gene are not up-regulated in response to three different chemical inducers of ER stress (dithiothreitol, beta-mercaptoethanol, and tunicamycin).
AT1G52280	324.777	398.357	426.139	1.22655	1.3121	RAB GTPase homolog G3D;(source:Araport11)
AT1G52290	841.06	1131.71	1132.62	1.34558	1.34665	Encodes a member of the proline-rich extensin-like receptor kinase (PERK) family. This family consists of 15 predicted receptor kinases (PMID: 15653807).
AT1G52510	2325.7	2748.46	2506	1.18178	1.07753	alpha/beta-Hydrolases superfamily protein;(source:Araport11)
AT1G52590	801.996	908.782	850.294	1.13315	1.06022	Putative thiol-disulfide oxidoreductase DCC;(source:Araport11)
AT1G52780	1026.54	1198.77	1300.48	1.16778	1.26686	PII, uridylyltransferase (DUF2921);(source:Araport11)
AT1G52870	11516.1	13101.5	12524.6	1.13767	1.08757	Peroxisomal membrane 22 kDa (Mpv17/PMP22) family protein;(source:Araport11)
AT1G53240	5119.53	5638.54	6030.65	1.10138	1.17797	mMDH1 encodes a mitochrondrial malate dehydrogenase. It is expressed at higher levels than the other mitochrondrial isoform mMDH2 (At3G15020) according to transcript and proteomic analyses.
AT1G53310	2382.42	2794.85	2723.83	1.17312	1.1433	Encodes one of four Arabidopsis phosphoenolpyruvate carboxylase proteins.Plays an important role in carbon and nitrogen metabolism.
AT1G53350	266.1	320.173	281.758	1.20321	1.05884	Disease resistance protein (CC-NBS-LRR class) family;(source:Araport11)
AT1G53430	794.878	965.568	911.609	1.21474	1.14685	Leucine-rich repeat transmembrane protein kinase;(source:Araport11)
AT1G53520	128.748	161.337	169.946	1.25312	1.31999	Encodes a plastid stroma localized fatty acid binding protein involved in fatty acid metabolism.
AT1G53540	14.5148	90.7133	1067.28	6.24969	73.5302	HSP20-like chaperones superfamily protein;(source:Araport11)
AT1G53590	540.503	614.573	607.888	1.13704	1.12467	Calcium-dependent lipid-binding (CaLB domain) family protein;(source:Araport11)
AT1G53670	3766.51	4300.14	3922.71	1.14168	1.04147	methionine sulfoxide reductase B 1;(source:Araport11)
AT1G53710	236.267	306.569	314.421	1.29755	1.33079	Calcineurin-like metallo-phosphoesterase superfamily protein;(source:Araport11)
AT1G53750	3389.55	3826.53	3794.38	1.12892	1.11944	26S proteasome AAA-ATPase subunit RPT1a (RPT1a) mRNA,
AT1G53840	1677.98	1876.95	2096.94	1.11858	1.24968	encodes a pectin methylesterase
AT1G53850	733.971	819.469	854.447	1.11649	1.16414	Encodes alpha5 subunit of 20s proteosome involved in protein degradation and RNA degradation.
AT1G53920	42.8724	79.3222	76.7008	1.85019	1.78905	Contains lipase signature motif and GDSL domain.
AT1G54040	1202.15	1378.32	1375.17	1.14654	1.14392	Epithiospecifier protein, interacts with WRKY53. Involved in pathogen resistance and leaf senescence.
AT1G54050	236.715	678.401	6059.29	2.86589	25.5974	HSP20-like chaperones superfamily protein;(source:Araport11)
AT1G54090	604.833	703.773	617.796	1.16358	1.02143	A member of EXO70 gene family, putative exocyst subunits, conserved in land plants. Arabidopsis thaliana contains 23 putative EXO70 genes, which can be classified into eight clusters on the phylogenetic tree.
AT1G54320	1019.73	1111.86	1142.83	1.09035	1.12072	LEM3 (ligand-effect modulator 3) family protein / CDC50 family protein;(source:Araport11)
AT1G54350	2178.89	2449.34	2100.95	1.12412	0.964231	ABC transporter family protein;(source:Araport11)
AT1G54360	721.563	840.333	790.188	1.1646	1.09511	Encodes one of two Arabidopsis proteins with significant similarity to the histone fold TBP-associated factor TAF6.
AT1G54440	551.75	639.386	589.833	1.15883	1.06902	Rrp6-like protein, controls RNA-directed DNA methylation by helping with the retention of noncoding RNAs in normal cells.
AT1G54780	11749.6	13486.8	12838.9	1.14785	1.09271	Encodes a thylakoid lumen protein regulating photosystem II repair cycle. Has acid phosphatase activity. The mRNA is cell-to-cell mobile.
AT1G54790	16.9626	36.067	28.2945	2.12626	1.66805	GDSL-motif esterase/acyltransferase/lipase. Enzyme group with broad substrate specificity that may catalyze acyltransfer or hydrolase reactions with lipid and non-lipid substrates.
AT1G54820	534.672	763.039	724.312	1.42712	1.35469	Protein kinase superfamily protein;(source:Araport11)
AT1G55020	995.162	1322.97	1096.37	1.32941	1.1017	lipoxygenase, a defense gene conferring resistance Xanthomonas campestris The mRNA is cell-to-cell mobile.
AT1G55260	1104.71	1577.51	1298.54	1.42798	1.17546	Bifunctional inhibitor/lipid-transfer protein/seed storage 2S albumin superfamily protein;(source:Araport11)
AT1G55370	744.993	851.069	795.382	1.14239	1.06764	NDH-dependent cyclic electron flow 5;(source:Araport11)
AT1G55450	937.992	1290.81	1661.11	1.37614	1.77092	S-adenosyl-L-methionine-dependent methyltransferases superfamily protein;(source:Araport11)
AT1G55480	7225.57	8584.27	8185.65	1.18804	1.13287	Encodes a member of a novel plant protein family containing a PDZ, a K-box, and a TPR motif. mRNA but not protein levels decrease after wounding. ZKT is phosphorylated at Thr and Ser residues after wounding. The mRNA is cell-to-cell mobile.
AT1G55490	6820.43	7349.59	7644.52	1.07758	1.12083	encodes the beta subunit of the chloroplast chaperonin 60, a homologue of bacterial GroEL. Mutants in this gene develops lesions on its leaves, expresses systemic acquired resistance (SAR) and develops accelerated cell death to heat shock stress. The protein has molecular chaperone activity for suppressing protein aggregation in vitro.
AT1G55530	1350.09	1455.33	3151.58	1.07795	2.33435	RING/U-box superfamily protein;(source:Araport11)
AT1G55670	8189.07	10539.5	11582.4	1.28703	1.41437	Encodes subunit G of photosystem I, an 11-kDa membrane protein that plays an important role in electron transport between plastocyanin and PSI and is involved in the stability of the PSI complex. PSI-G subunit is bound to PSI-B and is in contact with Lhca1. The protein inserts into thylakoids by a direct or spontaneous pathway that does not involve the activities of any known chloroplast protein-…
AT1G55680	2393.88	2552.32	2381.81	1.06619	0.994959	Transducin/WD40 repeat-like superfamily protein;(source:Araport11)
AT1G55920	1626.89	1888.95	1609.73	1.16108	0.989452	Encodes a chloroplast/cytosol localized serine O-acetyltransferase involved in sulfur assimilation and cysteine biosynthesis. Expressed in the vascular system. The mRNA is cell-to-cell mobile.
AT1G56050	1035.18	1197.11	1146.31	1.15644	1.10736	GTP-binding protein-like protein;(source:Araport11)
AT1G56120	2983.72	4664.15	4305.37	1.5632	1.44295	Leucine-rich repeat transmembrane protein kinase;(source:Araport11)
AT1G56190	4088.93	5718.76	5595.37	1.39859	1.36842	Phosphoglycerate kinase family protein;(source:Araport11)
AT1G56340	3357.39	3971.77	3925.2	1.18299	1.16912	Encodes one of three Arabidopsis calreticulins. In CRT-deficient mouse fibroblasts, this protein restores ER Ca2+ levels.
AT1G56450	1487.99	1806.81	1685.43	1.21426	1.13269	20S proteasome beta subunit PBG1 (PBG1) mRNA, complete cds
AT1G56460	1124.88	1340.73	1230.35	1.19188	1.09376	HIT zinc finger and PAPA-1-like domain-containing protein;(source:Araport11)
AT1G56500	5094.02	5600.93	4868.29	1.09951	0.955687	Encodes a thylakoid membrane protein with thioredoxin-like and beta-propeller domains located in the lumen and a haloacid-dehalogenase domain exposed to the chloroplast stroma. The protein's role may be to prevent formation of a slowly reversible form of antenna quenching, thereby maintaining the efficiency of light harvesting. The mRNA is cell-to-cell mobile.
AT1G56520	805.814	939.85	973.54	1.16634	1.20814	Disease resistance protein (TIR-NBS-LRR class) family;(source:Araport11)
AT1G57770	1637.69	1907.37	1649.11	1.16467	1.00697	FAD/NAD(P)-binding oxidoreductase family protein;(source:Araport11)
AT1G58080	3036.09	3345.94	3303.72	1.10206	1.08815	ATP phosphoribosyl transferase, catalyses first step of histidine biosynthesis
AT1G58200	772.515	861.782	958.899	1.11555	1.24127	A member of MscS-like gene family, structurally very similar to MSL2, comprising of an N-terminal chloroplast transit peptide, five trans-membrane helices and a C-terminal cytoplasmic domain. Mutant plants showed abnormalities in the size and shape of plastids. MSL3-GFP was localized to discrete foci on the plastid envelope and co-localize with the plastid division protein AtMinE. MSL3 was capabl…
AT1G58225	187.064	238.777	291.18	1.27645	1.55658	hypothetical protein;(source:Araport11)
AT1G58280	1321.64	1524.08	1348.14	1.15317	1.02006	Phosphoglycerate mutase family protein;(source:Araport11)
AT1G58290	8167.61	9786.56	8452.68	1.19822	1.0349	Encodes a protein with glutamyl-tRNA reductase (GluTR) activity, catalyzing the NADPH-dependent reduction of Glu-tRNA(Glu) to glutamate 1-semialdehyde (GSA) with the release of free tRNA(Glu). It is involved in the early steps of chlorophyll biosynthesis.
AT1G58602	7220.18	8162.28	7667.52	1.13048	1.06196	LRR and NB-ARC domains-containing disease resistance protein;(source:Araport11)
AT1G59590	326.156	420.599	655.724	1.28956	2.01046	ZCF37 mRNA, complete cds The mRNA is cell-to-cell mobile.
AT1G59620	727.416	910.369	764.459	1.25151	1.05092	Encodes CW9.
AT1G59860	65.577	490.421	5269.52	7.47855	80.3562	HSP20-like chaperones superfamily protein;(source:Araport11)
AT1G59930	48.7453	80.6919	69.374	1.65538	1.42319	Encodes a maternally expressed imprinted gene.
AT1G60270	614.466	751.742	745.622	1.22341	1.21345	beta glucosidase 6;(source:Araport11)
AT1G60420	628.929	726.938	643.138	1.15583	1.02259	Reduce transmission through pollen. The mRNA is cell-to-cell mobile.
AT1G60550	1753.94	1939.94	1947.56	1.10604	1.11039	enoyl-CoA hydratase/isomerase D;(source:Araport11)
AT1G61100	754.227	866.994	725.513	1.14951	0.96193	disease resistance protein (TIR class);(source:Araport11)
AT1G61170	89.4674	133.734	130.881	1.49477	1.46289	hypothetical protein;(source:Araport11)
AT1G61260	57.0577	84.4956	102.595	1.48088	1.79809	cotton fiber (DUF761);(source:Araport11)
AT1G61430	275.694	371.324	341.114	1.34687	1.23729	S-locus lectin protein kinase family protein;(source:Araport11)
AT1G61500	204.649	254.075	205.982	1.24152	1.00652	S-locus lectin protein kinase family protein;(source:Araport11)
AT1G61520	99709.5	123525	114058	1.23885	1.14391	PSI type III chlorophyll a/b-binding protein (Lhca3*1) The mRNA is cell-to-cell mobile.
AT1G61790	1455.74	1600.96	1522.54	1.09976	1.04589	Encodes the OST3/6 subunit of the hetero-oligomeric plant oligosaccharyltransferase complex (OST). Also identified by GWAS as having a role in interspecific pollen tube recognition.
AT1G61970	117.569	170.89	143.192	1.45353	1.21794	Mitochondrial transcription termination factor family protein;(source:Araport11)
AT1G62030	317.258	378.192	357.446	1.19206	1.12667	Cysteine/Histidine-rich C1 domain family protein;(source:Araport11)
AT1G62180	6595.25	7691.63	6111.09	1.16624	0.92659	encodes a adenosine 5'-phosphosulfate reductase, involved in sulfate assimilation. Is a major effect locus for natural variation of shoot sulfate content in Arabidopsis.
AT1G62250	2317.54	2747.25	2424.78	1.18541	1.04627	orotidine 5-phosphate decarboxylase;(source:Araport11)
AT1G62510	917.176	1156.56	941.854	1.261	1.02691	Bifunctional inhibitor/lipid-transfer protein/seed storage 2S albumin superfamily protein;(source:Araport11)
AT1G62600	429.091	497.303	464.034	1.15897	1.08144	Flavin-binding monooxygenase family protein;(source:Araport11)
AT1G62750	27748.9	30725.1	25895.2	1.10726	0.933199	Nuclear encoded protein consists of the five domains conserved in EF-G proteins, with two GTP-binding sites in the first domain, and an additional transit peptide at the N-terminus. Localized in chloroplasts. Point mutation results in a delay in the onset of germination. At early developmental stage embryos still contain undifferentiated proplastids. The greening of cotyledons is severely impaire…
AT1G62850	453.544	524.383	473.045	1.15619	1.043	Class I peptide chain release factor;(source:Araport11)
AT1G62960	2716.05	3064.1	2503.72	1.12814	0.921823	Encodes an aminotransferase with broad specificity for aspartate and aromatic amino aids such as tyrosine and phenylalanine. It does not act on branched chain amino acids and does not have ACC synthase activity.
AT1G63090	789.677	961.136	1163.11	1.21712	1.47289	phloem protein 2-A11;(source:Araport11)
AT1G63740	211.213	261.401	266.927	1.23762	1.26378	Disease resistance protein (TIR-NBS-LRR class) family;(source:Araport11)
AT1G63770	8554.06	9750.8	7954.91	1.1399	0.929958	Peptidase M1 family protein;(source:Araport11)
AT1G63860	328.282	410.101	501.159	1.24923	1.52661	Disease resistance protein (TIR-NBS-LRR class) family;(source:Araport11)
AT1G63880	920.022	1143.91	1227.47	1.24335	1.33417	Encodes a TIR-NBS-LRR class of disease resistance protein effective against Leptosphaeria maculans. The mRNA is cell-to-cell mobile.
AT1G63900	787.964	886.178	810.448	1.12464	1.02853	Encodes a RING-type ubiquitin E3 ligase of the chloroplast outer membrane that associates with TOC complexes and mediates ubiquitination of TOC components, promoting their degradation. It not only regulates chloroplast protein import but also targets components of the peroxisome protein import apparatus, PEX13 in particular.
AT1G63970	2240.02	2517.33	2409.89	1.1238	1.07584	Encodes a protein with 2C-methyl-D-erythritol 2,4-cyclodiphosphate synthase activity. The protein's activity was confirmed by heterologous expression of phenotypic complementation of the E. coli ispF mutant. Plants defective in this gene display an albino lethal phenotype.Homolog of E. coli IspF
AT1G64060	502.211	574.779	524.684	1.1445	1.04475	Interacts with AtrbohD gene to fine tune the spatial control of ROI production and hypersensitive response to cell in and around infection site.
AT1G64200	448.527	698.195	890.625	1.55664	1.98567	vacuolar H+-ATPase subunit E isoform 3;(source:Araport11)
AT1G64280	892.123	1078.41	1117.02	1.20881	1.25209	This gene is a key regulator of the salicylic acid (SA)-mediated systemic acquired resistance (SAR) pathway. It is similar to the transcription factor inhibitor I kappa B, and contains ankyrin repeats. It confers resistance to the pathogens Pseudomonas syringae and Peronospora parasitica in a dosage-dependent fashion. Although transgenic Arabidopsis plants overexpressing NPR1 acquire enhanced sen…
AT1G64390	1670.17	2034.45	2688.62	1.21811	1.60979	glycosyl hydrolase 9C2;(source:Araport11)
AT1G64400	3558.79	4189.17	3681.97	1.17714	1.03462	AMP-dependent synthetase and ligase family protein;(source:Araport11)
AT1G64460	208.599	259.997	252.489	1.2464	1.2104	phosphatidylinositol 4-kinase gamma-like protein;(source:Araport11)
AT1G64510	4008.61	4449.84	4633.25	1.11007	1.15582	Translation elongation factor EF1B/ribosomal protein S6 family protein;(source:Araport11)
AT1G64720	42139	47142.9	45090.3	1.11875	1.07004	membrane related protein CP5
AT1G64770	7814.21	9522.8	7887.48	1.21865	1.00938	encodes a novel subunit of the chloroplast NAD(P)H dehydrogenase complex, involved in cyclic electron flow around photosystem I to produce ATP.
AT1G64850	1567.36	1824.06	1796.32	1.16378	1.14608	Calcium-binding EF hand family protein;(source:Araport11)
AT1G64860	5668.63	6495.43	5496.99	1.14586	0.969722	Subunit of chloroplast RNA polymerase, confers the ability to recognize promoter sequences on the core enzyme
AT1G64980	3075.49	3396.83	2875.16	1.10448	0.93486	Encodes a putative nucleotide-diphospho-sugar transferase required for pollen germination and tube growth.
AT1G65040	1079.12	1381.82	1430.81	1.2805	1.3259	Encodes one of the Arabidopsis homologs of the yeast/human Hrd1 protein: AT3G16090 (Hrd1A), AT1G65040 (Hrd1B). Involved in ERAD (Endoplasmic reticulum-associated degradation).
AT1G65230	1594.56	2028.47	1829.77	1.27212	1.14751	transmembrane protein, putative (DUF2358);(source:Araport11)
AT1G65260	6375.13	7060.29	6397.42	1.10747	1.0035	Encodes a protein required for thylakoid membrane formation.
AT1G65390	13.3396	37.993	77.0553	2.84814	5.77644	phloem protein 2 A5;(source:Araport11)
AT1G65450	69.0438	94.8879	190.101	1.37431	2.75334	Contains dual transcription units and alternative splicing that could rescue the sterility defect of glc mutants. Shares homology to BAHD (for BEAT, AHCT, HCBT, and DAT) acyl-transferases. Functions in double fertilization.
AT1G65486	231.242	295.752	450.512	1.27897	1.94823	transmembrane protein;(source:Araport11)
AT1G65790	350.189	610.141	720.342	1.74232	2.05701	An alternatively spliced gene that encodes a functional transmembrane receptor serine/threonine kinase, alternate form may not have transmembrane domain.
AT1G65800	2892.89	4043.4	4031.39	1.3977	1.39355	Encodes a putative receptor-like serine/threonine protein kinases that is similar to brassica self-incompatibility (S) locus. expressed in specifically in cotyledons, leaves, and sepals, in correlation with the maturation of these structures. Together with AtPUB9, it is required for auxin-mediated lateral root development under phosphate-starved conditions. The mRNA is cell-to-cell mobile.
AT1G65960	10340.1	11743.4	10999.1	1.13571	1.06373	glutamate decarboxylase (GAD2) The mRNA is cell-to-cell mobile.
AT1G66080	174.34	257.49	1397.93	1.47694	8.01844	hikeshi-like protein;(source:Araport11)
AT1G66090	267.931	346.848	2160.19	1.29454	8.06247	Disease resistance protein (TIR-NBS class);(source:Araport11)
AT1G66100	10510.9	13587.9	14259.3	1.29275	1.35663	Predicted to encode a PR (pathogenesis-related) protein. Belongs to the plant thionin (PR-13) family with the following members: At1g66100, At5g36910, At1g72260, At2g15010, At1g12663, At1g12660.
AT1G66150	2205.53	2538.83	2400.22	1.15112	1.08827	receptor-like transmembrane kinase I (TMK1)
AT1G66160	63.215	100.283	193.791	1.58638	3.06558	CYS, MET, PRO, and GLY protein 1;(source:Araport11)
AT1G66180	670.81	786.558	1363.63	1.17255	2.03281	The gene encodes a putative aspartyl protease (ASP). Its expression is induced in response to light and ascorbate. The mRNA is cell-to-cell mobile.
AT1G66200	22240.3	23091.8	21437.4	1.03829	0.963902	encodes a cytosolic glutamate synthetase, this enzyme has low affinity with substrate ammonium
AT1G66230	373.252	439.884	292.269	1.17852	0.783033	Encodes a putative transcription factor (MYB20).
AT1G66260	1973.96	2157.87	2148.12	1.09317	1.08823	RNA-binding (RRM/RBD/RNP motifs) family protein;(source:Araport11)
AT1G66400	40.1171	79.1973	366.081	1.97415	9.1253	Encodes a calmodulin-like protein. Regulates nitric oxide levels and transition to flowering.
AT1G66500	100.292	156.429	376.2	1.55974	3.75105	Pre-mRNA cleavage complex II;(source:Araport11)
AT1G66880	1770.86	2215.8	2268.12	1.25126	1.2808	Protein kinase superfamily protein;(source:Araport11)
AT1G66900	467.378	558.055	597.983	1.19401	1.27944	alpha/beta-Hydrolases superfamily protein;(source:Araport11)
AT1G66970	8839.71	11791.9	11035.2	1.33397	1.24837	Encodes a member of the glycerophosphodiester phosphodiesterase like (GDPD-like) family.
AT1G66980	2081.84	2627.01	2457.41	1.26187	1.1804	Encodes SNC4 (suppressor of npr1-1, constitutive 4), an atypical receptor-like kinase with two predicted extracellular glycerophosphoryl diester phosphodiesterase domains.
AT1G67080	1037.1	1145.93	1115.89	1.10493	1.07597	Encodes a protein involved in the photoprotection of PSII. An aba4-1 mutant completely lacks neoxanthin,a component of the chromophore of the peripheral antenna system in PSII. ABA4 is required for neoxanthin biosynthesis, an intermediary step in abscisic acid biosynthesis, but no catalytic activity has been detected for the ABA4 protein.
AT1G67180	9.87978	21.1034	16.6989	2.13602	1.69021	zinc finger (C3HC4-type RING finger) family protein / BRCT domain-containing protein;(source:Araport11)
AT1G67280	5473.61	5832.99	5431.64	1.06566	0.992334	Encodes a Ni+ dependent glyoxylase.
AT1G67310	1047.55	1167.92	1063.19	1.11491	1.01493	Calmodulin-binding transcription activator protein with CG-1 and Ankyrin domain;(source:Araport11)
AT1G67410	127.341	161.56	144.204	1.26872	1.13242	Exostosin family protein;(source:Araport11)
AT1G67440	650.707	731.587	668.348	1.1243	1.02711	Minichromosome maintenance (MCM2/3/5) family protein;(source:Araport11)
AT1G67470	240.473	288.521	389.198	1.19981	1.61847	Protein kinase superfamily protein;(source:Araport11)
AT1G67560	954.365	1051.7	940.873	1.10199	0.985863	PLAT/LH2 domain-containing lipoxygenase family protein;(source:Araport11)
AT1G67740	30262.4	34422.9	31401.7	1.13748	1.03765	PsbY precursor (psbY) mRNA. This single nuclear gene is imported into the chloroplasts where it is processed into two integral membrane proteins with identical topology (PsbY-1 and PsbY-2). The protein appears to bind manganese. Important for the redox control of cytochrome b559.
AT1G67750	110.095	195.8	208.924	1.77846	1.89766	Pectate lyase family protein;(source:Araport11)
AT1G67890	991.94	1127.81	904.57	1.13698	0.91192	Encodes a protein with similarity to RAF MAP kinases. Based on loss of function phenotype, RAF11 appears to be involved in mediating ABA responses such as dormancy and environmental stress. Expressed in most plant tissues but excluded from root tips and young leaves.
AT1G67900	2236.98	2863.5	2175.21	1.28007	0.972385	Phototropic-responsive NPH3 family protein;(source:Araport11)
AT1G67950	141.439	181.781	200.278	1.28523	1.416	RNA-binding (RRM/RBD/RNP motifs) family protein;(source:Araport11)
AT1G67960	321.66	392.837	386.966	1.22128	1.20303	POD1 is involved in pollen tube guidence and early embryo patterning.
AT1G67970	230.421	306.982	416.141	1.33226	1.806	member of Heat Stress Transcription Factor (Hsf) family
AT1G68010	48804.8	55978.5	48319	1.14699	0.990046	Encodes hydroxypyruvate reductase.
AT1G68190	283.36	407.247	406.631	1.43721	1.43503	B-box zinc finger family protein;(source:Araport11)
AT1G68520	3892.4	4998.66	4830.75	1.28421	1.24107	B-box type zinc finger protein with CCT domain-containing protein;(source:Araport11)
AT1G68560	2841.96	3730.59	3458.49	1.31268	1.21694	Encodes a bifunctional alpha-l-arabinofuranosidase/beta-d-xylosidase that belongs to family 3 of glycoside hydrolases.
AT1G68590	3516.03	3963.49	3839.13	1.12726	1.09189	Ribosomal protein PSRP-3/Ycf65;(source:Araport11)
AT1G68600	1381.46	1630.48	1495.22	1.18026	1.08234	aluminum activated malate transporter family protein;(source:Araport11)
AT1G68660	3208.89	3840.12	3576.08	1.19671	1.11443	Ribosomal protein L12/ ATP-dependent Clp protease adaptor protein ClpS family protein;(source:Araport11)
AT1G68670	1062.27	1258.38	1377.12	1.18462	1.2964	HHO2 is a HRS1 homolog. Induced in roots by low Pi and is likely involved in maintaining phosphate homeostasis. It is target of PHR1.
AT1G68710	568.689	670.218	686.93	1.17853	1.20792	ATPase E1-E2 type family protein / haloacid dehalogenase-like hydrolase family protein;(source:Araport11)
AT1G68780	311.016	414.01	359.356	1.33115	1.15542	RNI-like superfamily protein;(source:Araport11)
AT1G68840	477.653	615.357	1158.24	1.28829	2.42486	Rav2 is part of a complex that has been named `regulator of the (H+)-ATPase of the vacuolar and endosomal membranes' (RAVE) The mRNA is cell-to-cell mobile.
AT1G68910	1211.99	1325.98	1112.53	1.09405	0.917939	Encodes one of the WPP domain-interacting proteins (WIT1/AT5G11390, WIT2/AT1G68910) required for RanGAP nuclear envelope association in root tip cells. Ran GTPase plays essential roles in multiple cellular processes, including nucleocytoplasmic transport, spindle formation, and postmitotic nuclear envelope reassembly. The cytoplasmic Ran GTPase activating protein RanGAP is critical to establish a…
AT1G69030	162.568	199.262	217.098	1.22572	1.33544	BSD domain-containing protein;(source:Araport11)
AT1G69380	98.0828	129.033	123.031	1.31555	1.25435	Encodes a mitochondria-localized protein that is required for cell division in the root meristem.
AT1G69523	544.743	665.053	597.389	1.22086	1.09664	S-adenosyl-L-methionine-dependent methyltransferases superfamily protein;(source:Araport11)
AT1G69530	7557.81	8073.59	7911.38	1.06825	1.04678	Member of Alpha-Expansin Gene Family. Naming convention from the Expansin Working Group (Kende et al, Plant Mol Bio). Involved in the formation of nematode-induced syncytia in roots of Arabidopsis thaliana.
AT1G69550	1097.31	1289.14	1130.41	1.17482	1.03016	disease resistance protein (TIR-NBS-LRR class);(source:Araport11)
AT1G69720	280.4	377.708	358.489	1.34703	1.27849	Encodes a member (HO3) of the heme oxygenase family.
AT1G69730	2291.31	2669.32	2678.73	1.16497	1.16908	Wall-associated kinase family protein;(source:Araport11)
AT1G69830	917.454	1410.78	1494.82	1.53771	1.62931	Encodes a plastid-localized &#945;-amylase. Expression is reduced in the SEX4 mutant. Loss of function mutations show normal diurnal pattern of starch accumulation/degradation. Expression follows circadian rhythms.
AT1G69840	1958.58	2129.28	2946.81	1.08716	1.50457	SPFH/Band 7/PHB domain-containing membrane-associated protein family;(source:Araport11)
AT1G70090	169.512	209.235	298.403	1.23434	1.76037	Encodes a protein with putative galacturonosyltransferase activity.
AT1G70160	3071.1	3349.72	2926.22	1.09072	0.952825	zinc finger MYND domain protein;(source:Araport11)
AT1G70200	1058.53	1195.31	1089.73	1.12921	1.02947	Encodes a RNA-Binding Protein RBD1. Promotes chilling tolerance through 23S rRNA processing.
AT1G70250	1903.06	2148.27	1867.47	1.12885	0.981299	Encodes a Protease inhibitor/seed storage/LTP family protein
AT1G70290	2064.93	2643.37	2430.44	1.28012	1.17701	Encodes an enzyme putatively involved in trehalose biosynthesis. Though the protein has both trehalose-6-phosphate synthase (TPS)-like and trehalose-6-phosphate phosphatase (TPP)-like domains, neither activity has been detected in enzymatic assays nor has the protein been able to complement yeast TPS or TPP mutants.
AT1G70410	6094.61	6854.64	6156.52	1.12471	1.01016	Encodes a putative beta-carbonic anhydrase betaCA4. Together with betaCA1 (At3g01500) regulates CO2-controlled stomatal movements in guard cells.
AT1G70490	3163.67	3553.37	3855.38	1.12318	1.21864	A member of ARF GTPase family. A thaliana has 21 members of this family, known to be essential for vesicle coating and uncoating and functions in GTP-binding. Gene encoding ADP-ribosylation factor and similar to other ARFs and ARF-like proteins. The gene is shown to play a role in cell division, cell expansion and cellulose production using antisense construct.
AT1G70520	884.292	1304.88	1234.98	1.47562	1.39657	Encodes a cysteine-rich receptor-like protein kinase.
AT1G70530	689.039	917.132	890.251	1.33103	1.29202	Encodes a cysteine-rich receptor-like protein kinase.
AT1G70580	6729.73	8477.85	7159.24	1.25976	1.06382	Encodes a protein with glyoxylate aminotransferase activity. It can act on a number of different small substrates and amino acids in vitro.
AT1G70610	3404.74	3833.73	3170.31	1.126	0.931148	member of TAP subfamily
AT1G70620	2095.36	2331.04	2126.95	1.11248	1.01508	cyclin-like protein;(source:Araport11)
AT1G70700	3946.27	4572.25	5239.41	1.15863	1.32769	JAZ9 is a protein presumed to be involved in jasmonate signaling. JAZ9 transcript levels rise in response to a jasmonate stimulus. JAZ9 can interact with the COI1 F-box subunit of an SCF E3 ubiquitin ligase in a yeast-two-hybrid assay only in the presence of jasmonate-isoleucine (JA-ILE) or coronatine. The Jas domain appears to be important for JAZ9-COI1 interactions in the presence of coronatine…
AT1G70730	4994.45	5352.5	4576.51	1.07169	0.916317	Encodes a cytosolic phosphoglucomutase (PGM). Two Arabidopsis PGM proteins (AT1G70730/PGM2 and AT1G23190/PGM3) have high sequence similarities and redundant functions. Mature plants possessing a single cPGM allele had a major reduction in cPGM activity. Whereas pgm2 and pgm3 single mutants are undistinguishable from the wild type, loss of both PGM2 and PGM3 severely impairs male and female gameto…
AT1G70820	520.694	980.117	1200.46	1.88233	2.3055	phosphoglucomutase, putative / glucose phosphomutase;(source:Araport11)
AT1G71020	288.693	350.766	299.579	1.21502	1.03771	Encodes a nuclear localized plant U-Box protein that interacts with MYC2 and regulates its stability by acting as an E3 ubiquitin ligase and polyubiquitinating MYC2. By this mechanism, it targets MYC2 for destruction thereby affecting JA signaling.
AT1G71030	1196.05	1654.79	1360.93	1.38355	1.13785	Encodes a putative myb family transcription factor. In contrast to most other myb-like proteins its myb domain consists of a single repeat. A proline-rich region potentially involved in transactivation is found in the C-terminal part of the protein. Its transcript accumulates mainly in leaves.
AT1G71040	2289.87	2509.36	2526.06	1.09585	1.10314	Encodes LPR2. Function together with LPR1 (AT1G23010) and a P5-type ATPase (At5g23630/PDR2) in a common pathway that adjusts root meristem activity to Pi (inorganic phosphate) availability.
AT1G71070	402.687	454.831	469.164	1.12949	1.16508	Core-2/I-branching beta-1,6-N-acetylglucosaminyltransferase family protein;(source:Araport11)
AT1G71500	6750.42	7933.81	7591.52	1.17531	1.1246	Encodes PSB33, a protein conserved in the plastid lineage. PSB33 is associated with the chloroplast thylakoid membrane and provides stability to Photosystem II. The mRNA is cell-to-cell mobile.
AT1G71695	1829.44	2283.5	2045.25	1.2482	1.11797	Peroxidase superfamily protein;(source:Araport11)
AT1G71697	357.77	414.937	455.658	1.15979	1.2736	Encodes choline kinase. mRNA levels are increased in response to wounding. The mRNA is cell-to-cell mobile.
AT1G71970	570.283	676.557	542.021	1.18635	0.950442	hypothetical protein;(source:Araport11)
AT1G72020	1744.3	1975.11	2125.74	1.13232	1.21867	TonB-dependent heme receptor A;(source:Araport11)
AT1G72130	1900.68	2100.76	1640.96	1.10527	0.863358	Tonoplast localized pH dependent, low affinity nitrogen transporter.In shoots, expressed in leaf veins and mesophyll. In roots, GUS activity was detected in root vascular stele. More highly expressed in roots.
AT1G72150	8468.8	9554.3	8851.76	1.12818	1.04522	novel cell-plate-associated protein that is related in sequence to proteins involved in membrane trafficking in other eukaryotes The mRNA is cell-to-cell mobile.
AT1G72160	2068.14	2471.78	2414.77	1.19517	1.1676	Sec14p-like phosphatidylinositol transfer family protein;(source:Araport11)
AT1G72180	1306.81	1476.39	1584.32	1.12976	1.21236	Encodes a leucine-rich repeat receptor kinase that functions as a receptor for CEP1 peptide. Mediates nitrate uptake signaling.
AT1G72240	51.6973	75.4548	178.668	1.45955	3.45605	hypothetical protein;(source:Araport11)
AT1G72416	27.8139	44.8388	105.406	1.6121	3.78968	Chaperone DnaJ-domain superfamily protein;(source:Araport11)
AT1G72430	2022.44	2259.65	2312.44	1.11729	1.14339	SAUR-like auxin-responsive protein family;(source:Araport11)
AT1G72450	1407.46	1702.11	2077.19	1.20935	1.47585	JAZ6 transcript levels rise in response to a jasmonate stimulus and a GFP:JAZ6 fusion protein localizes to the nucleus. Application of jasmonate methyl ester to Arabidopsis roots reduces the levels of a JAZ6:GUS fusion protein, presumably by stimulating ubiquitin-proteasome-mediated degradation.
AT1G72470	129.334	180.196	163.888	1.39326	1.26717	A member of EXO70 gene family, putative exocyst subunits, conserved in land plants. Arabidopsis thaliana contains 23 putative EXO70 genes, which can be classified into eight clusters on the phylogenetic tree.
AT1G72480	517.541	591.145	573.074	1.14222	1.1073	Lung seven transmembrane receptor family protein;(source:Araport11)
AT1G72500	1072.29	1225.8	1094.89	1.14316	1.02107	inter alpha-trypsin inhibitor, heavy chain-like protein;(source:Araport11)
AT1G72520	269.95	341.32	882.194	1.26438	3.26799	PLAT/LH2 domain-containing lipoxygenase family protein;(source:Araport11)
AT1G72640	1197.37	1389.15	1231.16	1.16017	1.02822	NAD(P)-binding Rossmann-fold superfamily protein;(source:Araport11)
AT1G72645	749.068	862.592	779.349	1.15155	1.04042	transmembrane protein;(source:Araport11)
AT1G72680	431.574	515.533	528.703	1.19454	1.22506	cinnamyl-alcohol dehydrogenase;(source:Araport11)
AT1G72700	818.441	912.957	902.882	1.11548	1.10317	ATPase E1-E2 type family protein / haloacid dehalogenase-like hydrolase family protein;(source:Araport11)
AT1G72880	813.736	936.361	856.751	1.15069	1.05286	Survival protein SurE-like phosphatase/nucleotidase;(source:Araport11)
AT1G72910	955.855	1691.55	3984.79	1.76968	4.16882	Toll-Interleukin-Resistance (TIR) domain-containing protein;(source:Araport11)
AT1G72920	168.021	286.878	1329.43	1.7074	7.91232	Toll-Interleukin-Resistance (TIR) domain family protein;(source:Araport11)
AT1G72930	4620.5	6756.6	8509.38	1.46231	1.84166	Toll/interleukin-1 receptor-like protein (TIR) mRNA,
AT1G72940	463.492	674.414	1869.2	1.45507	4.03286	Toll-Interleukin-Resistance (TIR) domain-containing protein;(source:Araport11)
AT1G72970	312.328	444.748	518.587	1.42398	1.66039	Originally identified as a mutation that causes floral organs to fuse together. About 10-20% of mutants also have defects in ovules. Mutants have reduced fertility most likely as because of fusions that pistil emergence. The protein has similarity to the mandelonitrile lyase family of FAD containing oxidoreductases and is predicted to be secreted (SignalP).It is expressed in all tissue layers of …
AT1G73325	59.3341	88.1577	185.092	1.48578	3.11949	Kunitz family trypsin and protease inhibitor protein;(source:Araport11)
AT1G73370	29.4796	49.37	37.9723	1.67472	1.28809	Encodes a protein with sucrose synthase activity (SUS6).
AT1G73390	2131.88	2287.87	2081.23	1.07317	0.976243	Endosomal targeting BRO1-like domain-containing protein;(source:Araport11)
AT1G73470	620.229	705.514	736.764	1.13751	1.18789	hypothetical protein;(source:Araport11)
AT1G73480	1464.02	1731.13	2756.41	1.18245	1.88276	alpha/beta-Hydrolases superfamily protein;(source:Araport11)
AT1G73500	349.055	439.9	952.724	1.26026	2.72944	member of MAP Kinase Kinase family. Autophosphorylates and also phosphorylates MPK3 and MPK6. Independently involved in ethylene and calmalexin biosynthesis. Induces transcription of ACS2, ACS6, ERF1, ERF2, ERF5, ERF6, CYP79B2, CYP79B3, CYP71A13 and PAD3.
AT1G73530	712.153	876.735	843.008	1.23111	1.18375	RNA-binding (RRM/RBD/RNP motifs) family protein;(source:Araport11)
AT1G73540	411.224	666.53	1578.86	1.62084	3.83942	nudix hydrolase homolog 21;(source:Araport11)
AT1G73600	17588.7	24478.9	24917	1.39174	1.41665	Encodes a S-adenosyl-L-methionine-dependent phosphoethanolamine N-methyltransferase whose expression is responsive to both phosphate (Pi) and phosphite (Phi) in roots.
AT1G73640	7.53737	18.4893	38.141	2.45302	5.06025	RAB GTPase homolog A6A;(source:Araport11)
AT1G73650	3118.21	3429.13	2962.94	1.09971	0.950206	3-oxo-5-alpha-steroid 4-dehydrogenase (DUF1295);(source:Araport11)
AT1G73670	1577.43	1817.56	1616.97	1.15223	1.02506	member of MAP Kinase The mRNA is cell-to-cell mobile.
AT1G73750	686.948	868.759	866.824	1.26466	1.26185	alpha/beta hydrolase family protein;(source:Araport11)
AT1G73805	925.831	1195.05	1392.7	1.29079	1.50427	Encodes SAR Deficient 1 (SARD1), a key regulator for ICS1 (Isochorismate Synthase 1) induction and salicylic acid (SA) synthesis.
AT1G73920	2523.2	2951.85	2846.03	1.16988	1.12795	alpha/beta-Hydrolases superfamily protein;(source:Araport11)
AT1G74100	1282.37	1552.09	1797.67	1.21033	1.40184	encodes a desulfoglucosinolate sulfotransferase, involved in the final step of glucosinolate core structure biosynthesis. Has a broad-substrate specificity with different desulfoglucosinolates, the best substrate is indole-3-methyl-dsGS, followed by benzyl-dsGS. Expression was induced by wounding, jasmonate and ethylene stimulates.
AT1G74210	472.189	543.516	516.123	1.15106	1.09304	Encodes a member of the glycerophosphodiester phosphodiesterase (GDPD) family.
AT1G74310	781.496	1399.09	14200.2	1.79028	18.1706	Encodes ClpB1, which belongs to the Casein lytic proteinase/heat shock protein 100 (Clp/Hsp100) family. Involved in refolding of proteins which form aggregates under heat stress. Also known as AtHsp101. AtHsp101 is a cytosolic heat shock protein required for acclimation to high temperature.
AT1G74440	190.35	236.465	300.133	1.24226	1.57674	ER membrane protein, putative (DUF962);(source:Araport11)
AT1G74450	443.367	520.299	1130.04	1.17352	2.54878	Plants overexpressing At1g74450 are stunted in height and have reduced male fertility.
AT1G74470	31805	34824.2	32252.4	1.09493	1.01407	Encodes for a multifunctional protein with geranylgeranyl reductase activity shown to catalyze the reduction of prenylated geranylgeranyl-chlorophyll a to phytyl-chlorophyll a (chlorophyll a) and free geranylgeranyl pyrophosphate to phytyl pyrophosphate. The mRNA is cell-to-cell mobile.
AT1G74520	628.099	730.612	700.631	1.16321	1.11548	Part of the AtHVA22a family. Protein expression is ABA- and stress-inducible.
AT1G74530	596.954	666.239	625.856	1.11607	1.04842	transmembrane protein;(source:Araport11)
AT1G74640	1075.79	1522.74	1454.17	1.41545	1.35172	alpha/beta-Hydrolases superfamily protein;(source:Araport11)
AT1G74670	1420.82	1750.58	2033.58	1.23209	1.43127	Gibberellin-regulated family protein;(source:Araport11)
AT1G74730	2161.26	2742.43	2588.47	1.26891	1.19767	Encodes a grana core localized protein, is homologous to RIG1. Mutant plants have reduced NPQ, affected organization of light-havesting complex II and an enhanced grana stacking.
AT1G74790	313.497	375.807	340.473	1.19876	1.08605	catalytics;(source:Araport11)
AT1G74890	181.737	261.125	167.971	1.43683	0.924253	Encodes a nuclear response regulator that acts as a negative regulator in cytokinin-mediated signal transduction. Transcript accumulates in leaves and roots in response to cytokinin treatment.
AT1G74930	27.3328	92.2881	716.647	3.37646	26.2193	encodes a member of the DREB subfamily A-5 of ERF/AP2 transcription factor family. The protein contains one AP2 domain. There are 15 members in this subfamily including RAP2.1, RAP2.9 and RAP2.10. The mRNA is cell-to-cell mobile.
AT1G74940	173.448	246.112	210.467	1.41894	1.21343	cyclin-dependent kinase, putative (DUF581);(source:Araport11)
AT1G74950	454.435	530.087	815.722	1.16647	1.79502	TIFY domain/Divergent CCT motif family protein;(source:Araport11)
AT1G74960	2852.75	3163.3	2915.5	1.10886	1.02199	Encodes a plastidic beta-ketoacyl-ACP synthase II, involved in fatty acid elongation from 16:0-ACP to 18:0-ACP. Homozygous knock-out mutants are embryo lethal, indicating early embryo development is sensitive to elevated 16:0.
AT1G75010	590.702	678.831	666.256	1.14919	1.1279	Encodes ARC3 (Accumulation and Replication of Chloroplast 3), a chloroplast division factor functioning in the initiation of chloroplast division. ARC3 is a chimera of the prokaryotic FtsZ and part of the eukaryotic phosphatidylinositol-4-phosphate 5-kinase (PIP5K). Located on the outer surface of the chloroplast in a ring-like structure at the early stage of chloroplast division. The arc3 mutant…
AT1G75030	7.52462	21.1578	29.1207	2.81181	3.87006	encodes a PR5-like protein
AT1G75040	3215.59	4584.7	5429.39	1.42577	1.68845	Thaumatin-like protein involved in response to pathogens. mRNA level of the PR-5 gene (At1g75040)is significantly changed after cutting the inflorescence stem indicating the existence of a network of signal transducing pathways as other stress-regulated genes (At5g01410, At3g17800, At1g29930)do not response to the treatment. The mRNA is cell-to-cell mobile.
AT1G75100	4360.7	5020.45	4372.13	1.15129	1.00262	Contains a J-domain at the C-terminus which is similar to the J-domain of auxilin, a clathrin-uncoating factor in cow, yeast and worm. Arabidopsis contains 6 other proteins similar to auxilin. Expressed in leaves and stems, but not in roots. Localized in the cytoplasm. Required for the chloroplast accumulation response, but not for the avoidance response. No molecular function known.
AT1G75210	1735.46	1894.38	1661.68	1.09157	0.957491	HAD-superfamily hydrolase, subfamily IG, 5-nucleotidase;(source:Araport11)
AT1G75220	1357.64	1584.5	1689.24	1.1671	1.24425	Encodes a vacuolar glucose exporter that is induced in response to factors that activate vacuolar glucose pools like darkness, heat stress and wounding and repressed during conditions that trigger glucose accumulation in the vacuole like cold stress and external sugar supply.
AT1G75280	2328.49	2995.51	2903.66	1.28646	1.24702	isoflavone reductase, putative, identical to SP:P52577 Isoflavone reductase homolog P3 (EC 1.3.1.-) {Arabidopsis thaliana}; contains Pfam profile PF02716: isoflavone reductase. Involved in response to oxidative stress. The mRNA is cell-to-cell mobile.
AT1G75370	1196.22	1493.58	1383.07	1.24859	1.1562	Sec14p-like phosphatidylinositol transfer family protein;(source:Araport11)
AT1G75380	8673.29	11059.1	9929.08	1.27508	1.14479	Encodes a nuclease involved in ABA-mediated callose deposition. It has been shown to interact with JAZ proteins, binds to a jasmonic acid-responsive element (JARE) and repress AtJMT expression.
AT1G75410	3190.28	3744.62	3446.73	1.17376	1.08038	BEL1-like homeodomain 3 (BLH3)
AT1G75460	6120.16	7771.69	6489.16	1.26985	1.06029	ATP-dependent protease La (LON) domain protein;(source:Araport11)
AT1G75510	673.654	764.145	738.969	1.13433	1.09696	Transcription initiation factor IIF, beta subunit;(source:Araport11)
AT1G75680	1684.55	2070.6	1994.39	1.22917	1.18393	glycosyl hydrolase 9B7;(source:Araport11)
AT1G75690	4907.18	5487.55	5796.3	1.11827	1.18119	DnaJ/Hsp40 cysteine-rich domain superfamily protein;(source:Araport11)
AT1G75800	592.709	679.811	659.639	1.14696	1.11292	Pathogenesis-related thaumatin superfamily protein;(source:Araport11)
AT1G76020	538.12	624.844	581.435	1.16116	1.08049	Thioredoxin superfamily protein;(source:Araport11)
AT1G76030	3972.15	4269.54	4083.31	1.07487	1.02798	One of three genes encoding the vacuolar ATP synthase subunit B1. This subunit was shown to interact with the gene product of hexokinase1 (ATHXK1). This interaction, however, is solely restricted to the nucleus. The protein binds to and co-localizes with F-actin, bundles F-actin to form higher-order structure, and stabilizes actin filaments in vitro. The mRNA is cell-to-cell mobile.
AT1G76040	392.009	462.478	501.326	1.17976	1.27886	member of Calcium Dependent Protein Kinase
AT1G76080	9788.25	10964.8	11433.2	1.1202	1.16806	Encodes a thioredoxin localized in chloroplast stroma. Known as CDSP32 (CHLOROPLASTIC DROUGHT-INDUCED STRESS PROTEIN OF 32 KD).
AT1G76100	2978.74	3573.25	3433.5	1.19958	1.15267	One of two Arabidopsis plastocyanin genes. Expressed at 1/10th level of PETE2. Does not respond to increased copper levels and is thought to be the isoform that participates in electron transport under copper-limiting conditions. Mutation of this gene does not have obvious effect on photosynthesis.
AT1G76110	2086.37	2351.39	2262.02	1.12703	1.08419	HMG (high mobility group) box protein with ARID/BRIGHT DNA-binding domain-containing protein;(source:Araport11)
AT1G76240	854.114	1091.72	1037.91	1.27819	1.21519	DUF241 domain protein (DUF241);(source:Araport11)
AT1G76450	2365.94	2673.6	2457.53	1.13004	1.03871	Photosystem II reaction center PsbP family protein;(source:Araport11)
AT1G76620	173.921	214.901	269.124	1.23562	1.54739	Serine/Threonine-kinase, putative (Protein of unknown function, DUF547);(source:Araport11)
AT1G76730	1781.81	2035.87	1745.48	1.14259	0.979614	Encodes a paralog of ATP-dependent folate salvage enzyme 5-formyltetrahydrofolate cycloligase (5-FCL) that is targeted to chloroplasts and to be required for embryo viability and lacks 5-FCL activity.
AT1G76970	493.382	609.977	649.093	1.23632	1.3156	Target of Myb protein 1;(source:Araport11)
AT1G77090	2138.17	2481.54	2323.55	1.1606	1.0867	thylakoid lumenal protein (Mog1/PsbP/DUF1795-like photosystem II reaction center PsbP family protein);(source:Araport11)
AT1G77130	614.166	702.633	689.855	1.14404	1.12324	Encodes a glucuronyltransferase responsible for the addition of GlcA residues onto xylan and for secondary wall deposition.
AT1G77440	474.32	570.721	586.872	1.20324	1.23729	Encodes beta subunit of 20s proteosome complex which is involved in protein degradation.
AT1G77490	2776.74	3064.04	2822.59	1.10347	1.01651	Encodes a chloroplastic thylakoid ascorbate peroxidase tAPX. Ascorbate peroxidases are enzymes that scavenge hydrogen peroxide in plant cells. Eight types of APX have been described for Arabidopsis: three cytosolic (APX1, APX2, APX6), two chloroplastic types (stromal sAPX, thylakoid tAPX), and three microsomal (APX3, APX4, APX5) isoforms.
AT1G77510	1879.58	2433.85	2411.31	1.29489	1.2829	Encodes a protein disulfide isomerase-like (PDIL) protein, a member of a multigene family within the thioredoxin (TRX) superfamily. Transcript levels for this gene are up-regulated in response to three different chemical inducers of ER stress (dithiothreitol, beta-mercaptoethanol, and tunicamycin). AtIRE1-2 does not appear to be required for this response, but the atbzip60 mutant has a diminished…
AT1G77580	820.279	924.027	718.924	1.12648	0.876438	filament-like protein (DUF869);(source:Araport11)
AT1G77700	64.3612	95.0245	76.6978	1.47642	1.19168	Pathogenesis-related thaumatin superfamily protein;(source:Araport11)
AT1G78070	4213.51	4798.73	4845.23	1.13889	1.14993	Transducin/WD40 repeat-like superfamily protein;(source:Araport11)
AT1G78080	3077.98	3732.83	8707	1.21275	2.8288	Encodes a member of the DREB subfamily A-6 of ERF/AP2 transcription factor family (RAP2.4). The protein contains one AP2 domain. Role in mediating light and ethylene signaling. The mRNA is cell-to-cell mobile.
AT1G78200	1248.02	1364.67	1248.71	1.09346	1.00055	Protein phosphatase 2C family protein;(source:Araport11)
AT1G78370	3156.19	4529.53	4394.92	1.43512	1.39248	Encodes glutathione transferase belonging to the tau class of GSTs. Naming convention according to Wagner et al. (2002).
AT1G78380	7861.37	9461.18	9374.64	1.2035	1.19249	Encodes a glutathione transferase that is a member of Tau GST gene family. Expression is induced by drought stress, oxidative stress, and high doses of auxin and cytokinin. naming convention according to Wagner et al. (2002) The expression of this gene is upregulated by herbicide safeners such as benoxacor and fenclorim.
AT1G78550	139.576	206.081	190.763	1.47648	1.36673	2-oxoglutarate (2OG) and Fe(II)-dependent oxygenase superfamily protein;(source:Araport11)
AT1G78570	3256.21	4201.16	3952.57	1.2902	1.21385	Encodes a UDP-L-Rhamnose synthase involved in the biosynthesis of rhamnose, a major monosaccharide component of pectin. Catalyzes the conversion of UDP-D-Glc to UDP-L-Rha. The dehydrogenase domain of RHM1 was shown to catalyze the conversion of UDP-D-Glc to the reaction intermediate UDP-4-keto-6-deoxy-D-Glc using recombinant protein assay but the activity of the full-length protein was not determ…
AT1G78620	882.123	1021.85	1080.22	1.1584	1.22457	integral membrane protein (Protein of unknown function DUF92, transmembrane);(source:Araport11)
AT1G78630	5925.73	6626.73	6551.59	1.1183	1.10562	Ribosomal protein L13 family protein;(source:Araport11)
AT1G78680	1770.42	2116.26	2293.43	1.19534	1.29541	The Arabidopsis protein AtGGH2 is a gamma-glutamyl hydrolase acting specifically on monoglutamates. The enzyme is involved in the tetrahydrofolate metabolism and located to the vacuole.
AT1G78820	827.669	986.026	960.007	1.19133	1.15989	D-mannose binding lectin protein with Apple-like carbohydrate-binding domain-containing protein;(source:Araport11)
AT1G78830	1621.8	1913.89	1728.55	1.18011	1.06583	Curculin-like (mannose-binding) lectin family protein;(source:Araport11)
AT1G78850	1076.46	1328.49	1424.33	1.23413	1.32316	curculin-like (mannose-binding) lectin family protein, low similarity to ser/thr protein kinase from Zea mays (GI:2598067); contains Pfam lectin (probable mannose binding) domain PF01453 but not the protein kinase domain of the Z. mays protein
AT1G78900	8590.18	9467.1	9346.34	1.10208	1.08803	Encodes catalytic subunit A of the vacuolar ATP synthase. Mutants are devoid of vacuolar ATPase activity as subunit A is encoded only by this gene and show strong defects in male gametophyte development and in Golgi stack morphology. The mRNA is cell-to-cell mobile.
AT1G78915	819.7	927.115	894.303	1.13104	1.09101	Tetratricopeptide repeat (TPR)-like superfamily protein;(source:Araport11)
AT1G79210	680.666	775.922	785.211	1.13995	1.15359	N-terminal nucleophile aminohydrolases (Ntn hydrolases) superfamily protein;(source:Araport11)
AT1G79220	72.5615	97.8886	73.9954	1.34904	1.01976	Mitochondrial transcription termination factor family protein;(source:Araport11)
AT1G79230	1750.69	1915.23	1906.45	1.09398	1.08897	encodes a sulfurtransferase/rhodaneses, which belongs to a group of enzymes widely distributed in all three phyla that catalyze the transfer of sulfur from a donor to a thiophilic acceptor substrate. The protein and transcript levels are NOT affected by senescence or exogenous cyanide, suggesting that sulfurtransferases are involved in cyanide detoxification.
AT1G79380	2323.91	3074.37	2828.51	1.32293	1.21714	Encodes a ubiquitin ligase that is an essential upstream modulator of JA signaling in response to various stimuli.
AT1G79550	5816.45	7109.22	8075.28	1.22226	1.38835	Encodes cytosolic phosphoglycerate kinase (PGK).
AT1G79600	8119.14	9367.61	8196.06	1.15377	1.00947	Encodes a chloroplast ABC1-like kinase that regulates vitamin E metabolism.
AT1G79620	87.7218	113.755	119.222	1.29677	1.35909	Leucine-rich repeat protein kinase family protein;(source:Araport11)
AT1G79690	1297.9	1432.45	1271.95	1.10367	0.980002	nudix hydrolase homolog 3;(source:Araport11)
AT1G80050	214.243	310.278	265.39	1.44825	1.23873	Encodes an adenosine phosphoribosyl transferase(E.C:2.4.2.7), a constitutively expressed enzyme involved in the one-step salvage of adenine to AMP. This isozyme has high affinity for cytokinins and is likely to be localized to the cytosol.
AT1G80380	5807.31	6539.72	5788.56	1.12612	0.996772	encodes a glycerate kinase which catalyzes the last step of photorespiration C2 cycle.
AT1G80420	387.42	475.47	517.201	1.22727	1.33499	Encodes a component of plant break excision repair and functions at several stages during active DNA demethylation in Arabidopsis.
AT1G80440	500.188	689.482	561.669	1.37845	1.12291	Encodes a member of a family of F-box proteins, called the KISS ME DEADLY (KMD) family, that targets type-B ARR proteins for degradation and is involved in the negative regulation of the cytokinin response. Also named as KFB20, a member of a group of Kelch repeat F-box proteins that negatively regulate phenylpropanoid biosynthesis by targeting the phenypropanoid biosynthesis enzyme phenylalanine …
AT1G80460	1750.42	2122.04	1964.1	1.2123	1.12207	Encodes a protein similar to glycerol kinase, which converts glycerol to glycerol 3-phosphate and performs a rate-limiting step in glycerol metabolism. This gene is required for both general and specific resistance against bacteria and fungi. Arabidopsis thaliana glycerol kinase (GLR1) mRNA.Involved in flagellin-induced non-host resistance to Pseudomonas. Coronatine partially suppresses flagellin…
AT1G80480	859.582	949.957	926.738	1.10514	1.07813	plastid transcriptionally active 17;(source:Araport11)
AT1G80510	227.272	311.637	276.643	1.37121	1.21724	Encodes a close relative of the amino acid transporter ANT1 (AT3G11900).
AT1G80650	227.712	301.564	294.331	1.32432	1.29256	RNAse THREE-like protein 1;(source:Araport11)
AT1G80690	47.0402	69.0133	62.6183	1.46711	1.33117	PPPDE putative thiol peptidase family protein;(source:Araport11)
AT1G80770	1207.02	1443.12	1385.5	1.19561	1.14787	P-loop containing nucleoside triphosphate hydrolases superfamily protein;(source:Araport11)
AT1G80810	295.22	373.251	348.875	1.26431	1.18174	One of 5 PO76/PDS5 cohesion cofactor orthologs of Arabidopsis.
AT1G80820	150.588	201.065	186.179	1.3352	1.23634	Encodes an cinnamoyl CoA reductase isoform. Involved in lignin biosynthesis.
AT1G80840	97.5055	199.264	1189.89	2.04362	12.2033	Pathogen-induced transcription factor. Binds W-box sequences in vitro. Forms protein complexes with itself and with WRKY40 and WRKY60. Coexpression with WRKY18 or WRKY60 made plants more susceptible to both P. syringae and B. cinerea. WRKY18, WRKY40, and WRKY60 have partially redundant roles in response to the hemibiotrophic bacterial pathogen Pseudomonas syringae and the necrotrophic fungal path…
AT1G80850	231.045	324.702	321.7	1.40536	1.39237	DNA glycosylase superfamily protein;(source:Araport11)
AT1G80920	1816.08	2277.87	2071.18	1.25428	1.14047	A nuclear encoded soluble protein found in the chloroplast stroma. Negatively regulated by light and has rapid turnover in darkness.
AT1G80960	112.771	146.135	150.591	1.29586	1.33537	F-box and Leucine Rich Repeat domains containing protein;(source:Araport11)
AT2G01110	2296.77	2589.95	2667.19	1.12765	1.16128	mutant is Albino and pale green; Chloroplast Protein Translocation (tatC). Core subunit of the chloroplast Tat translocase. Integral chloroplast thylakoid membrane protein.
AT2G01350	1364.99	1524.81	1531.34	1.11709	1.12187	At2g01350 encodes quinolinate phosphoribosyl transferase involved in NAD biosynthesis as shown by heterologous expression in E. coli.
AT2G01420	2446.33	2727.92	2354.89	1.11511	0.962618	Encodes a putative auxin efflux carrier that is localized in developing and mature root meristems. It is involved in the maintenance of embryonic auxin gradients. A role for AtPIN4 in generating a sink for auxin below the quiescent center of the root meristem that is essential for auxin distribution and patterning is proposed. In the root, PIN4 is detected around the quiescent center and cells su…
AT2G01650	716.664	853.481	779.736	1.19091	1.08801	encodes a peripheral membrane protein that contains UBX domain and interacts with AtCDC48 in vitro and co-fractionates with membrane-associated but not soluble AtCDC48 in vivo.
AT2G01690	1170.23	1299.68	1095.8	1.11062	0.936392	ARM repeat superfamily protein;(source:Araport11)
AT2G01890	295.697	398.108	316.943	1.34634	1.07185	Encodes a purple acid phosphatase (PAP) belonging to the low molecular weight plant PAP group.
AT2G01930	218.535	283.23	281.854	1.29604	1.28974	BASIC PENTACYSTEINE1 (BPC1) is a regulator of the homeotic Arabidopsis thaliana gene SEEDSTICK (STK), which controls ovule identity. BPC1 induces conformational changes by cooperative binding to purine-rich elements present in the STK regulatory sequence. STK is upregulated in bpc1 mutant.
AT2G02220	419.989	498.499	500.408	1.18693	1.19148	Encodes a protein interacting with phytosulfokine, a five amino acid sulfated peptide (YIYTQ). Contains dual guanylate cyclase and kinase catalytic activities that operate in vivo.
AT2G02360	421.992	513.208	537.383	1.21616	1.27344	Encodes an F-box protein containing a Nictaba-related lectin domain that can act as a carbohydrate-binding protein.Expression is induced by SA and pathogenic bacteria.
AT2G02450	215.05	260.751	247.248	1.21252	1.14972	NAC domain containing protein 35;(source:Araport11)
AT2G02500	451.016	528.434	474.994	1.17165	1.05316	Encodes a protein with 4-Diphosphocytidyl-2C-methyl-D-erythritol synthase activity. The enzyme has an absolute requirement for divalent cations (Mg2+ reaches the highest catalytic activity).
AT2G02810	282.558	410.476	402.249	1.45271	1.4236	Encodes a multitransmembrane hydrophobic protein that functions as transporter of UDP-galactose and UDP-glucose into the Golgi. Localized in the ER. Involved in the unfolded protein response, a mechanism that controls proper protein folding in the ER.
AT2G02950	333.439	432.384	363.865	1.29674	1.09125	Encodes a basic soluble protein which can independently bind to either PHYA or PHYB, regardless of whether the phytochromes are in the Pr or Pfr state. PKS1 can be phosphorylated by oat phyA in vitro in a light regulated manner. It is postulated to be a negative regulator of phyB signalling.
AT2G02960	467.271	574.13	589.654	1.22869	1.26191	RING/FYVE/PHD zinc finger superfamily protein;(source:Araport11)
AT2G03120	1161.99	1308.29	1403.9	1.1259	1.20819	homologous to Signal Peptide Peptidases (SPP), required for pollen development and pollen germination. No homozygotes could be recovered from a T-DNA insertion mutant. The mRNA is cell-to-cell mobile.
AT2G03220	237.093	280.018	259.927	1.18105	1.09631	member of Glycosyltransferase Family- 37
AT2G03440	1698.86	1911.25	2058.58	1.12502	1.21174	Induced at the transcriptional level by Pseudomonas syringae pv. tomato infection.
AT2G03510	799.077	971.128	1007.2	1.21531	1.26045	SPFH/Band 7/PHB domain-containing membrane-associated protein family;(source:Araport11)
AT2G03730	2038.56	2345.45	1682.92	1.15054	0.825544	Member of a small family of ACT domain containing proteins. ACT domains are thought to be involved in amino acid binding.
AT2G03750	1203.06	1534.22	1378.39	1.27527	1.14574	P-loop containing nucleoside triphosphate hydrolases superfamily protein;(source:Araport11)
AT2G03760	268.394	340.114	375.285	1.26722	1.39826	Encodes a brassinosteroid sulfotransferase. In vitro experiements show that this enzyme has a preference for 24-epibrassinosteroids, particularly 24-epicathasterone, but does not act on castasterone and brassinolide. It also shows sulfating activity toward flavonoids. It is differentially expressed during development, being more abundant in young seedlings and actively growing cell cultures. Expr…
AT2G04080	393.493	478.714	549.342	1.21657	1.39607	MATE efflux family protein;(source:Araport11)
AT2G04270	1172.3	1285.57	1147.84	1.09663	0.97914	Similar to E.coli endoribonuclease E. Functions as a ribonuclease, is located in the chloroplast, and is involved in chloroplast development. Loss of function mutants are white and arrest at the cotyledon stage. The phenotype is rescued by providing sucrose.
AT2G04305	375.776	454.829	461.328	1.21037	1.22767	Magnesium transporter CorA-like family protein;(source:Araport11)
AT2G04400	925.628	1128.57	1123.31	1.21925	1.21357	Aldolase-type TIM barrel family protein;(source:Araport11)
AT2G04450	1045.29	1545.5	1107.94	1.47854	1.05994	Encodes a protein with NADH pyrophosphatase activity. Although this protein was also shown to have ADP-ribose diphosphatase activity in vitro, mutant analyses suggest that NUDX6 is involved in NADH metabolism in vivo.
AT2G04570	181.652	319.812	320.27	1.76058	1.7631	GDSL-motif esterase/acyltransferase/lipase. Enzyme group with broad substrate specificity that may catalyze acyltransfer or hydrolase reactions with lipid and non-lipid substrates. The mRNA is cell-to-cell mobile.
AT2G04690	1194.57	1393.97	1395.2	1.16693	1.16795	Pyridoxamine 5-phosphate oxidase family protein;(source:Araport11)
AT2G04700	2450.97	2994.59	2815.32	1.2218	1.14866	ferredoxin thioredoxin reductase catalytic beta chain family protein;(source:Araport11)
AT2G05070	42927.9	50228.7	47261.9	1.17007	1.10096	Encodes Lhcb2.2. Belongs to the Lhc super-gene family encodes the light-harvesting chlorophyll a/b-binding (LHC) proteins that constitute the antenna system of the photosynthetic apparatus.
AT2G05940	920.781	1037.62	1632.49	1.12689	1.77294	Encodes a receptor-like cytoplasmic kinase that phosphorylates the host target RIN4, leading to the activation of a plant innate immune receptor RPM1.
AT2G06050	514.804	667.047	1694.7	1.29573	3.29193	Encodes a 12-oxophytodienoate reductase that is required for jasmonate biosynthesis. Mutants are male sterile and defective in pollen dehiscence. Shows activity towards 2,4,6-trinitrotoluene. CFA-Ile, CFA-Leu, CFA-Val, CFA-Met and CFA-Ala can restore the fertility of opr3 plants by inducing filament elongation and anther dehiscence.
AT2G06185	116.461	195.463	157.324	1.67835	1.35088	None;(source:Araport11)
AT2G06355	45.3039	75.5203	62.6104	1.66697	1.38201	None;(source:Araport11)
AT2G07050	2226.96	2445.19	2282.75	1.098	1.02505	Involved in the biosynthesis of brassinosteroids. Catalyzes the reaction from epoxysqualene to cycloartenol.
AT2G07180	977.376	1110.93	1171.67	1.13664	1.1988	Protein kinase superfamily protein;(source:Araport11)
AT2G07690	109.163	136.273	150.341	1.24834	1.37721	Member of the minichromosome maintenance complex, involved in DNA replication initiation. Abundant in proliferating and endocycling tissues. Localized in the nucleus during G1, S and G2 phases of the cell cycle, and are released into the cytoplasmic compartment during mitosis. Binds chromatin.
AT2G09170	6.36673	16.4768	11.6262	2.58795	1.82608	None;(source:Araport11)
AT2G13790	1332.43	1630.32	1585	1.22357	1.18955	somatic embryogenesis receptor-like kinase 4;(source:Araport11)
AT2G14520	203.839	258.127	221.598	1.26633	1.08712	CBS domain protein (DUF21);(source:Araport11)
AT2G14560	8031.38	11834.9	11422.2	1.47359	1.42219	Encodes LURP1, a member of the LURP cluster (late upregulated in response to Hyaloperonospora parasitica) which exhibits a pronounced upregulation after recognition of the pathogenic oomycte H. parasitica. LURP1 is required for full basal defense to H. parasitica and resistance to this pathogen mediated by the R-proteins RPP4 and RPP5. The mRNA is cell-to-cell mobile.
AT2G14610	1531.15	2473.53	3205.15	1.61547	2.09329	PR1 gene expression is induced in response to a variety of pathogens. It is a useful molecular marker for the SAR response. Though the Genbank record for the cDNA associated to this gene is called 'PR-1-like', the sequence actually corresponds to PR1. Expression of this gene is salicylic-acid responsive.
AT2G14620	53.9008	86.28	86.5115	1.60072	1.60501	xyloglucan endotransglucosylase/hydrolase 10;(source:Araport11)
AT2G14720	2279.3	2495.9	2472.89	1.09503	1.08493	encodes a vacuolar sorting receptor
AT2G14740	967.916	1079.65	1040.24	1.11544	1.07473	Encodes a vacuolar sorting receptor that participates in vacuolar sorting in vegetative tissues and in seeds. The mRNA is cell-to-cell mobile.
AT2G14750	2400.75	2904.27	2709.46	1.20973	1.12859	Encodes adenosine-5'-phosphosulfate kinase. Provides activated sulfate for sulfation of secondary metabolites, including the glucosinolates. Essential for pollen viability. The mRNA is cell-to-cell mobile.
AT2G15042	316.103	448.408	576.923	1.41855	1.82511	Leucine-rich repeat (LRR) family protein;(source:Araport11)
AT2G15080	1799.39	2611.3	2677.25	1.45121	1.48787	receptor like protein 19;(source:Araport11)
AT2G15620	4884.5	6239.31	5611.18	1.27737	1.14877	Involved in the second step of nitrate assimilation. Its expression is induced by nitrate. The mRNA is cell-to-cell mobile.
AT2G15970	2592.44	2954.84	2698.62	1.13979	1.04095	encodes an alpha form of a protein similar to the cold acclimation protein WCOR413 in wheat. Expression is induced by short-term cold-treatment, water deprivation, and abscisic acid treatment. The mRNA is cell-to-cell mobile.
AT2G16280	2797.93	3048.55	2653.72	1.08957	0.948457	Encodes KCS9, a member of the 3-ketoacyl-CoA synthase family involved in the biosynthesis of VLCFA (very long chain fatty acids).
AT2G16400	588.268	692.031	667.994	1.17639	1.13553	BEL1-like homeodomain 7;(source:Araport11)
AT2G16430	1221.39	1428.24	1327.21	1.16936	1.08664	purple acid phosphatase 10;(source:Araport11)
AT2G16460	331.062	384.319	343.014	1.16087	1.0361	coiled-coil 90B-like protein (DUF1640);(source:Araport11)
AT2G16600	3083.94	4299.54	5276.52	1.39417	1.71097	Encodes cytosolic cyclophilin ROC3. The mRNA is cell-to-cell mobile.
AT2G16870	140.304	179.951	187.041	1.28258	1.33311	Disease resistance protein (TIR-NBS-LRR class) family;(source:Araport11)
AT2G17040	784.506	1224.58	1894.57	1.56096	2.41499	Member of the NAC transcription factor family and more specifically, the ONAC022 subfamily. Involved in leaf and inflorescence stem morphogenesis. The mRNA is cell-to-cell mobile.
AT2G17120	1123.41	1715.53	1496.49	1.52708	1.3321	Induction of chitin-responsive genes by chitin treatment is not blocked in the mutant. It contains a C-terminal GPI anchor signal and is an ortholog of OsCEBiP.
AT2G17130	410.788	471.79	490.301	1.1485	1.19356	Encodes a regulatory subunit of the mitochondrially-localized NAD+- dependent isocitrate dehydrogenase.
AT2G17220	1517.35	1676.22	1764.91	1.10471	1.16315	Encodes a putative serine/threonine-specific protein kinase kin3. Protein is N-myristoylated.
AT2G17340	2460.98	2722.68	2394.87	1.10634	0.973135	pantothenate kinase;(source:Araport11)
AT2G17370	86.4297	116.855	101.217	1.35203	1.17109	Encodes a 3-hydroxy-3-methylglutaryl-CoA reductase (HMGR) that is involved in the synthesis of sterol and triterpenoid compounds.
AT2G17720	539.658	645.201	645.588	1.19557	1.19629	Encodes a prolyl 4-hydroxylase that modifies the extensin proteins in root hair cells.
AT2G17780	171.298	228.286	228.857	1.33269	1.33602	Encodes a mechanosensitive channel candidate MCA2. The three-dimensional structure of MCA2 was reconstructed and appears to comprise a small transmembrane region and large cytoplasmic region.
AT2G17840	613.062	821.898	969.906	1.34064	1.58207	Identified as drought-inducible gene by differential hybridization. Upregulated by high light, drought, cold and salt stress determined by microarray analysis.
AT2G18300	2100.61	3183.18	2466.37	1.51535	1.17412	basic helix-loop-helix (bHLH) DNA-binding superfamily protein;(source:Araport11)
AT2G18480	4.02081	14.1346	15.5126	3.51536	3.85808	Major facilitator superfamily protein;(source:Araport11)
AT2G18560	697.583	798.494	498.467	1.14466	0.714563	UDP-Glycosyltransferase superfamily protein;(source:Araport11)
AT2G18630	414.529	500.997	511.843	1.20859	1.23476	transmembrane protein, putative (DUF677);(source:Araport11)
AT2G18660	419.363	645.778	621.817	1.5399	1.48277	Encodes PNP-A (Plant Natriuretic Peptide A). PNPs are a class of systemically mobile molecules distantly related to expansins; their biological role has remained elusive. PNP-A contains a signal peptide domain and is secreted into the extracellular space. Co-expression analyses using microarray data suggest that PNP-A may function as a component of plant defence response and SAR in particular, an…
AT2G18700	703.983	1083.54	1180.03	1.53915	1.67622	Encodes an enzyme putatively involved in trehalose biosynthesis. The protein has a trehalose synthase (TPS)-like domain that may or may not be active as well as a trehalose phosphatase (TPP)-like domain.
AT2G18890	125.89	163.055	159.971	1.29522	1.27072	Protein kinase superfamily protein;(source:Araport11)
AT2G19310	2399.37	2673.13	6614.49	1.11409	2.75676	HSP20-like chaperones superfamily protein;(source:Araport11)
AT2G20142	206.054	258.316	303.26	1.25363	1.47175	Toll-Interleukin-Resistance (TIR) domain family protein;(source:Araport11)
AT2G20250	91.6258	130.051	113.073	1.41937	1.23408	hypothetical protein;(source:Araport11)
AT2G20290	448.749	666.577	537.531	1.48541	1.19784	member of Myosin-like proteins
AT2G20340	1212.25	1370.15	1432.26	1.13026	1.1815	Encodes an aromatic aldehyde synthase (AtAAS), which catalyzes the in vitro conversion of phenylalanine and 3,4-dihydroxy-L-phenylalanine to phenylacetaldehyde and dopaldehyde, respectively. The mRNA is cell-to-cell mobile.
AT2G20370	543.484	616.054	638.075	1.13353	1.17405	Encodes a xyloglucan galactosyltransferase located in the membrane of Golgi stacks that is involved in the biosynthesis of fucose. It is also involved in endomembrane organization. It is suggested that it is a dual-function protein that is responsible for actin organization and the synthesis of cell wall materials. The mRNA is cell-to-cell mobile.
AT2G20560	545.882	817.674	6404.07	1.4979	11.7316	DNAJ heat shock family protein;(source:Araport11)
AT2G20630	2043.09	2360.28	2543.84	1.15525	1.2451	PP2C induced by AVRRPM1;(source:Araport11)
AT2G20670	380.647	540.926	488.294	1.42107	1.2828	sugar phosphate exchanger, putative (DUF506);(source:Araport11)
AT2G20750	73.7564	141.989	176.562	1.92511	2.39385	member of BETA-EXPANSINS. Naming convention from the Expansin Working Group (Kende et al, 2004. Plant Mol Bio)
AT2G20790	557.015	648.167	661.785	1.16364	1.18809	clathrin adaptor complexes medium subunit family protein;(source:Araport11)
AT2G20990	4196.79	4544.28	4399.6	1.0828	1.04832	Encodes an endoplasmic reticulum and plasma membrane localized protein with similarity to synaptotagmins, a class of membrane trafficking proteins. SYT1 is expressed in all tissues. Loss of function mutations show hypersensitivity to NaCl and electrolyte leakage from the plasma membrane. SYT1 also affects calcium dependent freezing tolerance and mechanical stress response. Regulates endocytosis e…
AT2G21160	1809.33	2056.97	1982.05	1.13687	1.09546	Translocon-associated protein (TRAP), alpha subunit;(source:Araport11)
AT2G21170	7289.38	7806.66	7909.25	1.07096	1.08504	Encodes a plastidic triose phosphate isomerase. Mutants with reduced pdTPI levels have difficulty transitioning from heterotrophic to autotrophic growth. The related phenotypes, such as chlorosis in light-grown seedlings may result from an accumulation of dihydroxyacetone phosphate (DHAP) and methylglyoxal (MG) in these mutants. Both splice variants appear to be expressed, but the At2g21170.2 var…
AT2G21200	25.49	49.2653	41.8058	1.93273	1.64009	SAUR-like auxin-responsive protein family;(source:Araport11)
AT2G21230	536.981	612.308	560.678	1.14028	1.04413	bZIP30 is a transcriptional activator that is involved in regulation of growth and development of reproductive organs. It interacts with a number of developmental regulators including WUS, HEC1, KNAT1/BP, KNAT2, JAB, BEL1, and NGA1.
AT2G21250	703.809	797.482	877.803	1.13309	1.24722	NAD(P)-linked oxidoreductase superfamily protein;(source:Araport11)
AT2G21280	1467.46	1666.35	1576.3	1.13553	1.07417	A nuclear-encoded, plastid-targeted protein (AtSulA) whose overexpression causes severe yet stochastic plastid (shown in chloroplasts and leucoplasts) division defects. The protein does not appear to interact with either AtFtsZ proteins when studied in a yeast two-hybrid system.
AT2G21380	861.43	1032.32	963.742	1.19838	1.11877	Kinesin motor family protein;(source:Araport11)
AT2G21830	361.248	419.832	405.753	1.16217	1.1232	Cysteine/Histidine-rich C1 domain family protein;(source:Araport11)
AT2G21870	4092.86	4449.25	4716.8	1.08708	1.15244	Encodes the FAd subunit of mitochondrial F1F0-ATP synthase. Essential for pollen formation.
AT2G21880	55.5757	79.048	85.0254	1.42235	1.5299	RAB GTPase homolog 7A;(source:Araport11)
AT2G22080	845.049	947.142	1061.17	1.12081	1.25575	transmembrane protein;(source:Araport11)
AT2G22170	262.169	324.67	368.268	1.2384	1.40469	Lipase/lipooxygenase, PLAT/LH2 family protein;(source:Araport11)
AT2G22190	220.645	304.382	339.564	1.37951	1.53896	Haloacid dehalogenase-like hydrolase (HAD) superfamily protein;(source:Araport11)
AT2G22240	5012.65	5534.25	4993.75	1.10406	0.996231	** Referred to as MIPS1 in Mitsuhashi et al 2008. Myo-inositol-1-phosphate synthase isoform 2. Expressed in leaf, root and silique. Immunolocalization experiments with an antibody recognizing MIPS1, MIPS2, and MIPS3 showed endosperm localization.
AT2G22310	165.478	208.969	203.424	1.26282	1.22931	Encodes a ubiquitin-specific protease.
AT2G22430	4535.11	4979.66	6274.75	1.09803	1.38359	Encodes a homeodomain leucine zipper class I (HD-Zip I) protein that is a target of the protein phosphatase ABI1 and regulates hormone responses in Arabidopsis.
AT2G22500	260.609	351.696	1199.25	1.34952	4.60172	Encodes one of the mitochondrial dicarboxylate carriers (DIC): DIC1 (AT2G22500), DIC2 (AT4G24570), DIC3 (AT5G09470).
AT2G22670	3462.4	3849.53	3857.35	1.11181	1.11407	Encodes a transcriptional repressor of the auxin response that is auxin inducible and is involved in lateral root formation. The mRNA is cell-to-cell mobile.
AT2G22720	1192.64	1310.38	1200.89	1.09873	1.00691	SPT2 chromatin protein;(source:Araport11)
AT2G22795	1423.45	1675.99	1477.45	1.17742	1.03793	hypothetical protein;(source:Araport11)
AT2G22810	15.6947	30.8652	25.5698	1.9666	1.6292	key regulatory enzyme in the biosynthesis of the plant hormone ethylene. ACS4 is specifically induced by indoleacetic acid (IAA).
AT2G22900	107.411	146.249	133.506	1.36159	1.24295	Encodes MUCI10, a galactomannan-1,6-galactosyltransferase. MUCI10 likely decorates glucomannan, synthesized by CSLA2, with galactose residues in vivo. The degree of galactosylation is essential for the synthesis of the GGM backbone, the structure of cellulose, mucilage density, as well as the adherence of pectin.
AT2G23000	1476.15	1809.64	1687.72	1.22592	1.14333	serine carboxypeptidase-like 10;(source:Araport11)
AT2G23200	964.733	1148.06	1012.9	1.19003	1.04993	Protein kinase superfamily protein;(source:Araport11)
AT2G23420	3474.62	3685.71	3146.7	1.06075	0.905625	nicotinate phosphoribosyltransferase 2;(source:Araport11)
AT2G23450	823.952	951.728	936.506	1.15508	1.1366	Protein kinase superfamily protein;(source:Araport11)
AT2G23600	4704.36	5385.25	4725.44	1.14474	1.00448	Encodes a protein shown to have carboxylesterase activity, methyl salicylate esterase activity, methyl jasmonate esterase activity, and methyl IAA esterase activity in vitro. MES2 appears to be involved in MeSA hydrolysis in planta. This protein does not act on MeGA4, or MEGA9 in vitro.
AT2G23770	270.668	336.647	322.481	1.24376	1.19143	Encodes a putative LysM-containing receptor-like kinase LYK4. Shares overlapping function with LYK5 in mediating chitin-triggered immune responses. Based on protein sequence alignment analysis, it was determined as a pseudo kinase due to a lack of the ATP-binding P-loop in the kinase domain.
AT2G23810	1646.55	2275.75	4926.08	1.38213	2.99175	Member of TETRASPANIN family
AT2G23840	1018.47	1361.75	1291.06	1.33706	1.26764	HNH endonuclease;(source:Araport11)
AT2G24150	721.064	851.33	865.186	1.18066	1.19987	heptahelical transmembrane protein HHP3
AT2G24200	4461.39	4869.8	4910.3	1.09154	1.10062	Cytosol aminopeptidase family protein;(source:Araport11)
AT2G24280	6640.71	7052.52	5946.44	1.06201	0.895453	alpha/beta-Hydrolases superfamily protein;(source:Araport11)
AT2G24390	478.601	586.44	577.286	1.22532	1.20619	AIG2-like (avirulence induced gene) family protein;(source:Araport11)
AT2G24550	528.13	814.237	907.565	1.54173	1.71845	major centromere autoantigen B-like protein;(source:Araport11)
AT2G24600	418.833	562.165	1325.04	1.34222	3.16364	Ankyrin repeat family protein;(source:Araport11)
AT2G24790	3561.73	3922.03	4703.24	1.10116	1.32049	Positive regulator of photomorphogenesis that acts downstream of COP1 but can promote lateral root development independently of COP1 and also function as a daylength-sensitive regulator of shoot branching. The mRNA is cell-to-cell mobile.
AT2G24860	710.934	810.621	792.609	1.14022	1.11488	DnaJ/Hsp40 cysteine-rich domain superfamily protein;(source:Araport11)
AT2G24960	78.233	112.033	91.8146	1.43205	1.17361	Myb/SANT-like DNA-binding domain protein;(source:Araport11)
AT2G25000	330.707	425.701	454.736	1.28724	1.37504	Pathogen-induced transcription factor. Forms protein complexes with itself and with WRKY40. Coexpression with WRKY18 or WRKY40 made plants more susceptible to both P. syringae and B. cinerea. WRKY18, WRKY40, and WRKY60 have partially redundant roles in response to the hemibiotrophic bacterial pathogen Pseudomonas syringae and the necrotrophic fungal pathogen Botrytis cinerea, with WRKY18 playing …
AT2G25080	16425.7	19206	16469.3	1.16927	1.00266	Encodes glutathione peroxidase. The mRNA is cell-to-cell mobile.
AT2G25110	1103.44	1313.72	1439.64	1.19057	1.30469	Encodes an endoplasmic reticulum protein SDF2 (stromal-derived factor-2). Forms a complex SDF2-ERdj3B-BiP that is required for the proper accumulation of the surface-exposed leucine-rich repeat receptor kinases EFR. EFR is involved in PAMP (pathogen associated molecular patterns) triggered immunity.
AT2G25190	363.831	427.394	440.603	1.17471	1.21101	PPPDE putative thiol peptidase family protein;(source:Araport11)
AT2G25200	186.043	267.975	175.592	1.4404	0.943828	hypothetical protein (DUF868);(source:Araport11)
AT2G25250	266.54	321.163	425.281	1.20493	1.59556	serine/arginine repetitive matrix-like protein;(source:Araport11)
AT2G25510	19343.1	25057.4	30669.8	1.29542	1.58557	transmembrane protein;(source:Araport11)
AT2G25520	2181.89	2373.12	2253.67	1.08765	1.0329	Drug/metabolite transporter superfamily protein;(source:Araport11)
AT2G25900	471.38	780.029	602.051	1.65478	1.27721	Encodes a protein with two tandem-arrayed CCCH-type zinc fingers that binds RNA and is involved in RNA turnover. The mRNA is cell-to-cell mobile.
AT2G26150	244.069	883.217	9893.2	3.61873	40.5345	member of Heat Stress Transcription Factor (Hsf) family. Involved in response to misfolded protein accumulation in the cytosol. Regulated by alternative splicing and non-sense-mediated decay.
AT2G26190	1249.96	1720.43	2579.02	1.37639	2.06328	calmodulin-binding family protein;(source:Araport11)
AT2G26330	1042.48	1152.9	1055.75	1.10593	1.01273	Homologous to receptor protein kinases. Involved in specification of organs originating from the shoot apical meristem. Contains a cytoplasmic protein kinase catalytic domain, a transmembrane region, and an extracellular leucine-rich repeat. ER has been identified as a quantitative trait locus for transpiration efficiency by influencing epidermal and mesophyll development, stomatal density and po…
AT2G26400	616.898	1163.43	948.752	1.88593	1.53794	Encodes a protein predicted to belong to the acireductone dioxygenase (ARD/ARD?)family.
AT2G26440	192.234	353.616	505.727	1.83951	2.63079	Plant invertase/pectin methylesterase inhibitor superfamily;(source:Araport11)
AT2G26480	22.7255	44.5719	39.3693	1.96132	1.73239	UDP-glucosyl transferase 76D1;(source:Araport11)
AT2G26530	347.536	526.742	1437.5	1.51565	4.13625	unknown function
AT2G26540	551.536	695.942	710.32	1.26183	1.28789	Encodes a uroporphyrinogen-III synthase involved in tetrapyrrole biosynthesis. The protein localizes to the chloroplast. Member of the plant-specific DUF724 protein family. Arabidopsis has 10 DUF724 proteins. Loss of function mutant has a WT phenotype
AT2G26695	317.888	392.364	340.708	1.23429	1.07179	Ran BP2/NZF zinc finger-like superfamily protein;(source:Araport11)
AT2G26710	104.312	148.466	109.439	1.42329	1.04915	Encodes a member of the cytochrome p450 family that serves as a control point between multiple photoreceptor systems and brassinosteroid signal transduction. Involved in brassinolide metabolism. Mediates response to a variety of light signals including hypocotyl elongation and cotyledon expansion.
AT2G26900	2047.03	2411.45	2672.09	1.17802	1.30535	Sodium Bile acid symporter family;(source:Araport11)
AT2G26980	1083.03	1225.2	1293.39	1.13127	1.19423	encodes a serine-threonine protein kinase whose expression increases in response to abscisic acid, cold, drought, high salt, and wounding conditions. The gene is expressed in developing seeds and seedlings. Lines carrying a T-DNA insertions have reduced germination efficiency and expression of cold, high-salt, and abscisic acid marker genes are altered, but not drought-response markers.
AT2G27050	1060.52	1208.86	1136.6	1.13987	1.07174	ethylene-insensitive3-like1 (EIL1) The mRNA is cell-to-cell mobile.
AT2G27080	32.4976	79.0209	278.217	2.43159	8.56115	Late embryogenesis abundant (LEA) hydroxyproline-rich glycoprotein family;(source:Araport11)
AT2G27290	2089.2	2464.01	2424.44	1.1794	1.16046	FAM210B-like protein, putative (DUF1279);(source:Araport11)
AT2G27385	1228.72	1773.29	1600.61	1.4432	1.30266	Pollen Ole e 1 allergen and extensin family protein;(source:Araport11)
AT2G27450	845.717	959.935	856.596	1.13505	1.01286	Encodes N-carbamoylputrescine amidohydrolase that is involved in putrescine and polyamine biosynthesis.
AT2G27600	2377.14	2663.35	2664.01	1.1204	1.12068	Encodes a SKD1 (Suppressor of K+ Transport Growth Defect1) homolog. Localized to the cytoplasm and to multivesicular endosomes. Involved in multivesicular endosome function. The mRNA is cell-to-cell mobile.
AT2G27660	174.457	229.73	296.577	1.31683	1.7	Cysteine/Histidine-rich C1 domain family protein;(source:Araport11)
AT2G27680	3738.16	4172.2	3986.07	1.11611	1.06632	NAD(P)-linked oxidoreductase superfamily protein;(source:Araport11)
AT2G27730	1275.56	1426.15	1623.3	1.11806	1.27261	copper ion binding protein;(source:Araport11)
AT2G27830	314.165	424.91	555.918	1.3525	1.76951	hypothetical protein;(source:Araport11)
AT2G27920	439.296	589.593	572.386	1.34213	1.30296	serine carboxypeptidase-like 51;(source:Araport11)
AT2G28000	8800.33	9757.39	10593.4	1.10875	1.20376	Encodes chaperonin-60 alpha, a molecular chaperone involved in Rubisco folding. Mutants display aberrant chloroplast and embryo development. The mRNA is cell-to-cell mobile.
AT2G28410	70.7638	97.3639	105.006	1.3759	1.4839	transmembrane protein;(source:Araport11)
AT2G28470	3672.04	4566.34	3938.25	1.24354	1.0725	putative beta-galactosidase (BGAL8 gene)
AT2G28630	271.713	342.675	419.713	1.26116	1.54469	Encodes KCS12, a member of the 3-ketoacyl-CoA synthase family involved in the biosynthesis of VLCFA (very long chain fatty acids).
AT2G28800	9848.03	10488.8	9951.27	1.06507	1.01048	member of Chloroplast membrane protein ALBINO3 family. Similar to pea PPF1 and may play a role in plant senescence.
AT2G28880	672.326	777.006	551.534	1.1557	0.820337	ADCS encodes a protein that has two functional domains. The N-terminal domain has glutamine amidotransferase activity while the C-terminal domain has aminodeoxychorismate synthase (ADCS) activity. These two domains act together to catalyze the transformation of chorismate to 4-amino-4-deoxychorismate. This reaction is required for 4-aminobenzoate (pABA) production and ultimately for folate biosyn…
AT2G28890	721.343	880.289	961.008	1.22035	1.33225	Encodes a protein phosphatase 2C like gene, similar to POL. Involved in leaf development. Knockout mutants have abnormally shaped leaves.
AT2G28940	285.996	369.042	445.449	1.29038	1.55754	Protein kinase superfamily protein;(source:Araport11)
AT2G29290	1582.67	2044.29	1805.85	1.29167	1.14101	NAD(P)-binding Rossmann-fold superfamily protein;(source:Araport11)
AT2G29300	290.736	408.034	372.11	1.40345	1.27989	NAD(P)-binding Rossmann-fold superfamily protein;(source:Araport11)
AT2G29310	917.979	1273.73	1132.99	1.38754	1.23422	NAD(P)-binding Rossmann-fold superfamily protein;(source:Araport11)
AT2G29340	2182.53	2465.96	2325.43	1.12987	1.06547	NAD-dependent epimerase/dehydratase family protein;(source:Araport11)
AT2G29500	114.913	336.171	2558.29	2.92543	22.2628	HSP20-like chaperones superfamily protein;(source:Araport11)
AT2G29650	4626.68	5569	5002.84	1.20367	1.0813	Encodes an inorganic phosphate transporter (PHT4;1) that is localized to the thylakoid membrane.
AT2G29670	1365.62	1813.74	1863.22	1.32814	1.36437	Tetratricopeptide repeat (TPR)-like superfamily protein;(source:Araport11)
AT2G29690	344.18	403.328	376.917	1.17185	1.09512	Encode a functional anthranilate synthase protein. Expressed at a constitutive basal level. Expression was not induced by wounding nor bacterial pathogen infiltration. Involved in aromatic amino acid biosynthesis.
AT2G29990	528.163	621.865	633.878	1.17741	1.20016	alternative NAD(P)H dehydrogenase 2;(source:Araport11)
AT2G30020	156.732	282.135	1031.86	1.80011	6.5836	Encodes AP2C1. Belongs to the clade B of the PP2C-superfamily. Acts as a MAPK phosphatase that negatively regulates MPK4 and MPK6.
AT2G30140	1150.21	1322.62	1276.08	1.14989	1.10943	Encodes a putative glycosyltransferase. Regulates flowering time via FLOWERING LOCUS C.
AT2G30170	1160.25	1292.37	1224.61	1.11387	1.05546	Encodes a chloroplast PP2C phosphatase that is required for efficient dephosphorylation of PSII proteins and involved in light acclimation.
AT2G30250	619.175	777.432	928.387	1.25559	1.49939	member of WRKY Transcription Factor; Group I. Located in nucleus. Involved in response to various abiotic stresses - especially salt stress.
AT2G30424	55.2821	88.1555	106.215	1.59465	1.92132	In a tandem repeat with AT2g30432 (TCL1) and AT2g30420 (ETC2), it encodes a single-repeat R3 MYB transcription factor that is involved in the negative regulation of trichome formation.
AT2G30432	55.6116	80.9621	84.795	1.45585	1.52477	Encodes TRICHOMELESS1 (TCL1), a single-repeat MYB-type transcription factor that negatively regulates trichome formation by suppressing GL1 (GLABRA1). In a tandem repeat with AT2g30424 and AT2g30420.
AT2G30500	419.543	510.941	559.054	1.21785	1.33253	Kinase interacting (KIP1-like) family protein;(source:Araport11)
AT2G30520	18142.5	20623.7	16310	1.13676	0.898995	light inducible root phototropism 2 encoding a signal transducer of the phototropic response in Arabidopsis
AT2G30550	1237.2	1573.37	1654.15	1.27171	1.33701	Encodes a lipase that hydrolyzes phosphatidylcholine, glycolipids as well as triacylglycerols.
AT2G30570	43407.7	50986.6	51336.9	1.1746	1.18267	Encodes PsbW, a protein similar to photosystem II reaction center subunit W. Loss of PsbW destabilizes the supramolecular organization of PSII.
AT2G30860	6172.87	7169.82	7606.6	1.16151	1.23226	Encodes glutathione transferase belonging to the phi class of GSTs. Naming convention according to Wagner et al. (2002).
AT2G30950	21642.1	24470.5	21876.6	1.13069	1.01084	Metalloprotease that functions in thylakoid membrane biogenesis. Involved in the repair of PSII following damaged incurred during photoinhibition. Forms a complex with VAR1. Mutants show a variegated phenotype, which decreases during development. Transcript and protein levels increase with light intensity. In plsp1-1 mutant plastids, the nonmature form of the protein localizes in the membrane.
AT2G30990	309.989	374.964	387.418	1.2096	1.24978	arginine N-methyltransferase, putative (DUF688);(source:Araport11)
AT2G31040	2344.17	2621.46	2502.11	1.11829	1.06738	Encodes an integral thylakoid protein that facilitates assembly of the membranous part of the chloroplast ATPase.
AT2G31400	7499.61	8215.24	7375.77	1.09542	0.983487	Encodes a a chloroplast-localized pentatricopeptide-repeat protein involved in regulation of nuclear gene expression.
AT2G31570	2601.64	3058.85	2969.04	1.17574	1.14122	glutathione peroxidase GPx
AT2G31800	1151.64	1262.94	1355.66	1.09664	1.17715	Integrin-linked protein kinase family;(source:Araport11)
AT2G31870	112.498	147.755	141.657	1.3134	1.25919	The gene encodes a poly(ADPribose) glycohydrolase (PARG1). Mutant analysis suggests that PARG1 plays a role in abiotic stress responses and DNA repair. Loss of function mutants accumulate poly(ADPribose) and have increased cell death when treated with bleomycin.
AT2G31880	2860.05	3914.55	4725.06	1.3687	1.65209	Encodes a putative leucine rich repeat transmembrane protein that is expressed in response to Pseudomonas syringae. Expression of SRRLK may be required for silencing via lsiRNAs. Regulates cell death and innate immunity.
AT2G32010	1169.14	1429.85	1189.67	1.22299	1.01756	Encodes an inositol polyphosphate 5?-phosphatase (5PTase). Mediating phosphoinositide signaling. Involved in establishment of foliar vein patterns.
AT2G32030	19.6936	37.2004	111.992	1.88896	5.68675	Acyl-CoA N-acyltransferases (NAT) superfamily protein;(source:Araport11)
AT2G32040	752.19	856.844	799.631	1.13913	1.06307	The At2g32040 gene product has been demonstrated to mediate folate monoglutamate transport involved in tetrahydrofolate biosynthesis. It also mediates transport of antifolates, such as methotrexate and aminopterin. The gene is expressed in both chloroplast and non-green plastids.
AT2G32080	1913.7	2154.48	2160.75	1.12581	1.12909	similar to the conserved animal nuclear protein PUR alpha which was implicated in the control of gene transcription and DNA replication
AT2G32090	641.147	767.729	832.68	1.19743	1.29873	Lactoylglutathione lyase / glyoxalase I family protein;(source:Araport11)
AT2G32100	171.585	256.718	101.272	1.49616	0.590218	ovate family protein 16;(source:Araport11)
AT2G32120	160.624	228.174	1379.79	1.42054	8.59015	heat-shock protein 70T-2;(source:Araport11)
AT2G32140	144.352	184.267	327.907	1.2765	2.27157	transmembrane receptor;(source:Araport11)
AT2G32150	868.928	1006.39	1438.23	1.15819	1.65518	Haloacid dehalogenase-like hydrolase (HAD) superfamily protein;(source:Araport11)
AT2G32160	3466.45	4615.5	4294.18	1.33148	1.23878	S-adenosyl-L-methionine-dependent methyltransferases superfamily protein;(source:Araport11)
AT2G32480	2431.49	2678.54	2261.44	1.1016	0.930064	Metalloprotease essential for plastid development. Located in the inner membrane of chloroplasts.
AT2G32500	1156.24	1400.11	1319.69	1.21092	1.14137	Stress responsive alpha-beta barrel domain protein;(source:Araport11)
AT2G32520	739.441	895.514	999.328	1.21107	1.35146	alpha/beta-Hydrolases superfamily protein;(source:Araport11)
AT2G32530	1769.03	1915.78	1621.61	1.08295	0.916667	encodes a gene similar to cellulose synthase
AT2G32560	2132.53	2796.49	2481.66	1.31135	1.16372	F-box family protein;(source:Araport11)
AT2G32640	1190.53	1356.31	1206.76	1.13925	1.01363	Encodes a lycopene beta cyclase that catalyzes the addition of beta-ionone end groups to the end of lycopene molecules.
AT2G32680	1301.69	1729.42	2041.93	1.32859	1.56867	receptor like protein 23;(source:Araport11)
AT2G32800	788.641	968.67	945.006	1.22828	1.19827	protein kinase family protein;(source:Araport11)
AT2G32920	1063.69	1224.4	1342.94	1.15109	1.26253	Encodes a protein disulfide isomerase-like (PDIL) protein, a member of a multigene family within the thioredoxin (TRX) superfamily. Transcript levels for this gene are up-regulated in response to three different chemical inducers of ER stress (dithiothreitol, beta-mercaptoethanol, and tunicamycin). AtIRE1-2 does not appear to be required for this response, but the atbzip60 mutant has a diminished…
AT2G32970	526.628	647.428	601.775	1.22939	1.1427	G1/S-specific cyclin-E protein;(source:Araport11)
AT2G32990	121.279	159.722	232.331	1.31698	1.91568	glycosyl hydrolase 9B8;(source:Araport11)
AT2G33530	2900.92	3268.44	3131.02	1.12669	1.07932	serine carboxypeptidase-like 46;(source:Araport11)
AT2G33580	336.657	444.605	909.277	1.32065	2.7009	Encodes a putative LysM-containing receptor-like kinase. LYK5 is a major chitin receptor and forms a chitin-induced complex with related kinase CERK1. Based on protein sequence alignment analysis, it was determined as a pseudo kinase due to a lack of the ATP-binding P-loop in the kinase domain.
AT2G33775	4.01619	15.0435	8.71825	3.74572	2.17078	Member of a diversely expressed predicted peptide family showing sequence similarity to tobacco Rapid Alkalinization Factor (RALF), and is believed to play an essential role in the physiology of Arabidopsis. Consists of a single exon and is characterized by a conserved C-terminal motif and N-terminal signal peptide.
AT2G34150	231.242	347.643	337.423	1.50337	1.45918	Encodes a member of the SCAR family.These proteins are part of a complex (WAVE) complex.The SCAR subunit activates the ARP2/3 complex which in turn act as a nucleator for actin filaments.
AT2G34170	429.7	501.347	470.231	1.16673	1.09432	hypothetical protein (DUF688);(source:Araport11)
AT2G34250	4598.42	5016.29	4970.8	1.09087	1.08098	SecY protein transport family protein;(source:Araport11)
AT2G34430	15508.3	22097.9	26208.5	1.42491	1.68997	Photosystem II type I chlorophyll a/b-binding protein The mRNA is cell-to-cell mobile.
AT2G34460	4154.27	4666.02	4180.36	1.12319	1.00628	NAD(P)-binding Rossmann-fold superfamily protein;(source:Araport11)
AT2G34560	1001.92	1122.17	1133.48	1.12002	1.13131	P-loop containing nucleoside triphosphate hydrolases superfamily protein;(source:Araport11)
AT2G34620	1282.41	1932.39	1773.42	1.50684	1.38289	Mitochondrial transcription termination factor family member.
AT2G34930	202.93	301.554	519.204	1.486	2.55853	disease resistance family protein / LRR family protein;(source:Araport11)
AT2G34940	67.7563	114.55	112.951	1.69062	1.66702	VACUOLAR SORTING RECEPTOR 5;(source:Araport11)
AT2G35130	1287.99	1476.12	1155.19	1.14606	0.896894	Tetratricopeptide repeat (TPR)-like superfamily protein;(source:Araport11)
AT2G35260	7661.19	8758.23	8196.14	1.14319	1.06983	CAAX protease self-immunity protein;(source:Araport11)
AT2G35370	8100.48	9536.89	9468.46	1.17732	1.16888	Encodes glycine decarboxylase complex H protein. Involved in photorespiration. The mRNA is cell-to-cell mobile.
AT2G35410	2042.09	2248.33	2229.58	1.101	1.09181	RNA-binding (RRM/RBD/RNP motifs) family protein;(source:Araport11)
AT2G35650	263.891	358.943	353.627	1.3602	1.34005	a member of Glycosyltransferase- Family 2 and encodes a beta-mannan synthase based on in vitro enzyme assays from heterologously expressed protein. Mutants exhibit defects in pollen tube growth and embryo development. The defective embryonic development was associated with reduced proliferation and failed cellularization of the endosperm.
AT2G35810	550.158	634.807	646.382	1.15386	1.1749	ureidoglycolate hydrolase;(source:Araport11)
AT2G35830	3567.09	4104.42	3706.66	1.15064	1.03913	ureidoglycolate hydrolase;(source:Araport11)
AT2G35840	3966.03	4371.36	3915.08	1.1022	0.987155	Sucrose-6F-phosphate phosphohydrolase family protein;(source:Araport11)
AT2G35860	141.765	177.062	184.229	1.24899	1.29954	FASCICLIN-like arabinogalactan protein 16 precursor;(source:Araport11)
AT2G36000	1260.85	1404.03	1405.23	1.11355	1.11451	Mitochondrial transcription termination factor family protein;(source:Araport11)
AT2G36145	1288.61	1568.11	1499.68	1.2169	1.1638	hypothetical protein;(source:Araport11)
AT2G36310	573.798	661.342	633.743	1.15257	1.10447	Encodes a cytoplasmic nucleoside hydrolase. It has the highest levels of activity with uridine followed by xanthosine. It shows little activity with inosine and none with cytidine. Mutant analyses indicate that it plays a role in purine and pyrimidine catabolism.
AT2G36320	947.566	1051.76	897.866	1.10996	0.94755	A20/AN1-like zinc finger family protein;(source:Araport11)
AT2G36360	360.406	418.463	414.977	1.16109	1.15142	Galactose oxidase/kelch repeat superfamily protein;(source:Araport11)
AT2G36530	6848.38	7350.03	7522.68	1.07325	1.09846	Involved in light-dependent cold tolerance and encodes an enolase. Protein is tyrosine-phosphorylated and its phosphorylation state is modulated in response to ABA in Arabidopsis thaliana seeds.
AT2G36590	498.07	623.032	619.37	1.25089	1.24354	Encodes a proline transporter with affinity for gly betaine, proline, and GABA. Protein is expressed in leaves, flowers and siliques but to a much lesser extent in roots.
AT2G36880	7414.49	8048.64	7913.76	1.08553	1.06734	methionine adenosyltransferase 3;(source:Araport11)
AT2G36895	2073.94	2487.2	2212.04	1.19926	1.06658	D-tagatose-1,6-bisphosphate aldolase subunit;(source:Araport11)
AT2G36980	84.6182	115.532	88.9864	1.36533	1.05162	Tetratricopeptide repeat (TPR)-like superfamily protein;(source:Araport11)
AT2G37040	2948.7	3368.21	3173.13	1.14227	1.07611	Encodes PAL1, a phenylalanine ammonia-lyase. Arabidopsis has four PALs: AT2G37040 (PAL1), AT3G53260 (PAL2), AT5G04230 (PAL3) and AT3G10340 (PAL4).
AT2G37060	72.4308	97.0297	92.779	1.33962	1.28093	nuclear factor Y, subunit B8;(source:Araport11)
AT2G37080	940.184	1067.73	994.729	1.13566	1.05802	Encodes RIP2 (ROP interactive partner 2), a putative Rho protein effector, interacting specifically with the active form of ROPs (Rho proteins of plants).
AT2G37240	2606.07	2994.74	2814.9	1.14914	1.08013	Thioredoxin superfamily protein;(source:Araport11)
AT2G37460	756.892	853.16	740.068	1.12719	0.977772	nodulin MtN21-like transporter family protein
AT2G37540	774.208	889.58	833.518	1.14902	1.07661	NAD(P)-binding Rossmann-fold superfamily protein;(source:Araport11)
AT2G37640	155.737	200.304	244.604	1.28617	1.57062	member of Alpha-Expansin Gene Family. Naming convention from the Expansin Working Group (Kende et al, 2004. Plant Mol Bio). Involved in the formation of nematode-induced syncytia in roots of Arabidopsis thaliana.
AT2G37710	4562.3	5138.3	5026.03	1.12625	1.10164	Induced in response to Salicylic acid. The mRNA is cell-to-cell mobile.
AT2G37720	11.0504	34.6913	27.5741	3.13937	2.49529	Encodes a member of the TBL (TRICHOME BIREFRINGENCE-LIKE) gene family containing a plant-specific DUF231 (domain of unknown function) domain. TBL gene family has 46 members, two of which (TBR/AT5G06700 and TBL3/AT5G01360) have been shown to be involved in the synthesis and deposition of secondary wall cellulose, presumably by influencing the esterification state of pectic polymers. A nomenclature…
AT2G37840	663.073	761.641	658.334	1.14865	0.992854	Protein kinase superfamily protein;(source:Araport11)
AT2G38000	338.944	405.479	396.344	1.1963	1.16935	chaperone protein dnaJ-like protein;(source:Araport11)
AT2G38025	608.141	691.74	670.714	1.13747	1.10289	Cysteine proteinases superfamily protein;(source:Araport11)
AT2G38170	9371.24	10571.5	11030.7	1.12808	1.17708	Encodes a high affinity vacuolar calcium antiporter. The residue His 338 is critical to Ca2+ transport activity. Disruption of CAX1 reduces manganese and zinc of shoot tissue and results in a decrease in the activity of vacuolar V-type proton ATPase.
AT2G38470	747.483	1016.53	3175.57	1.35993	4.24835	Member of the plant WRKY transcription factor family. Regulates the antagonistic relationship between defense pathways mediating responses to P. syringae and necrotrophic fungal pathogens. Located in nucleus. Involved in response to various abiotic stresses - especially salt stress.
AT2G38540	8738.54	11613.1	11900.2	1.32895	1.36181	Non-specific lipid transfer protein. Binds calmodulin in a Ca2+-independent manner. Localized to the cell wall. Specifically expressed in L1 epidermal layer. Predicted to be a member of PR-14 pathogenesis-related protein family with the following members: At2g38540/LTP1, At2g38530/LTP2, At5g59320/LTP3, At5g59310/LTP4, At3g51600/LTP5, At3g08770/LTP6, At2g15050/LTP7, At2g18370/LTP8, At2g15325/LTP9,…
AT2G38740	1764.32	2134.44	1990.81	1.20978	1.12837	Haloacid dehalogenase-like hydrolase (HAD) superfamily protein;(source:Araport11)
AT2G38750	461.813	760.786	1196.38	1.64739	2.59063	Annexins are a family of calcium dependent membrane binding proteins though to be involved in Golgi mediated secretion. This is one of four annexins identified in Arabidopsis.
AT2G38760	114.947	167.071	201.766	1.45346	1.7553	Annexins are calcium binding proteins that are localized in the cytoplasm. When cytosolic Ca2+ increases, they relocate to the plasma membrane. The mRNA is cell-to-cell mobile.
AT2G38780	1072.4	1219.15	1101.22	1.13684	1.02687	cytochrome C oxidase subunit;(source:Araport11)
AT2G38820	262.004	326.333	451.502	1.24553	1.72326	DNA-directed RNA polymerase subunit beta-beta protein, putative (DUF506);(source:Araport11)
AT2G38995	468.001	833.713	810.404	1.78143	1.73163	O-acyltransferase (WSD1-like) family protein;(source:Araport11)
AT2G39210	911.055	1068.85	1091.57	1.17321	1.19814	Major facilitator superfamily protein;(source:Araport11)
AT2G39360	486.483	582.054	555.438	1.19645	1.14174	Protein kinase superfamily protein;(source:Araport11)
AT2G39470	5276.15	6115.92	5636.55	1.15916	1.06831	PsbP-like protein 2;(source:Araport11)
AT2G39550	302.159	367.174	343.431	1.21517	1.13659	encodes the beta subunit of geranylgeranyl transferase (GGT-IB), involved in both ABA-mediated and auxin signaling pathways.
AT2G39740	678.099	799.741	771.984	1.17939	1.13845	Encodes HESO1 (HEN1 suppressor 1), a terminal nucleotidyl transferase that uridylates miRNAs and siRNAs at 3&#8242; end. HESO1-mediated 3&#8242; uridylation destabilizes small RNAs in hen1.
AT2G39770	3154.58	3361.48	3621.78	1.06559	1.1481	Encodes a GDP-mannose pyrophosphorylase/ mannose-1-pyrophosphatase. This enzyme provides GDP-mannose, which is used for cell wall carbohydrate biosynthesis and protein glycosylation as well as for ascorbate (vitamin C) biosynthesis. Mutations in this gene confer hypersensitivity to NH4+.
AT2G39780	1269.42	1429.71	1476.99	1.12627	1.16351	Encodes the main endoribonuclease activity in plant cells and localizes to the endoplasmic reticulum (ER), ER-derived structures, and vacuoles. It is essential for normal ribosomal RNA recycling. The mRNA is cell-to-cell mobile.
AT2G40000	2181.25	3566.35	5898.02	1.635	2.70396	ortholog of sugar beet HS1 PRO-1 2;(source:Araport11)
AT2G40100	494.63	639.216	741.465	1.29231	1.49903	Lhcb4:3 protein (Lhcb4.3, light harvesting complex of photosystem II The mRNA is cell-to-cell mobile.
AT2G40140	667.912	860.57	2969.47	1.28845	4.4459	zinc finger (CCCH-type) family protein;(source:Araport11)
AT2G40270	3093.35	3759.56	3951.74	1.21537	1.27749	Protein kinase family protein;(source:Araport11)
AT2G40410	585.689	671.627	737.587	1.14673	1.25935	Encodes a Ca(2+)-dependent nuclease that can degrade both DNA and RNA.
AT2G40490	2703.07	3071.23	2943.71	1.1362	1.08903	Uroporphyrinogen decarboxylase;(source:Araport11)
AT2G40520	1073.16	1257.3	1258.29	1.17159	1.17251	Nucleotidyltransferase family protein;(source:Araport11)
AT2G40550	81.0264	119.508	106.268	1.47493	1.31153	Encodes a nuclear localized target of E2Fa-DPa, transcription factors controlling cell cycle progression. Required for sister chromatid cohesion and DNA repair.
AT2G40600	823.627	1012.8	1067.42	1.22969	1.296	appr-1-p processing enzyme family protein;(source:Araport11)
AT2G40610	2088.85	3243.17	3003.87	1.55261	1.43805	member of Alpha-Expansin Gene Family. Naming convention from the Expansin Working Group (Kende et al, 2004. Plant Mol Bio). Involved in the formation of nematode-induced syncytia in roots of Arabidopsis thaliana.
AT2G40750	449.695	644.566	611.804	1.43334	1.36048	member of WRKY Transcription Factor; Group III
AT2G40840	2195.16	2563.93	2570.84	1.168	1.17114	Encodes a cytosolic protein with transglucosidase and amylomaltase activity. It is an essential component of the pathway from starch to sucrose and cellular metabolism in leaves at night. The protein binds to heteroglycans and utilizes glucose, mannose and xylose as acceptors. Fucose and galactose can also act as acceptors but less efficiently than the previous three. It was also was also recentl…
AT2G40860	382.294	455.516	413.541	1.19153	1.08174	protein kinase family protein / protein phosphatase 2C ( PP2C) family protein;(source:Araport11)
AT2G40960	815.165	1105.44	1019.66	1.35609	1.25087	Single-stranded nucleic acid binding R3H protein;(source:Araport11)
AT2G41090	12526.8	18154.7	20662.2	1.44927	1.64943	Encodes a cytoplasmic, calcium binding calmodulin variant. CML10 interacts with phosphomannomutase (PMM)in vivo and increases its activity thereby affecting ascorbic acid biosynthesis. Its expression is induced by oxidative and other stress. The mRNA is cell-to-cell mobile.
AT2G41100	1888.48	2350.76	4601.26	1.24479	2.43649	encodes a calmodulin-like protein, with six potential calcium binding domains. Calcium binding shown by Ca(2+)-specific shift in electrophoretic mobility. Expression induced by touch and darkness. Expression may also be developmentally controlled. Expression in growing regions of roots, vascular tissue, root/shoot junctions, trichomes, branch points of the shoot, and regions of siliques and flowe…
AT2G41110	301.575	366.352	426.363	1.21479	1.41379	Encodes a touch-inducible calmodulin that has higher affinity to kinesin-like calmodulin binding motor protein than CAM4 or CAM6. The mRNA is cell-to-cell mobile.
AT2G41170	217.965	267.325	313.744	1.22646	1.43942	F-box family protein;(source:Araport11)
AT2G41190	681.741	820.919	624.702	1.20415	0.916334	Transmembrane amino acid transporter family protein;(source:Araport11)
AT2G41240	2209.15	2513.56	2149.13	1.1378	0.972831	Encodes a member of the basic helix-loop-helix transcription factor family protein. Functions as a key regulator of iron-deficiency responses independent of the master regulator FIT. Likely regulates genes involved in the distribution of iron within the plant.
AT2G41250	6677.47	7243.46	6831.08	1.08476	1.023	Haloacid dehalogenase-like hydrolase (HAD) superfamily protein;(source:Araport11)
AT2G41430	3957.6	5337.49	7575.52	1.34867	1.91417	Encodes hydrophilic protein lacking Cys residues that is expressed in response to drought stress, light stress and treatment with plant-growth-promoting rhizobacteria (Paenibacillus polymyxa), possibly revealing a connection between responses to biotic and abiotic stress. Also identified as a CTC Interacting Domain (CID) protein in a yeast two hybrid screen using the PAB2 protein as bait. Contain…
AT2G41560	2420.12	2797.78	2674.18	1.15605	1.10498	Encodes a calmodulin-regulated Ca(2+)-ATPase that improves salt tolerance in yeast. Localized to the vacuole. Lesion mimic phenotype when mutation in the gene is combined with a mutation in ACA11. Lesion mimic phenotype of double knockout can be suppressed by nutritional supplements that increase anion levels (e.g. 15 mM Nitrate, Chloride, or Phosphate).
AT2G41790	3158.06	3514.46	3058.43	1.11285	0.968452	Insulinase (Peptidase family M16) family protein;(source:Araport11)
AT2G41820	276.509	327.366	424.171	1.18393	1.53402	Leucine-rich repeat protein kinase family protein;(source:Araport11)
AT2G41870	1612.9	1906.27	1822.04	1.18189	1.12967	Remorin family protein;(source:Araport11)
AT2G42070	721.313	833.949	747.486	1.15615	1.03629	Encodes a plastid-localized Nudix hydrolase that has FAD pyrophosphohydrolase activity. Negative feedback regulation of the metabolism of flavins through the hydrolysis of FAD by AtNUDX23 in plastids is involved in the flavin homeostasis in plant cells.
AT2G42130	1039.24	1184.48	1190.59	1.13975	1.14563	Plastid-lipid associated protein PAP / fibrillin family protein;(source:Araport11)
AT2G42210	1267.63	1392.16	1512.25	1.09824	1.19297	Homologous to pea OEP16 and barley pPORA (OEP16), a member of Arabidopsis OEP16 family.
AT2G42220	5043.04	5590.27	5996.6	1.10851	1.18908	Rhodanese/Cell cycle control phosphatase superfamily protein;(source:Araport11)
AT2G42380	90.3255	130.921	124.331	1.44944	1.37647	Encodes a member of the BZIP family of transcription factors. Forms heterodimers with the related protein AtbZIP61. Binds to G-boxes in vitro and is localized to the nucleus in onion epidermal cells.
AT2G42510	79.4754	108.265	92.5683	1.36225	1.16474	survival motor neuron interacting protein;(source:Araport11)
AT2G42540	443.411	609.013	656.117	1.37347	1.4797	A cold-regulated gene whose product is targeted to the chloroplast. Cor15am protects stromal proteins from aggregation under various stress conditions. Constitutive expression increases freezing tolerance in protoplasts in vitro and chloroplasts in vivo. NMR and x-ray diffraction studies suggest that COR15a alters the intrinsic curvature of the inner membrane of chloroplast envelope. Late Embryog…
AT2G42590	5451.61	6297.25	6114.04	1.15512	1.12151	14-3-3 gene. Binds calcium and displays induced structural changes.
AT2G42600	18880.9	21402.3	20133.2	1.13354	1.06633	Encodes one of four Arabidopsis phosphoenolpyruvate carboxylase proteins.PPC1 and PPC2 are crucial for balancing carbon and nitrogen metabolism.
AT2G42690	5337.84	6638.96	5826.05	1.24375	1.09146	alpha/beta-Hydrolases superfamily protein;(source:Araport11)
AT2G42750	10326.8	11298.4	10094.2	1.09409	0.977472	DNAJ heat shock N-terminal domain-containing protein;(source:Araport11)
AT2G42760	267.754	336.71	654.962	1.25753	2.44613	DUF1685 family protein;(source:Araport11)
AT2G42770	890.474	1006.54	934.222	1.13034	1.04913	Peroxisomal membrane 22 kDa (Mpv17/PMP22) family protein;(source:Araport11)
AT2G42820	4.63507	12.6918	16.3221	2.73821	3.52143	HVA22-like protein F;(source:Araport11)
AT2G43010	1801.12	2554.01	2427.37	1.41801	1.3477	Isolated as a semidominant mutation defective in red -light responses. Encodes a nuclear localized bHLH protein that interacts with active PhyB protein. Negatively regulates phyB mediated red light responses. Involved in shade avoidance response. Protein abundance is negatively regulated by PhyB.
AT2G43120	109.477	174.03	197.871	1.58966	1.80743	Encodes a member of the functionally diverse cupin protein superfamily that is involved in susceptibility to the bacterial plant pathogen Ralstonia solanacearum. It stabilizes the papain-like cysteine protease XCP2. The mRNA is cell-to-cell mobile.
AT2G43290	1176.81	1440.97	2415.26	1.22447	2.05238	Calmodulin-like MSS3.Encodes an endomembrane localized member of the CML subfamily VII. Contains a canonical CaM domain and unique N-terminal extension that distinguishes it from other members of the subfamily.
AT2G43560	2142.56	2505.04	2547.38	1.16918	1.18894	FKBP-like peptidyl-prolyl cis-trans isomerase family protein;(source:Araport11)
AT2G43570	847.923	1063.55	1398.07	1.2543	1.64882	chitinase;(source:Araport11)
AT2G43750	2713.98	2878.13	2796.95	1.06048	1.03057	Arabidopsis thaliana O-acetylserine (thiol) lyase (OAS-TL) isoform oasB, the key enzyme for fixation of inorganic sulfide. It catalyzes the formation of cysteine from O-acetylserine and inorganic sulfide. Required for pollen tube growth and/or fertilization.
AT2G43850	420.112	531.587	466.999	1.26535	1.11161	Integrin-linked protein kinase family;(source:Araport11)
AT2G43945	1958.73	2323.72	1996.78	1.18634	1.01943	hypothetical protein;(source:Araport11)
AT2G44050	1111.15	1218.02	1178.68	1.09618	1.06077	6,7-dimethyl-8-ribityllumazine synthase / DMRL synthase / lumazine synthase / riboflavin synthase [Arabidopsis thaliana]. Acts in the jasmonic acid signaling pathway. The mRNA is cell-to-cell mobile.
AT2G44060	4415.98	5494.37	5442.91	1.2442	1.23255	Late embryogenesis abundant protein, group 2;(source:Araport11)
AT2G44090	1447.92	1618.31	1587.77	1.11768	1.09658	Ankyrin repeat family protein;(source:Araport11)
AT2G44160	3711.65	3928.39	3627.68	1.05839	0.977377	methylenetetrahydrofolate reductase MTHFR2 mRNA, complete The mRNA is cell-to-cell mobile.
AT2G44180	688.087	859.579	907.509	1.24923	1.31889	Encodes a MAP2 like methionine aminopeptidase. In MAP1A mutant background plants show an increased sensitivity to fumagillin resulting in defects in development. Phenotype is similar to RNAi lines which knock out all MAP2/MAP1 loci.
AT2G44210	3710.24	4519.93	4015.92	1.21823	1.08239	carboxyl-terminal peptidase (DUF239);(source:Araport11)
AT2G44230	1212.06	1786.19	1455.77	1.47368	1.20107	hypothetical protein (DUF946);(source:Araport11)
AT2G44350	1940.83	2116.47	2091.47	1.0905	1.07762	encodes a mitochrondrion targeted citrate synthase, the first enzyme of the tricarboxylic acid cycle, catalyzing the condensation of acetyl-CoA and oxaloacetate, finally yielding citrate and CoA.
AT2G44380	137.834	235.956	235.461	1.71188	1.70829	Cysteine/Histidine-rich C1 domain family protein;(source:Araport11)
AT2G44420	230.8	278.521	273.325	1.20677	1.18425	protein N-terminal asparagine amidohydrolase family protein;(source:Araport11)
AT2G44490	3018.84	3810.19	3335.97	1.26214	1.10505	Encodes a glycosyl hydrolase that localizes to peroxisomes and acts as a component of an inducible preinvasion resistance mechanism. Required for mlo resistance. The mRNA is cell-to-cell mobile.
AT2G44500	303.638	371.661	616.035	1.22403	2.02885	O-fucosyltransferase family protein;(source:Araport11)
AT2G44620	1041.79	1179.71	1181.49	1.13239	1.1341	Encodes a member of the mitochondrial acyl carrier protein (ACP) family. As part of the mitochondrial matrix, it is likely to be involved in fatty acid or lipoic acid biogenesis. Its acylated form is predominantly present in the mitochondrial membrane while the non-acylated form is soluble. The mRNA is cell-to-cell mobile.
AT2G44740	33.0725	51.5685	62.8097	1.55926	1.89915	cyclin p4;(source:Araport11)
AT2G45010	362.898	439.915	493.477	1.21223	1.35983	PLAC8 family protein;(source:Araport11)
AT2G45170	609.404	818.119	727.891	1.34249	1.19443	Involved in autophagy. Under nutrient starvation the protein localizes to autophagosomes.
AT2G45190	532.963	616.971	574.252	1.15762	1.07747	Encodes a member of the YABBY family of transcriptional regulators that is involved in abaxial cell type specification in leaves and fruits. YAB1 acts in a non-cell autonomous fashion within the meristem to affect phyllotactic patterning. The non-autonomous effect on the central region of the meristem is mediated through the activity if Lateral Suppressor (LAS).
AT2G45560	649.675	765.669	757.17	1.17854	1.16546	cytochrome P450 monooxygenase
AT2G45660	2254.32	2631.1	2810.47	1.16714	1.2467	Controls flowering and is required for CO to promote flowering. It acts downstream of FT. Overexpression of (SOC1) AGL20 suppresses not only the late flowering of plants that have functional FRI and FLC alleles but also the delayed phase transitions during the vegetative stages of development. AGL20/SOC1 acts with AGL24 to promote flowering and inflorescence meristem identity.AGL20 upregulates ex…
AT2G45770	925.647	1013.5	1000.85	1.09491	1.08125
AT2G45790	1222.29	1382.76	1405.73	1.13128	1.15007	Encodes a cytoplasmic phosphomannomutase, involved in ascorbate biosynthesis
AT2G45920	188.096	227.769	279.906	1.21092	1.4881	U-box domain-containing protein;(source:Araport11)
AT2G45990	1518.76	1702.34	1548.22	1.12088	1.0194	ribosomal RNA small subunit methyltransferase G;(source:Araport11)
AT2G46030	835.135	966.229	902.101	1.15697	1.08019	Ubiquitin conjugating enzyme E2
AT2G46070	263.769	315.094	270.394	1.19458	1.02511	Encodes a MAP kinase protein. MPK12 interacts with the IBR5 protein phosphatase in vitro and in vivo, and it can be dephosphorylated and inactivated by IBR5. MPK12 appears to be a negative regulator of auxin signlaing. MPK12 RNAi lines are hypersensitive to auxin in root elongation and transcriptional response assays, but they appear to have normal sensitivity to ABA. MPK12 is a nuclear protein a…
AT2G46100	1763.56	2019.43	1966.94	1.14509	1.11532	Nuclear transport factor 2 (NTF2) family protein;(source:Araport11)
AT2G46170	661.929	835.156	922.214	1.2617	1.39322	Reticulon family protein;(source:Araport11)
AT2G46220	3553.9	3834.74	3679.04	1.07902	1.03521	DUF2358 family protein (DUF2358);(source:Araport11)
AT2G46240	89.4304	435.283	5983.45	4.86729	66.9063	A member of Arabidopsis BAG (Bcl-2-associated athanogene) proteins, plant homologs of mammalian regulators of apoptosis. Expression of BAG6 in leaves was strongly induced by heat stress. Knockout mutants exhibited enhanced susceptibility to fungal pathogen Botrytis cinerea. Plant BAG proteins are multi-functional and remarkably similar to their animal counterparts, as they regulate apoptotic-like…
AT2G46320	537.826	630.415	576.762	1.17215	1.07239	Mitochondrial substrate carrier family protein;(source:Araport11)
AT2G46400	774.952	997.785	1541.52	1.28754	1.98918	Encodes a WRKY transcription factor that contributes to the feedforward inhibition of osmotic/salt stress-dependent LR inhibition via regulation of ABA signaling and auxin homeostasis.
AT2G46430	1288.4	1781.25	1963.92	1.38253	1.52431	Encodes a cyclic nucleotide gated channel, downstream component of the signaling pathways leading to hypersensitive response (HR) resistance.
AT2G46440	2171.7	2891.85	2715.44	1.33161	1.25037	Member of Cyclic nucleotide gated channel family. Positive regulator of resistance against avirulent fungal pathogen. The mRNA is cell-to-cell mobile.
AT2G46535	125.909	160.994	163.433	1.27865	1.29802	hypothetical protein;(source:Araport11)
AT2G46550	669.866	788.952	844.089	1.17778	1.26009	transmembrane protein;(source:Araport11)
AT2G46600	1646.03	2102.81	3649.96	1.2775	2.21744	Calcium-binding EF-hand family protein;(source:Araport11)
AT2G46710	883.371	1050.21	1053.15	1.18886	1.1922	Rho GTPase activating protein with PAK-box/P21-Rho-binding domain-containing protein;(source:Araport11)
AT2G46780	93.0276	120.255	108.416	1.29268	1.16542	RNA-binding (RRM/RBD/RNP motifs) family protein;(source:Araport11)
AT2G46810	235.528	301.509	290.733	1.28014	1.23439	basic helix-loop-helix (bHLH) DNA-binding superfamily protein;(source:Araport11)
AT2G46820	32477.8	41590.8	40015.8	1.28059	1.23209	Encodes the P subunit of Photosystem I. About 25% of the TMP14 pool appeared to be phosphorylated, and this ratio is not affected by light. Contains seven phosphorylation sites on threonine residue and chloroplast targeting signal. Located in the proximity of PSI-L, -H and -O subunits.
AT2G46915	2385.14	2839.85	2353.28	1.19064	0.986644	DUF3754 family protein, putative (DUF3754);(source:Araport11)
AT2G47030	3.98494	25.71	3.02149	6.45178	0.758226	Plant invertase/pectin methylesterase inhibitor superfamily;(source:Araport11)
AT2G47050	2.8583	17.8286	4.926	6.23749	1.7234	Plant invertase/pectin methylesterase inhibitor superfamily protein;(source:Araport11)
AT2G47060	711.001	822.716	1078.44	1.15712	1.51679	Encodes Pto-interacting 1-4 (PTI1-4), a member of the PTI1-like serine/threonine protein kinases that share strong sequence identity to the tomato PTI1 kinase.
AT2G47130	438.611	599.848	688.401	1.36761	1.5695	Encodes a short-chain dehydrogenase/reductase that is not involved in ABA biosynthesis but plays an important role in plant defense response to bacteria.
AT2G47170	3327.62	4208.05	3697.34	1.26458	1.11111	Gene encoding ADP-ribosylation factor and similar to other ARFs and ARF-like proteins. Members of this family are known to be essential for vesicle coating and uncoating and functions in GTP-binding. The gene is shown to play a role in cell division, cell expansion and cellulose production using antisense construct. The mRNA is cell-to-cell mobile.
AT2G47310	87.539	130.84	127.446	1.49465	1.45588	flowering time control protein-related / FCA gamma-like protein;(source:Araport11)
AT2G47320	620.803	729.514	734.033	1.17511	1.18239	Cyclophilin-like peptidyl-prolyl cis-trans isomerase family protein;(source:Araport11)
AT2G47390	1452.39	1579.91	1524.84	1.0878	1.04988	Prolyl oligopeptidase family protein;(source:Araport11)
AT2G47410	1440.29	1580.58	1374.56	1.0974	0.954359	WD40 domain-containing protein;(source:Araport11)
AT2G47470	3146.21	3506.5	3680.12	1.11451	1.1697	Encodes a protein disulfide isomerase-like (PDIL) protein, a member of a multigene family within the thioredoxin (TRX) superfamily. Transcript levels for this gene are up-regulated in response to three different chemical inducers of ER stress (dithiothreitol, beta-mercaptoethanol, and tunicamycin). AtIRE1-2 does not appear to be required for this response, but the atbzip60 mutant has a diminished…
AT2G47485	74.3475	106.222	86.3059	1.42873	1.16084	hypothetical protein;(source:Araport11)
AT2G47590	3577.81	3905.16	3877.91	1.0915	1.08388	photolyase/blue light photoreceptor PHR2 (PHR2) mRNA,
AT2G47630	315.157	392.971	366.667	1.2469	1.16344	alpha/beta-Hydrolases superfamily protein;(source:Araport11)
AT2G47730	7711.85	9210.54	15090.8	1.19434	1.95684	Encodes glutathione transferase belonging to the phi class of GSTs. Naming convention according to Wagner et al. (2002).
AT2G47750	51.5063	82.0849	129.897	1.59369	2.52196	Encodes GH3.9, a member of the GH3 family auxin-responsive genes. gh3.9-1 mutants had greater primary root length, increased sensitivity to indole-3-acetic acid (IAA)-mediated root growth inhibition, but no obvious effects on apical dominance or leaf morphology.
AT2G47780	4.67557	14.5393	6.83051	3.10962	1.46089	Encodes a small rubber particle protein homolog. Plays dual roles as positive factors for tissue growth and development and in drought stress responses.
AT2G48030	130.763	170.937	170.001	1.30723	1.30007	DNAse I-like superfamily protein;(source:Araport11)
AT3G01080	160.635	206.696	219.68	1.28674	1.36757	member of WRKY Transcription Factor; Group I
AT3G01120	9759.12	10690.1	10569.2	1.0954	1.08301	encodes a cystathionine gamma-synthase, which performs the first committed step in methionine biosynthesis. A conserved motif of 13 amino acids in the first exon is required for posttranscriptional autoregulation. This enzyme shares the same substrate as threonine synthase (TS) and its absence transcriptionally affects 8 genes in the genome.
AT3G01270	5.81034	41.196	6.72212	7.09012	1.15692	Pectate lyase family protein;(source:Araport11)
AT3G01310	891.164	1033.05	1114.47	1.15921	1.25058	Encodes a functional VIP1/PPIP5K-type ATP-grasp kinase that is involved in both InsP6 to InsP7 conversion and InsP7 to InsP8 conversion, producing the InsP8 cofactor of the ASK1-COI1-JAZ-jasmonate co-receptor complex. It is the major isoform in plants, is required for jasmonate-dependent defenses, and plays an important role in plant defenses against necrotrophic fungi and insect herbivores.
AT3G01480	5591.12	7024.07	6061.32	1.25629	1.0841	Encodes a chloroplast cyclophilin functioning in the assembly and maintenance of photosystem II (PSII) supercomplexes. The mRNA is cell-to-cell mobile.
AT3G01500	80070.4	109213	98525.3	1.36396	1.23048	Encodes a putative beta-carbonic anhydrase betaCA1. Together with betaCA4 (At1g70410) regulates CO2-controlled stomatal movements in guard cells.
AT3G01510	706.389	885.011	834.861	1.25287	1.18187	Encodes a putative phosphatase, LSF1, required for normal starch turnover in leaves.
AT3G01550	2546.48	3082.12	2750.21	1.21035	1.08	phosphoenolpyruvate (pep)/phosphate translocator 2;(source:Araport11)
AT3G01680	621.175	822.165	711.469	1.32356	1.14536	Encodes a protein localized to phloem filaments that is required for phloem filament formation. The mRNA is cell-to-cell mobile.
AT3G01690	3346.07	3651.49	3558.74	1.09128	1.06356	alpha/beta-Hydrolases superfamily protein;(source:Araport11)
AT3G01810	886.873	1113.71	1063.17	1.25577	1.19878	EEIG1/EHBP1 protein amino-terminal domain protein;(source:Araport11)
AT3G01860	346.688	422.159	452.992	1.21769	1.30663	hypothetical protein;(source:Araport11)
AT3G02170	1751.55	1988.1	1800.17	1.13505	1.02776	Encodes LONGIFOLIA2 (LNG2). Regulates leaf morphology by promoting cell expansion in the leaf-length direction. The LNG2 homologue LNG1 (At5g15580) has similar function.
AT3G02520	1480.38	1636.98	1819.1	1.10579	1.22881	Encodes GF14 &#957;, a 14-3-3 protein isoform (14-3-3&#957;).
AT3G02720	1866.96	2233.49	2098.96	1.19633	1.12427	Encodes a glyoxalase with high activity towards glyoxal and methylglyoxal. It differs from its animal and bacterial homologs with respect to the configuration of its catalytic residues and the oligomeric property of the enzyme. The mRNA is cell-to-cell mobile.
AT3G02730	5951.52	7082.59	6966.96	1.19005	1.17062	Encodes a type-f thioredoxin. Has a role in the short-term activation of carbon metabolism. Loss affects growth under short-day conditions.
AT3G02780	1146.46	1372.26	1287.63	1.19696	1.12313	Encodes a protein with isopentenyl diphosphate:dimethylallyl diphosphate isomerase activity. There is genetic evidence that it functions in the mevalonate, but not the MEP biosynthetic pathway.
AT3G02830	4868.1	5341.18	4995.95	1.09718	1.02626	Encodes a zinc finger protein that binds to PORA mRNA in vivo and recruits the Pfr form of phytochrome to the 5&#8242;-UTR of PORA mRNA to regulate translation of the mRNA.
AT3G03250	3091.82	3512.65	3243.9	1.13611	1.04919	Is thought to encode a cytosolic UDP-glucose pyrophosphorylase with strong similarity to potato UTP--glucose-1-phosphate uridylyltransferase. Downregulated by flooding.
AT3G03560	950.837	1216.26	1114.79	1.27915	1.17243	hypothetical protein;(source:Araport11)
AT3G03640	405.255	592.25	592.031	1.46143	1.46088	Encodes beta-glucosidase (GLUC).
AT3G03710	1809.77	1983.38	1680.89	1.09593	0.928786	Encodes a chloroplast polynucleotide phosphorylase (PNPase). Involved in response to phosphorus (P) starvation. Mutants impaired in the expression of this gene have been selected through their resistance to fosmidomycin, a strong inhibitor of DXR, an enzyme of the methylerythritol-dependent IPP biosynthesis pathway. The pathway enzymes were upregulated in the mutant seedlings.
AT3G03780	9276.31	11886.4	10088.8	1.28137	1.08759	Encodes a cytosolic methionine synthase, involved in methionine regeneration via the activated methyl cycle (or SAM cycle)
AT3G03820	84.13	132.377	103.715	1.57349	1.23279	SAUR-like auxin-responsive protein family;(source:Araport11)
AT3G03830	10.4142	22.3868	18.6644	2.14965	1.79222	SAUR-like auxin-responsive protein family;(source:Araport11)
AT3G03840	50.8828	80.37	73.1301	1.57951	1.43723	SAUR-like auxin-responsive protein family;(source:Araport11)
AT3G03850	36.5149	69.4316	65.4518	1.90146	1.79247	SAUR-like auxin-responsive protein family;(source:Araport11)
AT3G04120	13325.1	14949.5	17124.1	1.1219	1.2851	encodes cytosolic GADPH (C subunit) involved in the glycolytic pathway but also interacts with H2O2 potentially placing it in a signalling cascade induced by ROS. The mRNA is cell-to-cell mobile.
AT3G04210	2534.74	3613.3	4094.59	1.42551	1.61539	Disease resistance protein (TIR-NBS class);(source:Araport11)
AT3G04480	1122.24	1504.82	1409.62	1.34091	1.25608	endoribonuclease;(source:Araport11)
AT3G04870	4853.42	5306.05	4517.83	1.09326	0.930855	Involved in the biosynthesis of carotenes and xanthophylls, reduces zeta-carotene to lycopene.
AT3G05030	799.748	918.519	873.335	1.14851	1.09201	Encodes a vacuolar K+/H+ exchanger essential for active K+ uptake at the tonoplast and involved in regulating stomatal closure.
AT3G05140	2.88955	10.3332	7.39868	3.57606	2.5605	ROP binding protein kinases 2;(source:Araport11)
AT3G05230	165.324	202.877	207.638	1.22714	1.25594	Signal peptidase subunit;(source:Araport11)
AT3G05320	291.149	359.999	421.19	1.23648	1.44665	O-fucosyltransferase family protein;(source:Araport11)
AT3G05345	893.799	1054.77	814.091	1.18009	0.910821	Chaperone DnaJ-domain superfamily protein;(source:Araport11)
AT3G05500	1065.93	1381.05	1404.3	1.29563	1.31745	Encodes a protein that associates with lipid droplet surfaces and shares sequence homology with family of small rubber particle proteins. The mRNA is cell-to-cell mobile.
AT3G05530	2394.23	2614.07	2445.51	1.09182	1.02142	Encodes RPT5a (Regulatory Particle 5a), one of the six AAA-ATPases of the proteasome regulatory particle. Essential for gametophyte development. In Arabidopsis, the RPT5 subunit is encoded by two highly homologous genes, RPT5a and RPT5b. RPT5a and RPT5b show accession-dependent functional redundancy. In Wassilewskija (Ws) accession: mutant alleles of RPT5a displayed 50% pollen lethality, indicati…
AT3G05710	360.949	412.585	404.3	1.14305	1.1201	Encodes a member of SYP4 Gene Family that is a plant ortholog of the Tlg2/syntaxin16 Qa-SNARE. Together with SYP42, it regulates the secretory and vacuolar transport pathways in the post-Golgi network and maintains the morphology of the Golgi apparatus and TGN and is required for extracellular resistance responses to a fungal pathogen.
AT3G06035	317.317	389.944	420.481	1.22888	1.32511	Glycoprotein membrane precursor GPI-anchored;(source:Araport11)
AT3G06060	246.455	294.128	294.279	1.19344	1.19405	Encodes one of the Arabidopsis proteins (At3g06060/TSC10A and At5g19200/TSC10B) with significant similarity to the yeast 3-ketodihydrosphinganine (3-KDS) reductase, Tsc10p. Both TSC10A and TSC10B are bona fide 3-KDS reductase as shown by complementation experiment in yeast.
AT3G06070	848.966	1388.48	845.833	1.6355	0.99631	hypothetical protein;(source:Araport11)
AT3G06080	2229.25	2741.15	2382.45	1.22963	1.06872	Encodes a member of the TBL (TRICHOME BIREFRINGENCE-LIKE) gene family containing a plant-specific DUF231 (domain of unknown function) domain. TBL gene family has 46 members, two of which (TBR/AT5G06700 and TBL3/AT5G01360) have been shown to be involved in the synthesis and deposition of secondary wall cellulose, presumably by influencing the esterification state of pectic polymers. A nomenclature…
AT3G06130	377.9	443.247	420.373	1.17292	1.11239	Heavy metal transport/detoxification superfamily protein;(source:Araport11)
AT3G06300	213.335	256.259	267.803	1.20121	1.25532	Encodes a prolyl-4 hydroxylase that can hydroxylate poly(L-proline)and other proline rich peptides, including those with sequences corresponding to those in arabinogalactan proteins and extensins. The mRNA is cell-to-cell mobile.
AT3G06330	1035.6	1160.86	1005.11	1.12096	0.970563	RING/U-box superfamily protein;(source:Araport11)
AT3G06350	1763.21	1955.28	1780.21	1.10893	1.00964	Encodes a bi-functional dehydroquinate-shikimate dehydrogenase enzyme that catalyzes two steps in the chorismate biosynthesis pathway.
AT3G06483	1354.11	1514.12	1455.42	1.11817	1.07482	Pyruvate dehydrogenase kinase (PDK) specifically phosphorylates the E1&#945; subunit of the pyruvate dehydrogenase complex (PDC) on a Ser residue using ATP as a phosphate donor. PDK is a unique type of protein kinase having a His-kinase-like sequence but Ser-kinase activity. Site-directed mutagenesis and structural analysis indicate that PDK belongs to the GHKL superfamily.
AT3G06500	453.736	588.257	1197.04	1.29648	2.6382	Encodes an alkaline/neutral invertase which localizes in mitochondria. It may be modulating hormone balance in relation to the radicle emergence. Mutants display severely reduced shoot growth and reduced oxygen consumption. Mutant root development is not affected as reported for A/N-InvA mutant (inva) plants. The mRNA is cell-to-cell mobile.
AT3G06520	77.8247	109.884	132.503	1.41194	1.70258	agenet domain-containing protein;(source:Araport11)
AT3G06550	2696.27	3064.34	2601.38	1.13651	0.964806	Encodes a homolog of the protein Cas1p known to be involved in polysaccharide O-acetylation in Cryptococcus neoformans. Mutants show reduced cell wall polysaccharide acetylation and increased resistance to Botrytis cinerea. The protein is expressed in the Golgi and is involved in the acetylation of xylan during secondary wall biosynthesis.
AT3G06880	207.4	326.141	367.468	1.57252	1.77179	Transducin/WD40 repeat-like superfamily protein;(source:Araport11)
AT3G07090	1088.58	1257.54	3952.43	1.15521	3.63081	PPPDE putative thiol peptidase family protein;(source:Araport11)
AT3G07195	98.9849	138.396	169.513	1.39816	1.71252	RPM1-interacting protein 4 (RIN4) family protein;(source:Araport11)
AT3G07310	2725.22	3031.91	2666.29	1.11254	0.978377	phosphoserine aminotransferase, putative (DUF760);(source:Araport11)
AT3G07340	265.471	353.358	294.293	1.33106	1.10857	basic helix-loop-helix (bHLH) DNA-binding superfamily protein;(source:Araport11)
AT3G07470	1106.23	1350	1290.67	1.22037	1.16673	transmembrane protein, putative (Protein of unknown function, DUF538);(source:Araport11)
AT3G07680	857.764	971.484	1006.73	1.13258	1.17367	Encodes an Golgi-localized p24 protein. Interacts with p24delta5 at ER export sites for ER exit and coupled transport to the Golgi apparatus. The mRNA is cell-to-cell mobile.
AT3G07700	6260.63	7042.33	5652.64	1.12486	0.902886	ABC1K7 is a member of an atypical protein kinase family that is induced by salt stress. Loss of function mutations affect the metabolic profile of chloroplast lipids. It appears to function along with ABC1K8 in mediating lipid membrane changes in response to stress.
AT3G07720	1426.43	1649.27	1566.51	1.15622	1.09821	Galactose oxidase/kelch repeat superfamily protein;(source:Araport11)
AT3G07770	1699.61	1828.06	1886.15	1.07558	1.10976	HEAT SHOCK PROTEIN 89.1;(source:Araport11)
AT3G08590	4309.67	4757.82	4854.56	1.10399	1.12643	Encodes a 2,3-biphosphoglycerate-independent phosphoglycerate mutase that is involved in pollen development and stomatal movement.
AT3G08740	2033.74	2252.92	2425.77	1.10777	1.19277	elongation factor P (EF-P) family protein;(source:Araport11)
AT3G08870	348.425	455.767	418.463	1.30808	1.20101	Concanavalin A-like lectin protein kinase family protein;(source:Araport11)
AT3G08940	40409.6	48152.1	46594.7	1.1916	1.15306	Lhcb4.2 protein (Lhcb4.2, protein involved in the light harvesting complex of photosystem II The mRNA is cell-to-cell mobile.
AT3G08970	216.464	305.979	1285.18	1.41353	5.93717	J domain protein localized in ER lumen. Can compensate for the growth defect in jem1 scj1 mutant yeast. Also shows similarity to HSP40 proteins and is induced by heat stress. At high temperatures, mutant alleles are not transmitted through the pollen due to defects in pollen tube growth.
AT3G09010	222.182	285.45	299.445	1.28476	1.34775	Protein kinase superfamily protein;(source:Araport11)
AT3G09350	612.129	728.326	4424.18	1.18982	7.22754	Encodes one of the Arabidopsis orthologs of the human Hsp70-binding protein 1 (HspBP-1) and yeast Fes1p: Fes1A (AT3G09350), Fes1B (AT3G53800), Fes1C (AT5G02150). Fes1A is cytosolic and associates with cytosolic Hsp70. Mutants showed increased heat-sensitive phenotype suggestion the involvement of Fes1A in acquired thermotolerance. Does not have nucleotide exchange factor activity in vitro.
AT3G09580	525.231	615.381	556.107	1.17164	1.05879	FAD/NAD(P)-binding oxidoreductase family protein;(source:Araport11)
AT3G09640	7.57436	22.0581	36.1977	2.9122	4.77898	Encodes a cytosolic ascorbate peroxidase APX2. Ascorbate peroxidases are enzymes that scavenge hydrogen peroxide in plant cells. Eight types of APX have been described for Arabidopsis: three cytosolic (APX1, APX2, APX6), two chloroplastic types (stromal sAPX, thylakoid tAPX), and three microsomal (APX3, APX4, APX5) isoforms.
AT3G09810	529.44	644.35	635.245	1.21704	1.19984	Encodes a catalytic subunit of the mitochondrially-localized NAD+- dependent isocitrate dehydrogenase
AT3G09830	710.336	824.573	1058.63	1.16082	1.49033	Encodes a member of subfamily VIIa of the receptor-like cytoplasmic kinases (RLCKs). It contributes to pattern-triggered immunity in response to P. syringae.
AT3G09870	1.14864	10.0388	61.8811	8.73967	53.8732	SAUR-like auxin-responsive protein family;(source:Araport11)
AT3G10020	145.625	335.417	2502.95	2.30329	17.1876	plant/protein;(source:Araport11)
AT3G10060	3210.39	3675.27	3370.67	1.14481	1.04992	FKBP-like peptidyl-prolyl cis-trans isomerase family protein;(source:Araport11)
AT3G10130	1281.94	1450.4	1438.73	1.13141	1.12231	SOUL heme-binding family protein;(source:Araport11)
AT3G10230	5170.65	5770.13	4875.81	1.11594	0.942978	Encodes a protein with lycopene &#946;-cyclase activity. This enzyme uses the linear, symmetrical lycopene as substrate. However, unlike the &#949;-cyclase which adds only one ring, the &#946;-cyclase introduces a ring at both ends of lycopene to form the bicyclic &#946;-carotene.
AT3G10370	504.984	570.757	527.993	1.13025	1.04556	mitochondrial FAD-dependent glycerol-3-phosphate dehydrogenase. possibly involved in storage lipid catabolism and glycerol assimilation, and in glycerol-3-phosphate shuttle which transports reducing power from cytosol to mitochondrion.
AT3G10405	930.252	1075.38	1037.95	1.15601	1.11577	vacuolar acid trehalase;(source:Araport11)
AT3G10640	466.305	557.806	716.769	1.19623	1.53712	SNF7 family protein;(source:Araport11)
AT3G10720	1374.66	1917.51	1982.6	1.39491	1.44225	Plant invertase/pectin methylesterase inhibitor superfamily;(source:Araport11)
AT3G10930	15.0226	36.1803	147.427	2.40839	9.81371	Encodes a small secreted signaling peptide that processed both N- and C-terminally after translation and is rapidly induced in response to ROS and flg22-induced stress and may act as a negative modulator of stress-induced ROS signalling.
AT3G10940	837.555	1230.57	1090.26	1.46924	1.30171	Encodes a protein with a predicted dual-specificity phosphatase domain, similar to the glucan phosphorylases SEX4 and LSF1, however, it lacks the carbohydrate binding domain present in those proteins. Has phosphoglucan phosphatase activity. It binds to starch and specifically hydrolyzes phosphate from the C3-position.
AT3G10970	2463	2683.22	2329.03	1.08941	0.945606	Haloacid dehalogenase-like hydrolase (HAD) superfamily protein;(source:Araport11)
AT3G11010	2943.89	4186.73	4147.25	1.42218	1.40877	receptor like protein 34;(source:Araport11)
AT3G11080	250.411	304.444	300.197	1.21578	1.19882	receptor like protein 35;(source:Araport11)
AT3G11170	7791.7	8735.65	7619.47	1.12115	0.977895	Chloroplastic enzyme responsible for the synthesis of 16:3 and 18:3 fatty acids from galactolipids, sulpholipids and phosphatidylglycerol. Uses ferredoxin as electron donor. Gene expression is induced by wounding in shoot and root. The wound-response in shoot is independent of jasmonic acid mediated pathway whereas the root response is mediated by jasmonic acid. The mRNA is cell-to-cell mobile.
AT3G11270	259.576	304.953	300.336	1.17481	1.15703	Mov34/MPN/PAD-1 family protein;(source:Araport11)
AT3G11340	497.941	815.174	457.394	1.63709	0.918571	Encodes a glucosyltransferase that conjugates isoleucic acid and modulates plant defense and senescence.
AT3G11410	2459.27	2802.13	2501.3	1.13941	1.01709	Encodes protein phosphatase 2C. Negative regulator of ABA signalling. Expressed in seeds during germination. mRNA up-regulated by drought and ABA.
AT3G11470	444.096	513.789	503.521	1.15693	1.13381	Encodes one of three splice variants. Differs in having CM in positions 88 and 89. The protein is localized to the mitochondria where it phosphopantetheinylates the mature apo mtACP isoforms. It is an essential gene as homozygous mutants cannot be recovered (embryo lethal).
AT3G11630	9015.63	10008	10691.9	1.11007	1.18593	Encodes a 2-Cys peroxiredoxin (2-Cys PrxA) that contains two catalytic Cys residues.
AT3G11700	1572.13	1754.59	1753.91	1.11606	1.11563	FASCICLIN-like arabinogalactan protein 18 precursor;(source:Araport11)
AT3G11720	247.44	304.21	298.366	1.22943	1.20581	Polyketide cyclase/dehydrase and lipid transport superfamily protein;(source:Araport11)
AT3G11945	1799.29	2115.14	1944.69	1.17554	1.08081	Encodes a protein involved in plastoquinone-9 biosynthesis. The enzyme possesses homogentisate prenyltransferase activity and was shown to use solanesyl diphosphate, farnesyl diphosphate and geranylgeranyldiphosphate as prenyl donors, but not phytyldiphosphate. This gene At3g11945 derives from a split of At3g11950, publications Tian et al (2007) and Sadre et al (2006) refer to this gene as At3g11…
AT3G12150	372.48	486.965	452.906	1.30736	1.21592	alpha/beta hydrolase family protein;(source:Araport11)
AT3G12220	102.846	144.413	155.799	1.40417	1.51488	serine carboxypeptidase-like 16;(source:Araport11)
AT3G12290	1433.77	1700.71	1865.67	1.18618	1.30123	MTHFD1 encodes a cytoplasmic bifunctional methylenetetrahydrofolate dehydrogenase/methenyltetrahydrofolate cyclohydrolase that is involved in one carbon metabolism and control of DNA methylation.
AT3G12520	72.4365	98.6796	101.868	1.36229	1.40631	Encodes a sulfate transporter that in induced under sulfate limitation.
AT3G12580	4560.29	5107.31	26931.7	1.11995	5.90569	heat shock protein 70;(source:Araport11)
AT3G12610	435.976	566.79	699.755	1.30005	1.60503	Plays role in DNA-damage repair/toleration. Partially complements RecA- phenotypes.
AT3G12780	28911.8	32862.2	33151	1.13664	1.14663	nuclear phosphoglycerate kinase (PGK1)
AT3G13062	4351.05	5039.8	4590.68	1.15829	1.05508	Polyketide cyclase/dehydrase and lipid transport superfamily protein;(source:Araport11)
AT3G13235	771.62	876.331	973.767	1.1357	1.26198	ubiquitin family protein;(source:Araport11)
AT3G13310	213.358	308.813	546.734	1.4474	2.56252	Chaperone DnaJ-domain superfamily protein;(source:Araport11)
AT3G13330	2473.98	3013.91	2743.29	1.21824	1.10886	Encodes a protein that interacts with the 26S proteasome. Mutants are phenotypically indistinguishable from wild type plants under a variety of growth conditions. Protein levels increase upon exposure of seedlings to MG132, a specific, potent, reversible, and cell-permeable proteasome inhibitor.
AT3G13400	12.7253	51.5676	9.15609	4.05236	0.719517	SKU5 similar 13;(source:Araport11)
AT3G13410	3173.21	3419.35	3268.35	1.07757	1.02998	2-C-methyl-D-erythritol 4-phosphate cytidylyltransferase;(source:Araport11)
AT3G13430	201.559	251.108	234.399	1.24583	1.16293	RING/U-box superfamily protein;(source:Araport11)
AT3G13445	521.348	608.753	599.24	1.16765	1.1494	TBP (TATA binding protein) associates with TAF(II)s (TBP-associated factors) to form the TFIID general transcription factor complex
AT3G13470	2376.32	3022.09	4353.06	1.27175	1.83185	Encodes a subunit of chloroplasts chaperonins that are involved in mediating the folding of newly synthesized, translocated, or stress-denatured proteins. Cpn60 subunits are: Cpn60alpha1 (At2g28000), AtCpn60alpha2 (At5g18820), AtCpn60beta1 (At1g55490), AtCpn60beta2 (At3g13470), AtCpn60beta3 (At5g56500), AtCpn60beta4 (At1g26230).
AT3G13480	618.531	734.869	763.745	1.18809	1.23477	nuclear polyadenylated RNA-binding protein;(source:Araport11)
AT3G13690	949.284	1139.95	1122.98	1.20085	1.18297	kinase with adenine nucleotide alpha hydrolases-like domain-containing protein;(source:Araport11)
AT3G13790	345.278	433.398	423.108	1.25522	1.22542	Encodes a protein with invertase activity.
AT3G13930	1643.47	1787.55	1692.34	1.08767	1.02974	Encodes a subunit of the mitochondrial pyruvate dehydrogenase complex.
AT3G14050	1330.74	1562.31	1705.99	1.17402	1.28199	RELA/SPOT homolog 2;(source:Araport11)
AT3G14090	364.227	420.771	471.609	1.15525	1.29482	A member of EXO70 gene family, putative exocyst subunits, conserved in land plants. Arabidopsis thaliana contains 23 putative EXO70 genes, which can be classified into eight clusters on the phylogenetic tree.
AT3G14170	65.9239	119.232	105.991	1.80863	1.60777	hypothetical protein (DUF936);(source:Araport11)
AT3G14200	581.936	659.173	3035.8	1.13272	5.21672	Chaperone DnaJ-domain superfamily protein;(source:Araport11)
AT3G14290	777.515	858.294	898.478	1.10389	1.15558	Encodes 20S proteasome subunit PAE2 (PAE2) that has RNase activity.
AT3G14350	1510.07	1688.28	1484.79	1.11801	0.983262	STRUBBELIG-receptor family 7;(source:Araport11)
AT3G14470	238.493	297.695	330.94	1.24823	1.38763	NB-ARC domain-containing disease resistance protein;(source:Araport11)
AT3G14840	1553.23	2357.62	2079.94	1.51788	1.33911	Encodes LRR-RLK protein that is localized to the plasma membrane and is involved in regulation of plant innate immunity to microbes. LIK1 is phosphorylated by CERK1, a kinase involved in chitin perception. The mRNA is cell-to-cell mobile.
AT3G14930	1382.06	1756.94	1857.93	1.27125	1.34432	Uroporphyrinogen decarboxylase;(source:Araport11)
AT3G15020	299.166	350.33	324.375	1.17102	1.08426	Lactate/malate dehydrogenase family protein;(source:Araport11)
AT3G15350	319.399	393.024	447.27	1.23051	1.40035	Core-2/I-branching beta-1,6-N-acetylglucosaminyltransferase family protein;(source:Araport11)
AT3G15353	12987.6	15482.2	12281.8	1.19208	0.945653	metallothionein, binds to and detoxifies excess copper and other metals, limiting oxidative damage
AT3G15355	325.724	396.883	370.365	1.21846	1.13705	ubiquitin-conjugating enzyme 25;(source:Araport11)
AT3G15360	5420.85	6415.46	6734.03	1.18348	1.24225	encodes a prokaryotic thioredoxin The mRNA is cell-to-cell mobile.
AT3G15390	264.211	317.287	302.753	1.20088	1.14588	Encodes a novel protein that is similar to PRL1 interacting factor and is involved in virus induced silencing.
AT3G15536	274.167	413.073	527.629	1.50665	1.92448	Unknown gene The mRNA is cell-to-cell mobile.
AT3G15570	203.446	296.387	253.989	1.45684	1.24844	Phototropic-responsive NPH3 family protein;(source:Araport11)
AT3G15730	8395.49	9033.88	8888.61	1.07604	1.05874	Encodes phospholipase D alpha 1 (PLD alpha 1). Positive regulator of abscisic acid (ABA) mediated stomatal movements. PLD alpha 1 plays an important role in seed deterioration and aging in Arabidopsis. The mRNA is cell-to-cell mobile.
AT3G15770	434.97	515.937	674.641	1.18614	1.55101	hypothetical protein;(source:Araport11)
AT3G15810	2003.67	2196.06	2191.59	1.09602	1.09379	LURP-one-like protein (DUF567);(source:Araport11)
AT3G15840	4496.81	5321.52	5268.85	1.1834	1.17169	Encodes a chloroplast-targeted protein localized in the stroma that is a novel component essential for NDH-mediated non-photochemical reduction of the plastoquinone pool in chlororespiratory electron transport.
AT3G15850	8179.75	9202.5	8337.14	1.12503	1.01924	Chloroplastic enzyme responsible for the synthesis of 16:1 fatty acids from galactolipids and sulpholipids. Uses ferredoxin as electron donor. The mRNA is cell-to-cell mobile.
AT3G15940	465.087	525.508	499.13	1.12991	1.0732	UDP-Glycosyltransferase superfamily protein;(source:Araport11)
AT3G16000	2458.47	2960.89	2857.28	1.20436	1.16221	encodes a DNA-binding protein that binds to plastid DNA non-specifically and is associated with nucleoids and thylakoid membranes. The expression of the gene is correlated with the development of thylakoid membranes.
AT3G16050	97.1433	192.443	1887.24	1.98102	19.4274	Encodes a protein with pyridoxal phosphate synthase activity whose transcripts were detected mostly in roots and accumulate during senescence. The protein was found in very low abundance, which prevented a specific localisation.
AT3G16100	585.437	708.238	741.36	1.20976	1.26634	RAB GTPase homolog G3C;(source:Araport11)
AT3G16510	75.4024	102.572	142.172	1.36033	1.88551	Calcium-dependent lipid-binding (CaLB domain) family protein;(source:Araport11)
AT3G16520	3445.85	3883.18	3355.43	1.12692	0.973761	UDP-glucosyl transferase 88A1;(source:Araport11)
AT3G16720	177.204	241.644	658.712	1.36365	3.71725	RING-H2 protein induced after exposure to chitin or inactivated crude cellulase preparations. The mRNA is cell-to-cell mobile.
AT3G16850	2066.95	2298.22	2102.52	1.11189	1.01721	Pectin lyase-like superfamily protein;(source:Araport11)
AT3G17070	406.88	526.736	426.101	1.29457	1.04724	Peroxidase family protein;(source:Araport11)
AT3G17120	322.926	465.188	582.185	1.44054	1.80284	transmembrane protein;(source:Araport11)
AT3G17130	70.2596	102.941	126.318	1.46515	1.79787	Plant invertase/pectin methylesterase inhibitor superfamily protein;(source:Araport11)
AT3G17330	1642.23	1985.97	1745.67	1.20932	1.06299	evolutionarily conserved C-terminal region 6;(source:Araport11)
AT3G17390	2639.04	2964.46	3097.41	1.12331	1.17369	S-adenosylmethionine synthetase
AT3G17700	655.124	774.357	825.662	1.182	1.26031	cyclic nucleotide-binding transporter 1, member of a family of cyclic nucleotide gated channels. The mRNA is cell-to-cell mobile.
AT3G17860	487.761	594.952	619.317	1.21976	1.26971	JAZs are direct targets of the SCFCOI1 E3 ubiquitin-ligase and JA treatment induces their proteasome-mediated degradation. Furthermore, JAI3 negatively regulates the key transcriptional activator of JA responses, AtMYC2. The C-terminal portion of JAZ3, including the Jas domain, appears to be important for JAZ3-COI1 binding in the presence of coronatine.
AT3G18000	163.596	208.956	304.206	1.27727	1.85949	Arabidopsis thaliana N-methyltransferase-like protein mRNA. Reduce transmission through pollen.
AT3G18050	743.279	917.512	992.439	1.23441	1.33522	GPI-anchored protein;(source:Araport11)
AT3G18060	1753.51	1953.42	2002.53	1.114	1.14201	transducin family protein / WD-40 repeat family protein;(source:Araport11)
AT3G18280	185.058	248.808	260.479	1.34448	1.40755	Bifunctional inhibitor/lipid-transfer protein/seed storage 2S albumin superfamily protein;(source:Araport11)
AT3G18430	332.619	409.396	374.799	1.23082	1.12681	Calcium-binding EF-hand family protein;(source:Araport11)
AT3G18440	295.255	354.958	409.01	1.20221	1.38528	Belongs to the aluminum-activated malate transporter family. Encodes a vacuolar malate channel. Expressed in all parts of plants. Almost exclusively expressed in mesophyll cells of leaves. The mRNA is cell-to-cell mobile.
AT3G18480	779.852	867.383	849.29	1.11224	1.08904	This gene is predicted to encode a protein that functions as a Golgi apparatus structural component, known as a golgin in mammals and yeast. A fluorescently-tagged version of CASP co-localizes with Golgi markers, and this localization appears to require the C-terminal (565?689aa) portion of the protein. The protein is inserted into a membrane in a type II orientation.
AT3G18500	1418.6	1681.15	1479.69	1.18507	1.04306	DNAse I-like superfamily protein;(source:Araport11)
AT3G18730	41.2438	63.2691	53.6204	1.53403	1.30009	Encodes a protein with an important role in cell division control and plant morphogenesis and may also play a role in genome maintenance. May be involved in mitosis through interaction with TSA1. In cells synchronized for cell division, TSA1 and TSK relocalize to ends of spindle microtubules that are ahead of separating chromatids during metaphase and anaphase of mitosis.
AT3G18750	1518.48	1679.02	1400.23	1.10573	0.922127	Encodes a member of the WNK family (9 members in all) of protein kinases, the structural design of which is clearly distinct from those of other known protein kinases, such as receptor-like kinases and mitogen-activated protein kinases. Its transcription is under the control of circadian rhythms.
AT3G18890	5472.85	6797.28	5800.74	1.242	1.05991	NAD(P)-binding Rossmann-fold superfamily protein;(source:Araport11)
AT3G18980	502.159	651.969	538.226	1.29833	1.07182	EIN2 targeting protein1;(source:Araport11)
AT3G19010	1024.75	1374.64	1615.38	1.34145	1.57637	2-oxoglutarate (2OG) and Fe(II)-dependent oxygenase superfamily protein;(source:Araport11)
AT3G19170	12909	14043.1	11908.7	1.08785	0.92251	Zinc metalloprotease pitrilysin subfamily A. Signal peptide degrading enzyme targeted to mitochondria and chloroplasts. Expressed only in siliques and flowers
AT3G19340	1168.81	1334.26	1186.7	1.14155	1.01531	aminopeptidase (DUF3754);(source:Araport11)
AT3G19370	704.27	833.89	777.591	1.18405	1.10411	filament-like protein (DUF869);(source:Araport11)
AT3G19400	330.135	433.962	391.544	1.3145	1.18601	Cysteine proteinases superfamily protein;(source:Araport11)
AT3G19480	1571.55	1854.39	1647.62	1.17998	1.0484	D-3-phosphoglycerate dehydrogenase;(source:Araport11)
AT3G19553	664.463	773.084	754.071	1.16347	1.13486	Encodes POLYAMINE UPTAKE TRANSPORTER 5, an amino acid permease family protein.
AT3G19720	3894.06	4277.43	3839.13	1.09845	0.985895	Encodes a novel chloroplast division protein. Mutants of exhibit defects in chloroplast constriction, have enlarged, dumbbell-shaped chloroplasts. The ARC5 gene product shares similarity with the dynamin family of GTPases, which mediate endocytosis, mitochondrial division, and other organellar fission and fusion events in eukaryotes. Phylogenetic analysis showed that ARC5 is related to a group of…
AT3G19760	2505.07	2716.6	2677.32	1.08444	1.06876	Encodes an RNA helicase that may be a component of the Exon Junction Complex. Subcellular localization is modulated by stress. Under normal conditions it is localized to the nuceloplasm but under hyopoxic conditions it localizes to the nucleolus and splicing speckles.
AT3G19850	590.248	722.441	583.843	1.22396	0.989149	Phototropic-responsive NPH3 family protein;(source:Araport11)
AT3G19870	932.484	1076.28	947.283	1.15421	1.01587	AP-5 complex subunit beta-like protein;(source:Araport11)
AT3G20510	139.339	171.997	228.528	1.23437	1.64008	Encodes a member of the Tmemb_14 family that is predicted to be localized to the membranes of the secretory pathway. The mRNA is cell-to-cell mobile.
AT3G20600	152.442	255.772	349.549	1.67784	2.293	Required for non-race specific resistance to bacterial and fungal pathogens.Mediates systemic acquired resistance (SAR) response. The mRNA is cell-to-cell mobile.
AT3G21190	426.687	492.042	510.615	1.15317	1.1967	O-fucosyltransferase family protein;(source:Araport11)
AT3G21210	0.592257	8.54379	3.64256	14.4258	6.1503	zinc ion binding protein;(source:Araport11)
AT3G21270	463.471	530.82	479.654	1.14531	1.03492	Encodes Dof zinc finger protein adof2.
AT3G21460	219.657	288.066	261.998	1.31143	1.19276	Glutaredoxin family protein;(source:Araport11)
AT3G21630	831.92	941.973	896.407	1.13229	1.07752	LysM receptor-like kinase, based on protein sequence alignment analysis, it has a typical RD signaling domain in its catalytic loop and possesses autophosphorylation activity. Involved in the perception and transduction of the chitin oligosaccharide elicitor. Located in the plasma membrane. CERK1 phosphorylates LIK1, a LLR-RLK that is involved in innate immunity,
AT3G21810	359.844	429.669	449.894	1.19404	1.25025	Zinc finger C-x8-C-x5-C-x3-H type family protein;(source:Araport11)
AT3G21950	125.091	206.792	177.547	1.65313	1.41934	S-adenosyl-L-methionine-dependent methyltransferases superfamily protein;(source:Araport11)
AT3G22060	1158.39	1363.86	1551.65	1.17738	1.33949	contains Pfam profile: PF01657 Domain of unknown function that is usually associated with protein kinase domain Pfam:PF00069, however this protein does not have the protein kinase domain
AT3G22231	6930.37	13321.8	12240.9	1.92223	1.76627	Encodes a member of a novel 6 member Arabidopsis gene family. Expression of PCC1 is regulated by the circadian clock and is upregulated in response to both virulent and avirulent strains of Pseudomonas syringae pv. tomato.
AT3G22235	2122.75	4016.86	3987.67	1.89229	1.87854	cysteine-rich TM module stress tolerance protein;(source:Araport11)
AT3G22420	2496.98	2753.39	2252.63	1.10269	0.902145	Encodes a member of the WNK family (9 members in all) of protein kinases, the structural design of which is clearly distinct from those of other known protein kinases, such as receptor-like kinases and mitogen-activated protein kinases. Its transcription is under the control of circadian rhythms.
AT3G22425	500.008	607.673	578.048	1.21533	1.15608	Encodes imidazoleglycerolphosphate dehydratase.
AT3G22890	15480.7	17448.4	16087.4	1.1271	1.03919	encodes ATP sulfurylase, the first enzyme in the sulfate assimilation pathway of Arabidopsis. It may also participate in selenium metabolism. The mRNA is cell-to-cell mobile.
AT3G22910	375.318	665.678	452.093	1.77364	1.20456	ATPase E1-E2 type family protein / haloacid dehalogenase-like hydrolase family protein;(source:Araport11)
AT3G23010	214.427	325.274	248.629	1.51694	1.1595	receptor like protein 36;(source:Araport11)
AT3G23080	644.493	945.001	934.696	1.46627	1.45028	Polyketide cyclase/dehydrase and lipid transport superfamily protein;(source:Araport11)
AT3G23110	723.478	885.84	776.553	1.22442	1.07336	receptor like protein 37;(source:Araport11)
AT3G23120	1223.09	1695	1416.74	1.38583	1.15832	receptor like protein 38;(source:Araport11)
AT3G23400	9121.02	12026.2	12229	1.31851	1.34075	Encodes FIBRILLIN 4 (FIB4). The fibrillins are a large family of chloroplast proteins that have been linked with stress tolerance and disease resistance. FIBRILLIN 4 is required for plastoglobule development and stress resistance.
AT3G23510	668.7	833.282	694.722	1.24612	1.03891	Cyclopropane-fatty-acyl-phospholipid synthase;(source:Araport11)
AT3G23530	2134.7	2398.18	2154.72	1.12343	1.00938	Cyclopropane-fatty-acyl-phospholipid synthase;(source:Araport11)
AT3G23560	336.839	394.166	386.046	1.17019	1.14609	Member of the multidrug and toxic compound extrusion (MATE) family, protects roots from inhibitory compounds.
AT3G23580	1343.47	1486.84	1342.46	1.10672	0.999249	Encodes one of the 3 ribonucleotide reductase (RNR) small subunit genes (RNR2A). Functionally redundant with the ribonucleotide reductase TSO2. mRNA was shown to specifically accumulate during the S-phase of the cell cycle in synchronized tobacco BY2 cells. Critical for cell cycle progression, DNA damage repair and plant development.
AT3G23810	2452.4	2836.96	3419.25	1.15681	1.39425	S-adenosyl-l-homocysteine (SAH) hydrolase 2;(source:Araport11)
AT3G24090	181.214	227.255	212.866	1.25407	1.17467	Encodes a glutamine-fructose-6-phosphate transaminase that likely plays a role in UDP-N-acetylglucosamine biosynthesis.
AT3G24160	4233.23	4516.72	4431.55	1.06697	1.04685	Encodes a putative Type 1 membrane protein (PMP).
AT3G24230	8.11225	20.3591	16.1002	2.50968	1.98467	Pectate lyase family protein;(source:Araport11)
AT3G24420	4760.8	6710.67	7053.99	1.40957	1.48168	DLK2 is a divergent member of the DWARF14 family. It's expression is dependent on D14 and KAI2 but it does not appear to play a role in stringolactone metabolism.
AT3G24460	5109.7	5567.44	4097.13	1.08958	0.801834	Serinc-domain containing serine and sphingolipid biosynthesis protein;(source:Araport11)
AT3G24463	1267	1612.64	1128.36	1.27281	0.890575	nuclear transport factor 2 family protein;(source:Araport11)
AT3G24500	745.124	991.168	6316.41	1.3302	8.47699	One of three genes in A. thaliana encoding multiprotein bridging factor 1, a highly conserved transcriptional coactivator. May serve as a bridging factor between a bZIP factor and TBP. Its expression is specifically elevated in response to pathogen infection, salinity, drought, heat, hydrogen peroxide, and application of abscisic acid or salicylic acid. Constitutive expression enhances the tolera…
AT3G24530	446.164	551.116	462.743	1.23523	1.03716	AAA-type ATPase family protein / ankyrin repeat family protein;(source:Araport11)
AT3G24590	850.524	960.573	913.877	1.12939	1.07449	Encodes a signal peptidase Plsp1 (plastidic type I signal peptidase 1). Required for thylakoid development. Functions in the maturation of the 75-kD component of the translocon at the outer envelope membrane of chloroplasts and oxygen evolving complex subunit 33 (OE33). Involved in the maturation of PsbO, plastocyanin and FtsH2/8. The mRNA is cell-to-cell mobile.
AT3G24900	132.982	175.773	166.66	1.32178	1.25326	receptor like protein 39;(source:Araport11)
AT3G25010	1323.4	1702.72	1784.25	1.28663	1.34823	receptor like protein 41;(source:Araport11)
AT3G25020	351.119	534.772	540.709	1.52305	1.53996	receptor like protein 42;(source:Araport11)
AT3G25510	107.747	173.243	180.086	1.60786	1.67138	disease resistance protein (TIR-NBS-LRR class) family protein;(source:Araport11)
AT3G25530	2208	2457.59	2349.42	1.11304	1.06405	Encodes gamma-hydroxybutyrate dehydrogenase (AtGHBDH). Contains a NADP-binding domain. GHBDH is proposed to function in oxidative stress tolerance.
AT3G25597	31.3224	48.5476	72.4287	1.54993	2.31236	transmembrane protein;(source:Araport11)
AT3G25660	1749	1881	1762.29	1.07547	1.0076	Amidase family protein;(source:Araport11)
AT3G25670	118.262	151.878	118.335	1.28425	1.00061	Leucine-rich repeat (LRR) family protein;(source:Araport11)
AT3G25717	673.771	890.603	640.014	1.32182	0.949898	ROTUNDIFOLIA like 16;(source:Araport11)
AT3G25740	478.802	605.199	559.194	1.26399	1.1679	Encodes a plastid localized methionine aminopeptidase. Formerly called MAP1C, now called MAP1B.
AT3G25770	497.377	772.398	1566.33	1.55294	3.14917	Encodes allene oxide cyclase. One of four genes in Arabidopsis that encode this enzyme, which catalyzes an essential step in jasmonic acid biosynthesis. Gene expression is induced during senescence, a process that involves jasmonic acid signalling pathway. Note: Nomenclature for Arabidopsis allene oxide cyclase 2 (AOC2, AT3G25770) gene is based on Stenzel et al. 2003 Plant Molecular Biology 51:89…
AT3G25882	232.47	312.841	226.964	1.34573	0.976316	encodes a kinase that physically interacts with NPR1/NIM1
AT3G26060	3141.86	3671.26	3806.57	1.1685	1.21156	encodes periredoxin Q which decomposes peroxides and plays a role in the protection of the photosynthetic apparatus
AT3G26070	4392.13	5093.29	4765.23	1.15964	1.08495	Plastid-lipid associated protein PAP / fibrillin family protein;(source:Araport11)
AT3G26115	160.128	199.176	188.793	1.24385	1.17901	Pyridoxal-5-phosphate-dependent enzyme family protein;(source:Araport11)
AT3G26180	1445.55	1827.96	1842.57	1.26455	1.27465	putative cytochrome P450
AT3G26210	934.386	1317.2	1260.64	1.40969	1.34916	putative cytochrome P450 The mRNA is cell-to-cell mobile.
AT3G26230	1330.73	1788.8	1614.59	1.34422	1.21331	putative cytochrome P450
AT3G26280	2715.32	2939.59	2504.32	1.08259	0.922292	cytochrome P450 monooxygenase
AT3G26290	1414.3	1695.5	1771.47	1.19883	1.25255	putative cytochrome P450
AT3G26490	155.804	198.635	170.433	1.2749	1.09389	Phototropic-responsive NPH3 family protein;(source:Araport11)
AT3G26570	17343.9	18289.4	15525.6	1.05451	0.895161	low affinity phosphate transporter
AT3G26600	639.263	800.362	792.508	1.25201	1.23972	Armadillo repeat protein. One of a family of four in Arabidopsis. Expressed in vegetative tissues, anthers and ovules.
AT3G26630	866.936	967.37	799.132	1.11585	0.921788	Tetratricopeptide repeat (TPR)-like superfamily protein;(source:Araport11)
AT3G26650	74462.8	89698.4	75443.4	1.20461	1.01317	Encodes one of the two subunits forming the photosynthetic glyceraldehyde-3-phosphate dehydrogenase (GAPDH) and as such a constituent of the supramolecular complex with phosphoribulokinase (PRK) thought to be linked by a small peptide encoded by CP12-2. GapA-1 is coordinately expressed by light with PRK and CP12-2. The enzyme activity, tested in leaf protein extracts dropped significantly after e…
AT3G26710	2246.36	2514.47	2427.8	1.11936	1.08077	cofactor assembly of complex C;(source:Araport11)
AT3G26740	1569.18	2148.01	2170.79	1.36887	1.38339	transcripts are differentially regulated at the level of mRNA stability at different times of day controlled by the circadian clock. mRNAs are targets of the mRNA degradation pathway mediated by the downstream (DST) instability determinant.
AT3G26932	350.403	473.775	353.794	1.35209	1.00968	dsRNA-binding protein 3;(source:Araport11)
AT3G27110	1558.39	1703.87	1540.4	1.09335	0.988458	PGM48 is a member of a plant specific clade of metallo-endopeptidase proteins. It is found in plastoglobules. Analysis of over-expression and loss of function phenotypes suggests PGM48 may have a role in positively regulating senescence.
AT3G27430	1279.31	1472.36	1492.01	1.15091	1.16626	Encodes 20S proteasome beta subunit PBB1 (PBB1).
AT3G27540	285.511	364.595	415.787	1.27699	1.45629	beta-1,4-N-acetylglucosaminyltransferase family protein;(source:Araport11)
AT3G27690	15049.2	21087.2	19624.9	1.40122	1.30405	Encodes Lhcb2.4. Belongs to the Lhc super-gene family encodes the light-harvesting chlorophyll a/b-binding (LHC) proteins that constitute the antenna system of the photosynthetic apparatus. The mRNA is cell-to-cell mobile.
AT3G27890	1028.05	1250.01	1362.6	1.21591	1.32543	Encodes NAD(P)H:quinone reductase which is an FMN binding protein that catalyzes the reduction of quinone substrates to hydroquinones.The enzyme activity was confirmed by in vitro assay.
AT3G27925	4774.28	5109.83	4528.78	1.07028	0.948579	Encodes a DegP protease; nuclear gene encoding chloroplast-targeted protease that can degrade two lumenal proteins, plastocyanin and OE33, suggesting a role as a general-purpose protease in the thylakoid lumen. Involved in the degradation of D1 protein of PS II, hence participating in the repair of PS II damages caused by photoinhibition. The mRNA is cell-to-cell mobile.
AT3G28180	647.884	768.331	1091.07	1.18591	1.68406	encodes a gene similar to cellulose synthase The mRNA is cell-to-cell mobile.
AT3G28450	596.18	698.985	667.402	1.17244	1.11946	Leucine-rich repeat protein kinase family protein;(source:Araport11)
AT3G28480	556.42	728.209	763.166	1.30874	1.37157	Oxoglutarate/iron-dependent oxygenase;(source:Araport11)
AT3G28510	1213.31	1598.54	1314.18	1.31751	1.08314	P-loop containing nucleoside triphosphate hydrolases superfamily protein;(source:Araport11)
AT3G28540	4209.95	5696.45	5388.26	1.35309	1.27989	P-loop containing nucleoside triphosphate hydrolases superfamily protein;(source:Araport11)
AT3G28750	13.3396	34.8156	8.09718	2.60995	0.607004	hypothetical protein;(source:Araport11)
AT3G28760	304.286	361.933	355.333	1.18945	1.16776	3-dehydroquinate synthase;(source:Araport11)
AT3G28790		4.98553	4.77631	#DIV/0!	#DIV/0!	transmembrane protein, putative (DUF1216);(source:Araport11)
AT3G28810		3.27432	1.2086	#DIV/0!	#DIV/0!	mediator of RNA polymerase II transcription subunit-like protein, putative (DUF1216);(source:Araport11)
AT3G28830	4.72419	13.505	8.55179	2.8587	1.81021	mucin-like protein, putative (DUF1216);(source:Araport11)
AT3G28890	159.411	207.081	241.984	1.29904	1.51799	receptor like protein 43;(source:Araport11)
AT3G28910	185.19	256.284	243.683	1.38389	1.31585	transcription factor myb homologue
AT3G29160	1123.06	1317.57	1176.17	1.1732	1.04729	encodes a SNF1-related protein kinase that physically interacts with SCF subunit SKP1/ASK1 and 20S proteosome subunit PAD1. It has also been shown to interact with the WD protein PDL1.
AT3G29240	6988.1	9267.35	6986.32	1.32616	0.999746	PPR containing protein (DUF179);(source:Araport11)
AT3G29320	967.715	1372.74	1402.4	1.41854	1.44918	Encodes a plastidic alpha-glucan phosphorylase. In vitro, the enzyme has a preference for maltooligosaccharides, such as maltoheptaose. The mRNA is cell-to-cell mobile.
AT3G29350	837.983	962.84	953.112	1.149	1.13739	Encodes AHP2, one of the six Arabidopsis thaliana histidine phosphotransfer proteins (AHPs). AHPs function in His-to-Asp phosphorelay signal transduction and as redundant positive regulators of cytokinin signaling. Members of the AHP gene family include: AT3G21510 (AHP1), AT3G29350 (AHP2), AT5G39340 (AHP3), AT3G16360 (AHP4), AT1G03430 (AHP5) and AT1G80100 (AHP6).
AT3G29590	5.76172	18.9086	78.469	3.28176	13.619	At3g29590 (At5MAT) encodes a malonyl-CoA:anthocyanidin 5-O-glucoside-6-O-malonyltransferase that is coordinately expressed with a epistatic 5-O-anthocyanidin glucosyltransferase (At4g14090). The enzyme is involved in the malonylation of anthocyanins in Arabidopsis.
AT3G29760	859.712	1076.28	900.499	1.25191	1.04744	Haloacid dehalogenase-like hydrolase (HAD) superfamily protein;(source:Araport11)
AT3G30300	1066.31	1182.34	1115.98	1.10882	1.04658	O-fucosyltransferase family protein;(source:Araport11)
AT3G42050	4967.3	5395.74	5159.6	1.08625	1.03871	vacuolar ATP synthase subunit H family protein;(source:Araport11)
AT3G43220	2082.56	2375.68	2018.15	1.14075	0.969075	Phosphoinositide phosphatase family protein;(source:Araport11)
AT3G43720	672.43	806.238	731.026	1.19899	1.08714	Bifunctional inhibitor/lipid-transfer protein/seed storage 2S albumin superfamily protein;(source:Araport11)
AT3G43800	903.181	1016.7	822.361	1.12568	0.910516	Encodes glutathione transferase belonging to the tau class of GSTs. Naming convention according to Wagner et al. (2002). The mRNA is cell-to-cell mobile.
AT3G44200	511.099	574.468	550.364	1.12399	1.07683	Encodes AtNek5, a member of the NIMA-related serine/threonine kinases (Neks) that have been linked to cell-cycle regulation in fungi and mammals. Plant Neks might be involved in plant development processes.Interacts physically with plant kinesins ARK1 and ARK2. Mutants show defects in root epidermal cell morphology, trichome branching and other epidermal cell abnormalities suggesting a rol e in e…
AT3G44260	217.809	582.126	2549.81	2.67264	11.7066	Encodes one of the homologs of the yeast CCR4-associated factor 1: AT3G44260 (CAF1a), AT5G22250 (CAF1b). Has mRNA deadenylation activity. Also plays a role in plant defense responses.
AT3G44310	35634.3	39231.1	40090.8	1.10094	1.12506	Mutants are resistant to indole-3-acetonitrile (IAN). NIT1 catalyzes the terminal activation step in indole-acetic acid biosynthesis. Predominantly expressed isoform of nitrilase isoenzyme family. Aggregation of NIT1 in cells directly abutting wound sites is one of the earliest events associated with wound and herbicide-induced cell death. The protein undergoes thiolation following treatment with…
AT3G44400	356.251	416.873	476.622	1.17017	1.33788	Disease resistance protein (TIR-NBS-LRR class) family;(source:Araport11)
AT3G44480	4037.1	4414.1	3911.23	1.09338	0.96882	Encodes a TIR-NB-LRR R-protein RPP1 that confers resistance to Peronospora parasitica (downy mildew).
AT3G44620	1052.75	1192.58	1205.32	1.13282	1.14493	protein-tyrosine phosphatase;(source:Araport11)
AT3G44670	3956.38	4556.15	3947.67	1.1516	0.997799	Disease resistance protein (TIR-NBS-LRR class) family;(source:Araport11)
AT3G44860	910.182	1332.78	2410.45	1.4643	2.64832	Encodes a farnesoic acid carboxyl-O-methyltransferase. The mRNA is cell-to-cell mobile.
AT3G44890	3159.95	3444.72	3464.92	1.09012	1.09651	Plastid ribosomal protein CL9 The mRNA is cell-to-cell mobile.
AT3G44990	1361.17	1742.21	1643	1.27994	1.20705	Encodes a xyloglucan endotransglycosylase/hydrolase. Protein sequence and phylogenetic analysis indicates that this enzyme resides in Group III-A of the XTH family, with high similarity to Tropaeolum majus (nasturtium) xyloglucanase 1 (TmNXG1).Enzyme kinetic analysis indicates predominant xyloglucan endo-hydrolase activity (EC 3.2.1.151) with only limited potential to act as a xyloglucan endo-tra…
AT3G45050	595.326	727.828	708.301	1.22257	1.18977	transmembrane protein;(source:Araport11)
AT3G45140	7321.6	10705.2	15655.7	1.46214	2.13829	Chloroplast lipoxygenase required for wound-induced jasmonic acid accumulation in Arabidopsis.Mutants are resistant to Staphylococcus aureus and accumulate salicylic acid upon infection. The mRNA is cell-to-cell mobile.
AT3G45260	349.043	510.766	492.489	1.46333	1.41097	BIB is a member of the BIRD family of zinc finger proteins that includes JKD. BIB functions redundantly with JKD to retain SHR in the nucleus and thereby restrict SHR movement in root tissues.
AT3G45620	799.836	957.273	1022.39	1.19684	1.27825	This gene is predicted to encode a protein with a DWD motif. It can bind to DDB1a in Y2H assays, and DDB1b in co-IP assays, and may be involved in the formation of a CUL4-based E3 ubiquitin ligase
AT3G45640	1902.97	2443.94	4061.71	1.28428	2.13441	Encodes a mitogen-activated kinase whose mRNA levels increase in response to touch, cold, salinity stress and chitin oligomers.Also functions in ovule development. Heterozygous MPK3 mutants in a homozygous MPK6 background are female sterile due to defects in integument development. MPK3 can be dephosphorylated by MKP2 in vitro. The mRNA is cell-to-cell mobile.
AT3G45780	7509.06	8887.28	7396.63	1.18354	0.985027	Blue-light photoreceptor. Contains a light activated serine-threonine kinase domain and LOV1 and LOV2 repeats. Mutants are defective in blue-light response. Mediates blue light-induced growth enhancements. PHOT1 and PHOT2 mediate blue light-dependent activation of the plasma membrane H+-ATPase in guard cell protoplasts. PHOT1 undergoes blue-light-dependent autophosphorylation. At least eight phos…
AT3G45850	687.631	775.487	763.113	1.12777	1.10977	P-loop containing nucleoside triphosphate hydrolases superfamily protein;(source:Araport11)
AT3G45860	3620.84	4715.6	4729.53	1.30235	1.3062	Encodes a cysteine-rich receptor-like protein kinase. Involved in programmed cell death and defense response to pathogen.
AT3G45980	474.868	557.19	531.926	1.17336	1.12015	Encodes a histone 2B (H2B) protein. This protein can be ubiquitinated in planta, and this modification depends on the HUB1 and HUB2 E3 ubiquitin ligases as well as the UBC1 and UBC2 E2 ubiquitin conjugating enzymes. Lysine 146 appears to be the site of the ubiquitin addition.
AT3G46000	1098.72	1225.45	1254.85	1.11534	1.1421	Encodes depolymerizing factor 2.
AT3G46090	250.457	381.285	703.883	1.52236	2.81039	C2H2 and C2HC zinc fingers superfamily protein;(source:Araport11)
AT3G46230	15.1777	33.8213	206.759	2.22835	13.6225	member of the class I small heat-shock protein (sHSP) family, which accounts for the majority of sHSPs in maturing seeds
AT3G46540	868.938	993.055	1020.65	1.14284	1.17459	ENTH/VHS family protein;(source:Araport11)
AT3G46590	3342.46	3612.74	3072.16	1.08086	0.91913	Encodes a protein that specifically binds plant telomeric DNA (TTTAGGG)n repeats. Involved in bending DNA. Expressed throughout the plant with highest levels in flowers.
AT3G46600	1131.8	1581.18	2316.68	1.39705	2.0469	GRAS family transcription factor;(source:Araport11)
AT3G46620	337.538	441.908	1176.03	1.30921	3.48415	Encodes an ABA- and drought-induced RING-DUF1117 gene whose mutation results in hyposensitive phenotypes toward ABA in terms of germination rate and stomatal closure and markedly reduced tolerance to drought stress relative to wild-type plants.
AT3G46630	832.814	987.04	996.061	1.18519	1.19602	DCL protein (DUF3223);(source:Araport11)
AT3G46780	19628.2	23779.2	22556.5	1.21148	1.14919	plastid transcriptionally active 16;(source:Araport11)
AT3G47010	160.501	204.569	193.774	1.27457	1.20731	Glycosyl hydrolase family protein;(source:Araport11)
AT3G47470	134597	171967	160869	1.27765	1.19519	Encodes a chlorophyll a/b-binding protein that is more similar to the PSI Cab proteins than the PSII cab proteins. The predicted protein is about 20 amino acids shorter than most known Cab proteins.
AT3G47480	797.976	1002.03	1131.69	1.25572	1.4182	Calcium-binding EF-hand family protein;(source:Araport11)
AT3G47520	1319.34	1434.9	1395.12	1.08759	1.05744	Encodes a protein with NAD-dependent malate dehydrogenase activity, located in chloroplasts. The mRNA is cell-to-cell mobile.
AT3G47560	529.448	773.151	737.847	1.4603	1.39361	alpha/beta-Hydrolases superfamily protein;(source:Araport11)
AT3G47570	241.288	289.175	310.309	1.19846	1.28606	Leucine-rich repeat protein kinase family protein;(source:Araport11)
AT3G47675	209.682	254.479	237.266	1.21364	1.13155	ternary complex factor MIP1 leucine-zipper protein;(source:Araport11)
AT3G48000	5004.59	5423.46	5025.83	1.0837	1.00424	Encodes a putative (NAD+) aldehyde dehydrogenase.
AT3G48080	248.892	432.879	466.872	1.73922	1.8758	alpha/beta-Hydrolases superfamily protein;(source:Araport11)
AT3G48090	1366.42	1896.16	1959.92	1.38769	1.43435	Component of R gene-mediated disease resistance in Arabidopsis thaliana with homology to eukaryotic lipases.
AT3G48100	194.11	272.168	265.876	1.40214	1.36972	Encodes a transcription repressor that mediates a negative feedback loop in cytokinin signalling. ARR5 expression is upregulated by Class I KNOX genes. Arr5 protein is stabilized by cytokinin in a two-component phosphorelay.
AT3G48110	2161.15	2405.74	2114.26	1.11317	0.978303	glycine-tRNA ligase
AT3G48200	6554.21	7343.35	5662.34	1.1204	0.863923	transmembrane protein;(source:Araport11)
AT3G48420	3110.71	3648.86	3423.34	1.173	1.1005	Haloacid dehalogenase-like hydrolase (HAD) superfamily protein;(source:Araport11)
AT3G48520	5.80572	19.3666	41.6312	3.33578	7.17073	CYP94B3 is a jasmonoyl-isoleucine-12-hydroxylase that catalyzes the formation of 12-OH-JA-Ile from JA-Ile. By reducing the levels of this the biologically active phytohormone, CYP94B3 attenuates the jasmonic acid signaling cascade. CYP94B3 transcript levels rise in response to wounding.
AT3G48630	22.7347	40.1985	43.4244	1.76816	1.91005	hypothetical protein;(source:Araport11)
AT3G48720	1809.59	2185.02	2140.27	1.20747	1.18274	Encodes a hydroxycinnamoyl-CoA: v-hydroxy fatty acid transferase involved in cutin synthesis. Mutants are almost devoid of ferulic acid.
AT3G48750	880.032	978.536	941.705	1.11193	1.07008	A-type cyclin-dependent kinase. Together with its specific inhibitor, the Kip-related protein, KRP2 they regulate the mitosis-to-endocycle transition during leaf development. Dominant negative mutations abolish cell division. Loss of function phenotype has reduced fertility with failure to transmit via pollen. Pollen development is arrested at the second mitotic division. Expression is regulated …
AT3G49260	466.757	558.94	610.54	1.1975	1.30805	IQ-domain 21;(source:Araport11)
AT3G49290	372.96	428.736	386.745	1.14955	1.03696	One of four ABI-like proteins.
AT3G49500	535.907	615.814	569.561	1.14911	1.0628	Encodes RNA-dependent RNA polymerase. Involved in trans-acting siRNA and other siRNA biogenesis. Required for post-transcriptional gene silencing and natural virus resistance.Loss of function mutants produce ectopic megaspore mother cell and supernumary female gametophytes.
AT3G49530	459.891	534.624	1051.98	1.1625	2.28745	Transcription factor that serves as a molecular link between cold signals and pathogen resistance responses. Undergoes proteolytic processing triggered by cold-induced changes in membrane fluidity.It relocates from the plasma membrane to the nucleus in response to ER stress. NAC062 is phosphorylated by SnRK2.8 at Thr-142.
AT3G49540	0.587634	15.4664	2.45332	26.3198	4.17491	hypothetical protein;(source:Araport11)
AT3G49940	112.163	144.058	200.522	1.28436	1.78778	LOB domain-containing protein 38;(source:Araport11)
AT3G50060	89.7518	249.094	1134.89	2.77536	12.6448	Encodes a member of the R2R3 transcription factor gene family. Expressed in response to potassium deprivation and auxin. Involved in lateral root development. Interacts with ARF7 and regulates the expression of some auxin responsive genes.
AT3G50270	495.405	644.891	639.664	1.30174	1.29119	HXXXD-type acyl-transferase family protein;(source:Araport11)
AT3G50470	126.609	178.733	225.581	1.41169	1.78171	Homolog of RPW8
AT3G50480	5005.02	6304.84	6563.9	1.25971	1.31146	Homolog of RPW8
AT3G50530	1457.83	1581.98	1423.56	1.08516	0.976493	CDPK-related kinase
AT3G50790	1108.83	1289.7	1233.85	1.16311	1.11275	esterase/lipase/thioesterase family protein;(source:Araport11)
AT3G50800	22.0615	55.0825	258.823	2.49677	11.7319	hypothetical protein;(source:Araport11)
AT3G50820	39301.7	46146.1	45435.7	1.17415	1.15608	Encodes a protein which is an extrinsic subunit of photosystem II and which has been proposed to play a central role in stabilization of the catalytic manganese cluster. In <i>Arabidopsis thaliana</i> the PsbO proteins are encoded by two genes: <i>psbO1</i> and <i>psbO2</i>. PsbO2 is the minor isoform in the wild-type. Mutants defective in this gene have been shown to be affected in the dephospho…
AT3G50840	750.737	888.843	724.073	1.18396	0.964483	Phototropic-responsive NPH3 family protein;(source:Araport11)
AT3G50920	341.345	416.393	419.364	1.21986	1.22856	Encodes a phosphatidic acid phosphatase that can be detected in chloroplast membrane fractions. This gene (LPPepsilon1) and LPPepsilon2, appear to be less important for diacylglycerol formation in the plastids than LPPgamma.
AT3G50950	3339.04	4512.98	5519.81	1.35158	1.65311	Encodes a canonical CC-type NLR protein that is required for the recognition of the T3SE HopZ1a from the pathogenic bacteria P. syringae.
AT3G51000	1545.78	1762.54	1597.25	1.14023	1.0333	alpha/beta-Hydrolases superfamily protein;(source:Araport11)
AT3G51130	770.89	872.007	772.68	1.13117	1.00232	transmembrane protein;(source:Araport11)
AT3G51150	1533.65	1772.6	1462.24	1.15581	0.95344	ATP binding microtubule motor family protein;(source:Araport11)
AT3G51250	1288.12	1455.81	1371.45	1.13018	1.06469	Senescence/dehydration-associated protein-like protein;(source:Araport11)
AT3G51330	507.155	669.373	635.135	1.31986	1.25235	Eukaryotic aspartyl protease family protein;(source:Araport11)
AT3G51340	78.2908	130.993	127.494	1.67316	1.62846	Eukaryotic aspartyl protease family protein;(source:Araport11)
AT3G51430	691.051	789.411	849.491	1.14233	1.22927	Although this enzyme is predicted to encode a strictosidine synthase (SS), it lacks a conserved catalytic glutamate residue found in active SS enzymes and it is not expected to have SS activity.
AT3G51450	172.764	261.793	654.994	1.51532	3.79126	Calcium-dependent phosphotriesterase superfamily protein;(source:Araport11)
AT3G51550	2346.58	2538.92	2709.2	1.08197	1.15453	Encodes a synergid-expressed, plasma-membrane localized receptor-like kinase that accumulates asymetrically in the synergid membrnane at the filiform apparatus and mediates male-female gametophyte interactions during pollen tube reception. Also involved in powdery mildew infection.
AT3G51760	47.5387	69.192	61.8118	1.45549	1.30024	hypothetical protein (DUF688);(source:Araport11)
AT3G51890	528.266	627.046	700.568	1.18699	1.32616	Clathrin light chain protein;(source:Araport11)
AT3G51920	4292.91	4695.69	5212.54	1.09382	1.21422	encodes a divergent member of calmodulin, which is an EF-hand family of Ca2+-binding proteins. This gene is expressed in leaves, flowers and siliques. The gene functionally complements yeast calmodulin 1 (CAM1) but only when selected against the plasmid harboring wild-type yeast sequences. Also the protein does not form formed a complex with a basic amphiphilic helical peptide in the presence of …
AT3G51980	677.379	826.875	810.28	1.2207	1.1962	ARM repeat superfamily protein;(source:Araport11)
AT3G51990	146.842	193.224	184.756	1.31587	1.2582	Protein kinase superfamily protein;(source:Araport11)
AT3G52105	33.5583	56.9829	44.6691	1.69803	1.33109	DIS3-exonuclease-like protein;(source:Araport11)
AT3G52150	3610.33	3988.96	4180.37	1.10488	1.15789	RNA-binding (RRM/RBD/RNP motifs) family protein;(source:Araport11)
AT3G52240	475.324	537.993	513.839	1.13184	1.08103	transcriptional regulator ATRX;(source:Araport11)
AT3G52290	404.708	533.388	502.844	1.31796	1.24249	IQ-domain 3;(source:Araport11)
AT3G52340	1492.81	1701.05	1493.77	1.13949	1.00064	sucrose-phosphatase (SPP2)
AT3G52370	439.984	566.434	535.149	1.2874	1.21629	FASCICLIN-like arabinogalactan protein 15 precursor;(source:Araport11)
AT3G52430	1388.39	1560.57	1591.84	1.12402	1.14654	Encodes a lipase-like gene that is important for salicylic acid signaling and function in resistance (R) gene-mediated and basal plant disease resistance. PAD4 can interact directly with EDS1, another disease resistance signaling protein. Expressed at elevated level in response to green peach aphid (GPA) feeding, and modulates the GPA feeding-induced leaf senescence through a mechanism that doesn…
AT3G52470	628.83	759.839	876.728	1.20834	1.39422	Late embryogenesis abundant (LEA) hydroxyproline-rich glycoprotein family;(source:Araport11)
AT3G52500	740.44	886.791	937.663	1.19765	1.26636	Eukaryotic aspartyl protease family protein;(source:Araport11)
AT3G52640	649.043	774.948	715.318	1.19399	1.10211	Encodes a gamma-secretase subunit. Associates with other subunits in intracellular membrane compartments.
AT3G52750	1276.71	1646.4	1422.66	1.28956	1.11431	Nuclear gene that encodes a plastidial division protein (FtsZ2-2). FtsZ2-2 is involved in chloroplast morphology and internal organisation in addition to participating in chloroplast partition
AT3G52850	2960.94	3179.96	2953.69	1.07397	0.997553	Encodes the Vacuolar Sorting Receptor-1 (VSR-1)/Epidermal Growth Factor Receptor-like protein1(VSR-1/ATELP1). Binds vacuolar targeting signals. Involved in sorting seed storage proteins into vacuoles. The mRNA is cell-to-cell mobile.
AT3G52870	1502.23	1769.14	1825.72	1.17768	1.21534	IQ calmodulin-binding motif family protein;(source:Araport11)
AT3G52880	7311.31	8216.96	8489.23	1.12387	1.16111	Encodes a peroxisomal monodehydroascorbate reductase, involved in the ascorbate-glutathione cycle which removes toxic H2O2
AT3G53230	561.79	649.403	771.169	1.15595	1.3727	CDC48 is induced upon oilseed rape mosaic tobamovirus infection and appears to be involved in controlling virus movement.
AT3G53270	549.09	617.39	583.057	1.12439	1.06186	Small nuclear RNA activating complex (SNAPc), subunit SNAP43 protein;(source:Araport11)
AT3G53540	715.921	799.142	691.313	1.11624	0.965628	afadin;(source:Araport11)
AT3G53670	665.408	845.491	889.135	1.27064	1.33623	hypothetical protein;(source:Araport11)
AT3G53680	175.074	249.45	226.252	1.42482	1.29232	Acyl-CoA N-acyltransferase with RING/FYVE/PHD-type zinc finger domain-containing protein;(source:Araport11)
AT3G53780	888.306	1035.19	951.141	1.16535	1.07074	RHOMBOID-like protein 4;(source:Araport11)
AT3G53800	39.5561	70.4524	98.9549	1.78108	2.50163	Encodes one of the Arabidopsis orthologs of the human Hsp70-binding protein 1 (HspBP-1) and yeast Fes1p: Fes1A (AT3G09350), Fes1B (AT3G53800), Fes1C (AT5G02150).
AT3G53830	1688.81	2075.36	2106.09	1.22889	1.24708	Regulator of chromosome condensation (RCC1) family protein;(source:Araport11)
AT3G54050	18521.2	20517.8	19671.6	1.1078	1.06211	Encodes a chloroplastic fructose 1,6-bisphosphate phosphatase. also known as HCEF1 (High Cyclic Electron Flow 1). hcef1 mutants have constitutively elevated electron flow (CEFI) and plants with antisense suppression of this enzyme have higher levels of net leaf photosynthesis and increased sucrose biosynthesis. The mRNA is cell-to-cell mobile.
AT3G54170	325.621	399.395	349.955	1.22656	1.07473	Encodes protein that binds FKBP12. This interaction is disrupted by FK506 but not by cyclosporin A.FIP37 is a core component of the M6A methyltransferase complex. Homozygous loss of function mutations are embryo lethal. In the shoot meristem FIP37 methylation targets include WUS and STM.
AT3G54210	6195.41	6773.24	6990.2	1.09327	1.12829	Ribosomal protein L17 family protein;(source:Araport11)
AT3G54280	2700.93	3037.83	2538.81	1.12474	0.939977	ROOT GROWTH DEFECTIVE 3;(source:Araport11)
AT3G54460	1243.2	1738.11	1551.89	1.3981	1.2483	SNF2 domain-containing protein / helicase domain-containing protein / F-box family protein;(source:Araport11)
AT3G54720	523.577	599.468	477.866	1.14495	0.912695	Encodes glutamate carboxypeptidase. Various alleles show-increased cotyledon number and rate of leaf initiation, show transformation of leaves to cotyledons, altered flowering time and photomorphogenesis and an increased level of cytokinin biosynthesis. Involved in ethylene enhanced hypocotyl elongation in the light. Strong genetic interaction between TGH and AMP1.
AT3G54820	116.334	147.281	143.115	1.26602	1.2302	plasma membrane intrinsic protein 2;(source:Araport11)
AT3G54830	771.474	896.549	841.505	1.16212	1.09078	Transmembrane amino acid transporter family protein; CONTAINS InterPro DOMAIN/s: Amino acid transporter, transmembrane (InterPro:IPR013057); BEST Arabidopsis thaliana protein match is: Transmembrane amino acid transporter family protein (TAIR:AT2G39130.1). Note that a different cDNA sequence has been reported (see Community Comments).
AT3G54840	920.793	1018.01	957.369	1.10558	1.03972	Encodes a novel Rab-like GTP-ase that is localized to the peripheral membrane of the endosome.
AT3G54890	86936.4	116051	114235	1.33489	1.31401	Encodes a component of the light harvesting complex associated with photosystem I.
AT3G54960	831.749	1087.08	987.986	1.30699	1.18784	Encodes a protein disulfide isomerase-like (PDIL) protein, a member of a multigene family within the thioredoxin (TRX) superfamily. Transcript levels for this gene are up-regulated in response to three different chemical inducers of ER stress (dithiothreitol, beta-mercaptoethanol, and tunicamycin). Neither AtIRE1-2 nor AtbZIP60 appear to be required for this response.
AT3G55040	1767.74	2020.42	2035.05	1.14294	1.15122	Encodes a member of the lambda family of glutathione transferases. It has thiol transferase activity and self S-glutathionylation activity in vitro.
AT3G55330	3229.37	3638.25	3312.8	1.12661	1.02583	PsbP-like protein 1;(source:Araport11)
AT3G55440	7804.28	8879.79	8800.11	1.13781	1.1276	Encodes triosephosphate isomerase.
AT3G55480	708.459	798.86	762.924	1.1276	1.07688	Encodes PAT2, a putative beta-subunit of adaptor protein complex 3 (AP-3) that can partially complement the corresponding yeast mutant. Mediates the biogenesis and function of lytic vacuoles.
AT3G55500	71.4348	120.768	105.99	1.6906	1.48373	expansin-like protein. Naming convention from the Expansin Working Group (Kende et al, 2004. Plant Mol Bio). Involved in the formation of nematode-induced syncytia in roots of Arabidopsis thaliana.
AT3G55630	3100.43	3353.33	3086.4	1.08157	0.995474	Encodes one of the three folylpolyglutamate synthetase isoforms (FPGSs): FPGS1 (At5g05980, plastidic), FPGS2 (At3g10160, mitochondrial) and FPGS3 (At3g55630, cytosolic).
AT3G55800	35237.1	39304.1	34961.6	1.11542	0.992183	Encodes the chloroplast enzyme sedoheptulose-1,7-bisphosphatase (SBPase), involved in the carbon reduction of the Calvin cycle. Increase in SBPase activity in transgenic lines accumulate up to 50% more sucrose and starch than wild-type. The mRNA is cell-to-cell mobile.
AT3G55880	284.469	334.865	405.669	1.17716	1.42606	A gain-of-function mutant of SUE4 exhibited improved low sulphur tolerance.
AT3G55940	19.1453	36.7052	39.3886	1.91719	2.05735	Phosphoinositide-specific phospholipase C family protein;(source:Araport11)
AT3G55980	794.444	1415.65	5834.37	1.78194	7.34396	salt-inducible zinc finger 1;(source:Araport11)
AT3G56000	131.655	199.381	171.397	1.51442	1.30187	encodes a gene similar to cellulose synthase
AT3G56040	2894.9	3246.07	2959.75	1.1213	1.0224	UDP-glucose pyrophosphorylase 3;(source:Araport11)
AT3G56050	4604.14	5006.73	4881.3	1.08744	1.0602	Protein kinase family protein;(source:Araport11)
AT3G56060	1092.33	1341.64	1258.25	1.22824	1.1519	Glucose-methanol-choline (GMC) oxidoreductase family protein;(source:Araport11)
AT3G56080	1095.17	1227.43	1006.21	1.12077	0.918773	S-adenosyl-L-methionine-dependent methyltransferases superfamily protein;(source:Araport11)
AT3G56160	1838.46	2386.43	2123.99	1.29806	1.15531	Sodium Bile acid symporter family;(source:Araport11)
AT3G56170	267.441	351.04	360.628	1.31259	1.34844	Encodes a calcium-dependent nuclease with similarity to staphylococcal nuclease.
AT3G56200	782.323	1046.89	1033.15	1.33818	1.32061	Encodes a putative amino acid transporter. The mRNA is cell-to-cell mobile.
AT3G56240	1888.67	2241.78	2046.82	1.18696	1.08373	CCH protein belongs to a family of eukaryotic proteins that participate in intracellular copper homeostasis by delivering this metal to the secretory pathway; mainly located along the vascular bundles of senescing leaves and petioles as well as in stem sieve elements; hypothesized to have a role in copper mobilization from decaying organs towards reproductive structures, as a result of metallopro…
AT3G56360	7076.84	8372.39	7747.79	1.18307	1.09481	hypothetical protein;(source:Araport11)
AT3G56400	3626.36	5152.31	5880.52	1.42079	1.6216	member of WRKY Transcription Factor; Group III. Function as activator of SA-dependent defense genes and a repressor of JA-regulated genes. WRKY70-controlled suppression of JA-signaling is partly executed by NPR1.
AT3G56710	335.115	443.929	1118.99	1.32471	3.33914	Sig1 binding protein; interacts with Sig1R4. As well as Sig1, SibI is imported into chloroplasts and its expression is light-dependent in mature chloroplasts.
AT3G56800	5093.09	5789.81	6615.62	1.1368	1.29894	encodes a calmodulin
AT3G56880	327.031	481.903	1339.97	1.47357	4.09739	VQ motif-containing protein;(source:Araport11)
AT3G56940	47087.3	54169.6	50698.6	1.15041	1.07669	Encodes a putative ZIP protein with varying mRNA accumulation in leaves, stems and roots. Has a consensus carboxylate-bridged di-iron binding site. The mRNA is cell-to-cell mobile.
AT3G56970	1902.92	2131.65	1789.12	1.1202	0.940193	Encodes a member of the basic helix-loop-helix transcription factor family protein.
AT3G57040	1411.53	1614.36	1145.03	1.1437	0.811199	response regulator ARR9, A two-component response regulator-like protein with a receiver domain with a conserved aspartate residue and a possible phosphorylation site and at the N-terminal half. Appears to interact with histidine kinase like genes ATHP3 and ATHP2
AT3G57050	1834.48	2050.19	1772.32	1.11759	0.966115	Encodes second enzyme in the methionine biosynthetic pathway
AT3G57070	979.56	1189.09	1200.13	1.2139	1.22517	Glutaredoxin family protein;(source:Araport11)
AT3G57260	3819.96	5386.77	6802.39	1.41016	1.78075	beta 1,3-glucanase
AT3G57280	458.171	545.244	623.081	1.19005	1.35993	Encodes a chloroplast inner envelope localized member of the Tmemb_14 gene family. FAX1 is involved in fatty acid and lipid homeostasis and likely functions as a fatty acid transporter that exports fatty acids from the plastid. The mRNA is cell-to-cell mobile.
AT3G57330	2159.41	2467.59	2321.51	1.14272	1.07507	Lesion mimic phenotype when mutation in the gene is combined with a mutation in ACA4. Lesion mimic phenotype of double knockout can be suppressed by nutritional supplements that increase anion levels (e.g. 15 mM Nitrate, Chloride, or Phosphate)
AT3G57450	145.846	189.481	723.705	1.29919	4.96213	hypothetical protein;(source:Araport11)
AT3G57460	198.525	282.975	324.406	1.42539	1.63408	catalytic/ metal ion binding / metalloendopeptidase/ zinc ion binding protein;(source:Araport11)
AT3G57480	138.576	184.243	177.624	1.32955	1.28178	zinc finger (C2H2 type, AN1-like) family protein;(source:Araport11)
AT3G57750	342.177	403.416	354.033	1.17897	1.03465	Encodes a pseudokinase that likely acts as a decoy to lure the P. syringae effector acetyltransferase HopZ1a to the ZAR1-resistance complex, resulting in effector-triggered immunity (ETI) activation. It is acetylated by HopZ1a.
AT3G58120	63.9369	94.2721	117.694	1.47446	1.84079	Encodes a member of the BZIP family of transcription factors. Forms heterodimers with the related protein AtbZIP34. Binds to G-boxes in vitro and is localized to the nucleus in onion epidermal cells.
AT3G58600	365.711	442.349	460.095	1.20956	1.25808	Adaptin ear-binding coat-associated protein 1 NECAP-1;(source:Araport11)
AT3G58640	1582.35	1870.19	1733.17	1.18191	1.09532	Mitogen activated protein kinase kinase kinase-like protein;(source:Araport11)
AT3G59010	213.65	271.743	358.336	1.27191	1.67721	Encodes PME35, a pectin methylesterase. PME35-mediated demethylesterification of the primary cell wall regulates the mechanical strength of the supporting tissue.
AT3G59060	4404.14	4972.3	4227.18	1.12901	0.959821	Encodes a novel Myc-related bHLH transcription factor, which physically associated with APRR1/TOC1 and is a member of PIF3 transcription factor family. Involved in shade avoidance. Functions as negative regulator of PhyB. Protein levels are modulated by phytochrome B.
AT3G59080	71.9287	101.743	181.059	1.4145	2.5172	Eukaryotic aspartyl protease family protein;(source:Araport11)
AT3G59090	928.618	1014.19	981.101	1.09215	1.05652	tobamovirus multiplication protein;(source:Araport11)
AT3G59100	181.699	243.322	216.561	1.33915	1.19187	encodes a protein similar to callose synthase
AT3G59750	21.999	42.1483	26.5732	1.91592	1.20793	Concanavalin A-like lectin protein kinase family protein;(source:Araport11)
AT3G59760	457.526	566.335	601.7	1.23782	1.31512	Arabidopsis thaliana O-acetylserine (thiol) lyase (OAS-TL) isoform oasC. Required for pollen tube growth and/or fertilization.
AT3G59780	7639.07	9291.6	7958.54	1.21633	1.04182	Rhodanese/Cell cycle control phosphatase superfamily protein;(source:Araport11)
AT3G59970	4680.23	5738.12	5368.42	1.22604	1.14704	methylenetetrahydrofolate reductase MTHFR1 mRNA, complete
AT3G60190	1459.45	1650.47	1656	1.13089	1.13468	At3g60190 encodes Arabidopsis dynamin-related protein 1E, DRP1E, also known as EDR3, ADL4 and ADL1E, which is 624 amino acid residues long, has a predicted mass of 69.8 kDa and a pI of 7.5. Dynamin-related protein 1E belongs to a plant-specific subclass of dynamin-related proteins (DRP1), consisting of five members in Arabidopsis (A, B, C, D, E). This class is characterized by having an N-termina…
AT3G60310	131.893	167.424	126.562	1.26939	0.959581	acyl-CoA synthetase family protein;(source:Araport11)
AT3G60380	338.235	396.95	402.859	1.17359	1.19106	cotton fiber protein;(source:Araport11)
AT3G60415	1299.85	1718.99	1800.49	1.32245	1.38515	phosphoglycerate mutase family protein;(source:Araport11)
AT3G60440	492.975	631.768	626.094	1.28154	1.27003	Phosphoglycerate mutase family protein;(source:Araport11)
AT3G60450	434.16	583.634	529.51	1.34428	1.21962	Phosphoglycerate mutase family protein;(source:Araport11)
AT3G60540	204.294	260.466	255.916	1.27496	1.25268	Preprotein translocase Sec, Sec61-beta subunit protein;(source:Araport11)
AT3G60750	42508.2	48124.8	43568.5	1.13213	1.02494	Transketolase;(source:Araport11)
AT3G61010	1361.62	1624.25	1450.05	1.19288	1.06495	Ferritin/ribonucleotide reductase-like family protein;(source:Araport11)
AT3G61080	1252.44	1408.87	1378.64	1.12491	1.10077	Protein kinase superfamily protein;(source:Araport11)
AT3G61130	1490.74	1848.77	1606.07	1.24017	1.07736	Encodes a protein with putative galacturonosyltransferase activity. The mRNA is cell-to-cell mobile.
AT3G61190	87.0427	129.011	324.338	1.48216	3.72619	Encodes a protein with a C2 domain that binds to BON1 in yeast two hybrid analyses. Its ability to bind to phospholipids is enhanced by calcium ions. Involved in maintaining cell homeostasis.
AT3G61198	21.5225	42.1475	33.8364	1.9583	1.57214	other_RNA;(source:Araport11)
AT3G61280	734.759	868.521	1007.51	1.18205	1.37121	O-glucosyltransferase rumi-like protein (DUF821);(source:Araport11)
AT3G61470	62094.5	73907.1	75814.3	1.19024	1.22095	Encodes a component of the light harvesting antenna complex of photosystem I. The mRNA is cell-to-cell mobile.
AT3G61580	2612.13	2914	2629.92	1.11557	1.00681	Fatty acid/sphingolipid desaturase;(source:Araport11)
AT3G61820	214.382	270.479	262.542	1.26167	1.22464	Eukaryotic aspartyl protease family protein;(source:Araport11)
AT3G61960	877.368	984.038	981.435	1.12158	1.11861	Protein kinase superfamily protein;(source:Araport11)
AT3G62030	7445.84	8954.97	8970.41	1.20268	1.20475	nuclear-encoded chloroplast stromal cyclophilin CYP20-3 (also known as ROC4). Protein is tyrosine-phosphorylated and its phosphorylation state is modulated in response to ABA in Arabidopsis thaliana seeds.
AT3G62070	230.56	427.947	291.022	1.85612	1.26224	hypothetical protein;(source:Araport11)
AT3G62230		21.0371	3.09633	#DIV/0!	#DIV/0!	Target promoter of the male germline-specific transcription factor DUO1.
AT3G62370	252.702	322.535	392.826	1.27634	1.5545	heme binding protein;(source:Araport11)
AT3G62390	151.784	195.874	184.08	1.29048	1.21278	Encodes a member of the TBL (TRICHOME BIREFRINGENCE-LIKE) gene family containing a plant-specific DUF231 (domain of unknown function) domain. TBL gene family has 46 members, two of which (TBR/AT5G06700 and TBL3/AT5G01360) have been shown to be involved in the synthesis and deposition of secondary wall cellulose, presumably by influencing the esterification state of pectic polymers. A nomenclature…
AT3G62420	555.125	630.928	999.915	1.13655	1.80124	Encodes a group-S bZIP transcription factor. Forms heterodimers with group-C bZIP transcription factors. The heterodimers bind to the ACTCAT cis-element of proline dehydrogenase gene.
AT3G62600	1904.8	2490.31	2535.07	1.30739	1.33088	J domain protein localized in ER lumen. Can partially compensate for the growth defect in jem1 scj1 mutant yeast. Forms a complex SDF2-ERdj3B-BiP that is required for the proper accumulation of the surface-exposed leucine-rich repeat receptor kinases EFR. EFR is involved in PAMP (pathogen associated molecular patterns) triggered immunity.
AT3G62630	103.601	135.851	166.344	1.31129	1.60562	stress response NST1-like protein (DUF1645);(source:Araport11)
AT3G62710	0.587634	13.3826	1.2086	22.7737	2.05672	Glycosyl hydrolase family protein;(source:Araport11)
AT3G62750	1676.4	2175.92	1815.92	1.29798	1.08323	Encodes a putative beta glucosidase, expressed in the peroxisome.
AT3G62950	96.7466	163.205	113.608	1.68693	1.17428	Thioredoxin superfamily protein;(source:Araport11)
AT3G63140	9449.4	11594.5	11199.3	1.22701	1.18519	Encodes a protein with ribonuclease activity that is involved in plastid rRNA maturation.
AT3G63340	1778.21	1936.67	1604.81	1.08911	0.902482	kinase superfamily protein;(source:Araport11)
AT3G63410	8221.07	9202.6	9277.13	1.11939	1.12846	Encodes a MPBQ/MSBQ methyltransferase located in the chloroplast inner envelope membrane. Mutant plants lack plastoquinone (PQ), suggesting that the APG1 protein is involved in the methylation step of PQ biosynthesis. The gene product is also involved in tocopherol (vitamin E) biosynthesis.
AT3G63520	11987.9	12780.2	11233.8	1.06609	0.937097	Encodes a protein with 9-<i>cis</i>-epoxycarotenoid dioxygenase activity. The enzyme was shown to act on a variety of carotenoid including &#946;-carotene, lutein, zeaxanthin, and all-<i>trans</i>-violaxanthin. When those compounds are used as substrates, the major reaction product detected is a C14 dialdehyde: 4,9-dimethyldodeca-2,4,6,8,10-pentaene-1,12-dial. The enzyme did not cleave as efficie…
AT4G00330	1017.1	1263.05	1245.75	1.24182	1.22481	high overall homology to CRCK1
AT4G00355	1109.16	1261.79	1267.46	1.1376	1.14272	Encodes an Atg8-interacting protein that is partially associated with the ER during favorable growth conditions and becomes mainly associated with a spherical compartment that dynamically moves along the ER network.
AT4G00360	2473.66	2932.32	2571.95	1.18542	1.03973	Encodes a member of the CYP86A subfamily of cytochrome p450 genes. Expressed at moderate levels in flowers, leaves, roots and stems.
AT4G00400	535.103	649.594	663.849	1.21396	1.2406	bifunctional sn-glycerol-3-phosphate 2-O-acyltransferase/phosphatase. Involved in cutin assembly and is functionally redundant with GPAT4.
AT4G00490	1604.38	1817.56	1675.3	1.13288	1.04421	Encodes a chloroplast beta-amylase. The enzyme activity is very weak compared to BAM1 and BAM3. Mutant of BAM2 has no visible phenotype.
AT4G00570	1609.04	1798.56	1795.98	1.11778	1.11618	Encodes an NAD-dependent malic enzyme (NAD-ME) that does not act on oxaloacetate, indicating that it belongs to EC 1.1.1.39. It is a member of the beta family of NAD-MEs in plants. It appears to function as a homodimer or as a heterodimer with the alpha-type NAD-ME2 (At2g13560). NAD-ME2 transcript and protein levels are higher during the night than during the day.
AT4G00700	555.842	699.678	731.091	1.25877	1.31528	C2 calcium/lipid-binding plant phosphoribosyltransferase family protein;(source:Araport11)
AT4G00755	293.434	352.12	348.504	1.2	1.18767	F-box family protein;(source:Araport11)
AT4G00955	455.046	555.66	523.4	1.22111	1.15021	wall-associated receptor kinase-like protein;(source:Araport11)
AT4G00970	667.079	948.511	954.249	1.42189	1.43049	Encodes a cysteine-rich receptor-like protein kinase.
AT4G01150	17250.3	19851.7	20117	1.1508	1.16618	CURVATURE THYLAKOID 1A-like protein;(source:Araport11)
AT4G01370	1258.32	1449.3	1477.16	1.15178	1.17392	Encodes a nuclear and cytoplasmically localized MAP kinase involved in mediating responses to pathogens. Its substrates include MKS1 and probably MAP65-1.The MAP65-1 interaction is involved in mediating cortical microtuble organization. Required for male-specific meiotic cytokinesis. The mRNA is cell-to-cell mobile.
AT4G01700	144.018	189.76	172.51	1.31761	1.19783	Chitinase family protein;(source:Araport11)
AT4G01883	1157.37	1517.87	1495.08	1.31148	1.29179	Polyketide cyclase / dehydrase and lipid transport protein;(source:Araport11)
AT4G01920	79.0151	109.055	101.273	1.38018	1.2817	Cysteine/Histidine-rich C1 domain family protein;(source:Araport11)
AT4G01950	226.683	350.427	417.927	1.54589	1.84367	putative sn-glycerol-3-phosphate 2-O-acyltransferase
AT4G02120	1685	2001	1744.68	1.18754	1.03542	CTP synthase family protein;(source:Araport11)
AT4G02220	482.308	572.042	478.598	1.18605	0.992308	zinc finger (MYND type) family protein / programmed cell death 2 C-terminal domain-containing protein;(source:Araport11)
AT4G02260	2440.68	2711.77	2568.55	1.11107	1.05239	Displays guanosine-3',5'-bis(diphosphate) 3'-diphosphatase activity but not guanosine-3',5'-bis(diphosphate) 3'-diphosphate synthase activity.
AT4G02330	13.8381	37.0247	53.371	2.67556	3.85681	Encodes a pectin methylesterase that is sensitive to chilling stress and brassinosteroid regulation.
AT4G02370	252.703	303.339	410.295	1.20038	1.62363	pectinesterase (Protein of unknown function, DUF538);(source:Araport11)
AT4G02410	1096.13	1217.11	1438.01	1.11037	1.3119	Concanavalin A-like lectin protein kinase family protein;(source:Araport11)
AT4G02420	1705.94	1937.1	1836.66	1.1355	1.07662	Concanavalin A-like lectin protein kinase family protein;(source:Araport11)
AT4G02450	1938.46	2174.86	2158.69	1.12195	1.11361	Encodes one of two isoforms of a co-chaperone of HSP90 that is required for root growth, in particular in the maintenance of the root meristem.
AT4G02530	4043.71	4540.31	4707.35	1.12281	1.16412	MPH2 is a green lineage-specific thylakoid lumen protein required for photosynthetic acclimation of PSII to stressful light conditions (PMID:28874535).
AT4G02630	878.927	998.035	821.347	1.13551	0.934487	Protein kinase superfamily protein;(source:Araport11)
AT4G02725	1003.25	1123.68	1073.34	1.12004	1.06986	spindle pole body-associated protein;(source:Araport11)
AT4G02850	59.8593	137.213	138.129	2.29225	2.30757	DAAR1 encodes a PLP-independent racemase that catalyzes the conversion from L-Ile to D-allo-Ile.
AT4G02890	8316.42	10463.9	9556.07	1.25822	1.14906	Polyubiquitin gene containing 4 ubiquitin repeats.
AT4G02920	10765.5	12488.5	12299.8	1.16005	1.14252	hypothetical protein;(source:Araport11)
AT4G03070	280.255	395.191	335.921	1.41011	1.19863	Encodes a possible 2-oxoglutarate-dependent dioxygenase that is involved in glucosinolate biosynthesis. The gene is expressed in all ecotypes examined but the enzymatic activity has not been determined experimentally. In Col, there is one copy of this gene (aka AOP1.1) but Ler contains two copies, AOP1.1 and a tightly linked AOP1.2.
AT4G03110	886.853	1096.54	922.932	1.23644	1.04068	Encodes a putative RNA-binding protein that is located in the cytoplasm and is involved in the hypersensitive response and positively regulates salicylic acid-mediated immunity.
AT4G03200	2476.65	2802.26	2504.45	1.13147	1.01123	catalytics;(source:Araport11)
AT4G03270	11.7017	23.2975	17.7414	1.99095	1.51614	Cyclin D6, involved in cortex/endodermis asymmetric stem cell division.
AT4G03280	24764.8	28004.4	28300.3	1.13081	1.14276	Encodes the Rieske FeS center of cytochrome b6f complex. Gene is expressed in shoot but not in root. Mutant has reduced electron transport at saturating light intensities and Q-cycle activity is hypersensitive to acidification of the thylakoid lumen. The mRNA is cell-to-cell mobile.
AT4G03400	489.813	633.964	573.141	1.2943	1.17012	Encodes a GH3-related gene involved in red light-specific hypocotyl elongation. Analysis of sense and antisense transgenic plants suggests that DFL2 is located downstream of red light signal transduction and determines the degree of hypocotyl elongation.
AT4G03420	841.721	962.597	1169.44	1.14361	1.38934	hypothetical protein (DUF789);(source:Araport11)
AT4G03450	616.091	775.864	864.229	1.25933	1.40276	Ankyrin repeat family protein;(source:Araport11)
AT4G03560	3449.34	3737.71	3280.45	1.0836	0.951039	Encodes a depolarization-activated Ca(2+) channel. Anti-sense experiments with this gene as well as Sucrose-H(+) symporters and complementation of yeast sucrose uptake mutant cch1 suggest that this protein mediates a voltage-activated Ca(2+ )influx. Mutants lack detectable SV channel activity suggesting TPC1 is essential component of the SV channel. Patch clamp analysis of loss of function mutati…
AT4G04020	11805.8	16233.3	18095.9	1.37502	1.53279	Fibrillin precursor protein. The fibrillin preprotein, but not the mature protein interacts with ABI2. Regulated by abscisic acid response regulators. Involved in abscisic acid-mediated photoprotection. The mRNA is cell-to-cell mobile.
AT4G04223	59.6533	84.1468	70.5993	1.4106	1.18349	other_RNA;(source:Araport11)
AT4G04500	562.099	701.274	622.474	1.2476	1.10741	Encodes a cysteine-rich receptor-like protein kinase.
AT4G04570	2498.71	2794.02	3028.21	1.11818	1.21191	Encodes a cysteine-rich receptor-like protein kinase. The mRNA is cell-to-cell mobile.
AT4G04610	2201.13	2830.82	2384.32	1.28608	1.08323	Encodes a protein disulfide isomerase-like (PDIL) protein, a member of a multigene family within the thioredoxin (TRX) superfamily. This protein also belongs to the adenosine 5'-phosphosulfate reductase-like (APRL) group. The mRNA is cell-to-cell mobile.
AT4G04640	30476.7	35422.4	32221.2	1.16228	1.05724	One of two genes (with ATPC2) encoding the gamma subunit of Arabidopsis chloroplast ATP synthase.
AT4G04695	348.197	525.877	466.048	1.51029	1.33846	member of Calcium Dependent Protein Kinase. Involved in response to salicylic acid.
AT4G04720	1009.8	1148.02	975.921	1.13687	0.966448	member of Calcium Dependent Protein Kinase
AT4G04740	1271.65	1531.72	1288.16	1.20452	1.01298	member of Calcium Dependent Protein Kinase
AT4G04770	3223.45	3489.27	3346.43	1.08246	1.03815	Encodes an iron-stimulated ATPase. A member of the NAP subfamily of ABC transporters. Involved in Fe-S cluster assembly. Similar to SufB. Involved in the regulation of iron homeostasis. Able to form homodimers. Interacts with AtNAP7 inside the chloroplast.
AT4G04840	1599.39	2214.76	2199.37	1.38476	1.37513	methionine sulfoxide reductase B6;(source:Araport11)
AT4G04850	4730.27	5255.06	4443.1	1.11094	0.939292	Encodes a potassium efflux antiporter; has three splice forms KEA3.1, KEA3.2, and KEA3.3, KEA3.2 is the most abundant splice form in all plant organs (silique, flower, leaf and root). KEA3.1 and KEA3.3 are minor variants that can be found in flowers and in leaves. KEA3 is localized to the thylakoid membrane and enriched in the stromal lamellae. It allows proton efflux from the thylakoid lumen by …
AT4G04880	424.842	497.857	412.258	1.17186	0.970379	adenosine/AMP deaminase family protein;(source:Araport11)
AT4G05040	470.631	539.261	478.257	1.14583	1.0162	ankyrin repeat family protein;(source:Araport11)
AT4G05090	803.045	923.069	777.817	1.14946	0.968585	Inositol monophosphatase family protein;(source:Araport11)
AT4G05180	37785.6	44225.7	44946.6	1.17044	1.18952	Encodes the PsbQ subunit of the oxygen evolving complex of photosystem II.
AT4G05320	46128.9	50082.8	51815.3	1.08571	1.12327	One of five polyubiquitin genes in A. thaliana. These genes encode the highly conserved 76-amino acid protein ubiquitin that is covalently attached to substrate proteins targeting most for degradation. Polyubiquitin genes are characterized by the presence of tandem repeats of the 228 bp that encode a ubiquitin monomer. Induced by salicylic acid. Independent of NPR1 for their induction by salicyli…
AT4G05540	27.7919	47.5179	49.1405	1.70977	1.76816	P-loop containing nucleoside triphosphate hydrolases superfamily protein;(source:Araport11)
AT4G06534	86.4852	122.414	126.446	1.41543	1.46206	transmembrane protein;(source:Araport11)
AT4G06536	43.9771	69.9057	63.7637	1.58959	1.44993	SPla/RYanodine receptor (SPRY) domain-containing protein;(source:Araport11)
AT4G07455	153.04	195.947	194.023	1.28036	1.2678	hypothetical protein;(source:Araport11)
AT4G08390	870.119	992.174	1082.21	1.14027	1.24375	Encodes a chloroplastic stromal ascorbate peroxidase sAPX. Ascorbate peroxidases are enzymes that scavenge hydrogen peroxide in plant cells. Eight types of APX have been described for Arabidopsis: three cytosolic (APX1, APX2, APX6), two chloroplastic types (stromal sAPX, thylakoid tAPX), and three microsomal (APX3, APX4, APX5) isoforms. The mRNA is cell-to-cell mobile.
AT4G08470	888.148	1133.59	1229.97	1.27636	1.38487	Encodes a member of the A1 subgroup of the MEKK (MAPK/ERK kinase kinase) family. MEKK is another name for Mitogen-Activated Protein Kinase Kinase Kinase (MAPKKK or MAP3K). This subgroup has four members: At4g08500 (MEKK1, also known as ARAKIN, MAP3Kb1, MAPKKK8), At4g08480 (MEKK2, also known as MAP3Kb4, MAPKKK9), At4g08470 (MEKK3, also known as MAP3Kb3, MAPKKK10) and At4g12020 (MEKK4, also known a…
AT4G08850	3858.8	4878.95	4335.09	1.26437	1.12343	MIK1 encodes a receptor kinase that forms a complex with MDIS1/MIK2 and binds LURE1, the female pollen guidance chemi-attractant. MIK1 phosphorylates MDIS1 and is autophosphorylated.
AT4G08920	5828.97	6597.97	6189.75	1.13193	1.06189	Encodes CRY1, a flavin-type blue-light photoreceptor with ATP binding and autophosphorylation activity. Functions in perception of blue / green ratio of light. The photoreceptor may be involved in electron transport. Mutant phenotype displays a blue light-dependent inhibition of hypocotyl elongation. Photoreceptor activity requires light-induced homodimerisation of the N-terminal CNT1 domains of …
AT4G09000	3484.56	3864.7	4026.41	1.10909	1.1555	Encodes a 14-3-3 gene, designated GRF1 chi (for general regulatory factor1-G-box factor 14-3-3 homolog isoform chi). The major native forms of 14-3-3s are homo- and hetero-dimers, the biological functions of which are to interact physically with specific client proteins and thereby effect a change in the client. As a result, 14-3-3s are involved in a vast array of processes such as the response t…
AT4G09010	3946.73	5059.82	5076.02	1.28203	1.28613	Encodes a thylakoid lumen protein that was initially believed to act as a microsomal ascorbate peroxidase APX4 but to date, no evidence of enzymatic activity has been found.
AT4G09460	227.817	332.145	294.835	1.45794	1.29417	Encodes myb6 DNA-binding protein. The mRNA is cell-to-cell mobile.
AT4G09510	143.155	181.434	193.2	1.26739	1.34959	CINV2 appears to function as a neutral invertase based on the phenotype of a cinv1(AT1G35580)/cinv2 double mutant. It is predicted to be a cytosolic enzyme. CINV1, CINV2, and possibly other cytosolic invertases may play an important role in supplying carbon from sucrose to non-photosynthetic tissues.
AT4G09650	21964.1	26317.6	24406.1	1.19821	1.11118	Encodes the chloroplast ATPase delta-subunit. The mRNA is cell-to-cell mobile.
AT4G09760	2476.73	3192.8	2697.25	1.28912	1.08904	encodes a choline synthase whose gene expression is induced by high salt and mannitol.
AT4G09900	788.768	969.783	906.743	1.22949	1.14957	Encodes a protein predicted to act as a carboxylesterase. It has similarity to the SABP2 methyl salicylate esterase from tobacco. This protein does not act on methyl IAA, methyl JA, MeSA, MeGA4, or MEGA9 in vitro.
AT4G10060	4871.16	5310.75	4665.12	1.09024	0.957703	Beta-glucosidase, GBA2 type family protein;(source:Araport11)
AT4G10100	327.984	399.527	331.995	1.21813	1.01223	molybdenum cofactor synthesis family protein, similar to Molybdenum cofactor synthesis protein 2 small subunit (Molybdopterin- synthase small subunit) (MOCS2A) (MOCO1-A) (Swiss-Prot:O96033) (Homo sapiens); contains TIGRFAM TIGR01682: molybdopterin converting factor, subunit 1; sir loss-of-function mutants are resistant to sirtinol, a modulator of auxin signaling.
AT4G10180	1229.93	1339.06	1132.82	1.08872	0.921045	Encodes a nuclear-localized protein that acts as a repressor of photomorphogenesis and may be involved in chromatin remodeling. The mRNA is cell-to-cell mobile.
AT4G10340	110849	141106	129212	1.27296	1.16566	photosystem II encoding the light-harvesting chlorophyll a/b binding protein CP26 of the antenna system of the photosynthetic apparatus The mRNA is cell-to-cell mobile.
AT4G10500	1581.45	2673.1	2225.96	1.69028	1.40754	2-oxoglutarate (2OG) and Fe(II)-dependent oxygenase superfamily protein;(source:Araport11)
AT4G10730	1136.1	1270.29	1144.05	1.11812	1.007	Protein kinase superfamily protein;(source:Araport11)
AT4G10770	2940.1	3475.23	2787.76	1.18201	0.948186	oligopeptide transporter
AT4G11000	65.371	94.9564	91.7088	1.45258	1.4029	Ankyrin repeat family protein;(source:Araport11)
AT4G11010	1531.85	1833.77	2033.16	1.19709	1.32726	nucleoside diphosphate kinase 3 (ndpk3), located to the inter-membrane space in mitochondria
AT4G11150	4814.28	5371.36	5555.05	1.11572	1.15387	Encodes a vacuolar H+-ATPase subunit E isoform 1 which is required for Golgi organization and vacuole function in embryogenesis. The mRNA is cell-to-cell mobile.
AT4G11260	2818.72	3102.68	3153.91	1.10074	1.11891	Functions in plant disease resistance signaling, SCF(TIR1) mediated degradation of Aux/IAA proteins and HSP90 mediated degradation of R resistance proteins. AtSGT1a and AtSGT1b are functionally redundant in the resistance to pathogenes. AtSGT1b was more highly expressed than AtSGT1. The N-terminal TPR domain of AtSGT1a reduces the steady-state level of Arabidopsis SGT1 proteins whereas the same d…
AT4G11280	332.42	774.24	3002.63	2.3291	9.03265	encodes a a member of the 1-aminocyclopropane-1-carboxylate (ACC) synthase (S-adenosyl-L-methionine methylthioadenosine-lyase, EC 4.4.1.14) gene family The mRNA is cell-to-cell mobile.
AT4G11300	171.449	243.866	282.686	1.42238	1.6488	ROH1, putative (DUF793);(source:Araport11)
AT4G11570	7045.03	7788.54	7352.1	1.10554	1.04359	Encodes plastid localized protein involved in riboflavin biosynthesis. It dephosphorylates 5-amino-6-ribitylamino- 2,4(1H,3H) pyrimidinedione 5&#8242;-phosphate (ARPP) .
AT4G11840	858.738	1251.63	1184.43	1.45753	1.37927	member of C2-PLD subfamily
AT4G11850	953.802	1194.23	1229.92	1.25207	1.28949	Encodes a phospholipase D (gamma) that is involved in aluminum tolerance and plays a role in membrane lipid modulation under Al stress.
AT4G11890	931.764	1300.21	1111.7	1.39543	1.19311	Encodes a receptor-like cytosolic kinase ARCK1. Negatively controls abscisic acid and osmotic stress signal transduction.
AT4G11900	891.908	1201.38	1206.31	1.34698	1.35251	S-locus lectin protein kinase family protein;(source:Araport11)
AT4G12020	1485.8	1694.53	1351.72	1.14049	0.909762	Encodes a member of the A1 subgroup of the MEKK (MAPK/ERK kinase kinase) family. MEKK is another name for Mitogen-Activated Protein Kinase Kinase Kinase (MAPKKK or MAP3K). This subgroup has four members: At4g08500 (MEKK1, also known as ARAKIN, MAP3Kb1, MAPKKK8), At4g08480 (MEKK2, also known as MAP3Kb4, MAPKKK9), At4g08470 (MEKK3, also known as MAP3Kb3, MAPKKK10) and At4g12020 (MEKK4, also known a…
AT4G12400	460.833	924.219	6461.88	2.00554	14.0222	Encodes one of the 36 carboxylate clamp (CC)-tetratricopeptide repeat (TPR) proteins (Prasad 2010, Pubmed ID: 20856808) with potential to interact with Hsp90/Hsp70 as co-chaperones.
AT4G12420	1272.93	1407.98	1419.63	1.10609	1.11525	Encodes a protein of unknown function involved in directed root tip growth. It is a member of 19-member gene family and is distantly related structurally to the multiple-copper oxidases ascorbate oxidase and laccase, though it lacks the copper-binding domains. The protein is glycosylated and GPI-anchored. It is localized to the plasma membrane and the cell wall. The gene is expressed most strongl…
AT4G12460	963.899	1084.98	989.046	1.12561	1.02609	OSBP(oxysterol binding protein)-related protein 2B;(source:Araport11)
AT4G12720	1888.41	2169.15	3159.47	1.14867	1.67308	Encodes a protein with ADP-ribose hydrolase activity. Negatively regulates EDS1-conditioned plant defense and programmed cell death.
AT4G12730	713.878	890.462	1133.05	1.24736	1.58718	AF333971 Arabidopsis thaliana fasciclin-like arabinogalactan-protein 2 (Fla2) mRNA, complete cds
AT4G12790	921.984	1017.17	1033.22	1.10324	1.12065	P-loop containing nucleoside triphosphate hydrolases superfamily protein;(source:Araport11)
AT4G12830	2017.38	2252.76	1976.35	1.11668	0.979664	alpha/beta-Hydrolases superfamily protein;(source:Araport11)
AT4G12880	659.087	767.689	825.334	1.16478	1.25224	early nodulin-like protein 19;(source:Araport11)
AT4G13395	11.0735	29.735	258.237	2.68523	23.3201	ROTUNDIFOLIA like 12;(source:Araport11)
AT4G13430	5234.23	6419.89	5923.06	1.22652	1.1316	Encodes a methylthioalkylmalate isomerase involved in glucosinolate biosynthesis.
AT4G13493	189.256	267.016	288.202	1.41087	1.52281	Encodes a microRNA of unknown function. MicroRNAs are regulatory RNAs with a mature length of ~21-nucleotides that are processed from hairpin precursors by Dicer-like enzymes. MicroRNAs can negatively regulate gene expression by attenuating translation or by directing mRNA cleavage. Mature sequence: UAAGAUCCGGACUACAACAAAG
AT4G13495	5940.73	7558.9	7048.83	1.27239	1.18653	other_RNA;(source:Araport11)
AT4G13575	2455.13	3557.47	3166.4	1.44899	1.28971	hypothetical protein;(source:Araport11)
AT4G13577	106.779	150.168	192.614	1.40634	1.80386	hypothetical protein;(source:Araport11)
AT4G13730	433.077	491.898	466.804	1.13582	1.07788	Ypt/Rab-GAP domain of gyp1p superfamily protein;(source:Araport11)
AT4G13800	377.935	504.457	471.902	1.33477	1.24863	magnesium transporter NIPA (DUF803);(source:Araport11)
AT4G13810	1529.24	1753.14	1530.91	1.14641	1.00109	receptor like protein 47;(source:Araport11)
AT4G13830	2618.72	2975.05	2670.89	1.13607	1.01992	DnaJ-like protein (J20); nuclear gene
AT4G13890	19.7862	37.9336	37.6312	1.91718	1.90189	Pyridoxal phosphate (PLP)-dependent transferases superfamily protein;(source:Araport11)
AT4G14030	3137.73	3554.11	3419.47	1.1327	1.08979	selenium-binding protein 1;(source:Araport11)
AT4G14070	1995.38	2153	1929.87	1.07899	0.96717	Plastidic acyl activating enzyme involved in the elongation of exogenous medium-chain fatty acids to 16- and 18-carbon fatty acids.
AT4G14210	4993.55	5891.39	5040.7	1.1798	1.00944	Encodes phytoene desaturase (phytoene dehydrogenase), an enzyme that catalyzes the desaturation of phytoene to zeta-carotene during carotenoid biosynthesis. Processed protein is localized to the plastid.
AT4G14220	790.968	913.674	901.842	1.15513	1.14017	encodes a RING-type E3 ubiquitin ligase implicated in gametogenesis. RHF1a can interact with the cell cycle inhibitor ICK4/KRP6 in vitro. It apppears to target ICK4KRP6 for degradation following meiosis in order to allow the mitoses associated with megagametogenesis and microgametogenesis to occur. RHF1a is expressed in the carpels throughout floral development. It is expressed in various tissues…
AT4G14270	201.962	276.872	438.854	1.37091	2.17296	Protein containing PAM2 motif which mediates interaction with the PABC domain of polyadenyl binding proteins.
AT4G14390	106.292	207.511	190.847	1.95227	1.79549	Ankyrin repeat family protein;(source:Araport11)
AT4G14400	15032.4	21264.8	21764.8	1.41459	1.44786	encodes a novel protein with putative ankyrin and transmembrane regions. It is a member of one of the largest uncharacterized gene families in higher plants. The gene is involved in resistance to Pseudomonas syringae.
AT4G14455	228.559	284.036	256.221	1.24272	1.12103	Encodes a Bet1/Sft1-like SNARE protein, which can only partially suppresses the temperature-sensitive growth defect in <i>sft1-1</i> yeast cells; however, it cannot support the deletion of the yeast BET1 gene (<i>bet1&#916;</i>). In yeast, Bet1p is the v-SNARE (soluble N-ethylmaleimide-sensitive factor adaptor protein receptor, V-type) involved in trafficking between the ER and Golgi.
AT4G14480	106.667	144.492	75.1176	1.35461	0.704226	Encodes a putative Ser/Thr protein kinase, BLUS1 (BLUE LIGHT SIGNALING1). BLUS1 functions as a phototropin substrate and primary regulator of stomatal control to enhance photosynthetic CO2 assimilation under natural light conditions.
AT4G14500	497.962	602.684	587.377	1.2103	1.17956	Polyketide cyclase/dehydrase and lipid transport superfamily protein;(source:Araport11)
AT4G14550	421.522	540.202	499.968	1.28155	1.1861	IAA14 is a member of the Aux/IAA protein family. Involved in lateral root development. Gain of function mutation decreases auxin-inducible gene expression. Protein is localized to the nucleus. Expressed in stele and root tip epidermis. Functions as a negative regulator of ARF7/19.
AT4G14560	464.7	727.702	536.765	1.56596	1.15508	auxin (indole-3-acetic acid) induced gene (IAA1) encoding a short-lived nuclear-localized transcriptional regulator protein. The mRNA is cell-to-cell mobile.
AT4G14680	399.456	541.642	492.962	1.35595	1.23408	ATP sulfurylase
AT4G14710	1741.81	1914.75	1859.25	1.09929	1.06742	RmlC-like cupins superfamily protein;(source:Araport11)
AT4G14740	916.605	1175.66	1002.99	1.28263	1.09425	auxin canalization protein (DUF828);(source:Araport11)
AT4G14746	284.35	384.06	386.306	1.35066	1.35856	neurogenic locus notch-like protein;(source:Araport11)
AT4G14750	149.033	183.008	183.029	1.22797	1.22811	IQ-domain 19;(source:Araport11)
AT4G14760	1249.8	1468.84	1201.32	1.17527	0.961213	kinase interacting (KIP1-like) family protein;(source:Araport11)
AT4G14770	75.348	117.746	107.898	1.5627	1.43199	TESMIN/TSO1-like CXC 2;(source:Araport11)
AT4G14880	5399.92	6117.56	6445.4	1.1329	1.19361	Encodes a cytosolic isoform of cytosolic O-acetylserine(thiol)lyase, a key enzyme in cysteine biosynthesis and for the fixation of inorganic sulfide. It catalyzes the formation of cysteine from O-acetylserine and inorganic sulfide. Gene expression is predominant in the root cortex and the xylem parenchyma. Gene expression is induced in leave, stems and roots by high salt and heavy metal stresses,…
AT4G15210	11.5454	23.5708	124.087	2.04157	10.7477	cytosolic beta-amylase expressed in rosette leaves and inducible by sugar. RAM1 mutants have reduced beta amylase in leaves and stems.
AT4G15420	435.241	510.995	1104.93	1.17405	2.53866	Ubiquitin fusion degradation UFD1 family protein;(source:Araport11)
AT4G15530	16893.4	18592.5	15390.4	1.10058	0.911033	Encodes a dual-targeted protein believed to act as a pyruvate, orthophosphate dikinase. These enzymes are normally associated with C4 photosynthesis which does not occur in Arabidopsis. However, PPDK may play a role in remobilizing nitrogen during leaf senescence in Arabidopsis. The product of the long transcript (.1 gene model) was shown to be targeted to the chloroplast, whereas the shorter tra…
AT4G15545	11428.3	12321.9	10537.3	1.07819	0.922035	PH-response transcription factor;(source:Araport11)
AT4G15560	17752.7	19875.6	17527.4	1.11958	0.987305	Encodes a protein with 1-deoxyxylulose 5-phosphate synthase activity involved in the MEP pathway. It is essential for chloroplast development in Arabidopsis
AT4G15920	663.39	783.09	946.869	1.18044	1.42732	Encodes a vacuolar fructose transporter expressed in parenchyma and xylem that controls leaf fructose content. When its expression is reduced, fructose accumulates in leaves.
AT4G16000	47.031	68.8322	68.0105	1.46355	1.44608	hypothetical protein;(source:Araport11)
AT4G16008	198.209	256.192	247.386	1.29253	1.2481	hypothetical protein;(source:Araport11)
AT4G16660	3649.41	4274.98	4159.71	1.17142	1.13983	heat shock protein 70 (Hsp 70) family protein;(source:Araport11)
AT4G16780	290.084	396.799	374.797	1.36788	1.29203	Encodes a homeodomain-leucine zipper protein that is rapidly and strongly induced by changes in the ratio of red to far-red light. It is also involved in cell expansion and cell proliferation and in the response to auxin. The mRNA is cell-to-cell mobile.
AT4G16845	410.934	471.052	416.763	1.1463	1.01418	The VERNALIZATION2 (VRN2) gene mediates vernalization and encodes a nuclear-localized zinc finger protein with similarity to Polycomb group (PcG) proteins of plants and animals. In wild-type Arabidopsis, vernalization results in the stable reduction of the levels of the floral repressor FLC. In vrn2 mutants, FLC expression is downregulated normally in response to vernalization, but instead of rem…
AT4G16860	1566.31	2302.46	2378.26	1.46999	1.51839	Confers resistance to Peronospora parasitica. RPP4 is coordinately regulated by transcriptional activation and RNA silencing.
AT4G16880	380.628	678.886	688.654	1.78359	1.80926	Leucine-rich repeat (LRR) family protein;(source:Araport11)
AT4G16890	7711.65	9373.25	8422.25	1.21547	1.09215	Encodes a Toll Interleukin1 receptor-nucleotide binding-Leu- rich repeat-type resistance gene (TIR-NB-LRR-type) involved in the salicylic acid-dependent defense response pathway. Mutant plants constitutively express pathogenesis-related (PR) genes and are pathogen resistant. Resistance signaling in snc1 requires EDS1, MOS3 and PAD4.
AT4G16950	2235.01	2875.53	2872.05	1.28659	1.28503	Contains a putative nucleotide binding site and leucine-rich repeats. Similar to the plant resistance genes N and L6, and to the toll and interleukin-1 receptors. Confers resistance to Peronospora parasitica.
AT4G16990	9347.23	10773.9	10099.9	1.15263	1.08052	disease resistance protein (TIR-NBS class);(source:Araport11)
AT4G17050	1432.7	1594.51	1569.62	1.11294	1.09557	Encodes a protein with ureidoglycine aminohydrolase activity.
AT4G17340	9743.7	10895	9665.87	1.11816	0.992012	tonoplast intrinsic protein 2;(source:Araport11)
AT4G17360	493.722	559.13	497.151	1.13248	1.00695	encodes one of the two putative formyltetrahydrofolate deformylase. Located in the mitochondrion. Involved in photorespiratory tetrahydrofolate cycle.
AT4G17420	213.671	256.295	250.707	1.19948	1.17334	Tryptophan RNA-binding attenuator protein-like protein;(source:Araport11)
AT4G17460	518.968	668.96	491.845	1.28902	0.947737	Encodes a class II HD-ZIP protein that regulates meristematic activity in different tissues, and that it is necessary for the correct formation of the gynoecium.
AT4G17470	21.9677	41.1394	256.718	1.87272	11.6861	alpha/beta-Hydrolases superfamily protein;(source:Araport11)
AT4G17490	9.89365	28.3955	214.373	2.87008	21.6677	Encodes a member of the ERF (ethylene response factor) subfamily B-3 of ERF/AP2 transcription factor family (ATERF-6). The protein contains one AP2 domain. There are 18 members in this subfamily including ATERF-1, ATERF-2, AND ATERF-5. It is involved in the response to reactive oxygen species and light stress.
AT4G17530	3235.72	3660.22	3080.8	1.13119	0.952121	AtRabD2c encodes a Rab GTPase, which plays important roles in pollen development, germination and tube elongation.
AT4G17570	935.175	1023.43	1022.56	1.09437	1.09345	Encodes a member of the GATA factor family of zinc finger transcription factors.
AT4G17670	236.893	321.406	347.824	1.35675	1.46828	senescence-associated family protein (DUF581);(source:Araport11)
AT4G17680	96.5776	125.937	102.719	1.30399	1.06359	SBP (S-ribonuclease binding protein) family protein;(source:Araport11)
AT4G17830	1423.86	1669.22	1578.88	1.17232	1.10887	NAOD encodes a functional acetylornithine deacetylase. Silenced lines plants flower early but have reduced fertility (siliques do not develop) as well as reduced ornithine levels.NAOD mediates a linear pathway for ornithine biosynthesis.
AT4G18270	129.646	176.943	193.562	1.36482	1.493	Encodes protein similar to similar to bacterial translocase I (mra Y). Expressed during flower bud development.
AT4G18280	251.453	345.389	433.044	1.37357	1.72217	glycine-rich cell wall protein-like protein;(source:Araport11)
AT4G18370	1115.75	1304.33	1206.79	1.16901	1.08159	Encodes DEG5. Forms a hexamer with DEG8 in the thylakoid lumen. Involved in the cleavage of photodamaged D2 protein of photosystem II (PSII).
AT4G18480	9280.49	10409.9	10374.9	1.12169	1.11793	Encodes the CHLI subunit of magnesium chelatase which is required for chlorophyll biosynthesis. All four cysteine residues of the protein form two disulfide bonds (Cys102-Cys193 and Cys354-Cys396) under oxidized conditions but are fully reduced by reduction. It was suggested that the redox state of CHLI is regulated in vivo by the change of the redox environment in the chloroplasts probably via t…
AT4G18640	53.1222	88.0976	107.917	1.6584	2.03149	Required for root hair elongation during tip growth. The mRNA is cell-to-cell mobile.
AT4G18880	428.315	527.197	860.402	1.23086	2.00881	Encodes a member of Heat Stress Transcription Factor(Hsf) family that is a substrate of the MPK3/MPK6 signaling and regulates stress responses.
AT4G18950	559.531	672.338	733.659	1.20161	1.3112	Integrin-linked protein kinase family;(source:Araport11)
AT4G18970	518.393	761.973	763.355	1.46987	1.47254	GDSL-motif esterase/acyltransferase/lipase. Enzyme group with broad substrate specificity that may catalyze acyltransfer or hydrolase reactions with lipid and non-lipid substrates.
AT4G19006	586.663	658.495	642.103	1.12244	1.0945	Proteasome component (PCI) domain protein;(source:Araport11)
AT4G19060	249.17	327.376	311.962	1.31387	1.25201	P-loop containing nucleoside triphosphate hydrolases superfamily protein;(source:Araport11)
AT4G19170	20521.3	22705.7	16259	1.10645	0.792301	chloroplast-targeted member of a family of enzymes similar to nine-cis-epoxycarotenoid dioxygenase The mRNA is cell-to-cell mobile.
AT4G19510	2843.24	3083.79	2642.41	1.08461	0.929366	Disease resistance protein (TIR-NBS-LRR class);(source:Araport11)
AT4G19530	2452.96	2812.35	2362.83	1.14651	0.96326	Encodes a TIR-NB-LRR resistance protein. Transient expression in tobacco induces cell death.
AT4G19660	1039.44	1330.62	1249.39	1.28013	1.20198	Encodes NPR4, a ankyrin repeat BTB/POZ domain-containing protein with 36% sequence identity with NPR1. Mutants are more susceptible to the bacterial pathogen Pseudomonas syringe pv. tomato DC3000 and to the fungal pathogen Erysiphe cichoracearum, but do not differ markedly from wild type in interaction with virulent and avirulent strains of the oomycete Peronospora parasitica. NPR4 is required fo…
AT4G19710	2303.62	2518.27	2141.5	1.09318	0.929624	Encodes a bifunctional aspartate kinase/homoserine dehydrogenase. These two activities catalyze the first and the third steps toward the synthesis of the essential amino acids threonine, isoleucine and methionine.
AT4G19830	393.222	500.075	452.218	1.27174	1.15003	FKBP-like peptidyl-prolyl cis-trans isomerase family protein;(source:Araport11)
AT4G19860	1997.3	2298.76	1984.22	1.15093	0.993449	Encodes a cytosolic calcium-independent phospholipase A.
AT4G19990	326.657	401.115	405.819	1.22794	1.24234	FAR1-related sequence 1;(source:Araport11)
AT4G20110	802.477	1065.19	1085.87	1.32738	1.35314	VACUOLAR SORTING RECEPTOR 7;(source:Araport11)
AT4G20760	433.281	560.234	534.83	1.29301	1.23437	NAD(P)-binding Rossmann-fold superfamily protein;(source:Araport11)
AT4G20820	154.577	208.685	191.56	1.35004	1.23925	FAD-binding Berberine family protein;(source:Araport11)
AT4G20850	6031.23	6417.55	5571.32	1.06405	0.923746	Tripeptidyl Peptidase II. Ser protease that assembles into a large oligomeric complex containing two proteins of 153 and 142 kD that are derived from a single TPP2 gene, with the smaller version missing part of the C-terminal end. Not essential, based on the lack of phenotype of a T-DNA disruption mutant.
AT4G20880	448.25	516.221	555.462	1.15164	1.23918	ethylene-responsive nuclear protein / ethylene-regulated nuclear protein (ERT2);(source:Araport11)
AT4G21180	626.816	726.437	655.558	1.15893	1.04585	J domain protein localized in ER membrane.
AT4G21280	23099.4	29191.8	27779.5	1.26375	1.20261	Encodes the PsbQ subunit of the oxygen evolving complex of photosystem II.
AT4G21380	557.392	988.462	1112.79	1.77337	1.99642	encodes a putative receptor-like serine/threonine protein kinases that is similar to Brassica self-incompatibility (S) locus. Expressed in root. Shoot expression limited to limited to the root-hypocotyl transition zone and at the base of lateral roots as well as in axillary buds, and pedicels.
AT4G21450	1382.13	1572.29	1646.63	1.13758	1.19137	PapD-like superfamily protein;(source:Araport11)
AT4G21570	1067.33	1246.12	1559.84	1.16751	1.46144	organic solute transporter ostalpha protein (DUF300);(source:Araport11)
AT4G21760	154.082	236.863	164.041	1.53725	1.06463	beta-glucosidase 47;(source:Araport11)
AT4G21800	768.088	912.202	876.199	1.18763	1.14075	Encodes QQT2. Required for early embryo development. qqt1 mutant lines are embryo-defective. Participates in the organization of microtubules during cell division. Interacts with QQT1 (encoded by AT5G22370).
AT4G21940	408.345	513.719	451.995	1.25805	1.1069	member of Calcium Dependent Protein Kinase
AT4G21990	1866.97	2808.22	2642.45	1.50415	1.41536	Encodes a protein disulfide isomerase-like (PDIL) protein, a member of a multigene family within the thioredoxin (TRX) superfamily. This protein also belongs to the adenosine 5'-phosphosulfate reductase-like (APRL) group.
AT4G22305	283.316	448.983	448.859	1.58474	1.58431	encodes a carboxylesterase that inhibits AvrBsT-triggered phenotypes in Arabidopsis
AT4G22540	525.326	672.49	698.719	1.28014	1.33007	OSBP(oxysterol binding protein)-related protein 2A;(source:Araport11)
AT4G22560	56.7649	80.9736	61.4685	1.42647	1.08286	sulfated surface-like glycoprotein;(source:Araport11)
AT4G22570	4918.71	5724.75	4877.63	1.16387	0.991648	Encodes an adenine phosphoribosyltransferase (APT; EC 2.4.2.7), which is a constitutively expressed enzyme involved in the one-step salvage of adenine to AMP. APT3 has higher affinity for zeatin, isopentenyladenine and benzyladenine than APT1 but lower Vmax than APT1.
AT4G22590	199.998	295.034	311.744	1.47519	1.55874	Haloacid dehalogenase-like hydrolase (HAD) superfamily protein;(source:Araport11)
AT4G22670	1915.66	2212.49	2358.18	1.15495	1.231	Encodes one of the 36 carboxylate clamp (CC)-tetratricopeptide repeat (TPR) proteins (Prasad 2010, Pubmed ID: 20856808) with potential to interact with Hsp90/Hsp70 as co-chaperones. The mRNA is cell-to-cell mobile.
AT4G22690	1999.01	2193.59	2856.88	1.09734	1.42915	member of CYP706A The mRNA is cell-to-cell mobile.
AT4G22730	256.871	323.975	281.112	1.26124	1.09437	Leucine-rich repeat protein kinase family protein;(source:Araport11)
AT4G22755	285.794	336.71	435.131	1.17816	1.52253	methylsterol monooxygenase 1-3;(source:Araport11)
AT4G22880	71.3677	177.57	510.05	2.4881	7.14679	encodes leucoanthocyanidin dioxygenase, which is involved in proanthocyanin biosynthesis. Mutant analysis suggests that this gene is also involved in vacuole formation.
AT4G22890	22309.9	25771.5	24100.7	1.15516	1.08027	Encodes PGRL1A, a transmembrane protein present in thylakoids. PGRL1A has a highly homologous isoform PGRL1B encoded by At4g11960. Plants lacking PGRL1 show perturbation of cyclic electron flow, similar to PGR5-deficient plants. PGRL1 and PGR5 interact physically and associate with PSI (photosystem I). The mRNA is cell-to-cell mobile.
AT4G22930	756.188	866.853	867.642	1.14635	1.14739	Encodes dihydroorotase (PYR4).
AT4G23020	372.979	469.866	445.389	1.25977	1.19414	hypothetical protein;(source:Araport11)
AT4G23130	289.001	509.601	539.104	1.76332	1.8654	Encodes a receptor-like protein kinase. Naming convention from Chen et al 2003 (PMID 14756307)
AT4G23140	959.123	1281.97	1372.91	1.3366	1.43142	Arabidopsis thaliana receptor-like protein kinase. Naming convention from Chen et al 2003 (PMID 14756307)
AT4G23150	365.166	450.619	510.363	1.23401	1.39762	Encodes a cysteine-rich receptor-like protein kinase.
AT4G23170	681.314	878.338	1107.82	1.28918	1.626	Induced in response to Salicylic acid.Similar to receptor-like kinase 4 and 5. NPR1, a known positive regulator of the SA signaling pathway is responsible for the SA-dependent induction and constitutive repression of EP1 gene's basal expression. The mRNA is cell-to-cell mobile.
AT4G23180	1153.17	1754.51	2271.87	1.52147	1.97011	Encodes a receptor-like protein kinase. Naming convention from Chen et al 2003 (PMID 14756307) The mRNA is cell-to-cell mobile.
AT4G23200	155.453	194.646	272.959	1.25213	1.7559	Encodes a cysteine-rich receptor-like protein kinase.
AT4G23230	164.089	221.562	253.109	1.35025	1.54251	Encodes a cysteine-rich receptor-like protein kinase.
AT4G23250	1217.75	1488.63	1388.02	1.22245	1.13983	cysteine-rich receptor-like protein kinase 17;(source:Araport11)
AT4G23260	3502.85	4239.8	3686.52	1.21039	1.05243	Encodes a cysteine-rich receptor-like protein kinase.
AT4G23270	857.42	1003	970.036	1.16978	1.13134	Encodes a cysteine-rich receptor-like protein kinase. The mRNA is cell-to-cell mobile.
AT4G23290	1781.66	2194.29	1701.31	1.2316	0.954904	Encodes a cysteine-rich receptor-like protein kinase.
AT4G23300	954.404	1089.2	931.427	1.14123	0.975925	Encodes a cysteine-rich receptor-like protein kinase.
AT4G23430	778.083	910.573	822.245	1.17028	1.05676	NAD(P)-binding Rossmann-fold superfamily protein;(source:Araport11)
AT4G23470	1585.24	1812.11	2008.09	1.14312	1.26674	PLAC8 family protein;(source:Araport11)
AT4G23500	122.305	161.439	196.391	1.31997	1.60575	Pectin lyase-like superfamily protein;(source:Araport11)
AT4G23570	2334.4	2549.59	5941.6	1.09218	2.54523	Closely related to SGT1B, may function in SCF(TIR1) mediated protein degradation. AtSGT1a and AtSGT1b are functionally redundant in the resistance to pathogenes. AtSGT1b was more highly expressed than AtSGT1. The N-terminal TPR domain of AtSGT1a reduces the steady-state level of Arabidopsis SGT1 proteins whereas the same domain from AtSGT1b enhances SGT1 accumulation. The TPR domain is dispensabl…
AT4G23670	16661.2	21735.3	20723.4	1.30455	1.24381	Polyketide cyclase/dehydrase and lipid transport superfamily protein;(source:Araport11)
AT4G23730	1299.57	1581.95	1563.99	1.21729	1.20347	Galactose mutarotase-like superfamily protein;(source:Araport11)
AT4G23740	959.192	1083.4	991.29	1.12949	1.03346	Leucine-rich repeat protein kinase family protein;(source:Araport11)
AT4G23810	176.265	226.386	490.556	1.28435	2.78306	member of WRKY Transcription Factor; Group III
AT4G23850	6893.77	7473.35	7087.75	1.08407	1.02814	AMP-dependent synthetase and ligase family protein;(source:Araport11)
AT4G23880	162.278	204.639	221.548	1.26104	1.36524	hypothetical protein;(source:Araport11)
AT4G23890	1452.21	1681.48	1626.78	1.15788	1.12021	NAD(P)H-quinone oxidoreductase subunit S;(source:Araport11)
AT4G24190	12504.3	16025.2	15361.1	1.28158	1.22847	encodes an ortholog of GRP94, an ER-resident HSP90-like protein and is involved in regulation of meristem size and organization. Single and double mutant analyses suggest that SHD may be required for the correct folding and/or complex formation of CLV proteins. Lines carrying recessive mutations in this locus exhibits expanded shoot meristems, disorganized root meristems, and defective pollen tub…
AT4G24280	11025.5	12110.4	12155.6	1.0984	1.1025	Involved in protein import into chloroplasts during early developmental stages. The mRNA is cell-to-cell mobile.
AT4G24480	286.025	345.231	269.142	1.207	0.940975	Protein kinase superfamily protein;(source:Araport11)
AT4G24540	597.507	696.237	683.31	1.16524	1.1436	Encodes a MADS-box protein involved in flowering. Regulates the expression of SOC1 and is also upregulated by SOC1. Binds with IMK3 kinase domain. Phosphorylated by IMK3; likely to be a target for IMK3 kinase domain.
AT4G24570	92.3327	254.419	1423.87	2.75547	15.4211	Encodes one of the mitochondrial dicarboxylate carriers (DIC): DIC1 (AT2G22500), DIC2 (AT4G24570), DIC3 (AT5G09470). The mRNA is cell-to-cell mobile.
AT4G24620	2293.29	2629.23	2486.34	1.14649	1.08418	The PGI1 gene encodes the plastid phospho-glucose (Glc) isomerase. While pgi1-1 mutant has a deficiency in leaf starch synthesis, it accumulates starch in root cap cells. Flowering time of the pgi1-1 mutant is significantly delayed under short-day conditions.
AT4G24780	3763.8	4289.67	4216.94	1.13972	1.1204	Encodes a pectate lyase involved in response to nematodes.
AT4G24800	755.651	948.276	1053.85	1.25491	1.39463	MA3 domain-containing protein;(source:Araport11)
AT4G24970	172.619	273.376	265.724	1.5837	1.53937	MORC7 is a member of a family of GHKL ATPases. It is localized in the nuceloplasm and adjacent to chromocenters. Along with MORC4, it appears to repress the expression of genes involved in defense against pathogens.
AT4G25000	39.5816	57.9591	88.1907	1.46429	2.22807	Predicted to be secreted protein based on signalP prediction. Involved in starch mobilization. Mutants are defective in alpha-amylase activity. (Note: AMY1 has been found in the literature to be referred to as AMY3, which is not to be confused with AMY3/At1g69830).
AT4G25070	68.4689	101.708	104.768	1.48546	1.53016	caldesmon-like protein;(source:Araport11)
AT4G25080	6359.92	7053.29	6818.73	1.10902	1.07214	Encodes a protein with methyltransferase activity responsible for the methylation of magnesium protoporphyrin IX. Mutants defective in this gene are affected in chlorophyll biosynthesis and show a reduction in the accumulation of a number of major thylakoid-associated proteins including components of PSI (LHCI), PSII (LHCII, D1, CP43) and the cytochrome b6f complex (Cytf). By contrast, no signifi…
AT4G25100	1071.93	1591.12	1403.51	1.48435	1.30933	Fe-superoxide dismutase
AT4G25130	3815.38	4180.67	4607.85	1.09574	1.20771	Encodes a chloroplast-localized methionine sulfoxide reductase that is a member of the MSRA family. Involved in protection of chloroplasts from oxidative stress.
AT4G25200	2.27529	33.4314	438.357	14.6932	192.66	AtHSP23.6-mito mRNA, nuclear gene encoding mitochondrial
AT4G25280	404.629	470.117	445.32	1.16185	1.10056	P-loop containing nucleoside triphosphate hydrolases superfamily protein;(source:Araport11)
AT4G25420	22.0533	43.5862	32.159	1.9764	1.45824	Encodes gibberellin 20-oxidase that is involved in the later steps of the gibberellin biosynthetic pathway. Regulated by a circadian clock. Weak expression response to far red light.
AT4G25434	24.3588	42.1635	23.9673	1.73094	0.983928	nudix hydrolase homolog 10;(source:Araport11)
AT4G25470	20.9267	56.6844	217.902	2.70871	10.4126	Encodes a member of the DREB subfamily A-1 of ERF/AP2 transcription factor family (CBF2). The protein contains one AP2 domain. There are six members in this subfamily, including CBF1, CBF2, and CBF3. This gene is involved in response to low temperature, abscisic acid, and circadian rhythm. Overexpressing this gene leads to increased freeze tolerance and induces the expression level of 85 cold-ind…
AT4G25650	2615.74	2963.64	2818.39	1.133	1.07747	Similar to ACD1. Leaves of antisense ACD1-like plants turn yellow in darkness like wild-type whereas antisense ACD1 plants remain dark after five days of dark treatment.
AT4G25660	399.313	477.787	439.818	1.19652	1.10144	PPPDE putative thiol peptidase family protein;(source:Araport11)
AT4G25900	825.565	970.914	1020.33	1.17606	1.23592	Galactose mutarotase-like superfamily protein;(source:Araport11)
AT4G26070	367.247	596.304	601.548	1.62371	1.63799	Member of MAP Kinase Kinase. Likely functions in a stress-activated MAPK pathway. Can phosphorylate the MAPK AtMPK4, in response to stress. Gets phosphorylated by MEKK1 in response to wounding.
AT4G26400	373.598	481.355	772.13	1.28843	2.06674	RING/U-box superfamily protein;(source:Araport11)
AT4G26530	10291.9	14019.4	11810.3	1.36219	1.14754	Aldolase superfamily protein;(source:Araport11)
AT4G26550	117.086	151.394	153.947	1.29302	1.31483	Got1/Sft2-like vescicle transport protein family;(source:Araport11)
AT4G26555	774.103	932.985	903.917	1.20525	1.1677	FKBP-like peptidyl-prolyl cis-trans isomerase family protein;(source:Araport11)
AT4G26700	1570.7	1773.97	1615.12	1.12942	1.02828	Encodes a member of the fimbrin family. Different members of the fimbrin/plastin family have diverged biochemically during evolution to generate either tight actin bundles or loose networks with distinct biochemical and biophysical properties. FIM4 generates both actin bundles and branched actin filaments whereas FIM5 only generates actin bundles.
AT4G26860	3055.74	3413.69	2945.44	1.11714	0.963901	Putative pyridoxal phosphate-dependent enzyme, YBL036C type;(source:Araport11)
AT4G26940	1056.51	1172.53	1165.12	1.10982	1.10281	Galactosyltransferase family protein;(source:Araport11)
AT4G27280	340.469	644.97	2780.74	1.89436	8.16738	Calcium-binding EF-hand family protein;(source:Araport11)
AT4G27430	2912.89	3331.08	2866.96	1.14356	0.984232	Positive regulator of light-regulated genes. Novel nuclear protein which requires light for its high level expression. The mRNA is cell-to-cell mobile.
AT4G27470	264.43	322.99	318.292	1.22146	1.20369	Encodes a RING finger E3 ubiquitin ligase.
AT4G27600	2995.56	3354.04	3073.41	1.11967	1.02599	Encodes a phosphofructokinase B-type carbohydrate kinase family protein, NARA5. Regulates photosynthetic gene expression.
AT4G27700	2882.55	3548.92	3545.36	1.23117	1.22994	Rhodanese/Cell cycle control phosphatase superfamily protein;(source:Araport11)
AT4G27710	1298.04	1774.82	1720.61	1.36731	1.32555	member of CYP709B The mRNA is cell-to-cell mobile.
AT4G27740	395.936	526.841	544.582	1.33062	1.37543	Yippee family putative zinc-binding protein;(source:Araport11)
AT4G27820	1925.66	2223.8	1692.85	1.15482	0.879098	beta glucosidase 9;(source:Araport11)
AT4G28025	2539.76	2814.62	2842.02	1.10822	1.11901	hypothetical protein;(source:Araport11)
AT4G28250	234.729	288.409	454.594	1.22869	1.93668	putative beta-expansin/allergen protein. Naming convention from the Expansin Working Group (Kende et al, 2004. Plant Mol Bio). Involved in the formation of nematode-induced syncytia in roots of Arabidopsis thaliana.
AT4G28260	1686.33	1825.18	1609.94	1.08234	0.954697	acyl-UDP-N-acetylglucosamine O-acyltransferase;(source:Araport11)
AT4G28400	1191.67	1381.44	1594.84	1.15924	1.33832	Protein phosphatase 2C family protein;(source:Araport11)
AT4G28440	707.756	814.052	826.803	1.15019	1.1682	Nucleic acid-binding, OB-fold-like protein;(source:Araport11)
AT4G28490	955.044	1061.43	1118.93	1.11139	1.1716	Member of Receptor kinase-like protein family. Controls the separation step of floral organ abscission. The mRNA is cell-to-cell mobile.
AT4G28570	743.06	833.328	807.344	1.12148	1.08651	Long-chain fatty alcohol dehydrogenase family protein;(source:Araport11)
AT4G28610	1326.5	1549.77	1439.1	1.16831	1.08489	Similar to phosphate starvation response gene from Chlamydomonas. Weakly responsive to phosphate starvation. Acts upstream of PHO2 in phosphate signaling. Its expression is responsive to both phosphate (Pi) and phosphite (Phi) in shoots.
AT4G28660	4309.39	5275.83	4990.32	1.22426	1.15801	Similar to PsbW subunit of photosystem II.
AT4G28706	680.754	783.409	753.755	1.1508	1.10724	pfkB-like carbohydrate kinase family protein;(source:Araport11)
AT4G28710	1204.68	1367.04	1283.24	1.13477	1.06521	member of Myosin-like proteins The mRNA is cell-to-cell mobile.
AT4G28750	13007.7	15845.3	17026.2	1.21814	1.30893	mutant has Decreased effective quantum yield of photosystem II; Pale green plants; Reduced growth rate; Subunit E of Photosystem I
AT4G28860	936.826	1059.39	1014.56	1.13083	1.08297	casein kinase I-like 4;(source:Araport11)
AT4G29040	2273.8	2661.81	2811.23	1.17064	1.23636	RPT2a encodes the 26S proteasome subunit. It is required for root meristem maintenance, and regulates gametogenesis. RPT2a is also shown to regulate gene silencing via DNA methylation.
AT4G29310	85.2926	112.71	132.896	1.32145	1.55812	DUF1005 family protein (DUF1005);(source:Araport11)
AT4G29520	540.39	732.377	856.802	1.35527	1.58552	nucleophosmin;(source:Araport11)
AT4G29590	1205.62	1332.4	1271.64	1.10516	1.05476	S-adenosyl-L-methionine-dependent methyltransferases superfamily protein;(source:Araport11)
AT4G29740	188.357	274.249	285.392	1.456	1.51516	It encodes a protein whose sequence is similar to cytokinin oxidase/dehydrogenase, which catalyzes the degradation of cytokinins.
AT4G29750	1531.47	1705.5	1580.86	1.11363	1.03225	CRS1 / YhbY (CRM) domain-containing protein;(source:Araport11)
AT4G29780	118.114	216.017	1403.14	1.82888	11.8795	nuclease;(source:Araport11)
AT4G29810	1551.74	1936.48	1816.75	1.24794	1.17079	encodes a MAP kinase kinase 2 that regulates MPK6 and MPK4 in response to cold and salt stresses. Co-expression with MEKK1 in protoplasts activated MKK2 activity, suggesting that MEKK1 may be a regulator of MKK2.
AT4G29905	2787.67	3559.61	3620.65	1.27691	1.29881	hypothetical protein;(source:Araport11)
AT4G30110	469.548	613.086	587.738	1.30569	1.25171	encodes a protein similar to Zn-ATPase, a P1B-type ATPases transport zinc
AT4G30400	519.743	607.524	533.301	1.16889	1.02609	RING/U-box superfamily protein;(source:Araport11)
AT4G30440	2006.92	2278.64	3260.99	1.13539	1.62487	Encodes a UDP-D-glucuronate 4-epimerase involved in pectin biosynthesis in the cell wall and affects cell wall integrity and immunity to fungi and bacteria.
AT4G30490	1092.81	1257.5	1359.34	1.15071	1.2439	AFG1-like ATPase family protein;(source:Araport11)
AT4G30530	3773.41	4433.91	4623.48	1.17504	1.22528	Encodes a gamma-glutamyl peptidase, outside the GGT family, that can hydrolyze gamma-glutamyl peptide bonds. The mRNA is cell-to-cell mobile.
AT4G30810	992.674	1096.32	972.855	1.10442	0.980035	serine carboxypeptidase-like 29;(source:Araport11)
AT4G30993	2665.1	2988.78	2669.76	1.12145	1.00175	Calcineurin-like metallo-phosphoesterase superfamily protein;(source:Araport11)
AT4G31040	1097.41	1207.68	1241.04	1.10049	1.13089	CemA-like proton extrusion protein-like protein;(source:Araport11)
AT4G31115	1055.9	1162.93	964.332	1.10136	0.913283	DUF1997 family protein, putative (DUF1997);(source:Araport11)
AT4G31170	2151.93	2481.39	2441.75	1.1531	1.13468	Protein kinase superfamily protein;(source:Araport11)
AT4G31450	1031.59	1134.18	1015.06	1.09945	0.983981	RING/U-box superfamily protein;(source:Araport11)
AT4G31500	4415.56	4964.71	5367.95	1.12437	1.21569	Encodes an oxime-metabolizing enzyme in the biosynthetic pathway of glucosinolates. Is required for phytochrome signal transduction in red light. Mutation confers auxin overproduction.
AT4G31530	1955.75	2155.69	1976.75	1.10224	1.01074	NAD(P)-binding Rossmann-fold superfamily protein;(source:Araport11)
AT4G31550	548.231	685.827	816.794	1.25098	1.48987	member of WRKY Transcription Factor; Group II-d; negative regulator of basal resistance to Pseudomonas syringae.
AT4G31590	893.511	1072.29	974.74	1.20008	1.09091	encodes a gene similar to cellulose synthase
AT4G31800	580.979	726.952	660.919	1.25125	1.1376	Pathogen-induced transcription factor. Binds W-box sequences in vitro. Forms protein complexes with itself and with WRKY40 and WRKY60. Constitutive expression of WRKY18 enhanced resistance to P. syringae, but its coexpression with WRKY40 or WRKY60 made plants more susceptible to both P. syringae and B. cinerea. WRKY18, WRKY40, and WRKY60 have partially redundant roles in response to the hemibiotr…
AT4G31820	1162.41	1267.73	1038.98	1.09061	0.893815	A member of the NPY family genes (NPY1/AT4G31820, NPY2/AT2G14820, NPY3/AT5G67440, NPY4/AT2G23050, NPY5/AT4G37590). Encodes a protein with similarity to NHP3. Contains BTB/POZ domain. Promoter region has canonical auxin response element binding site and Wus binding site. Co-localizes to the late endosome with PID. Regulates cotyledon development through control of PIN1 polarity in concert with PID…
AT4G31910	12.1018	25.5175	13.098	2.10857	1.08232	Encodes an acyltransferase that can modify brassinosteroids (BRs) by acylation and may modulate endogenous BR levels.
AT4G32030	518.533	635.434	755.411	1.22544	1.45682	hypothetical protein;(source:Araport11)
AT4G32040	916.71	1053.82	1008.06	1.14957	1.09965	A member of Class II KN1-like homeodomain transcription factors factors (together with KNAT3 and KNAT4), with greatest homology to the maize knox1 homeobox protein. Regulates photomorphogenic responses and represses late steps in gibberellin biosynthesis. KNAT5 promoter activity showed cell-type specific pattern along longitudinal root axis, primarily in the epidermis of the distal end of primary…
AT4G32060	3123.09	3681.97	4354.53	1.17895	1.3943	Encodes an EF-hand protein with homology to constituents of the mitochondrial Ca2+ uniporter machinery in mammals. MICU binds Ca2+ and localizes to the mitochondria in Arabidopsis. It is a negative regulator of mitochondrial calcium uptake. Mutants display elevated matrix calcium at steady state and modified calcium transient kinetics in vivo.
AT4G32190	3670.9	4034.32	3263.34	1.099	0.888975	Myosin heavy chain-related protein;(source:Araport11)
AT4G32280	23.055	61.6229	38.9534	2.67287	1.68959	Auxin inducible protein.
AT4G32330	2068.52	2270.88	2182.46	1.09783	1.05509	WDL5 is an target of EIN3 that co-localizes with cortical microtubles. It its thought to function to stabilize microtubles during ethylene induced hypocotyl elongation.
AT4G32340	835.847	1043.45	1009.75	1.24838	1.20805	Tetratricopeptide repeat (TPR)-like superfamily protein;(source:Araport11)
AT4G32570	950.071	1297.54	1145.98	1.36573	1.20621	TIFY domain protein 8;(source:Araport11)
AT4G32590	1617.88	1882.56	2007.27	1.1636	1.24068	2Fe-2S ferredoxin-like superfamily protein;(source:Araport11)
AT4G32770	2476.9	2992.37	2478.78	1.20811	1.00076	Tocopherol cyclase involved in tocopherol (vitamin E)synthesis. VTE1 over-expressing plants have increased tocopherol indicating VTE1 is a major limiting factor in tocopherol synthesis. Mutants defective in this gene accumulate high amounts of zeaxanthin in conditions of high light or low temperature. Plays a role in the adaptation to low temperature stress, notably phloem loading.
AT4G32870	163.615	250.253	217.899	1.52953	1.33178	Polyketide cyclase/dehydrase and lipid transport superfamily protein;(source:Araport11)
AT4G33000	620.375	691.927	696.122	1.11534	1.1221	Encodes a member of the calcineurin B-like calcium sensor gene family. Mediates salt tolerance by regulating ion homeostasis in Arabidopsis.
AT4G33110	879.515	1169.58	1129.29	1.3298	1.28399	S-adenosyl-L-methionine-dependent methyltransferases superfamily protein;(source:Araport11)
AT4G33220	2401.93	2623.24	2663.05	1.09214	1.10871	pectin methylesterase 44;(source:Araport11)
AT4G33300	1710.51	2228.32	2723.94	1.30272	1.59247	Encodes a member of the ADR1 family nucleotide-binding leucine-rich repeat (NB-LRR) immune receptors.
AT4G33470	1070.57	1205.42	1076.75	1.12596	1.00577	Encodes HDA14, a member of the histone deacetylase family proteins that can deacetylate a-tubulin, associates with a/b-tubulin and is retained on GTP/taxol-stabilized microtubules, at least in part, by direct association with the PP2A-A2 subunit. The association of a histone deacetylase with PP2A suggests a direct link between protein phosphorylation and acetylation.
AT4G33500	2202.6	2444.88	2178.71	1.11	0.989152	Protein phosphatase 2C family protein;(source:Araport11)
AT4G33510	4394.77	4688.03	4753.89	1.06673	1.08172	Enzyme catalyzing the first committed step in aromatic amino acid biosynthesis The mRNA is cell-to-cell mobile.
AT4G33625	224.327	290.937	307.588	1.29693	1.37115	vacuole protein;(source:Araport11)
AT4G33680	1605.05	1726.98	1698.18	1.07596	1.05802	Encodes an L,L-diaminopimelate aminotransferase. Involved in disease resistance against Pseudomonas syringae. mutants have elevated SA levels, a low level of spontaneous cell death, callose deposition, and enlarged cells in leaves. genetically maps on chr 4 between L23H3 and nga1139.
AT4G33920	615.317	702.561	1045.15	1.14179	1.69855	Protein phosphatase 2C family protein;(source:Araport11)
AT4G34050	6954.64	8303.84	8270.46	1.194	1.1892	S-adenosyl-L-methionine-dependent methyltransferases superfamily protein;(source:Araport11)
AT4G34060	569.886	775.279	633.185	1.36041	1.11107	Encodes a protein with 5-meC and thymine-DNA glycosylase activity with a preference for CpG and CpHpG sequences. Involved in maintaining methylation marks.
AT4G34090	1220.46	1385.11	1340.4	1.1349	1.09828	cyclin delta-3;(source:Araport11)
AT4G34120	1689.46	1928.73	1959.81	1.14162	1.16002	Encodes a single cystathionine beta-Synthase domain-containing protein. Modulates development by regulating the thioredoxin system. The mRNA is cell-to-cell mobile.
AT4G34190	5281.67	6262.94	6249.57	1.18579	1.18326	Encodes a stress enhanced protein that localizes to the thylakoid membrane and whose mRNA is upregulated in response to high light intensity. It may be involved in chlorophyll binding.
AT4G34220	1049.62	1402.38	1115.36	1.33608	1.06263	Encodes a receptor like kinase involved in ABA-mediated seedling development and drought tolerance.RDK1 is an atypical or pseudokinase and has no phosphorylation activity. Its expression is upregulated in response to ABA.interacts with ABI1 and other PP2C phosphatases.
AT4G34240	3344.98	4115.46	3448.38	1.23034	1.03091	Encodes an aldehyde dehydrogenase induced by ABA and dehydration that can oxidize saturated aliphatic aldehydes. It is also able to oxidize beta-unsaturated aldehydes, but not aromatic aldehydes. ALDH3I1 was able to use both NAD+ and NADP+ as cofactors.
AT4G34350	21799.3	24513.2	21339.3	1.12449	0.978899	Arabidopsis ISPH is involved in the plastid nonmevalonate pathway of isoprenoid biosynthesis. It was shown to complement the lethal phenotype of E. coli ispH mutant and is therefore most likely encodes a protein with 4-hydroxy-3-methylbut-2-en-1-yl diphosphate reductase activity involved in the last step of mevalonate-independent isopentenyl biosynthesis. Mutant has Albino seedling.
AT4G34480	1537.93	1815.97	1916.24	1.18079	1.24599	O-Glycosyl hydrolases family 17 protein;(source:Araport11)
AT4G34650	270.377	323.105	270.98	1.19502	1.00223	Encodes a protein with similarity to squalene synthase which catalyzes the first committed step in sterol biosynthesis. To date no experimental evidence exists that SQS2 functions as a squalene synthase and some experiments indicate it does not have this function.
AT4G34920	1891.25	2078.67	1994.54	1.0991	1.05461	PLC-like phosphodiesterases superfamily protein;(source:Araport11)
AT4G35000	4896.44	5505.48	5609.91	1.12438	1.14571	Encodes a microsomal ascorbate peroxidase APX3. Ascorbate peroxidases are enzymes that scavenge hydrogen peroxide in plant cells. Eight types of APX have been described for Arabidopsis: three cytosolic (APX1, APX2, APX6), two chloroplastic types (stromal sAPX, thylakoid tAPX), and three microsomal (APX3, APX4, APX5) isoforms. The APX3 protein interacts with AKR2 (ankyrin-containing protein that i…
AT4G35020	381.822	442.364	454.241	1.15856	1.18967	A member of ROP GTPase gene family; Encodes a Rho-like GTP binding protein.
AT4G35030	30.139	52.9791	43.9929	1.75783	1.45967	Protein kinase superfamily protein;(source:Araport11)
AT4G35110	398.074	573.403	557.239	1.44044	1.39984	phospholipase-like protein (PEARLI 4) family protein;(source:Araport11)
AT4G35250	6641.19	7527.71	6885.83	1.13349	1.03684	HCF244 is a member of the atypical short-chain dehydrogenase/reductase superfamily, a modified group, which has lost enzyme activity.HCF244 interacts with unknown partners in a 200-400 kD membrane associated complex.
AT4G35310	1502.24	1827.9	1914.65	1.21678	1.27453	calmodulin-domain protein kinase CDPK isoform 5 (CPK5)
AT4G35450	8122.62	9258.77	8799.12	1.13987	1.08329	Involved in targeting of chloroplast outer membrane proteins to the chloroplast. Double mutants of AKR2A and the highly homologous AKR2B have yellow leaves, significantly reduced chloroplast proteins, and no thylakoid membranes.
AT4G35470	712.936	824.99	831.678	1.15717	1.16655	Encodes PIRL4, a member of the Plant Intracellular Ras-group-related LRRs (Leucine rich repeat proteins). PIRLs are a distinct, plant-specific class of intracellular LRRs that likely mediate protein interactions, possibly in the context of signal transduction.
AT4G35760	1488.63	1637.41	1535.21	1.09994	1.03129	Encodes a bimodular enzyme comprising an integral domain homologous to the catalytic subunit of mammalian vitamin K epoxide reductase (VKORC1, EC 1.1.4.1) that is fused to a soluble thioredoxin-like moiety. Using yeast microsomes as a recombinant system, it was shown that the VKORC1 domain of At4g35760 functions as a stringent naphthoquinone reductase, and that its reduced Trx-like partner can se…
AT4G35830	8123.04	8997.16	8354.72	1.10761	1.02852	Encodes an aconitase that can catalyze the conversion of citrate to isocitrate through a cis-aconitate intermediate, indicating that it may participate in the TCA cycle and other primary metabolic pathways. The protein is believed to accumulate in the mitochondria and the cytosol. It affects CSD2 (At2g28190 - a superoxide dismutase) transcript levels and may play a role in the response to oxidati…
AT4G35880	138.858	174.128	160.495	1.254	1.15582	Eukaryotic aspartyl protease family protein;(source:Araport11)
AT4G36090	329.646	400.905	441.422	1.21617	1.33908	oxidoreductase, 2OG-Fe(II) oxygenase family protein;(source:Araport11)
AT4G36150	247.328	372.511	341.223	1.50614	1.37964	Disease resistance protein (TIR-NBS-LRR class) family;(source:Araport11)
AT4G36190	1518.72	1659.78	1491.38	1.09288	0.981998	Serine carboxypeptidase S28 family protein;(source:Araport11)
AT4G36195	1580.55	1715.87	1739.98	1.08562	1.10086	Serine carboxypeptidase S28 family protein;(source:Araport11)
AT4G36210	2147	2374.13	2357.17	1.10579	1.09789	transmembrane/coiled-coil protein (DUF726);(source:Araport11)
AT4G36250	1869.96	2190.17	2339.3	1.17124	1.25099	Encodes a putative aldehyde dehydrogenase. The gene is not responsive to osmotic stress and is expressed constitutively at a low level in plantlets and root cultures.
AT4G36360	2475.17	2703.19	2893.64	1.09212	1.16907	putative beta-galactosidase (BGAL3 gene)
AT4G36390	2276.18	2474	2153.81	1.08691	0.946239	Methylthiotransferase;(source:Araport11)
AT4G36410	70.0895	98.1535	100.499	1.4004	1.43387	ubiquitin-conjugating enzyme
AT4G36490	2.27067	10.9115	5.43609	4.80544	2.39405	SEC14-like 12;(source:Araport11)
AT4G36500	776.221	918.521	1566.43	1.18332	2.01802	hypothetical protein;(source:Araport11)
AT4G36530	3230.92	4095.63	3591.83	1.26764	1.11171	alpha/beta-Hydrolases superfamily protein;(source:Araport11)
AT4G36540	1733.34	2157.01	1634.59	1.24442	0.943026	Encodes the brassinosteroid signaling component BEE2 (BR-ENHANCED EXPRESSION 2). Positively modulates the shade avoidance syndrome in Arabidopsis seedlings.
AT4G37000	1815.43	2143.03	2109.27	1.18045	1.16185	Mutants have spontaneous spreading cell death lesions and constitutive activation of defenses in the absence of pathogen infection. Its product was shown to display red chlorophyll catabolite reductase (RCCR), which catalyzes one step in the breakdown of the porphyrin component of chlorophyll. The enzyme was further assessed to be a Type-1 (pFCC-1-producing) RCCR.Upon P. syringae infection, ACD2 …
AT4G37040	1071.13	1205.45	1140.32	1.1254	1.06459	encodes a methionine aminopeptidase
AT4G37180	311.433	372.665	453.121	1.19662	1.45496	UIF1 is a nuclear and cytoplasmically localized myb-domain containing member of the GARP G2-like subfamily of transcription factors. Interacts with ULT1 and binds to the WUS promoter. UIF1 binding domains are also found in CUC and AG promoters suggesting they are also direct targets. This locus was also identified as a putative cytoskeletal protein in a yeast screen.
AT4G37190	176.77	235.454	211.147	1.33198	1.19447	plasma membrane, autoregulation-binding site, misato segment II, myosin-like, tubulin/FtsZ protein;(source:Araport11)
AT4G37240	17.9295	34.5061	39.1418	1.92454	2.18309	HTH-type transcriptional regulator;(source:Araport11)
AT4G37270	2255.14	2463.85	2161.59	1.09255	0.958518	Encodes a P1B-type ATPases that is localized to the chloroplast envelope and is involved in the transport of Cu into chloroplasts. It is essential for growth under high light conditions.
AT4G37440	1226.7	1378.41	1214.2	1.12368	0.989809	hypothetical protein;(source:Araport11)
AT4G37470	1384.45	1546.46	1478.34	1.11702	1.06782	HTL belonging to the alpha/beta fold hydrolase superfamily. Mutant and over-expression studies indicates its involvement in seedling de-etiolation process.
AT4G37590	1324.78	1451.02	1320.9	1.09529	0.997074	A member of the NPY gene family (NPY1/AT4G31820, NPY2/AT2G14820, NPY3/AT5G67440, NPY4/AT2G23050, NPY5/AT4G37590). Involved in auxin-mediated organogenesis.
AT4G37610	534.049	624.842	813.791	1.17001	1.52381	BTB and TAZ domain protein. Located in cytoplasm and expressed in fruit, flower and leaves.
AT4G37800	3978.29	5038.32	4301.42	1.26645	1.08122	xyloglucan endotransglucosylase/hydrolase 7;(source:Araport11)
AT4G37930	65949.2	79741.9	70723.3	1.20914	1.07239	Encodes a protein with mitochondrial serine hydroxymethyltransferase activity, which functions in the photorespiratory pathway, catalyzes the conversion of serine and tetrahydrofolate to glycine and 5,10-methylene tetrahydrofolate. Involved in controlling cell damage caused by abiotic stress, such as high light and salt and the hypersensitive defense response of plants.
AT4G37980	7267.1	7849.77	7184.65	1.08018	0.988653	cinnamyl alcohol dehydrogenase 7;(source:Araport11)
AT4G38690	1008.71	1313.16	1083.01	1.30182	1.07366	PLC-like phosphodiesterases superfamily protein;(source:Araport11)
AT4G38770	8317.16	10463.1	10170.2	1.25802	1.2228	Encodes one of four proline-rich proteins in Arabidopsis which are predicted to localize to the cell wall. Transcripts are most abundant in aerial organs of the plant.
AT4G38850	183.25	243.355	183.581	1.32799	1.0018	mRNA is rapidly induced by auxin and is very short-lived. Has been used as a reporter gene in studying auxin mutants.
AT4G38860	2365.03	2585.71	1941.22	1.09331	0.820802	SAUR-like auxin-responsive protein family;(source:Araport11)
AT4G38890	534.356	605.19	618.016	1.13256	1.15656	FMN-linked oxidoreductases superfamily protein;(source:Araport11)
AT4G38970	122473	137425	122365	1.12209	0.999117	Protein is tyrosine-phosphorylated and its phosphorylation state is modulated in response to ABA in Arabidopsis thaliana seeds.
AT4G39330	5107.16	6156.49	5888.68	1.20546	1.15302	cinnamyl alcohol dehydrogenase 9;(source:Araport11)
AT4G39340	6.34935	24.4587	26.95	3.85216	4.24453	Encodes a small cysteine-rich protein that is secreted by the egg cell during gamete interactions. The regulated secretion of EC1 by the egg cell upon sperm-egg interaction is proposed to ensure the appropriate localization of the cell-fusion machinery in distinct sperm membrane domains to accomplish gamete fusion.
AT4G39350	2738.17	3182.75	2913.94	1.16237	1.06419	Encodes a cellulose synthase isomer, related to CESA6. As inferred from the null role of secondary wall-type CesAs, included in a set of five primary wall-type CesAs that may support trichome cell wall thickening. The mRNA is cell-to-cell mobile.
AT4G39510	425.502	531.338	499.649	1.24873	1.17426	member of CYP96A
AT4G39640	1166.78	1458.13	1352.41	1.24971	1.1591	The gene encodes a gamma-glutamyltransferase (AKA gamma-glutamyl transpeptidase, EC 2.3.2.2) that is located in vascular tissues (predominantly phloem) of leaves and is involved in the degradation of glutathione. The encoded enzyme also mitigates oxidative stress by metabolizing GSSG (oxidized form of GSH - glutathione) in the apoplast.
AT4G39680	2983.08	3271.79	3024.98	1.09678	1.01405	SAP domain-containing protein;(source:Araport11)
AT4G39730	2133.82	2541.5	2511.71	1.19106	1.1771	Lipase/lipooxygenase, PLAT/LH2 family protein;(source:Araport11)
AT4G39970	1256.52	1712.95	1585.12	1.36325	1.26151	Haloacid dehalogenase-like hydrolase (HAD) superfamily protein;(source:Araport11)
AT4G39980	700.875	883.231	1006.57	1.26018	1.43616	Encodes a 2-deoxy-D-arabino-heptulosonate 7-phosphate (DAHP) synthase, which catalyzes the first committed step in aromatic amino acid biosynthesis. Gene expression is induced by wounding and pathogenic bacteria Pseudomonas syringae. The mRNA is cell-to-cell mobile.
AT4G40060	1533.59	1783.29	2012.79	1.16282	1.31246	Encodes a homeodomain leucine zipper class I (HD-Zip I) protein.
AT5G01530	44834.6	55103.6	55840.8	1.22904	1.24548	light harvesting complex photosystem II;(source:Araport11)
AT5G01750	4050.29	4708.63	4722.83	1.16254	1.16605	LURP-one-like protein (DUF567);(source:Araport11)
AT5G01770	523.462	648.492	576.686	1.23885	1.10168	Encodes one of two Arabidopsis RAPTOR/KOG1 homologs. RAPTOR proteins are binding partners of the target of rapamycin kinase that is present in all eukaryotes and play a central role in the stimulation of cell growth and metabolism in response to nutrients. Mutations in this gene have no visible effects on embryo or plant development.
AT5G01810	1029.99	1131.74	887.271	1.0988	0.86144	Encodes a CBL-interacting serine/threonine protein kinase, also has similarities to SOS2 kinase.
AT5G01850	401.554	488.378	496.091	1.21622	1.23543	Protein kinase superfamily protein;(source:Araport11)
AT5G01950	351.588	473.768	467.899	1.34751	1.33082	Leucine-rich repeat protein kinase family protein;(source:Araport11)
AT5G02180	775.399	967.331	816.095	1.24753	1.05248	Transmembrane amino acid transporter family protein;(source:Araport11)
AT5G02290	995.088	1266.24	1383.71	1.27249	1.39054	Encodes a candidate protein kinase NAK that is similar to the oncogenes met and abl.
AT5G02760	136.57	206.591	177.898	1.51271	1.30261	Encodes a phosphatase that functions in sustaining proper leaf longevity and preventing early senescence by suppressing or perturbing SARK-mediated senescence signal transduction.
AT5G02790	5372.31	6218.38	5959.95	1.15749	1.10938	Glutathione S-transferase family protein;(source:Araport11)
AT5G02810	1901.2	2431.42	2437.06	1.27888	1.28185	PRR7 and PRR9 are partially redundant essential components of a temperature-sensitive circadian system. CCA1 and LHY had a positive effect on PRR7 expression levels. Acts as transcriptional repressor of CCA1 and LHY.
AT5G02890	71.2901	115.495	136.979	1.62007	1.92144	Encodes a protein with similarity to transferases in plants and fungi.
AT5G02940	2475.77	2983.67	3129.06	1.20515	1.26388	ion channel POLLUX-like protein, putative (DUF1012);(source:Araport11)
AT5G03040	3341.16	3643.76	2982.06	1.09057	0.892521	IQ-domain 2;(source:Araport11)
AT5G03160	1036.43	1326.45	1345.61	1.27983	1.29831	J domain protein localized in ER lumen. Can partially compensate for the growth defect in jem1 scj1 mutant yeast.
AT5G03320	411.666	482.445	514.505	1.17193	1.24981	Protein kinase superfamily protein;(source:Araport11)
AT5G03350	2846.13	4553.95	4537.36	1.60005	1.59422	Legume lectin family protein;(source:Araport11)
AT5G03395	51.2243	75.151	73.2381	1.4671	1.42975	None;(source:Araport11)
AT5G03650	3406.72	3716.97	3285.4	1.09107	0.964386	Encodes starch branching enzyme (E.C.2.4.1.18) similar to SBE2 from maize and rice. Expressed throughout the plant and highest in seedlings and cauline leaves.
AT5G03760	2164.73	2707.38	2633.77	1.25068	1.21667	encodes a beta-mannan synthase that is required for agrobacterium-mediated plant genetic transformation involves a complex interaction between the bacterium and the host plant. 3' UTR is involved in transcriptional regulation and the gene is expressed in the elongation zone of the root.
AT5G03900	2206.86	2401.29	2095.32	1.0881	0.949454	Iron-sulfur cluster biosynthesis family protein;(source:Araport11)
AT5G03910	1151.8	1276.47	1226.32	1.10824	1.0647	member of ATH subfamily
AT5G03990	240.25	290.591	1116.66	1.20953	4.64789	FK506-binding-like protein;(source:Araport11)
AT5G04040	987.141	1141.23	1101.7	1.1561	1.11605	Encodes a triacylglycerol lipase that is involved in storage lipid breakdown during seed germination. The mutant plant exhibits a much slower rate of postgerminative growth than the wild type.
AT5G04140	64917.3	73333.9	60572.9	1.12965	0.933078	Encodes a gene whose sequence is similar to ferredoxin dependent glutamate synthase (Fd-GOGAT). Expression in leaves is induced by light and sucrose. Proposed to be involved in photorespiration and nitrogen assimilation. The mRNA is cell-to-cell mobile.
AT5G04150	414.746	518.541	413.961	1.25026	0.998106	Encodes a member of the basic helix-loop-helix transcription factor family protein. Functions as a key regulator of iron-deficiency responses independent of the master regulator FIT. Likely regulates genes involved in the distribution of iron within the plant.
AT5G04180	1.7409	12.0376	1.86838	6.91458	1.07323	alpha carbonic anhydrase 3;(source:Araport11)
AT5G04220	238.446	297.398	288.787	1.24723	1.21112	Calcium-dependent lipid-binding (CaLB domain) family protein;(source:Araport11)
AT5G04340	107.531	169.197	1358.55	1.57347	12.634	putative c2h2 zinc finger transcription factor mRNA,
AT5G04530	16.1354	36.3518	43.1615	2.25292	2.67496	Encodes KCS19, a member of the 3-ketoacyl-CoA synthase family involved in the biosynthesis of VLCFA (very long chain fatty acids).
AT5G04550	2067.54	2315.11	2323.65	1.11974	1.12387	type-1 restriction enzyme mjaxp r protein (DUF668);(source:Araport11)
AT5G04590	5317.64	5711.22	5641.11	1.07401	1.06083	A.thaliana gene encoding sulfite reductase.
AT5G04720	1368.17	1643.99	2133.94	1.2016	1.5597	Encodes a member of the ADR1 family nucleotide-binding leucine-rich repeat (NB-LRR) immune receptors. The mRNA is cell-to-cell mobile.
AT5G04920	1366.07	1578.68	1537.24	1.15564	1.1253	EAP30/Vps36 family protein;(source:Araport11)
AT5G04930	3110.22	3700.52	3587.28	1.18979	1.15339	Encodes a putative aminophospholipid translocase (p-type ATPase) involved in chilling response. It is targeted to the plasma membrane following association in the endoplasmic reticulum with an ALIS protein beta-subunit. The mRNA is cell-to-cell mobile.
AT5G05100	804.182	903.805	922.706	1.12388	1.14738	Single-stranded nucleic acid binding R3H protein;(source:Araport11)
AT5G05200	3810.58	4389.52	3898.87	1.15193	1.02317	Protein kinase superfamily protein;(source:Araport11)
AT5G05270	896.06	1051.86	1017.53	1.17387	1.13556	Chalcone-flavanone isomerase family protein;(source:Araport11)
AT5G05460	307.545	398.345	389.009	1.29524	1.26489	Encodes a cytosolic beta-endo-N-acetyglucosaminidase (ENGase). ENGases N-glycans cleave the O-glycosidic linkage between the two GlcNAc residues of the N-glycan core structure and thus generate a protein with a single GlcNAc attached to asparagine.
AT5G05580	1620.27	2261.46	1824.93	1.39573	1.12631	Encodes a temperature sensitive plastidic fatty acid desaturase.
AT5G06060	1577.05	1811.66	1757.05	1.14876	1.11414	NAD(P)-binding Rossmann-fold superfamily protein;(source:Araport11)
AT5G06290	3420.07	4437.05	4626.94	1.29736	1.35288	Encodes a 2-Cys peroxiredoxin (2-Cys PrxB) that contains two catalytic Cys residues. The mRNA is cell-to-cell mobile.
AT5G06320	767.815	1028.74	1962.45	1.33983	2.55589	encodes a protein whose sequence is similar to tobacco hairpin-induced gene (HIN1) and Arabidopsis non-race specific disease resistance gene (NDR1). Expression of this gene is induced by cucumber mosaic virus, spermine and Pseudomonas syringae pv. tomato DC3000. The gene product is localized to the plasma membrane.
AT5G06700	1380.93	1526.41	1472.98	1.10535	1.06666	Encodes a member of the TBL (TRICHOME BIREFRINGENCE-LIKE) gene family containing a plant-specific DUF231 (domain of unknown function) domain. TBL gene family has 46 members, two of which (TBR/AT5G06700 and TBL3/AT5G01360) have been shown to be involved in the synthesis and deposition of secondary wall cellulose, presumably by influencing the esterification state of pectic polymers. A nomenclature…
AT5G06750	170.649	212.47	265.278	1.24507	1.55453	Protein phosphatase 2C family protein;(source:Araport11)
AT5G06830	256.142	307.141	326.717	1.19911	1.27553	hypothetical protein;(source:Araport11)
AT5G06870	355.553	487.966	663.238	1.37241	1.86537	Encodes a polygalacturonase inhibiting protein involved in plant defense response. PGIPs inhibit the activity of pectin degrading enzymes such as those produced by fungal pathogens. PGIP2 is induced by fungal infection and methyl jasmonate.Suppressed in the proton sensitive stop1-mutant, but the transcription level was recovered by transformation of STOP2. Knockout mutant showed severe damage in …
AT5G07020	4513.23	5178.65	5084.56	1.14744	1.12659	Encodes an integral thylakoid membrane protein that interacts with PSII core complexes and contributes to the maintenance of PSII homeostasis upon exposure to photoinhibitory light conditions by participating in the protection and stabilization of PSII under photoinhibitory stress.
AT5G07120	329.221	386.575	399.218	1.17421	1.21262	Encodes sorting nexin SNX2b. SNX2b is peripherally associated with membranes. Involved in vesicular trafficking from endosomes to the vacuole.
AT5G07130	72.8516	103.24	91.2129	1.41713	1.25204	putative laccase, a member of laccase family of genes (17 members in Arabidopsis).
AT5G07220	1577.77	1811.4	1720.73	1.14808	1.09061	A member of Arabidopsis BAG (Bcl-2-associated athanogene) proteins, plant homologs of mammalian regulators of apoptosis. Plant BAG proteins are multi-functional and remarkably similar to their animal counterparts, as they regulate apoptotic-like processes ranging from pathogen attack, to abiotic stress, to plant development.
AT5G07240	860.392	987.207	843.323	1.14739	0.980161	IQ-domain 24;(source:Araport11)
AT5G07580	596.833	752.051	746.748	1.26007	1.25118	encodes a member of the ERF (ethylene response factor) subfamily B-3 of ERF/AP2 transcription factor family. The protein contains one AP2 domain. There are 18 members in this subfamily including ATERF-1, ATERF-2, AND ATERF-5.
AT5G07710	229.591	296.607	265.472	1.29189	1.15629	Polynucleotidyl transferase, ribonuclease H-like superfamily protein;(source:Araport11)
AT5G07720	28.0512	45.57	49.0157	1.62453	1.74737	Galactosyl transferase GMA12/MNN10 family protein;(source:Araport11)
AT5G07770	514.767	672.173	618.2	1.30578	1.20093	Actin-binding FH2 protein;(source:Araport11)
AT5G07910	430.493	526.06	528.709	1.22199	1.22815	Leucine-rich repeat (LRR) family protein;(source:Araport11)
AT5G07990	46.9014	109.368	243.226	2.33186	5.18591	Required for flavonoid 3' hydroxylase activity. Enzyme abundance relative to CHS determines Quercetin/Kaempferol metabolite ratio. The mRNA is cell-to-cell mobile.
AT5G08020	38.6965	57.9837	52.3314	1.49842	1.35236	Encodes a homolog of Replication Protein A. rpa70b mutants are hypersensitive to UV-B radiation and MMS treatments suggesting a role for this protein in DNA damage repair. The mRNA is cell-to-cell mobile.
AT5G08080	733.115	838	875.899	1.14307	1.19476	member of SYP13 Gene Family
AT5G08300	1113.04	1273.17	1295.92	1.14386	1.16431	Succinyl-CoA ligase, alpha subunit;(source:Araport11)
AT5G08330	255.18	427.152	471.62	1.67393	1.84818	TCP family transcription factor;(source:Araport11)
AT5G08380	427.047	510.882	560.455	1.19631	1.3124	alpha-galactosidase 1;(source:Araport11)
AT5G08570	1323.55	1687.72	1645.32	1.27515	1.24311	Pyruvate kinase family protein;(source:Araport11)
AT5G08580	187.421	229.462	234.682	1.22432	1.25217	Calcium-binding EF hand family protein;(source:Araport11)
[truncated: 2,208 more rows]
