# Supplementary material for: Systemic signaling during abiotic stress combination in plants
Source: Proc Natl Acad Sci U S A. 2020 May 29;117(24):13810–20. doi: 10.1073/pnas.2005077117 (PMC7306788; doi:10.1073/pnas.2005077117)
Supplement: Supplementary File [file pnas.2005077117.sd02.xlsx]

## Sheet: 2
Dataset 2. Transcripts significantly upregulated (p < 0.05) in local leaves subjected to heat stress (HS) for 2 and 8 min.
genes	control_counts	2min_counts	8min_counts	Fold change 2 min	Fold change 8 min	Gene_description
AT1G01190	60.2097	87.0571	90.4545	1.4459	1.50232	member of CYP78A
AT1G01230	375.124	452.479	393.887	1.20621	1.05002	ORM1 is an ER localized orosomucoid-like protein involved in sphingolipid homeostasis.
AT1G01240	370.375	521.596	582.944	1.40829	1.57393	transmembrane protein;(source:Araport11)
AT1G01440	550.929	628.601	663.498	1.14098	1.20433	hypothetical protein (DUF3133);(source:Araport11)
AT1G01470	897.935	1043.04	1140.43	1.1616	1.27006	Encodes late-embryogenesis abundant protein whose mRNA levels are induced in response to wounding and light stress. Might be involved in protection against desiccation.
AT1G01500	216.093	267.573	240.855	1.23823	1.11459	Erythronate-4-phosphate dehydrogenase family protein;(source:Araport11)
AT1G02205	4685.93	5414.03	6688.43	1.15538	1.42734	Expression of the CER1 gene associated with production of stem epicuticular wax and pollen fertility. Biochemical studies showed that cer1 mutants are blocked in the conversion of stem wax C30 aldehydes to C29 alkanes, and they also lack the secondary alcohols and ketones. These suggested the CER1 protein is an aldehyde decarbonylase, but the exact molecular function of this protein remains to be…
AT1G02220	208.11	278.261	318.106	1.33709	1.52855	NAC domain containing protein 3;(source:Araport11)
AT1G02230	60.736	93.2764	97.306	1.53577	1.60211	NAC domain containing protein 4;(source:Araport11)
AT1G02300	203.782	251.928	282.559	1.23626	1.38658	Encodes a capase involved in stress induced cell death.
AT1G02360	81.5944	133.286	168.172	1.63352	2.06108	Chitinase family protein;(source:Araport11)
AT1G02440	9.26552	22.1768	30.9951	2.39347	3.34521	A member of ARF GTPase family. A thaliana has 21 members of this family, known to be essential for vesicle coating and uncoating and functions in GTP-binding. Gene encoding ADP-ribosylation factor and similar to other ARFs and ARF-like proteins.
AT1G02450	180.902	265.115	280.727	1.46552	1.55181	NIMIN1 modulates PR gene expression according the following model: NPR1 forms a ternary complex with NIMIN1 and TGA factors upon SAR induction that binds to a positive regulatory cis-element of the PR-1 promoter, termed LS7. This leads to PR-1 gene induction. NIMIN1 decreases transcriptional activation, possibly through its EAR motif, which results in fine-tuning of PR-1 gene expression.
AT1G02660	72.7166	121.826	415.719	1.67535	5.71698	alpha/beta-Hydrolases superfamily protein;(source:Araport11)
AT1G02880	414.18	499.333	455.682	1.2056	1.1002	Encodes a thiamine pyrophosphokinase capable of producing thiamine pyrophosphate from free thiamine.
AT1G02930	1236.4	1730.27	1170.64	1.39944	0.946811	Encodes glutathione transferase belonging to the phi class of GSTs. Naming convention according to Wagner et al. (2002).
AT1G02950	26.6884	45.8415	43.4914	1.71766	1.6296	Encodes glutathione transferase belonging to the phi class of GSTs. Naming convention according to Wagner et al. (2002).
AT1G03130	18277.8	20105.1	21784.9	1.09997	1.19187	Encodes a protein predicted by sequence similarity with spinach PsaD to be photosystem I reaction center subunit II (PsaD2)
AT1G03140	728.491	802.433	887.98	1.1015	1.21893	splicing factor Prp18 family protein;(source:Araport11)
AT1G03210	269.011	435.905	422.159	1.62039	1.5693	Phenazine biosynthesis PhzC/PhzF protein;(source:Araport11)
AT1G03220	378.888	471.273	785.884	1.24383	2.07418	Eukaryotic aspartyl protease family protein;(source:Araport11)
AT1G03230	157.345	223.799	242.614	1.42235	1.54193	Eukaryotic aspartyl protease family protein;(source:Araport11)
AT1G03290	1427.18	1927.71	1759.39	1.35071	1.23278	ELKS/Rab6-interacting/CAST family protein;(source:Araport11)
AT1G03370	897.633	1243.6	1302.99	1.38542	1.45159	C2 calcium/lipid-binding and GRAM domain containing protein;(source:Araport11)
AT1G03400	1377.26	1722.66	1770.21	1.25079	1.28532	A single copy gene that encodes a protein with sequence similarity to tomato E8 (ACC oxidase, the last step in ethylene biosynthesis) involved in ethylene synthesis and fruit ripening in tomato. This gene is not induced by ethylene in siliques. The transcript is found in siliques, etiolated seedlings, leaves, stems and flowers.
AT1G03430	382.01	531.426	497.952	1.39113	1.30351	Encodes AHP5, one of the six Arabidopsis thaliana histidine phosphotransfer proteins (AHPs). AHPs function as redundant positive regulators of cytokinin signaling. Members of the AHP gene family include: AT3G21510 (AHP1), AT3G29350 (AHP2), AT5G39340 (AHP3), AT3G16360 (AHP4), AT1G03430 (AHP5) and AT1G80100 (AHP6).
AT1G03475	2609.17	2887.12	2743.35	1.10653	1.05143	Encodes coproporphyrinogen III oxidase, a key enzyme in the biosynthetic pathway of chlorophyll and heme, a tetrapyrrole pathway. Mutants express cytological and molecular markers associated with the defense responses, usually activated by pathogen infection.
AT1G03495	157.08	215.453	199.853	1.37161	1.2723	HXXXD-type acyl-transferase family protein;(source:Araport11)
AT1G03680	5968.05	6462	6303.31	1.08276	1.05617	encodes a chloroplast thioredoxin similar to prokaryotic thioredoxins.
AT1G03740	739.499	907.178	1035.31	1.22675	1.40002	Protein kinase superfamily protein;(source:Araport11)
AT1G03850	71.5136	129.489	115.102	1.81069	1.60951	Encodes glutaredoxin ATGRXS13, required to facilitate Botrytis cinerea infection of Arabidopsis thaliana plants. Sylvain La Camera et al (2011, PMID:21756272) reported a third splice variant in addition to the two annotated in TAIR10.
AT1G03940	98.0121	212.047	162.389	2.16347	1.65682	HXXXD-type acyl-transferase family protein;(source:Araport11)
AT1G04020	73.1654	101.439	103.698	1.38643	1.41731	Encodes a protein containing two tandem BRCA1 C-Terminal (BRCT) domains, which function in phosphorylation-dependent protein?protein interactions.Loss of function mutations cause defects in meristem organization due to failure to repress WUS. BARD1 binds to WUS promoter and over expression of BARD reduces the extent of WUS expression.
AT1G04280	508.952	586.604	595.044	1.15257	1.16915	P-loop containing nucleoside triphosphate hydrolases superfamily protein;(source:Araport11)
AT1G04313	6.89187	25.8196	27.8631	3.74638	4.04289	None;(source:Araport11)
AT1G04323	12.1192	30.0042	22.6797	2.47576	1.87139	None;(source:Araport11)
AT1G04410	8781.22	9528.41	9099.99	1.08509	1.0363	predicted to encode a cytosolic malate dehydrogenase.
AT1G04440	1766.32	1934.21	2076.27	1.09505	1.17548	casein kinase like 13;(source:Araport11)
AT1G04530	5357.8	5952.87	5478.3	1.11107	1.02249	Encodes one of the 36 carboxylate clamp (CC)-tetratricopeptide repeat (TPR) proteins (Prasad 2010, Pubmed ID: 20856808) with potential to interact with Hsp90/Hsp70 as co-chaperones.
AT1G04600	86.7361	141.023	77.9858	1.62589	0.899115	member of Myosin-like proteins
AT1G04690	1535.58	1670.34	1626.78	1.08775	1.05939	potassium channel beta subunit 1;(source:Araport11)
AT1G04750	847.951	961.799	920.784	1.13426	1.08589	Encodes vesicle-associated membrane protein 7B (VAMP7B, or VAMP721). Required for cell plate formation.VAMP721 interacts with KAT1 and KC1 K+ channels, affects channel gating and suppresses the K+ current within the physiological voltage range.
AT1G04770	352.339	486.899	627.823	1.3819	1.78187	SDI2 is a member of a small family of TPR proteins in Arabidopsis. Like SDI1 it is induced by low sulfer and appears to play a role in negative regulation of glucosinolate biosynthesis.
AT1G04800	8.77625	21.2768	25.3513	2.42436	2.88863	glycine-rich protein;(source:Araport11)
AT1G04850	1427.96	1559.63	1564.88	1.09221	1.09588	ubiquitin-associated (UBA)/TS-N domain-containing protein;(source:Araport11)
AT1G04980	511.932	810.634	650.348	1.58348	1.27038	Encodes a protein disulfide isomerase-like (PDIL) protein, a member of a multigene family within the thioredoxin (TRX) superfamily. Transcript levels for this gene are up-regulated in response to three different chemical inducers of ER stress (dithiothreitol, beta-mercaptoethanol, and tunicamycin). AtIRE1-2 does not appear to be required for this response, but the atbzip60 mutant has a diminished…
AT1G05010	3906.82	4448.97	4888.27	1.13877	1.25122	Encodes 1-aminocyclopropane-1-carboxylate oxidase
AT1G05030	450.639	519.472	493.029	1.15275	1.09407	Major facilitator superfamily protein;(source:Araport11)
AT1G05035	12.7115	35.5027	29.1967	2.79297	2.29688	hypothetical protein;(source:Araport11)
AT1G05180	544.049	613.01	580.329	1.12675	1.06668	Encodes a subunit of the RUB1 activating enzyme that regulates the protein degradation activity of Skp1-Cullin-Fbox complexes, primarily, but not exclusively, affecting auxin responses. Acts alongside AS1 to exclude BP expression from leaves. Promotes degradation of the cytokinin response repressor ARR5.
AT1G05500	849.527	932.935	923.351	1.09818	1.0869	Encodes a endomembrane-localized synaptotagmin. Synaptotagmin family proteins are calcium sensors that regulate exocytosis in mammalian cells.
AT1G05570	1980.66	2699.31	2517.79	1.36284	1.27119	Encodes a callose synthase 1 catalytic subunit . Member of Glycosyltransferase Family- 48.
AT1G05630	543.163	641.014	681.948	1.18015	1.25551	Encodes an inositol polyphosphate 5-phosphatase with phosphatase activity toward only Ins(1,4,5)P3. Induced in response to ABA and wounding treatments. Expressed in young seedlings and flowers, while no transcripts were detectable in maturated roots, stems, and rosette leaves Modulates the development of cotyledon veins through its regulation of auxin homeostasis. Involved in blue light light?sti…
AT1G05640	19.1638	33.4402	30.0171	1.74497	1.56635	Ankyrin repeat family protein;(source:Araport11)
AT1G05805	211.118	272.291	267.949	1.28976	1.26919	basic helix-loop-helix (bHLH) DNA-binding superfamily protein;(source:Araport11)
AT1G06550	657.655	746.061	679.088	1.13443	1.03259	ATP-dependent caseinolytic (Clp) protease/crotonase family protein;(source:Araport11)
AT1G06620	39.4184	62.7216	121.455	1.59118	3.08117	encodes a protein whose sequence is similar to a 2-oxoglutarate-dependent dioxygenase The mRNA is cell-to-cell mobile.
AT1G06640	767.157	1009.08	1031.85	1.31535	1.34503	encodes a protein whose sequence is similar to a 2-oxoglutarate-dependent dioxygenase The mRNA is cell-to-cell mobile.
AT1G07000	595.614	744.015	1250.6	1.24916	2.09968	A member of EXO70 gene family, putative exocyst subunits, conserved in land plants. Arabidopsis thaliana contains 23 putative EXO70 genes, which can be classified into eight clusters on the phylogenetic tree.
AT1G07370	29.6844	47.4715	39.7243	1.5992	1.33822	Encodes putative proliferating cell nuclear antigen involved in cell cycle regulation. May be sumoylated.
AT1G07590	7465.24	10771.2	8258.99	1.44285	1.10633	Tetratricopeptide repeat (TPR)-like superfamily protein;(source:Araport11)
AT1G07620	711.427	880.983	812.624	1.23833	1.14225	GTP-binding protein Obg/CgtA;(source:Araport11)
AT1G07630	505.696	631.758	623.006	1.24928	1.23198	Encodes a protein phosphatase 2C like gene, similar to POL. Involved in leaf development. Knockout mutants have abnormally shaped leaves.
AT1G07700	2082.75	2262.88	2129.46	1.08648	1.02243	Thioredoxin superfamily protein;(source:Araport11)
AT1G07750	488.911	574.561	557.729	1.17519	1.14076	RmlC-like cupins superfamily protein;(source:Araport11)
AT1G07890	5630.78	7076.86	6491.91	1.25682	1.15293	Encodes a cytosolic ascorbate peroxidase APX1. Ascorbate peroxidases are enzymes that scavenge hydrogen peroxide in plant cells. Eight types of APX have been described for Arabidopsis: three cytosolic (APX1, APX2, APX6), two chloroplastic types (stromal sAPX, thylakoid tAPX), and three microsomal (APX3, APX4, APX5) isoforms. At least part of the induction of heat shock proteins during light stres…
AT1G08200	4165.45	4416.74	4920.67	1.06033	1.18131	Encodes a putative UDP-D-apiose/UPD-D-xylose synthetase.
AT1G08310	7.49799	34.3648	8.66461	4.58319	1.15559	alpha/beta-Hydrolases superfamily protein;(source:Araport11)
AT1G08380	43928.4	50580.4	51442.5	1.15143	1.17105	Encodes subunit O of photosystem I.
AT1G08450	4599.92	6828.11	6306.27	1.4844	1.37095	Encodes one of three Arabidopsis calreticulins. In CRT-deficient mouse fibroblasts, this protein restores ER Ca2+ levels. Non-receptor component required for EFR-mediated immunity. Mutants show de-repressed anthocyanin accumulation in the presence of elf18, and EFR accumulation and signalling.
AT1G08550	1004.99	1161.49	1198.61	1.15572	1.19265	Violaxanthin deepoxidase involved in xanthophyll cycle.Two major consequences of the npq1 mutation are the absence of zeaxanthin formation in strong light and the partial inhibition of the quenching of singlet excited chlorophylls in the photosystem II light-harvesting complex
AT1G08650	517.57	636.401	588.141	1.22959	1.13635	Encodes a phosphoenolpyruvate carboxylase kinase that is expressed at highest levels in leaves. Expression is induced by light. The mRNA is cell-to-cell mobile.
AT1G08720	762.185	866.371	851.649	1.13669	1.11738	enhanced disease resistance 1 (EDR1) confers resistance to powdery mildew disease caused by the fungus Erysiphe cichoracearum The mRNA is cell-to-cell mobile.
AT1G08910	424.854	482.219	435.633	1.13502	1.02537	Encodes an SP-RING domain containing protein that functions in sumolaytion and is involved in positive regulation of sulfur metabolism and stress response.
AT1G08920	121.137	188.422	269.633	1.55545	2.22586	Encodes ESL1, a transporter for monosaccharides.
AT1G09060	1179.04	1292.89	1289.05	1.09656	1.0933	JMJ24 is a nuclear localized JmjC domain containing protein. It has been shown to bind to transcribed regions AtSN1 and solo LTR and the promoter of SDC. JMJ24 appears to regulate basal levels of transcription of silenced loci in part by controlling methylation in heterochromatic regions.
AT1G09080	420.529	738.393	566.423	1.75587	1.34693	Heat shock protein 70 (Hsp 70) family protein;(source:Araport11)
AT1G09210	3565.46	4853.8	4142.04	1.36134	1.16171	Encodes one of three Arabidopsis calreticulins.
AT1G09240	31.327	58.2258	31.5868	1.85865	1.00829	Encodes a nicotianamine synthase.
AT1G09350	25.5259	75.9996	45.9248	2.97735	1.79914	Predicted to encode a galactinol synthase
AT1G09390	272.718	342.331	339.939	1.25526	1.24649	GDSL-motif esterase/acyltransferase/lipase. Enzyme group with broad substrate specificity that may catalyze acyltransfer or hydrolase reactions with lipid and non-lipid substrates.
AT1G09430	1440.67	1653.13	1710.17	1.14747	1.18707	Encodes subunit A of the heteromeric enzyme ATP citrate lyase (ACL). In animals, ACL is encoded by a single gene; ACL in Arabidopsis is composed of two polypeptides, ACLA (encoded by 3 genes) and ACLB (encoded by 2 genes). The holoenzyme has an A(4)B(4)stoichiometry. Expression of both ACLA and ACLB but not of either of the subunits alone results in ACL activity.
AT1G09490	1079.38	1176.67	1250.13	1.09014	1.15819	similar to Eucalyptus gunnii alcohol dehydrogenase of unknown physiological function (GI:1143445), Vigna unguiculata (gi:1854445), NOT a cinnamyl-alcohol dehydrogenase; Location of EST gb:H37170, gb:H77227 and gb:AA605565
AT1G09500	182.342	241.761	234.538	1.32586	1.28625	similar to Eucalyptus gunnii alcohol dehydrogenase of unknown physiological function (GI:1143445), Vigna unguiculata (gi:1854445), NOT a cinnamyl-alcohol dehydrogenase
AT1G09560	1092.85	1311.86	1361.87	1.2004	1.24616	Encodes a plasodesmata-located protein involved in regulating primary root growth by controlling phloem-mediated allocation of resources between the primary and lateral root meristems. The mRNA is cell-to-cell mobile.
AT1G09890	15.187	26.9498	30.4362	1.77453	2.0041	Rhamnogalacturonate lyase family protein;(source:Araport11)
AT1G10340	508.527	634.884	1019.43	1.24848	2.00467	Ankyrin repeat family protein;(source:Araport11)
AT1G10657	72.396	130.193	125.833	1.79834	1.73812	transmembrane protein;(source:Araport11)
AT1G10682	206.987	303.023	258.316	1.46397	1.24798	Has been identified as a translated small open reading frame by ribosome profiling.
AT1G10700	169.772	247.345	254.318	1.45693	1.498	Encodes a P-independent phosphoribosyl pyrophosphate (PRPP) synthase.
AT1G10940	2171.08	2344.1	2416.71	1.07969	1.11314	Encodes a plant protein kinase similar to the calcium/calmodulin-dependent protein kinase subfamily and the SNF1 kinase subfamily (SnRK2) whose activity is activated by ionic (salt) and non-ionic (mannitol) osmotic stress. Kinase activity of its homolog in tobacco is induced by hyperosmotic condition within 1 minute.
AT1G11310	2529.86	3186.22	3467.88	1.25945	1.37078	A member of a large family of seven-transmembrane domain proteins specific to plants, homologs of the barley mildew resistance locus o (MLO) protein. The Arabidopsis genome contains 15 genes encoding MLO proteins, with localization in plasma membrane. Phylogenetic analysis revealed four clades of closely-related AtMLO genes. ATMLO2 belongs to the clade IV, with AtMLO3, AtMLO6 and AtMLO12. The gen…
AT1G11330	875.964	1324.21	1286.18	1.51172	1.46831	S-locus lectin protein kinase family protein;(source:Araport11)
AT1G11580	503.671	678.511	658.288	1.34713	1.30698	methylesterase PCR A;(source:Araport11)
AT1G11660	602.79	713.022	679.92	1.18287	1.12795	heat shock protein 70 (Hsp 70) family protein;(source:Araport11)
AT1G11740		3.44525	2.48423	#DIV/0!	#DIV/0!	ankyrin repeat family protein;(source:Araport11)
AT1G11840	4070.18	4807.76	5048.59	1.18122	1.24038	Encodes Ni+ dependent glyoxalase I homolog ATGLX1.
AT1G11890	793.231	918.008	943.84	1.1573	1.18987	member of SEC22 Gene Family
AT1G12090	1972.8	2782.71	3461.5	1.41054	1.75461	extensin-like protein (ELP)
AT1G12140	1319.49	1481.48	1445.2	1.12277	1.09527	belongs to the flavin-monooxygenase (FMO) family, encodes a glucosinolate S-oxygenase that catalyzes the conversion of methylthioalkyl glucosinolates to methylsulfinylalkyl glucosinolates
AT1G12360	1209.5	1424.91	1482.33	1.17809	1.22557	encodes a Sec1 protein and expressed throughout the plant. physically interacts with Syntaxin1 and is required for cytokinesis.
AT1G12750	334.002	424.964	377.896	1.27234	1.13142	RHOMBOID-like protein 6;(source:Araport11)
AT1G12840	2585.84	2908.07	2812.44	1.12461	1.08763	Encodes subunit C of the vacuolar H(+)-ATPase (V-ATPase). Bound and phosphorylated by AtWNK8. The mRNA is cell-to-cell mobile.
AT1G12990	810.424	1002.42	1013.06	1.2369	1.25004	beta-1,4-N-acetylglucosaminyltransferase family protein;(source:Araport11)
AT1G13000	330.967	421.539	446.77	1.27366	1.34989	transmembrane protein, putative (DUF707);(source:Araport11)
AT1G13060	1412.63	1565.69	1431.74	1.10835	1.01352	Encodes 20S proteasome beta subunit PBE1 (PBE1).
AT1G13080	2614.51	3064.1	3772.14	1.17196	1.44277	cytochrome P450 monooxygenase
AT1G13110	2460.29	2700.09	3059.55	1.09747	1.24357	member of CYP71B The mRNA is cell-to-cell mobile.
AT1G13210	696.392	1064.65	1242.09	1.52881	1.78361	autoinhibited Ca2+/ATPase II;(source:Araport11)
AT1G13245	1164.39	1418.77	1607.19	1.21846	1.38028	ROTUNDIFOLIA like 17;(source:Araport11)
AT1G13260	601.075	898.044	2010.71	1.49406	3.34518	Encodes an AP2/B3 domain transcription factor which is upregulated in response to low temperature. It contains a B3 DNA binding domain. It has circadian regulation and may function as a negative growth regulator. The mRNA is cell-to-cell mobile.
AT1G13440	30493.5	34765.5	32276.8	1.1401	1.05848	The expression level of GAPC-2 is upregulated in Arabidopsis seedlings exposed to cadmium.
AT1G13450	547.237	630.63	636.288	1.15239	1.16273	Encodes GT-1, a plant transcription factor that binds to one of the cis-acting elements, BoxII, which resides within the upstream promoter region of light-responsive genes. GT-1 was assumed to act as a molecular switch modulated through Ca(2+)-dependent phosphorylation/dephosphorylation in response to light signals.
AT1G13470	665.471	1234.31	913.299	1.85479	1.37241	hypothetical protein (DUF1262);(source:Araport11)
AT1G13650	2507.96	3079.64	3514.13	1.22795	1.40119	hypothetical protein;(source:Araport11)
AT1G13750	282.624	441.803	419.434	1.56322	1.48407	Encodes a purple acid phosphatase whose expression is responsive to both phosphate (Pi) and phosphite (Phi) in roots.
AT1G13830	29.1096	49.6481	45.1086	1.70556	1.54962	Carbohydrate-binding X8 domain superfamily protein;(source:Araport11)
AT1G13930	5915.48	7332.85	6979.91	1.2396	1.17994	Involved in response to salt stress. Knockout mutants are hypersensitive to salt stress. The mRNA is cell-to-cell mobile.
AT1G13990	789.974	1075.44	1025.41	1.36136	1.29803	plant/protein;(source:Araport11)
AT1G14000	1831.97	2032.65	1953.01	1.10954	1.06607	Encodes a protein with similarity to members of the C1 subgroup of MAP kinase kinase kinases. Interacts physically with the receptor kinase BRL2/VH1 and appears to be involved in auxin and brassinosteriod signaling. The mRNA is cell-to-cell mobile.
AT1G14010	332.994	402.537	335.845	1.20884	1.00856	emp24/gp25L/p24 family/GOLD family protein;(source:Araport11)
AT1G14200	482.813	648.62	3309.15	1.34342	6.85389	RING/U-box superfamily protein;(source:Araport11)
AT1G14250	35.9134	328.983	444.92	9.16045	12.3887	GDA1/CD39 nucleoside phosphatase family protein;(source:Araport11)
AT1G14360	473.083	707.683	732.8	1.49589	1.54899	UDP-galactose transporter 3;(source:Araport11)
AT1G14370	244.321	311.433	455.474	1.27469	1.86425	Encodes protein kinase APK2a. Protein is N-myristoylated.
AT1G14630	7.59524	17.6536	19.7436	2.3243	2.59947	XRI1-like protein;(source:Araport11)
AT1G14740	976.19	1108.14	1499.74	1.13517	1.53632	Encodes a PHD-finger protein that, with TTA1, is redundantly required for MP-dependent embryonic root meristem initiation.
AT1G14790	559.423	713.507	753.969	1.27543	1.34776	Encodes RNA-dependent RNA polymerase. While not required for virus-induced post-transcriptional gene silencing (PTGS), it can promote turnover of viral RNAs in infected plants. Nomenclature according to Xie, et al. (2004). Involved in the production of Cucumber Mosaic Virus siRNAs.
AT1G14880	8579.28	14288.3	11948.2	1.66544	1.39268	PLANT CADMIUM RESISTANCE 1;(source:Araport11)
AT1G14890	65.3039	103.854	121.175	1.59032	1.85556	Plant invertase/pectin methylesterase inhibitor superfamily protein;(source:Araport11)
AT1G15120	1602.99	1899.58	1665.78	1.18502	1.03917	Ubiquinol-cytochrome C reductase hinge protein;(source:Araport11)
AT1G15790	333.255	428.534	410.252	1.28591	1.23105	mediator of RNA polymerase II transcription subunit 15a-like protein;(source:Araport11)
AT1G15890	74.1462	120.99	135.781	1.63178	1.83127	Disease resistance protein (CC-NBS-LRR class) family;(source:Araport11)
AT1G16080	3784.95	4094.15	4434.59	1.08169	1.17164	nuclear protein;(source:Araport11)
AT1G16110	163.859	274.171	413.515	1.67322	2.52361	Encodes a WAK-like receptor-like kinase with a cytoplasmic Ser/Thr protein kinase domain and an extracellular domain with EGF-like repeats. It has been shown to be localized to the cell wall.
AT1G16260	1593.68	1943.78	2068.26	1.21968	1.29779	Wall-associated kinase family protein;(source:Araport11)
AT1G16410	4622.06	5883.03	5329.6	1.27282	1.15308	member of CYP79F The mRNA is cell-to-cell mobile.
AT1G16470	903.612	1043.28	967.663	1.15457	1.07088	Encodes 20S proteasome subunit PAB1 (PAB1).
AT1G16670	481.496	588.547	623.966	1.22233	1.29589	Encodes a cold-activated plasma membrane protein cold-responsive protein kinase that phosphorylates 14-3-3 proteins. The phosphorylated 14-3-3 proteins shuttle from the cytosol to the nucleus, where they interact with and destabilize the key cold-responsive C-repeat-binding factor (CBF) proteins, modulate CBF stability and the response to cold stress.
AT1G17290	2450.37	3149.19	3007	1.28519	1.22716	Encodes for alanine aminotransferase (ALAAT1), involved in alanine catabolism during plants recovery from hypoxia The mRNA is cell-to-cell mobile.
AT1G17330	321.184	386.13	379.073	1.20221	1.18024	Metal-dependent phosphohydrolase;(source:Araport11)
AT1G17360	2913.38	3187.15	3376.25	1.09397	1.15888	LOW protein: protein phosphatase 1 regulatory subunit-like protein;(source:Araport11)
AT1G17380	64.3544	103.967	311.549	1.61553	4.84115	jasmonate-zim-domain protein 5;(source:Araport11)
AT1G17420	326.804	495.697	1638.29	1.5168	5.01307	LOX3 encode a Lipoxygenase. Lipoxygenases (LOXs) catalyze the oxygenation of fatty acids (FAs).
AT1G17650	578.735	652.388	618.281	1.12727	1.06833	Glyoxylate reductase located in chloroplasts.
AT1G17700	13.8022	28.1535	27.8398	2.03978	2.01705	prenylated RAB acceptor 1.F1;(source:Araport11)
AT1G17710	8.54828	84.6638	6.87051	9.9042	0.803731	Encodes a phosphoethanolamine/phosphocholine phosphatase. It is likely to be involved in the liberation of inorganic phosphate from intracellular sources. Expression is upregulated in the shoot of cax1/cax3 mutant.
AT1G17890	445.01	553.217	489.196	1.24316	1.09929	NAD(P)-binding Rossmann-fold superfamily protein;(source:Araport11)
AT1G17970	172.362	264.145	302.434	1.5325	1.75464	RING/U-box superfamily protein;(source:Araport11)
AT1G18150	1004.46	1252.47	1312.37	1.2469	1.30654	Encodes mitogen-activated protein kinase 8 (MPK8). MPK8 connects protein phosphorylation, Ca2+, and ROS in the wound-signaling pathway.
AT1G18360	424.16	605.153	722.522	1.42671	1.70342	alpha/beta-Hydrolases superfamily protein;(source:Araport11)
AT1G18590	1008.92	1330.22	1263.61	1.31845	1.25244	encodes a desulfoglucosinolate sulfotransferase, involved in the final step of glucosinolate core structure biosynthesis. Has a broad-substrate specificity with preference with methionine-derived desulfoglucosinolates.
AT1G18620	1637.35	1911.33	2104.2	1.16733	1.28513	LONGIFOLIA protein;(source:Araport11)
AT1G18740	597.635	692.529	2905.2	1.15878	4.86116	ROH1, putative (DUF793);(source:Araport11)
AT1G18910	273.616	334.593	316.608	1.22285	1.15712	zinc ion binding protein;(source:Araport11)
AT1G19180	94.6403	195.971	1319.28	2.0707	13.9399	JAZ1 is a nuclear-localized protein involved in jasmonate signaling. JAZ1 transcript levels rise in response to a jasmonate stimulus. JAZ1 can interact with the COI1 F-box subunit of an SCF E3 ubiquitin ligase in a yeast-two-hybrid assay only in the presence of jasmonate-isoleucine (JA-ILE) or coronatine. Application of jasmonate methyl ester to Arabidopsis roots reduces the levels of a JAZ1:GUS …
AT1G19270	261.759	323.877	347.547	1.23731	1.32774	Encodes a ubiquitin-activated peptidase that is a member of a small (7 member) ubiquitin binding protein family. It appears to play a role in regulation of endoreduplication in leaf epidermal tissue.
AT1G19310	92.5085	142.582	155.391	1.54128	1.67975	RING/U-box superfamily protein;(source:Araport11)
AT1G19330	280.567	344.013	395.4	1.22613	1.40929	histone deacetylase complex subunit;(source:Araport11)
AT1G19380	60.1877	92.9316	464.808	1.54403	7.72263	sugar, putative (DUF1195);(source:Araport11)
AT1G19570	2214.85	3129.97	3208.66	1.41317	1.4487	Encodes a member of the dehydroascorbate reductase gene family. Critical for a mutualistic symbiosis between the host Arabidopsis and the root colonizing fungus Piriformospora indica.Encodes about 50-60% of extractable leaf GSH-dependent DHAR activity, but single knockout mutants show unaltered ascorbate and glutathione status in optimal and oxidative stress conditions (PMID:28381499). Acts redun…
AT1G19670	1494.75	2347.64	3224.09	1.5706	2.15694	Chlorophyllase is the first enzyme involved in chlorophyll degradation. It catalyzes the hydrolysis of the ester bond to yield chlorophyllide and phytol. AtCLH1 lacks a typical signal sequence for the chloroplast. Its expression is induced rapidly by methyljasmonate, a known promoter of senescence and chlorophyll degradation.
AT1G19770	1083.92	1255.1	3486.56	1.15792	3.21662	Member of a family of proteins related to PUP1, a purine transporter. May be involved in the transport of purine and purine derivatives such as cytokinins, across the plasma membrane. The mRNA is cell-to-cell mobile.
AT1G19960	1103.03	1634.91	1748.84	1.4822	1.58549	transcription factor;(source:Araport11)
AT1G20100	1341.55	1504.43	1561.94	1.12141	1.16428	DNA ligase-like protein;(source:Araport11)
AT1G20110	1432.01	1612.6	1545.36	1.12611	1.07915	Encodes a protein that is localized to the peripheral membrane of late endosomal compartments. Involved in the regulation of mulitivesicular/prevacuolar compartment protein sorting. Loss of function mutations are embryo lethal. Regulates IRT1-dependent metal transport and metal homeostasis. The mRNA is cell-to-cell mobile.
AT1G20160	676.084	816.282	744.767	1.20737	1.10159	Encodes two isoforms. One (SBT5.2(a) ) is a secreted, cell wall localized subtilisin-like serine protease that is involved in regulation of stomatal development. The second isoform (SBT5.2(b) is localized to endosomes.
AT1G20260	3229.77	3613.37	3477.79	1.11877	1.07679	One of three genes encoding the vacuolar ATP synthase subunit B1. The protein binds to and co-localizes with F-actin, bundles F-actin to form higher-order structure, and stabilizes actin filaments in vitro. The mRNA is cell-to-cell mobile.
AT1G20450	2411.88	3124.37	4147.16	1.29541	1.71947	Encodes a gene induced by low temperature and dehydration. Inhibits e.coli growth while overexpressed. Belongs to the dehydrin protein family, which contains highly conserved stretches of 7-17 residues that are repetitively scattered in their sequences, the K-, S-, Y- and lysine rich segments. LTI29 and LTI30 double overexpressors confer cold tolerance. Localized to membranes and cytoplasm.
AT1G20510	772.347	1172.31	3540.39	1.51785	4.58394	OPC-8:0 CoA ligase1;(source:Araport11)
AT1G20620	11382	15308.7	14838.6	1.34499	1.30369	Catalase, catalyzes the breakdown of hydrogen peroxide (H2O2) into water and oxygen. The mRNA is cell-to-cell mobile.
AT1G20780	560.375	702.111	753.87	1.25293	1.34529	Encodes a protein containing a U-box and an ARM domain. Homozygous mutant seedlings have a seedling lethal phenotype with widespread cell death lesions throughout the cotyledons and roots.
AT1G20850	272.531	365.856	354.2	1.34244	1.29967	Cysteine peptidase. Enzyme activity detected in leaf.
AT1G21130	739.608	998.005	1441.9	1.34937	1.94954	O-methyltransferase family protein;(source:Araport11)
AT1G21250	6140.24	9627.86	10711.4	1.56799	1.74446	Encodes a cell wall-associated kinase that interacts with AtGRP3 and may function as a signaling receptor of extracellular matrix component such as oligogalacturonides. The mRNA is cell-to-cell mobile.
AT1G21270	1524.15	2825.05	3034.86	1.85352	1.99118	cytoplasmic serine/threonine protein kinase induced by salicylic acid. mutant plants exhibit a loss of cell expansion and dependence on sugars and salts for seedling growth, affecting the expression and activity of vacuolar invertase.
AT1G21380	837.383	986.986	1000.24	1.17866	1.19448	Target of Myb protein 1;(source:Araport11)
AT1G21440	723.175	904.505	894.405	1.25074	1.23678	Phosphoenolpyruvate carboxylase family protein;(source:Araport11)
AT1G21550	130.596	164.321	526.188	1.25824	4.02914	Calcium-binding EF-hand family protein;(source:Araport11)
AT1G21580	4990.22	5606.45	5566.38	1.12349	1.11546	Encodes a zinc-finger protein that co-localizes with the exosome-associated RNA helicase HEN2 and functions as a co-factor of nuclear RNA quality control by the nucleoplasmic exosome.
AT1G21610	578.25	655.977	608.651	1.13442	1.05257	wound-responsive family protein;(source:Araport11)
AT1G21720	979.096	1082.52	992.353	1.10563	1.01354	20S proteasome beta subunit PBC1 truncated protein (PBC1)
AT1G21750	2405.13	3828.57	2794.35	1.59184	1.16183	Encodes a protein disulfide isomerase-like (PDIL) protein, a member of a multigene family within the thioredoxin (TRX) superfamily; isoform contains non-consensus GA donor splice site at intron 9. Transcript levels for this gene are up-regulated in response to three different chemical inducers of ER stress (dithiothreitol, beta-mercaptoethanol, and tunicamycin). Neither AtIRE1-2 nor AtbZIP60 appe…
AT1G21900	858.845	961.552	912.064	1.11959	1.06197	Encodes an ER-localized p24 protein. Interacts with p24beta2 at ER export sites for ER exit and coupled transport to the Golgi apparatus. Once in the Golgi, p24delta5 interacts very efficiently with the COPI machinery for retrograde transport back to the ER.
AT1G22070	481.351	770.946	703.851	1.60163	1.46224	Encodes a transcription factor. Like other TGAla-related factors, TGA3 has a highly conserved bZIP region and exhibits similar DNA-binding properties.
AT1G22170	16.2696	41.1312	35.1707	2.5281	2.16174	Phosphoglycerate mutase family protein;(source:Araport11)
AT1G22280	1037.11	1303.6	1413.94	1.25695	1.36335	Encodes a phytochrome-associated protein, PAPP2C (phytochrome-associated protein phosphatase type 2C). PAPP2C interacts in the nucleus with phyA (phytochrome A) and phyB. Functions as a regulator of phytochrome-interacting factor PIF3 by dephosphorylating phytochromes in the nucleus.
AT1G22360	200.834	250.556	279.214	1.24758	1.39027	UDP-glucosyl transferase 85A2;(source:Araport11)
AT1G22410	2583.4	2996.45	2886.32	1.15989	1.11726	Class-II DAHP synthetase family protein;(source:Araport11)
AT1G22450	1045.43	1172.12	1114.44	1.12118	1.06601	subunit 6b of cytochrome c oxidase
AT1G22510	85.8084	121.287	129.389	1.41346	1.50788	E3 ubiquitin-protein ligase RNF170-like protein (DUF 1232);(source:Araport11)
AT1G22650	227.642	343.267	361.949	1.50792	1.58999	Plant neutral invertase family protein;(source:Araport11)
AT1G22750	1600.72	1871.31	1796.16	1.16904	1.12209	transmembrane protein;(source:Araport11)
AT1G23080	1273.32	1390.58	1432.48	1.09209	1.125	Encodes a novel component of auxin efflux that is located apically in the basal cell and is involved during embryogenesis in setting up the apical-basal axis in the embryo. It is also involved in pattern specification during root development. In roots, it is expressed at lateral and basal membranes of provascular cells in the meristem and elongation zone, whereas in the columella cells it coincid…
AT1G23110	3.5038	41.775	3.10873	11.9227	0.887244	fold protein;(source:Araport11)
AT1G23140	77.785	118.553	73.103	1.52411	0.939808	Expression is upregulated in the shoot of cax1/cax3 mutant.
AT1G23390	1974.93	3168.41	4886.36	1.60431	2.47419	A kelch domain-containing F-box protein. Its N terminus contains a typical F-box motif but its C-terminal domain only consists of one predicted kelch motif. Predicted to be stu Interacts with chalcone synthase CHS to mediate CHS ubiquitination and degradation.
AT1G23490	3135.95	3733.54	4279.68	1.19056	1.36472	Gene encoding ADP-ribosylation factor and similar to other ARFs and ARF-like proteins. A member of ARF GTPase family. Arabidopsis has 21 known members, known to be essential for vesicle coating and uncoating and functions in GTP-binding. The gene is shown to play a role in cell division, cell expansion and cellulose production using antisense construct.
AT1G23800	41.0644	59.6519	75.5396	1.45264	1.83954	Encodes a mitochondrial aldehyde dehydrogenase; nuclear gene for mitochondrial product.
AT1G23850	53.4197	76.7257	77.3623	1.43628	1.4482	transmembrane protein;(source:Araport11)
AT1G24070	28.98	89.6235	70.0408	3.0926	2.41687	encodes a gene similar to cellulose synthase
AT1G24100	1642.77	2116.92	2403.63	1.28863	1.46316	Encodes a UDP-glucose:thiohydroximate S-glucosyltransferase, involved in glucosinolate biosynthesis
AT1G24145	619.24	750.836	938.328	1.21251	1.51529	transmembrane protein;(source:Araport11)
AT1G24147	2269.32	3370.4	3804.05	1.4852	1.67629	transmembrane protein;(source:Araport11)
AT1G24150	475.489	568.532	587.009	1.19568	1.23454	Encodes a group I formin. Localized to cell junctions. Polymerizes actin. Binds profilin.
AT1G24170	243.614	300.376	440.742	1.233	1.80918	Encodes a protein with putative galacturonosyltransferase activity.
AT1G24440	187.651	241.649	251.512	1.28776	1.34032	RING/U-box superfamily protein;(source:Araport11)
AT1G24625	214.086	267.546	268.459	1.24971	1.25398	Encodes a zinc finger protein containing only a single zinc finger.
AT1G25230	205.62	242.935	241.997	1.18148	1.17692	Calcineurin-like metallo-phosphoesterase superfamily protein;(source:Araport11)
AT1G25550	722.253	815.323	1344.89	1.12886	1.86207	myb-like transcription factor family protein;(source:Araport11)
AT1G25560	201.85	289.165	736.356	1.43258	3.64804	Encodes a member of the RAV transcription factor family that contains AP2 and B3 binding domains. Involved in the regulation of flowering under long days. Loss of function results in early flowering. Overexpression causes late flowering and repression of expression of FT. Novel transcriptional regulator involved in ethylene signaling. Promoter bound by EIN3. EDF1 in turn, binds to promoter elemen…
AT1G25580	222.723	268.581	288.575	1.20589	1.29567	Encodes suppressor of gamma response 1 (SOG1), a putative transcription factor governing multiple responses to DNA damage.
AT1G26100	28.9985	46.1919	52.79	1.59291	1.82044	Cytochrome b561/ferric reductase transmembrane protein family;(source:Araport11)
AT1G26130	508.802	631.789	621.999	1.24172	1.22248	ATPase E1-E2 type family protein / haloacid dehalogenase-like hydrolase family protein;(source:Araport11)
AT1G26150	2927.04	3560.77	3466.91	1.21651	1.18444	Encodes a member of the proline-rich extensin-like receptor kinase (PERK) family. This family consists of 15 predicted receptor kinases (PMID: 15653807).
AT1G26270	974.186	1096.62	1390.64	1.12568	1.42749	Phosphatidylinositol 3- and 4-kinase family protein;(source:Araport11)
AT1G26440	355.042	480.782	458.166	1.35415	1.29046	uptake assays in yeast mutants indicated this splice variant is a cellular importer for allantoin, uracil and xanthine
AT1G26580	1578.41	1725	1777.69	1.09287	1.12626	ELM2 domain protein;(source:Araport11)
AT1G26640	334.096	401.372	402.609	1.20137	1.20507	Encodes a cytosolic isopentenyl phosphate kinase that plays an important role in regulating the formation of both MVA (mevalonic acid) and MEP (methylerythritol phosphate) pathway-derived terpenoid compounds by controlling the ratio of IP/DMAP to IPP/DMAPP. IPP and DMAPP are the universal C5 building blocks of all natural terpenoids. IPK enhances terpenoid formation by returning IP/DMAP to the te…
AT1G26690	520.864	639.479	612.221	1.22773	1.1754	emp24/gp25L/p24 family/GOLD family protein;(source:Araport11)
AT1G26800	345.025	493.695	2125.58	1.4309	6.16066	RING/U-box superfamily protein;(source:Araport11)
AT1G26820	31.2599	49.6674	40.8959	1.58885	1.30826	Encodes ribonuclease RNS3.
AT1G27210	151.441	231.63	275.93	1.5295	1.82203	ARM repeat superfamily protein;(source:Araport11)
AT1G27290	728.566	846.215	1099.44	1.16148	1.50904	transmembrane protein;(source:Araport11)
AT1G27330	1023.26	1360.87	1255.93	1.32993	1.22737	Ribosome associated membrane protein RAMP4;(source:Araport11)
AT1G27350	668.8	782.879	735.338	1.17057	1.09949	Ribosome associated membrane protein RAMP4;(source:Araport11)
AT1G27770	1870	2273.27	4375.25	1.21565	2.33971	Encodes a chloroplast envelope Ca2+-ATPase with an N-terminal autoinhibitor.
AT1G28110	144.902	178.699	192.12	1.23324	1.32586	serine carboxypeptidase-like 45;(source:Araport11)
AT1G28230	332.664	404.266	398.491	1.21524	1.19788	Encodes a transporter that transports purines,cytokinins and other adenine derivatives. Expressed in the leaf hydathodes where it may be involved in re-uptake of cytokinins during guttation.
AT1G28250	205.227	265.548	274.433	1.29392	1.33721	transmembrane protein;(source:Araport11)
AT1G28260	293.59	343.124	368.243	1.16872	1.25427	Telomerase activating protein Est1;(source:Araport11)
AT1G28340	1089.3	1203.05	1224.98	1.10443	1.12457	receptor like protein 4;(source:Araport11)
AT1G28600	1671.83	1898.1	2029.33	1.13534	1.21383	GDSL-motif esterase/acyltransferase/lipase. Enzyme group with broad substrate specificity that may catalyze acyltransfer or hydrolase reactions with lipid and non-lipid substrates.
AT1G28610	679.58	884.851	879.8	1.30206	1.29462	GDSL-motif esterase/acyltransferase/lipase. Enzyme group with broad substrate specificity that may catalyze acyltransfer or hydrolase reactions with lipid and non-lipid substrates.
AT1G29240	334.39	418.692	428.044	1.2521	1.28007	transcription initiation factor TFIID subunit, putative (DUF688);(source:Araport11)
AT1G29310	396.379	480.098	439.812	1.21121	1.10957	SecY protein transport family protein;(source:Araport11)
AT1G29400	3585.69	4034.36	4475.6	1.12513	1.24818	A member of mei2-like gene family, predominantly plant-based family of genes encoding RNA binding proteins with characteristic presence of a highly conserved RNA binding motif first described in the mei2 gene of the fission yeast S. pombe. In silico analyses reveal nine mei2 -like genes in A. thaliana. They were grouped into four distinct clades, based on overall sequence similarity and subfamily…
AT1G29430	526.655	669.657	347.77	1.27153	0.660337	SAUR-like auxin-responsive protein family;(source:Araport11)
AT1G29440	190.792	281.112	159.054	1.47339	0.833648	SAUR-like auxin-responsive protein family;(source:Araport11)
AT1G29450	242.29	392.386	236.296	1.61949	0.975262	SAUR-like auxin-responsive protein family;(source:Araport11)
AT1G29460	266.242	353.288	213.375	1.32694	0.801433	SAUR-like auxin-responsive protein family;(source:Araport11)
AT1G29500	296.279	410.603	319.229	1.38586	1.07746	SAUR-like auxin-responsive protein family;(source:Araport11)
AT1G29510	193.16	298.773	220.701	1.54676	1.14258	This locus was referred to as SAUR68 in PMID:17948056 but the nomenclature should be SAUR67.
AT1G29520	56.2815	91.1178	98.3771	1.61896	1.74795	AWPM-19-like family protein;(source:Araport11)
AT1G29690	373.146	467.718	865.198	1.25344	2.31866	Encodes a protein containing a domain with significant homology to the MACPF (membrane attack complex and perforin) domain of complements and perforin proteins that are involved in innate immunity in animals. Transgenic <i>cad1-1</i> mutant plants show lesions seen in the hypersensitive response, as well as a spontaneous activation of expression of pathogenesis-related genes and leading to a 32-f…
AT1G29910	59267	71989.8	86203.4	1.21467	1.45449	member of Chlorophyll a/b-binding protein family
AT1G30200	709.996	823.91	889.542	1.16044	1.25288	F-box family protein;(source:Araport11)
AT1G30380	32190.7	37033.9	36622.4	1.15046	1.13767	Encodes subunit K of photosystem I reaction center. The mRNA is cell-to-cell mobile.
AT1G30410	1212.41	1407.87	1197.37	1.16122	0.987597	member of MRP subfamily
AT1G30510	223.663	291.487	274.146	1.30324	1.22571	Encodes a root-type ferredoxin:NADP(H) oxidoreductase.
AT1G30610	573.756	675.866	594.103	1.17797	1.03546	Mutations in this locus result in embryo lethality. Embryo shape at seed maturity is globular.
AT1G30900	988.593	1591.13	1272.44	1.60948	1.28712	VACUOLAR SORTING RECEPTOR 6;(source:Araport11)
AT1G31230	1418.13	1734.51	1479.1	1.2231	1.043	Encodes a bifunctional aspartate kinase/homoserine dehydrogenase. These two activities catalyze the first and the third steps toward the synthesis of the essential amino acids threonine, isoleucine and methionine.
AT1G31540	2558.75	3104.46	3759.26	1.21327	1.46918	Disease resistance protein (TIR-NBS-LRR class) family;(source:Araport11)
AT1G31550	250.974	441.762	441.578	1.76019	1.75946	GDSL-motif esterase/acyltransferase/lipase. Enzyme group with broad substrate specificity that may catalyze acyltransfer or hydrolase reactions with lipid and non-lipid substrates.
AT1G31580	48946.6	65491.5	59616.1	1.33802	1.21798	Encodes cell wall protein. ECS1 is not a Xcc750 resistance gene, but the genetic data indicate that ECS1 is linked to a locus influencing resistance to Xcc750. The mRNA is cell-to-cell mobile.
AT1G31710	117.401	186.876	152.633	1.59177	1.3001	Copper amine oxidase family protein;(source:Araport11)
AT1G32080	10592.2	11546.4	11755.4	1.09008	1.10981	Encodes a plant LrgAB/CidAB protein localized to the chloroplast envelope that is involved in chloroplast development, carbon partitioning and leaf senescence. The gene may have evolved from gene fusion of bacterial lrgA and lrgB.
AT1G32100	132.79	173.954	156.806	1.30999	1.18085	Encodes a pinoresinol reductase involved in lignan biosynthesis. Expressed strongly in roots and less strongly in stems. Shows specificity for pinoresinol and not lariciresinol.
AT1G32210	424.854	530.159	465.714	1.24786	1.09617	Encodes protein involved in suppression of apoptosis. Complements a mammalian apoptosis suppressor mutation.
AT1G32220	3678.6	4076.61	4323.08	1.1082	1.1752	NAD(P)-binding Rossmann-fold superfamily protein;(source:Araport11)
AT1G32230	6544.03	6897.36	6661.01	1.05399	1.01788	Encodes a protein belonging to the (ADP-ribosyl)transferase domain-containing subfamily of WWE protein-protein interaction domain protein family. Superoxide radicals are necessary and sufficient to propagate cell death or lesion formation in rcd1 mutants. Without stress treatment, RCD1 is localized in the nucleus. Under high salt or oxidative stress, RCD1 is found not only in the nucleus but also…
AT1G32380	487.746	567.871	496.939	1.16427	1.01885	Encodes a P-dependent phosphoribosyl pyrophosphate (PRPP) synthase.
AT1G32540	393.141	451.895	438.155	1.14945	1.1145	Encodes a protein with 3 plant-specific zinc finger domains that acts as a positive regulator of cell death.
AT1G32700	1141.45	1412.46	1576.96	1.23743	1.38154	PLATZ transcription factor family protein;(source:Araport11)
AT1G33560	415.006	520.399	549.565	1.25396	1.32424	Encodes a NBS-LRR disease resistance protein that possesses N-terminal kinase subdomains. Activation tagged mutant of ADR1 showed elevated levels of SA and reactive oxygen species in addition to number of defense gene transcripts. Exhibits resistance to number of microbial pathogens.
AT1G33590	1091.43	1535.27	2368.2	1.40666	2.16981	Leucine-rich repeat (LRR) family protein;(source:Araport11)
AT1G33600	1055.75	1186.64	2188.96	1.12398	2.07338	Leucine-rich repeat (LRR) family protein;(source:Araport11)
AT1G33610	108.029	146.383	399.737	1.35504	3.7003	Leucine-rich repeat (LRR) family protein;(source:Araport11)
AT1G33720	955.257	1060.74	988.489	1.11042	1.03479	member of CYP76C
AT1G33800	29.4703	45.4843	55.1705	1.54339	1.87207	Encodes a glucuronoxylan(GX)-speci&#64257;c 4-O-methyltransferase responsible for methylating GlcA residues in GX. Reduced methylation of GX ingxmt1-1 plants is correlated with altered lignin composition. The mRNA is cell-to-cell mobile.
AT1G33811	67.9854	107.863	112.364	1.58656	1.65276	GDSL-motif esterase/acyltransferase/lipase. Enzyme group with broad substrate specificity that may catalyze acyltransfer or hydrolase reactions with lipid and non-lipid substrates.
AT1G33950	9.37201	21.8408	10.5762	2.33043	1.12849	Avirulence induced gene (AIG1) family protein;(source:Araport11)
AT1G33960	982.298	1383.8	1143.42	1.40873	1.16403	Identified as a gene that is induced by avirulence gene avrRpt2 and RPS2 after infection with Pseudomonas syringae pv maculicola strain ES4326 carrying avrRpt2
AT1G33970	466.807	646.192	722.942	1.38428	1.5487	P-loop containing nucleoside triphosphate hydrolases superfamily protein;(source:Araport11)
AT1G33990	1377.84	1627.6	1661.67	1.18126	1.20599	Encodes a protein predicted to act as a carboxylesterase. It has similarity to the SABP2 methyl salicylate esterase from tobacco. This protein does not act on methyl IAA, methyl JA, MeSA, MeGA4, or MEGA9 in vitro.
AT1G34130	758.437	948.404	905.456	1.25047	1.19385	Encodes homolog of yeast STT3, a subunit of oligosaccharyltransferase.
AT1G34220	839.14	961.451	964.858	1.14576	1.14982	Regulator of Vps4 activity in the MVB pathway protein;(source:Araport11)
AT1G34300	470.597	532.033	548.132	1.13055	1.16476	lectin protein kinase family protein;(source:Araport11)
AT1G34420	205.413	299.316	270.146	1.45715	1.31514	leucine-rich repeat transmembrane protein kinase family protein;(source:Araport11)
AT1G34570	649.534	733.773	629.48	1.12969	0.969124	Essential protein Yae1, N-terminal;(source:Araport11)
AT1G34750	1027.88	1312.17	1363.93	1.27657	1.32693	Protein phosphatase 2C family protein;(source:Araport11)
AT1G35180	73.8927	106.778	109.067	1.44504	1.47601	TRAM, LAG1 and CLN8 (TLC) lipid-sensing domain containing protein;(source:Araport11)
AT1G35230	334.216	424.302	324.507	1.26954	0.970949	Encodes arabinogalactan-protein (AGP5). The mRNA is cell-to-cell mobile.
AT1G35350	654.817	788.487	966.989	1.20413	1.47673	EXS (ERD1/XPR1/SYG1) family protein;(source:Araport11)
AT1G35580	1776.23	2094.17	2074.24	1.179	1.16777	CINV1 / A/N-InvG is an alkaline/neutral invertase that breaks sucrose down into fructose and glucose (GH100). The exact localization of CINV1 remains under investigation but there is evidence that fluorescently-tagged CINV1 localizes to the cytoplasm. atinvg mutants have reduced root growth, reduced invertase activity, and increased expression of antioxidant genes under basal conditions. The leve…
AT1G35710	10174.8	16494.6	16463.6	1.62112	1.61807	kinase family with leucine-rich repeat domain-containing protein;(source:Araport11)
AT1G35720	1435.82	1852.68	1720.59	1.29032	1.19833	Encodes a member of the annexin gene family, a diverse, multigene family of calcium-dependent, membrane-binding proteins. The protein was determined to have peroxidase activity. This activity is thought to be dependent on the presence of post-translational modifications (most likely phosphorylation). The protein was shown to be present as a mixture of monomer and homodimer. The homodimerization s…
AT1G36370	843.14	953.838	1046.59	1.13129	1.2413	Encodes a nuclear localised protein MSA1 (MORE SULPHUR ACCUMULATION1). Epigenetically regulates sulphur homeostasis. Has sequence similarity to SHM (serine hydroxymethyltransferase) but lacks SHM activity in vitro.
AT1G41830	2065.55	2254.68	2232.86	1.09157	1.081	SKU5-similar 6;(source:Araport11)
AT1G42480	222.511	266.274	204.452	1.19667	0.91884	TLR4 regulator/MIR-interacting MSAP protein;(source:Araport11)
AT1G43130	335.082	405.304	357.653	1.20957	1.06736	like COV 2;(source:Araport11)
AT1G43670	4622.3	5183.27	5148.63	1.12136	1.11387	Encodes a fructose-1,6-bisphosphatase. This enzyme, in addition to catalyzing the formation of fructose-6-phosphate for sucrose biosynthesis, appears to play a role in fructose-mediated signaling that is independent of its enzymatic activity. atcfbp-1/fins1 mutants have reduced photosynthetic rates, elevated levels of starch and reduced levels of sucrose during the day. Although the protein is ex…
AT1G43790	91.0589	123.084	101.121	1.3517	1.1105	tracheary element differentiation-related 6;(source:Araport11)
AT1G44350	169.464	260.076	458.711	1.53469	2.70683	encodes a protein similar to IAA amino acid conjugate hydrolase.
AT1G44446	7993.62	8882.57	8828.2	1.11121	1.10441	Encodes chlorophyllide <i>a</i> oxygenase which converts chlorophyllide <i>a</i> to chlorophyllide <i>b</i> by catalyzing two successive hydroxylations at the 7-methyl group of chlorophyllide <i>a</i> . Mutants are deficient in pigments that associate with thylakoid membrane proteins, lacking chlorophyll <i>b</i> and light-harvesting proteins of photosystem II. The protein was shown through cross…
AT1G44800	191.618	296.547	245.964	1.54759	1.28362	Encodes Siliques Are Red 1 (SIAR1). Functions as a bidirectional amino acid transporter that is crucial for the amino acid homeostasis of siliques. Member of nodulin MtN21-like transporter family.
AT1G45145	729.47	1434.29	1175.41	1.96621	1.61132	encodes a cytosolic thioredoxin that reduces disulfide bridges of target proteins by the reversible formation of a disulfide bridge between two neighboring Cys residues present in the active site. Thioredoxins have been found to regulate a variety of biological reactions in prokaryotic and eukaryotic cells.
AT1G45191	548.401	720.092	633.333	1.31308	1.15487	beta-glucosidase related protein, similar to beta-glucosidase GI:3820531 from (Pinus contorta); contains Pfam profile: PF00232 Glycosyl hydrolase family 1
AT1G45201	2214.05	2609.25	2588.1	1.1785	1.16894	Target of AtGRP7 regulation.
AT1G47290	172.201	213.509	217.07	1.23988	1.26056	Encodes an enzyme with 3&#946;-hydroxysteroid dehydrogenase/C4-decarboxylase activity <i>in vitro</i>. The activity of the enzyme was determined using microsomal extracts of yeast overexpressing the <i>Arabidopsis</i> gene. Cytosolic fractions failed to be associated to the activity, leading to the speculation that the enzyme is membrane-bound.
AT1G48430	1059.11	1212.08	1199.5	1.14443	1.13255	Dihydroxyacetone kinase;(source:Araport11)
AT1G48600	8442.81	9326.37	9888.18	1.10465	1.1712	Encodes a phosphoethanolamine N-methyltransferase that catalyses the last two methylation steps of the three sequential methylations of phosphoethanolamine (PEA) that are required for the synthesis of phosphocholine (PCho) in plants.
AT1G48840	294.067	343.998	338.238	1.1698	1.15021	heat-inducible transcription repressor (DUF639);(source:Araport11)
AT1G48850	1564.18	1712.06	1637	1.09454	1.04656	chorismate synthase, putative / 5-enolpyruvylshikimate-3-phosphate phospholyase;(source:Araport11)
AT1G49050	1037.32	1357.45	1299.34	1.30861	1.25259	Encodes a member of the aspartyl protease family. Interacts with BAGP1 and BAG6 and appears to be required for cleavage of BAG6 as BAG6 is not cleaved in APCB1 mutant backgrounds.
AT1G49180	252.724	314.517	281.468	1.24451	1.11374	protein kinase family protein;(source:Araport11)
AT1G49500	747.951	983.779	1786.74	1.3153	2.38885	transcription initiation factor TFIID subunit 1b-like protein;(source:Araport11)
AT1G49710	664.917	778.894	711.43	1.17142	1.06995	Encodes a protein with core &alpha;1,3-fucosyltransferase activity.
AT1G49750	4902.59	7050.09	6694.05	1.43803	1.36541	Leucine-rich repeat (LRR) family protein;(source:Araport11)
AT1G50170	501.43	570.916	598.152	1.13857	1.19289	encodes sirohydrochlorin ferrochelatase catalyzing the last step of the siroheme biosynthesis
AT1G50180	246.752	304.581	277.196	1.23436	1.12338	NB-ARC domain-containing disease resistance protein;(source:Araport11)
AT1G50410	766.05	917.892	846.776	1.19821	1.10538	Encodes a member of the SNF2 family of helicase-like proteins and is involved in RNA-directed DNA methylation. It is functionally redundant with FRG1.
AT1G50430	1045.92	1303.92	1271.86	1.24667	1.21601	Mutants are defective in Brassinosteroid biosynthesis (delta7-sterol-C7 reduction step) and have a dwarf phenotype.
AT1G50740	224.547	276.604	420.121	1.23183	1.87097	Transmembrane proteins 14C;(source:Araport11)
AT1G50940	232.123	280.376	279.419	1.20788	1.20376	Encodes the electron transfer flavoprotein ETF alpha, a putative subunit of the mitochondrial electron transfer flavoprotein complex (ETF beta is At5g43430.1) in Arabidopsis. Mutations of the ETF beta gene results in accelerated senescence and early death compared to wild-type during extended darkness.
AT1G51110	2821.14	3464.31	3633.64	1.22798	1.288	Plastid-lipid associated protein PAP / fibrillin family protein;(source:Araport11)
AT1G51170	119.428	149.777	144.183	1.25412	1.20728	Encodes an active AGC VIII protein kinase that interacts with the putative transcription factor ATS and regulates planar growth during integument development in the ovule. Mutants exhibit ectopic growth in filaments and petals, as well as aberrant embryogenesis.
AT1G51620	36.434	64.1746	78.7415	1.7614	2.16121	Protein kinase superfamily protein;(source:Araport11)
AT1G51710	1034.12	1139.05	988.541	1.10148	0.955928	Ubiquitin-specific protease 6 (UBP6). Deubiquinating enzyme. Interacts with calmodulin.
AT1G51760	670.622	845.276	1107.42	1.26044	1.65133	encodes a member of the six Arabidopsis IAA-amino acid conjugate hydrolase subfamily and conjugates and conjugates IAA-Ala in vitro. Gene is expressed most strongly in roots, stems, and flowers. The mRNA is cell-to-cell mobile.
AT1G51790	148.003	281.719	309.181	1.90347	2.08902	Leucine-rich repeat protein kinase family protein;(source:Araport11)
AT1G52000	2522.08	2968.03	3193.14	1.17682	1.26608	Mannose-binding lectin superfamily protein;(source:Araport11)
AT1G52030	15.1025	29.6412	44.6292	1.96267	2.95509	Similar to myrosinase binding proteins which may be involved in metabolizing glucosinolates and forming defense compounds to protect against herbivory. Also similar to lectins and other agglutinating factors. Expressed only in flowers.
AT1G52040	379.552	710.76	701.652	1.87263	1.84863	Encodes myrosinase-binding protein expressed in flowers.
AT1G52190	1561.99	1809.87	1713.34	1.1587	1.0969	Encodes a low affinity nitrate transporter that is expressed in the plasma membrane and found in the phloem of the major veins of leaves. It is responsible for nitrate redistribution to young leaves.
AT1G52220	7464.09	8512.48	8816.48	1.14046	1.18119	CURVATURE THYLAKOID protein;(source:Araport11)
AT1G52280	324.777	399.141	425.21	1.22897	1.30924	RAB GTPase homolog G3D;(source:Araport11)
AT1G52290	841.06	1190.23	1265.08	1.41516	1.50415	Encodes a member of the proline-rich extensin-like receptor kinase (PERK) family. This family consists of 15 predicted receptor kinases (PMID: 15653807).
AT1G52400	2798.77	4909.64	5286.22	1.75421	1.88876	encodes a member of glycosyl hydrolase family 1, located in inducible ER bodies which were formed after wounding, required in inducible ER body formation The mRNA is cell-to-cell mobile.
AT1G52410	551.212	932.055	1048.76	1.69092	1.90264	Contains a novel calcium-binding repeat sequence. Binds TSK in vitro. Localizes to small cytoplasmic vesicles in interphase cells. In cells synchronized for cell division, TSA1 and TSK relocalize to ends of spindle microtubules that are ahead of separating chromatids during metaphase and anaphase of mitosis. May be involved in mitosis together with TSK. Expressed preferentially in the flower and …
AT1G52420	1121.43	1221.76	1234.04	1.08947	1.10042	UDP-Glycosyltransferase superfamily protein;(source:Araport11)
AT1G52600	776.106	901.998	797.316	1.16221	1.02733	Peptidase S24/S26A/S26B/S26C family protein;(source:Araport11)
AT1G52780	1026.54	1329.11	1290.51	1.29475	1.25715	PII, uridylyltransferase (DUF2921);(source:Araport11)
AT1G52890	29.6046	60.5523	71.8763	2.04537	2.42788	encodes a NAC transcription factor whose expression is induced by drought, high salt, and abscisic acid. This gene binds to ERD1 promoter in vitro.
AT1G53070	13.357	28.1494	29.9144	2.10747	2.23961	Legume lectin family protein;(source:Araport11)
AT1G53110	106.2	141.548	126.414	1.33285	1.19034	proton pump-interactor;(source:Araport11)
AT1G53310	2382.42	3053.63	2736.72	1.28173	1.14872	Encodes one of four Arabidopsis phosphoenolpyruvate carboxylase proteins.Plays an important role in carbon and nitrogen metabolism.
AT1G53350	266.1	319.158	308.778	1.19939	1.16038	Disease resistance protein (CC-NBS-LRR class) family;(source:Araport11)
AT1G53430	794.878	946.199	1086.61	1.19037	1.36701	Leucine-rich repeat transmembrane protein kinase;(source:Araport11)
AT1G53590	540.503	625.891	631.083	1.15798	1.16759	Calcium-dependent lipid-binding (CaLB domain) family protein;(source:Araport11)
AT1G53710	236.267	316.738	315.542	1.34059	1.33553	Calcineurin-like metallo-phosphoesterase superfamily protein;(source:Araport11)
AT1G53750	3389.55	3766.34	3570.79	1.11116	1.05347	26S proteasome AAA-ATPase subunit RPT1a (RPT1a) mRNA,
AT1G53850	733.971	839.426	755.264	1.14368	1.02901	Encodes alpha5 subunit of 20s proteosome involved in protein degradation and RNA degradation.
AT1G53910	624.645	764.767	698.345	1.22432	1.11799	Encodes a member of the ERF (ethylene response factor) subfamily B-2 of ERF/AP2 transcription factor family (RAP2.12). The protein contains one AP2 domain. There are 5 members in this subfamily including RAP2.2 AND RAP2.12. Involved in oxygen sensing. It plays a key role in controlling root bending in response to hypoxia.
AT1G53920	42.8724	95.4486	99.0587	2.22634	2.31055	Contains lipase signature motif and GDSL domain.
AT1G54320	1019.73	1146.67	1115.02	1.12449	1.09345	LEM3 (ligand-effect modulator 3) family protein / CDC50 family protein;(source:Araport11)
AT1G54360	721.563	848.987	796.608	1.1766	1.104	Encodes one of two Arabidopsis proteins with significant similarity to the histone fold TBP-associated factor TAF6.
AT1G54370	854.358	978.591	906.963	1.14541	1.06157	Encodes an endosomal Na(+)/H(+) antiporter: AT1G54370 (NHX5), AT1G79610 (NHX6). Double knockout nhx5 nhx6 showed reduced growth, with smaller and fewer cells and increased sensitivity to salinity.
AT1G54440	551.75	645.999	611.453	1.17082	1.10821	Rrp6-like protein, controls RNA-directed DNA methylation by helping with the retention of noncoding RNAs in normal cells.
AT1G54790	16.9626	31.3077	16.1554	1.84569	0.952409	GDSL-motif esterase/acyltransferase/lipase. Enzyme group with broad substrate specificity that may catalyze acyltransfer or hydrolase reactions with lipid and non-lipid substrates.
AT1G54820	534.672	677.107	730.95	1.2664	1.3671	Protein kinase superfamily protein;(source:Araport11)
AT1G55120	213.63	277.285	278.414	1.29797	1.30325	Encodes a protein with fructan exohydrolase (FEH) activity acting on levan-type fructans (6-FEH, levanase). The enzyme does not have invertase activity.
AT1G55210	544.459	665.797	494.477	1.22286	0.908198	Disease resistance-responsive (dirigent-like protein) family protein;(source:Araport11)
AT1G55450	937.992	1386.08	2308.3	1.4777	2.46089	S-adenosyl-L-methionine-dependent methyltransferases superfamily protein;(source:Araport11)
AT1G55670	8189.07	10443	10718.8	1.27524	1.30892	Encodes subunit G of photosystem I, an 11-kDa membrane protein that plays an important role in electron transport between plastocyanin and PSI and is involved in the stability of the PSI complex. PSI-G subunit is bound to PSI-B and is in contact with Lhca1. The protein inserts into thylakoids by a direct or spontaneous pathway that does not involve the activities of any known chloroplast protein-…
AT1G55730	380.83	459.532	446.66	1.20666	1.17286	member of Low affinity calcium antiporter CAX2 family
AT1G55840	1079.97	1208.9	1058.35	1.11938	0.979983	Sec14p-like phosphatidylinositol transfer family protein;(source:Araport11)
AT1G56120	2983.72	5465.66	4859.25	1.83182	1.62859	Leucine-rich repeat transmembrane protein kinase;(source:Araport11)
AT1G56190	4088.93	5041.94	5407.04	1.23307	1.32236	Phosphoglycerate kinase family protein;(source:Araport11)
AT1G56220	2741.67	3162.76	3790.37	1.15359	1.3825	Dormancy/auxin associated family protein;(source:Araport11)
AT1G56330	1991.95	2309.6	2107.86	1.15947	1.05819	Encodes a small GTP-binding protein implicated in ER to cis-Golgi transport of other proteins. A member of ARF-like GTPase family. A thaliana has 21 members, in two subfamilies, ARF and ARF-like (ARL) GTPases. The protein is found associated to the ER and free in the cytosol.
AT1G56340	3357.39	4291.77	3729.39	1.27831	1.1108	Encodes one of three Arabidopsis calreticulins. In CRT-deficient mouse fibroblasts, this protein restores ER Ca2+ levels.
AT1G56450	1487.99	1789.46	1729.6	1.2026	1.16237	20S proteasome beta subunit PBG1 (PBG1) mRNA, complete cds
AT1G56460	1124.88	1291.27	1346.57	1.14792	1.19708	HIT zinc finger and PAPA-1-like domain-containing protein;(source:Araport11)
AT1G56540	152.14	194.429	356.149	1.27797	2.34093	Disease resistance protein (TIR-NBS-LRR class) family;(source:Araport11)
AT1G56650	218.78	299.503	227.58	1.36897	1.04023	Encodes a putative MYB domain containing transcription factor involved in anthocyanin metabolism and radical scavenging. Essential for the sucrose-mediated expression of the dihydroflavonol reductase gene. Auxin and ethylene responsiveness of PAP1 transcription is lost in myb12 mutants. Interacts with JAZ proteins to regulate anthocyanin accumulation.
AT1G57820	83.6894	111.21	97.2128	1.32884	1.16159	Encodes a 645-amino acid methylcytosine-binding protein with a PHD domain, two RING finger domains, and an SRA domain that is involved in centromere heterochromatinization. This protein functions as an E3 ubiquitin ligase in vitro. The protein has been shown to bind to methylated cytosines of CG, CNG and CNN motifs via its SRA domain but has a preference for the former. It plays a role in the est…
AT1G58070	27.0481	45.8302	51.4806	1.6944	1.9033	WEB family protein;(source:Araport11)
AT1G58110	566.553	650.129	579.287	1.14752	1.02248	Basic-leucine zipper (bZIP) transcription factor family protein;(source:Araport11)
AT1G58200	772.515	895.081	1048.24	1.15866	1.35691	A member of MscS-like gene family, structurally very similar to MSL2, comprising of an N-terminal chloroplast transit peptide, five trans-membrane helices and a C-terminal cytoplasmic domain. Mutant plants showed abnormalities in the size and shape of plastids. MSL3-GFP was localized to discrete foci on the plastid envelope and co-localize with the plastid division protein AtMinE. MSL3 was capabl…
AT1G58225	187.064	285.576	230.275	1.52662	1.23099	hypothetical protein;(source:Araport11)
AT1G58290	8167.61	9000.06	8866.15	1.10192	1.08552	Encodes a protein with glutamyl-tRNA reductase (GluTR) activity, catalyzing the NADPH-dependent reduction of Glu-tRNA(Glu) to glutamate 1-semialdehyde (GSA) with the release of free tRNA(Glu). It is involved in the early steps of chlorophyll biosynthesis.
AT1G58300	70.1705	101.84	77.3347	1.45132	1.1021	Encodes a member (HO4) of the heme oxygenase family.
AT1G58390	8.64202	19.4552	22.2977	2.25123	2.58015	Disease resistance protein (CC-NBS-LRR class) family;(source:Araport11)
AT1G58602	7220.18	8139.67	7905.49	1.12735	1.09492	LRR and NB-ARC domains-containing disease resistance protein;(source:Araport11)
AT1G59590	326.156	416.795	842.523	1.2779	2.58319	ZCF37 mRNA, complete cds The mRNA is cell-to-cell mobile.
AT1G59620	727.416	851.792	955.783	1.17098	1.31394	Encodes CW9.
AT1G59860	65.577	92.8174	1468.06	1.4154	22.3868	HSP20-like chaperones superfamily protein;(source:Araport11)
AT1G59870	8828.63	10812.7	12574.2	1.22473	1.42425	ATP binding cassette transporter. Localized to the plasma membrane in uninfected cells. In infected leaves, the protein concentrated at infection sites. Contributes to nonhost resistance to inappropriate pathogens that enter by direct penetration in a salicylic acid?dependent manner. Required for mlo resistance. Has Cd transporter activity (Cd2+ extrusion pump) and contributes to heavy metal resi…
AT1G60140	439.467	499.042	492.077	1.13556	1.11971	Encodes an enzyme putatively involved in trehalose biosynthesis. The protein has a trehalose synthase (TPS)-like domain that may or may not be active as well as a trehalose phosphatase (TPP)-like domain.
AT1G60420	628.929	718.441	716.184	1.14233	1.13874	Reduce transmission through pollen. The mRNA is cell-to-cell mobile.
AT1G61120	13.8207	94.9699	75.9081	6.87156	5.49234	Encodes a geranyllinalool synthase that produces a precursor to TMTT, a volatile plant defense C16-homoterpene. GES transcript levels rise in response to alamethicin, a fungal peptide mixture that damages membranes. This transcriptional response is blocked in JA biosynthetic and JA signaling mutants, but GES transcript levels still rise in response to alamethicin in mutants with salicylic acid an…
AT1G61170	89.4674	118.707	147.619	1.32682	1.64998	hypothetical protein;(source:Araport11)
AT1G61250	1425.73	1660.72	1763.34	1.16482	1.2368	Encodes a putative secretory carrier membrane protein (SC3). The mRNA is cell-to-cell mobile.
AT1G61340	41.2426	62.1833	200.529	1.50774	4.86217	Encodes a F-box protein induced by various biotic or abiotic stress.
AT1G61430	275.694	391.515	345.457	1.42011	1.25305	S-locus lectin protein kinase family protein;(source:Araport11)
AT1G61520	99709.5	112695	122190	1.13023	1.22547	PSI type III chlorophyll a/b-binding protein (Lhca3*1) The mRNA is cell-to-cell mobile.
AT1G61610	54.4931	90.1476	148.037	1.65429	2.71662	S-locus lectin protein kinase family protein;(source:Araport11)
AT1G61780	667.755	804.553	605.981	1.20486	0.90749	postsynaptic protein-like protein;(source:Araport11)
AT1G61790	1455.74	1640.58	1660.93	1.12697	1.14095	Encodes the OST3/6 subunit of the hetero-oligomeric plant oligosaccharyltransferase complex (OST). Also identified by GWAS as having a role in interspecific pollen tube recognition.
AT1G61800	20.9892	55.4667	16.8445	2.64263	0.802532	glucose6-Phosphate/phosphate transporter 2. Expression is upregulated in the shoot of cax1/cax3 mutant. The mRNA is cell-to-cell mobile.
AT1G61970	117.569	170.433	161.701	1.44964	1.37537	Mitochondrial transcription termination factor family protein;(source:Araport11)
AT1G62510	917.176	1093.47	1546.61	1.19221	1.68628	Bifunctional inhibitor/lipid-transfer protein/seed storage 2S albumin superfamily protein;(source:Araport11)
AT1G62560	1473.06	1789.35	1516.58	1.21471	1.02954	belongs to the flavin-monooxygenase (FMO) family, encodes a glucosinolate S-oxygenase that catalyzes the conversion of methylthioalkyl glucosinolates to methylsulfinylalkyl glucosinolates The mRNA is cell-to-cell mobile.
AT1G62800	264.194	343.809	332.148	1.30135	1.25721	Encodes aspartate aminotransferase (Asp4).
AT1G63090	789.677	916.375	1515.26	1.16044	1.91883	phloem protein 2-A11;(source:Araport11)
AT1G63460	243.865	308.557	260.953	1.26528	1.07007	Encodes GPX8 (glutathione peroxidase 8). Involved in the suppression of oxidative damages in nucleus and cytosol. The mRNA is cell-to-cell mobile.
AT1G63740	211.213	273.486	285.819	1.29483	1.35322	Disease resistance protein (TIR-NBS-LRR class) family;(source:Araport11)
AT1G63770	8554.06	9300.09	9360.31	1.08721	1.09425	Peptidase M1 family protein;(source:Araport11)
AT1G63860	328.282	471.648	681.958	1.43671	2.07735	Disease resistance protein (TIR-NBS-LRR class) family;(source:Araport11)
AT1G63880	920.022	1278.68	1322.48	1.38984	1.43745	Encodes a TIR-NBS-LRR class of disease resistance protein effective against Leptosphaeria maculans. The mRNA is cell-to-cell mobile.
AT1G63900	787.964	894.725	883.154	1.13549	1.12081	Encodes a RING-type ubiquitin E3 ligase of the chloroplast outer membrane that associates with TOC complexes and mediates ubiquitination of TOC components, promoting their degradation. It not only regulates chloroplast protein import but also targets components of the peroxisome protein import apparatus, PEX13 in particular.
AT1G64060	502.211	573.603	553.11	1.14216	1.10135	Interacts with AtrbohD gene to fine tune the spatial control of ROI production and hypersensitive response to cell in and around infection site.
AT1G64200	448.527	614.64	927.53	1.37035	2.06795	vacuolar H+-ATPase subunit E isoform 3;(source:Araport11)
AT1G64280	892.123	1131.21	1218.44	1.268	1.36578	This gene is a key regulator of the salicylic acid (SA)-mediated systemic acquired resistance (SAR) pathway. It is similar to the transcription factor inhibitor I kappa B, and contains ankyrin repeats. It confers resistance to the pathogens Pseudomonas syringae and Peronospora parasitica in a dosage-dependent fashion. Although transgenic Arabidopsis plants overexpressing NPR1 acquire enhanced sen…
AT1G64390	1670.17	1836.5	2293.75	1.09959	1.37336	glycosyl hydrolase 9C2;(source:Araport11)
AT1G64460	208.599	297.181	237.703	1.42465	1.13952	phosphatidylinositol 4-kinase gamma-like protein;(source:Araport11)
AT1G64520	1113.33	1265.08	1106.53	1.1363	0.99389	regulatory particle non-ATPase 12A;(source:Araport11)
AT1G64850	1567.36	1749.5	1593.71	1.11621	1.01681	Calcium-binding EF hand family protein;(source:Araport11)
AT1G65040	1079.12	1612.7	1301.01	1.49446	1.20561	Encodes one of the Arabidopsis homologs of the yeast/human Hrd1 protein: AT3G16090 (Hrd1A), AT1G65040 (Hrd1B). Involved in ERAD (Endoplasmic reticulum-associated degradation).
AT1G65230	1594.56	1781.8	1922	1.11742	1.20535	transmembrane protein, putative (DUF2358);(source:Araport11)
AT1G65390	13.3396	31.8369	168.814	2.38665	12.6551	phloem protein 2 A5;(source:Araport11)
AT1G65486	231.242	331.18	564.161	1.43218	2.4397	transmembrane protein;(source:Araport11)
AT1G65490	4932.34	5655.72	6874.82	1.14666	1.39382	transmembrane protein;(source:Araport11)
AT1G65790	350.189	773.956	805.417	2.21011	2.29995	An alternatively spliced gene that encodes a functional transmembrane receptor serine/threonine kinase, alternate form may not have transmembrane domain.
AT1G65800	2892.89	4269.88	4162.64	1.47599	1.43892	Encodes a putative receptor-like serine/threonine protein kinases that is similar to brassica self-incompatibility (S) locus. expressed in specifically in cotyledons, leaves, and sepals, in correlation with the maturation of these structures. Together with AtPUB9, it is required for auxin-mediated lateral root development under phosphate-starved conditions. The mRNA is cell-to-cell mobile.
AT1G65840	626.124	702.67	681.71	1.12225	1.08878	encodes a peroxisomal polyamine oxidase, involved in the back-conversion polyamine degradation pathway. Among the five polyamine oxidases in the Arabidopsis genome, PAO4 is the major isoform in root peroxisomes. The mRNA is cell-to-cell mobile.
AT1G65860	885.855	1047.01	1065.83	1.18192	1.20317	belongs to the flavin-monooxygenase (FMO) family, encodes a glucosinolate S-oxygenase that catalyzes the conversion of methylthioalkyl glucosinolates to methylsulfinylalkyl glucosinolates
AT1G65890	7.51999	17.6288	25.599	2.34425	3.40413	acyl activating enzyme 12;(source:Araport11)
AT1G65960	10340.1	11198	11535.8	1.08297	1.11563	glutamate decarboxylase (GAD2) The mRNA is cell-to-cell mobile.
AT1G66100	10510.9	12244.2	12215.6	1.1649	1.16219	Predicted to encode a PR (pathogenesis-related) protein. Belongs to the plant thionin (PR-13) family with the following members: At1g66100, At5g36910, At1g72260, At2g15010, At1g12663, At1g12660.
AT1G66180	670.81	776.866	1762.94	1.1581	2.62808	The gene encodes a putative aspartyl protease (ASP). Its expression is induced in response to light and ascorbate. The mRNA is cell-to-cell mobile.
AT1G66410	1197.75	1412.75	1321.47	1.17951	1.1033	encodes a calmodulin
AT1G66880	1770.86	2414.82	2362.52	1.36364	1.33411	Protein kinase superfamily protein;(source:Araport11)
AT1G66960	137.931	215.499	154.971	1.56236	1.12354	Terpenoid cyclases family protein;(source:Araport11)
AT1G66970	8839.71	12611	12480.6	1.42663	1.41187	Encodes a member of the glycerophosphodiester phosphodiesterase like (GDPD-like) family.
AT1G66980	2081.84	2844.04	2737.27	1.36612	1.31483	Encodes SNC4 (suppressor of npr1-1, constitutive 4), an atypical receptor-like kinase with two predicted extracellular glycerophosphoryl diester phosphodiesterase domains.
AT1G67000	38.2235	65.7775	53.28	1.72087	1.39391	Protein kinase superfamily protein;(source:Araport11)
AT1G67050	236.841	306.881	343.169	1.29573	1.44894	membrane-associated kinase regulator;(source:Araport11)
AT1G67310	1047.55	1148.64	1226.35	1.0965	1.17068	Calmodulin-binding transcription activator protein with CG-1 and Ankyrin domain;(source:Araport11)
AT1G67550	645.435	731.208	667.15	1.13289	1.03364	Encodes a nickel-containing urea hydrolase involved in nitrogen recycling. It requires three urease accessory proteins for its activation. The mRNA is cell-to-cell mobile.
AT1G67560	954.365	1052.27	1107.37	1.10258	1.16032	PLAT/LH2 domain-containing lipoxygenase family protein;(source:Araport11)
AT1G67750	110.095	171.992	181.433	1.56221	1.64796	Pectate lyase family protein;(source:Araport11)
AT1G67850	574.857	699.699	626.347	1.21717	1.08957	lysine ketoglutarate reductase trans-splicing protein (DUF707);(source:Araport11)
AT1G67960	321.66	380.808	387.086	1.18388	1.2034	POD1 is involved in pollen tube guidence and early embryo patterning.
AT1G67970	230.421	318.47	332.29	1.38212	1.4421	member of Heat Stress Transcription Factor (Hsf) family
AT1G68000	582.56	658.213	636.295	1.12986	1.09224	phosphatidylinositol synthase 1
AT1G68190	283.36	399.343	458.212	1.40931	1.61707	B-box zinc finger family protein;(source:Araport11)
AT1G68520	3892.4	4635.33	4507.06	1.19087	1.15791	B-box type zinc finger protein with CCT domain-containing protein;(source:Araport11)
AT1G68560	2841.96	3368.4	3581.8	1.18524	1.26033	Encodes a bifunctional alpha-l-arabinofuranosidase/beta-d-xylosidase that belongs to family 3 of glycoside hydrolases.
AT1G68650	44.9649	76.1909	74.4865	1.69445	1.65655	Uncharacterized protein family (UPF0016);(source:Araport11)
AT1G68660	3208.89	3556.35	3439.33	1.10828	1.07181	Ribosomal protein L12/ ATP-dependent Clp protease adaptor protein ClpS family protein;(source:Araport11)
AT1G68670	1062.27	1262.08	1462.38	1.18809	1.37666	HHO2 is a HRS1 homolog. Induced in roots by low Pi and is likely involved in maintaining phosphate homeostasis. It is target of PHR1.
AT1G68710	568.689	693.761	650.756	1.21993	1.14431	ATPase E1-E2 type family protein / haloacid dehalogenase-like hydrolase family protein;(source:Araport11)
AT1G68740	338.196	427.044	268.489	1.26271	0.793885	Encodes PHO1;H1, a member of the PHO1 family. Involved in inorganic phosphate (Pi) transport and homeostasis. Complements pho1 mutation. Its expression is responsive to both phosphate (Pi) and phosphite (Phi) in shoots.
AT1G68840	477.653	589.326	2285.93	1.23379	4.78575	Rav2 is part of a complex that has been named `regulator of the (H+)-ATPase of the vacuolar and endosomal membranes' (RAVE) The mRNA is cell-to-cell mobile.
AT1G69360	364.035	418.919	481.147	1.15077	1.32171	T-box transcription factor, putative (DUF863);(source:Araport11)
AT1G69370	149.703	200.824	240.997	1.34149	1.60984	Encodes chorismate mutase 3 (CM3).
AT1G69380	98.0828	128.549	132.607	1.31062	1.35199	Encodes a mitochondria-localized protein that is required for cell division in the root meristem.
AT1G69440	234.673	286.641	251.117	1.22145	1.07007	Encodes ARGONAUTE7, a member of the ARGONAUTE family, characterised by the presence of PAZ and PIWI domains. Involved in the regulation of developmental timing. Required for the accumulation of TAS3 ta-siRNAs but not for accumulation of miR171, miR173, miR390 or mi391. Localized in mature rosette leaves and floral buds.
AT1G69550	1097.31	1285.92	1344.13	1.17188	1.22492	disease resistance protein (TIR-NBS-LRR class);(source:Araport11)
AT1G69720	280.4	365.961	350.657	1.30514	1.25056	Encodes a member (HO3) of the heme oxygenase family.
AT1G69730	2291.31	2701.86	2649.26	1.17918	1.15622	Wall-associated kinase family protein;(source:Araport11)
AT1G69830	917.454	1425.45	1483.26	1.55371	1.61671	Encodes a plastid-localized &#945;-amylase. Expression is reduced in the SEX4 mutant. Loss of function mutations show normal diurnal pattern of starch accumulation/degradation. Expression follows circadian rhythms.
AT1G69840	1958.58	2187.38	3250.51	1.11682	1.65963	SPFH/Band 7/PHB domain-containing membrane-associated protein family;(source:Araport11)
AT1G69980	314.073	372.125	333.995	1.18484	1.06343	structural polyprotein;(source:Araport11)
AT1G70250	1903.06	2077.02	1931.13	1.09141	1.01475	Encodes a Protease inhibitor/seed storage/LTP family protein
AT1G70290	2064.93	2521.9	3702.27	1.2213	1.79292	Encodes an enzyme putatively involved in trehalose biosynthesis. Though the protein has both trehalose-6-phosphate synthase (TPS)-like and trehalose-6-phosphate phosphatase (TPP)-like domains, neither activity has been detected in enzymatic assays nor has the protein been able to complement yeast TPS or TPP mutants.
AT1G70430	28.9452	45.2695	51.6976	1.56397	1.78605	Protein kinase superfamily protein;(source:Araport11)
AT1G70490	3163.67	3558.98	3567.8	1.12495	1.12774	A member of ARF GTPase family. A thaliana has 21 members of this family, known to be essential for vesicle coating and uncoating and functions in GTP-binding. Gene encoding ADP-ribosylation factor and similar to other ARFs and ARF-like proteins. The gene is shown to play a role in cell division, cell expansion and cellulose production using antisense construct.
AT1G70520	884.292	1272.4	1335.65	1.43889	1.51041	Encodes a cysteine-rich receptor-like protein kinase.
AT1G70530	689.039	968.916	1022.53	1.40619	1.484	Encodes a cysteine-rich receptor-like protein kinase.
AT1G70580	6729.73	7207.61	7436.35	1.07101	1.105	Encodes a protein with glyoxylate aminotransferase activity. It can act on a number of different small substrates and amino acids in vitro.
AT1G70620	2095.36	2400.09	2238.49	1.14543	1.06831	cyclin-like protein;(source:Araport11)
AT1G70700	3946.27	4593.98	6286.84	1.16413	1.59311	JAZ9 is a protein presumed to be involved in jasmonate signaling. JAZ9 transcript levels rise in response to a jasmonate stimulus. JAZ9 can interact with the COI1 F-box subunit of an SCF E3 ubiquitin ligase in a yeast-two-hybrid assay only in the presence of jasmonate-isoleucine (JA-ILE) or coronatine. The Jas domain appears to be important for JAZ9-COI1 interactions in the presence of coronatine…
AT1G70790	153.653	192.911	173.382	1.2555	1.1284	Calcium-dependent lipid-binding (CaLB domain) family protein;(source:Araport11)
AT1G70810	459.286	611.916	512.486	1.33232	1.11583	Calcium-dependent lipid-binding (CaLB domain) family protein;(source:Araport11)
AT1G70820	520.694	1093.14	1417.34	2.09938	2.72202	phosphoglucomutase, putative / glucose phosphomutase;(source:Araport11)
AT1G70830	2182.56	2618.42	3157.97	1.1997	1.44691	MLP-like protein 28;(source:Araport11)
AT1G70890	1606.77	1888.72	2142.41	1.17548	1.33337	MLP-like protein 43;(source:Araport11)
AT1G71030	1196.05	1829.94	1856.7	1.52998	1.55236	Encodes a putative myb family transcription factor. In contrast to most other myb-like proteins its myb domain consists of a single repeat. A proline-rich region potentially involved in transactivation is found in the C-terminal part of the protein. Its transcript accumulates mainly in leaves.
AT1G71040	2289.87	2670.52	2637.21	1.16623	1.15169	Encodes LPR2. Function together with LPR1 (AT1G23010) and a P5-type ATPase (At5g23630/PDR2) in a common pathway that adjusts root meristem activity to Pi (inorganic phosphate) availability.
AT1G71220	1787.84	2165.44	1923.6	1.2112	1.07593	Encodes UDP-glucose:glycoprotein glucosyltransferase. Non-receptor component required for EFR-mediated immunity. Mutants show de-repressed anthocyanin accumulation in the presence of elf18, and EFR accumulation and signalling.
AT1G71697	357.77	428.733	510.841	1.19835	1.42785	Encodes choline kinase. mRNA levels are increased in response to wounding. The mRNA is cell-to-cell mobile.
AT1G71880	1501.06	2052.1	1953.74	1.3671	1.30157	Sucrose transporter gene induced in response to nematodes; member of Sucrose-proton symporter family. The mRNA is cell-to-cell mobile.
AT1G71970	570.283	653.102	586.043	1.14522	1.02764	hypothetical protein;(source:Araport11)
AT1G72020	1744.3	2090.25	1820.42	1.19833	1.04364	TonB-dependent heme receptor A;(source:Araport11)
AT1G72120	223.427	278.726	298.098	1.24751	1.33421	Major facilitator superfamily protein;(source:Araport11)
AT1G72160	2068.14	2348.49	2584.89	1.13556	1.24986	Sec14p-like phosphatidylinositol transfer family protein;(source:Araport11)
AT1G72180	1306.81	1497.81	1865.34	1.14616	1.4274	Encodes a leucine-rich repeat receptor kinase that functions as a receptor for CEP1 peptide. Mediates nitrate uptake signaling.
AT1G72230	82.6018	130.133	144.182	1.57543	1.74551	Cupredoxin superfamily protein;(source:Araport11)
AT1G72280	194.018	255.793	230.879	1.3184	1.18999	endoplasmic reticulum oxidoreductin
AT1G72416	27.8139	46.7347	95.2651	1.68026	3.42509	Chaperone DnaJ-domain superfamily protein;(source:Araport11)
AT1G72450	1407.46	1706.57	2965.45	1.21252	2.10695	JAZ6 transcript levels rise in response to a jasmonate stimulus and a GFP:JAZ6 fusion protein localizes to the nucleus. Application of jasmonate methyl ester to Arabidopsis roots reduces the levels of a JAZ6:GUS fusion protein, presumably by stimulating ubiquitin-proteasome-mediated degradation.
AT1G72680	431.574	580.898	483.447	1.346	1.1202	cinnamyl-alcohol dehydrogenase;(source:Araport11)
AT1G72700	818.441	988.246	921.42	1.20747	1.12582	ATPase E1-E2 type family protein / haloacid dehalogenase-like hydrolase family protein;(source:Araport11)
AT1G72910	955.855	1387.36	6046.81	1.45143	6.32608	Toll-Interleukin-Resistance (TIR) domain-containing protein;(source:Araport11)
AT1G72930	4620.5	6799.4	8446.92	1.47157	1.82814	Toll/interleukin-1 receptor-like protein (TIR) mRNA,
AT1G73010	36.4432	269.303	58.4158	7.38967	1.60293	Encodes PPsPase1, a pyrophosphate-specific phosphatase catalyzing the specific cleavage of pyrophosphate (Km 38.8 uM) with an alkaline catalytic pH optimum. Expression is upregulated in the shoot of cax1/cax3 mutant.
AT1G73260	10.5704	24.5388	22.4204	2.32147	2.12106	Encodes a trypsin inhibitor involved in modulating programmed cell death in plant-pathogen interactions.
AT1G73325	59.3341	145.707	115.899	2.4557	1.95333	Kunitz family trypsin and protease inhibitor protein;(source:Araport11)
AT1G73330	37.5329	78.2243	30.47	2.08416	0.811823	encodes a plant-specific protease inhibitor-like protein whose transcript level in root disappears in response to progressive drought stress. The decrease in transcript level is independent from abscisic acid level.
AT1G73370	29.4796	50.3849	46.0275	1.70915	1.56133	Encodes a protein with sucrose synthase activity (SUS6).
AT1G73470	620.229	715.686	726.798	1.15391	1.17182	hypothetical protein;(source:Araport11)
AT1G73480	1464.02	1853.18	2507.34	1.26581	1.71263	alpha/beta-Hydrolases superfamily protein;(source:Araport11)
AT1G73600	17588.7	23838.8	22225.7	1.35535	1.26364	Encodes a S-adenosyl-L-methionine-dependent phosphoethanolamine N-methyltransferase whose expression is responsive to both phosphate (Pi) and phosphite (Phi) in roots.
AT1G73670	1577.43	1745.85	1817.06	1.10677	1.15191	member of MAP Kinase The mRNA is cell-to-cell mobile.
AT1G73750	686.948	933.14	1008.87	1.35838	1.46863	alpha/beta hydrolase family protein;(source:Araport11)
AT1G73805	925.831	1122.1	1624.76	1.21199	1.75492	Encodes SAR Deficient 1 (SARD1), a key regulator for ICS1 (Isochorismate Synthase 1) induction and salicylic acid (SA) synthesis.
AT1G73920	2523.2	2724.07	2815.01	1.07961	1.11565	alpha/beta-Hydrolases superfamily protein;(source:Araport11)
AT1G73980	630.991	708.765	713.259	1.12326	1.13038	TTM1 is a triphosphate tunnel metalloenzyme that displays pyrophosphatase activity. It contains both a uridine kinase (UK) domain,CYTH domain, a coiled-coil domain and a transmembrane domain at the C-terminal Mutants show a delay in leaf senescence. Can functionally complement TTM1 and vise versa. (PMID:28733390)
AT1G74090	1765.96	1945.13	1828.39	1.10146	1.03535	encodes a desulfoglucosinolate sulfotransferase, involved in the final step of glucosinolate core structure biosynthesis. Has a broad-substrate specificity with preference with methionine-derived desulfoglucosinolates.
AT1G74100	1282.37	1561.64	2674.27	1.21778	2.08542	encodes a desulfoglucosinolate sulfotransferase, involved in the final step of glucosinolate core structure biosynthesis. Has a broad-substrate specificity with different desulfoglucosinolates, the best substrate is indole-3-methyl-dsGS, followed by benzyl-dsGS. Expression was induced by wounding, jasmonate and ethylene stimulates.
AT1G74200	73.229	102.318	75.1681	1.39723	1.02648	receptor like protein 16;(source:Araport11)
AT1G74210	472.189	571.449	504.715	1.21021	1.06888	Encodes a member of the glycerophosphodiester phosphodiesterase (GDPD) family.
AT1G74440	190.35	308.439	379.561	1.62038	1.99401	ER membrane protein, putative (DUF962);(source:Araport11)
AT1G74520	628.099	697.688	659.161	1.11079	1.04945	Part of the AtHVA22a family. Protein expression is ABA- and stress-inducible.
AT1G74640	1075.79	1370.02	1449.13	1.27349	1.34703	alpha/beta-Hydrolases superfamily protein;(source:Araport11)
AT1G74670	1420.82	1648.04	1954.11	1.15992	1.37534	Gibberellin-regulated family protein;(source:Araport11)
AT1G74680	322.807	405.271	380.004	1.25546	1.17719	Exostosin family protein;(source:Araport11)
AT1G74940	173.448	269.801	382.524	1.55551	2.20541	cyclin-dependent kinase, putative (DUF581);(source:Araport11)
AT1G74950	454.435	578.893	968.809	1.27387	2.1319	TIFY domain/Divergent CCT motif family protein;(source:Araport11)
AT1G75010	590.702	709.809	670.871	1.20164	1.13572	Encodes ARC3 (Accumulation and Replication of Chloroplast 3), a chloroplast division factor functioning in the initiation of chloroplast division. ARC3 is a chimera of the prokaryotic FtsZ and part of the eukaryotic phosphatidylinositol-4-phosphate 5-kinase (PIP5K). Located on the outer surface of the chloroplast in a ring-like structure at the early stage of chloroplast division. The arc3 mutant…
AT1G75040	3215.59	5720.73	3344.06	1.77906	1.03995	Thaumatin-like protein involved in response to pathogens. mRNA level of the PR-5 gene (At1g75040)is significantly changed after cutting the inflorescence stem indicating the existence of a network of signal transducing pathways as other stress-regulated genes (At5g01410, At3g17800, At1g29930)do not response to the treatment. The mRNA is cell-to-cell mobile.
AT1G75220	1357.64	1554.62	1744.32	1.14509	1.28482	Encodes a vacuolar glucose exporter that is induced in response to factors that activate vacuolar glucose pools like darkness, heat stress and wounding and repressed during conditions that trigger glucose accumulation in the vacuole like cold stress and external sugar supply.
AT1G75280	2328.49	2964.43	3052.96	1.27312	1.31114	isoflavone reductase, putative, identical to SP:P52577 Isoflavone reductase homolog P3 (EC 1.3.1.-) {Arabidopsis thaliana}; contains Pfam profile PF02716: isoflavone reductase. Involved in response to oxidative stress. The mRNA is cell-to-cell mobile.
AT1G75370	1196.22	1439.47	1442.68	1.20335	1.20604	Sec14p-like phosphatidylinositol transfer family protein;(source:Araport11)
AT1G75380	8673.29	10480.2	10828	1.20833	1.24843	Encodes a nuclease involved in ABA-mediated callose deposition. It has been shown to interact with JAZ proteins, binds to a jasmonic acid-responsive element (JARE) and repress AtJMT expression.
AT1G75410	3190.28	3494.58	3358.37	1.09538	1.05269	BEL1-like homeodomain 3 (BLH3)
AT1G75510	673.654	795.16	711.363	1.18037	1.05598	Transcription initiation factor IIF, beta subunit;(source:Araport11)
AT1G75945	30.7845	51.8396	24.7078	1.68395	0.802605	hypothetical protein;(source:Araport11)
AT1G76040	392.009	506.493	543.042	1.29204	1.38528	member of Calcium Dependent Protein Kinase
AT1G76240	854.114	1114.54	1127.34	1.30491	1.3199	DUF241 domain protein (DUF241);(source:Araport11)
AT1G76360	580.752	688.785	930.871	1.18602	1.60287	Protein kinase superfamily protein;(source:Araport11)
AT1G76790	2.86292	11.8108	21.1143	4.12544	7.37508	Encodes a protein with similarity to N-acetylserotonin O-methyltransferase (ASMT) but it does not have ASMT activity in vitro.
AT1G76800	41.7781	65.2546	55.7262	1.56193	1.33386	The gene encodes nodulin-like2 whose transcript abundance was repressed under conditions of Fe-deficient growth.
AT1G76900	979.598	1118.79	1070.4	1.14209	1.09269	Member of TLP family
AT1G76960	2148.36	3413.03	2507.93	1.58866	1.16737	transmembrane protein;(source:Araport11)
AT1G76970	493.382	656.087	574.74	1.32977	1.1649	Target of Myb protein 1;(source:Araport11)
AT1G77370	692.111	802.437	815.723	1.15941	1.1786	Glutaredoxin family protein;(source:Araport11)
AT1G77420	287.146	361.332	350.608	1.25836	1.22101	alpha/beta-Hydrolases superfamily protein;(source:Araport11)
AT1G77440	474.32	566.94	534.964	1.19527	1.12785	Encodes beta subunit of 20s proteosome complex which is involved in protein degradation.
AT1G77510	1879.58	2899.69	2083.17	1.54273	1.10831	Encodes a protein disulfide isomerase-like (PDIL) protein, a member of a multigene family within the thioredoxin (TRX) superfamily. Transcript levels for this gene are up-regulated in response to three different chemical inducers of ER stress (dithiothreitol, beta-mercaptoethanol, and tunicamycin). AtIRE1-2 does not appear to be required for this response, but the atbzip60 mutant has a diminished…
AT1G77990	233.249	280.91	272.654	1.20434	1.16894	Encodes a low-affinity sulfate transporter.
AT1G78080	3077.98	3573.28	8739.12	1.16092	2.83924	Encodes a member of the DREB subfamily A-6 of ERF/AP2 transcription factor family (RAP2.4). The protein contains one AP2 domain. Role in mediating light and ethylene signaling. The mRNA is cell-to-cell mobile.
AT1G78120	17.8855	33.6162	44.4746	1.87952	2.48663	Encodes one of the 36 carboxylate clamp (CC)-tetratricopeptide repeat (TPR) proteins (Prasad 2010, Pubmed ID: 20856808) with potential to interact with Hsp90/Hsp70 as co-chaperones.
AT1G78190	90.5929	133.488	110.673	1.47349	1.22166	Trm112p-like protein;(source:Araport11)
AT1G78370	3156.19	4974.8	4342.62	1.5762	1.3759	Encodes glutathione transferase belonging to the tau class of GSTs. Naming convention according to Wagner et al. (2002).
AT1G78380	7861.37	8659.03	8073.63	1.10146	1.027	Encodes a glutathione transferase that is a member of Tau GST gene family. Expression is induced by drought stress, oxidative stress, and high doses of auxin and cytokinin. naming convention according to Wagner et al. (2002) The expression of this gene is upregulated by herbicide safeners such as benoxacor and fenclorim.
AT1G78460	328.662	417.653	454.5	1.27077	1.38288	SOUL heme-binding family protein;(source:Araport11)
AT1G78490	451.469	528.431	584.249	1.17047	1.29411	member of CYP708A The mRNA is cell-to-cell mobile.
AT1G78550	139.576	208.766	192.357	1.49571	1.37815	2-oxoglutarate (2OG) and Fe(II)-dependent oxygenase superfamily protein;(source:Araport11)
AT1G78570	3256.21	3627.31	3661.01	1.11397	1.12431	Encodes a UDP-L-Rhamnose synthase involved in the biosynthesis of rhamnose, a major monosaccharide component of pectin. Catalyzes the conversion of UDP-D-Glc to UDP-L-Rha. The dehydrogenase domain of RHM1 was shown to catalyze the conversion of UDP-D-Glc to the reaction intermediate UDP-4-keto-6-deoxy-D-Glc using recombinant protein assay but the activity of the full-length protein was not determ…
AT1G78600	119.628	177.142	166.788	1.48077	1.39422	light-regulated zinc finger protein 1;(source:Araport11)
AT1G78620	882.123	1079.95	1056.94	1.22426	1.19818	integral membrane protein (Protein of unknown function DUF92, transmembrane);(source:Araport11)
AT1G78660	532.666	619.719	621.769	1.16343	1.16728	The Arabidopsis protein AtGGH1 is a gamma-glutamyl hydrolase cleaving pentaglutamates to yield di- and triglutamates. The enzyme is involved in the tetrahydrofolate metabolism and located to the vacuole.
AT1G78680	1770.42	2121.02	2370.72	1.19803	1.33907	The Arabidopsis protein AtGGH2 is a gamma-glutamyl hydrolase acting specifically on monoglutamates. The enzyme is involved in the tetrahydrofolate metabolism and located to the vacuole.
AT1G78830	1621.8	1904.69	2995.57	1.17443	1.84707	Curculin-like (mannose-binding) lectin family protein;(source:Araport11)
AT1G78850	1076.46	1479.87	2053.95	1.37476	1.90806	curculin-like (mannose-binding) lectin family protein, low similarity to ser/thr protein kinase from Zea mays (GI:2598067); contains Pfam lectin (probable mannose binding) domain PF01453 but not the protein kinase domain of the Z. mays protein
AT1G78900	8590.18	9127.76	9475.29	1.06258	1.10304	Encodes catalytic subunit A of the vacuolar ATP synthase. Mutants are devoid of vacuolar ATPase activity as subunit A is encoded only by this gene and show strong defects in male gametophyte development and in Golgi stack morphology. The mRNA is cell-to-cell mobile.
AT1G78920	1639.6	1861.04	1840.55	1.13506	1.12256	Encodes a type II H+-PPases that localizes to and function as a proton pump of the Golgi apparatus in most tissues except for mature leaves.
AT1G78970	221.824	301.603	305.147	1.35965	1.37563	Lupeol synthase. Converts oxidosqualene to multiple triterpene alcohols and a triterpene diols. This conversion proceeds through the formation of a 17&#946;-dammarenyl cation.
AT1G79210	680.666	771.313	678.502	1.13317	0.996822	N-terminal nucleophile aminohydrolases (Ntn hydrolases) superfamily protein;(source:Araport11)
AT1G79380	2323.91	3083.48	3118.14	1.32685	1.34177	Encodes a ubiquitin ligase that is an essential upstream modulator of JA signaling in response to various stimuli.
AT1G79550	5816.45	6728.23	7008.96	1.15676	1.20502	Encodes cytosolic phosphoglycerate kinase (PGK).
AT1G79620	87.7218	147.476	161.083	1.68118	1.83629	Leucine-rich repeat protein kinase family protein;(source:Araport11)
AT1G80050	214.243	277.014	280.748	1.29299	1.31042	Encodes an adenosine phosphoribosyl transferase(E.C:2.4.2.7), a constitutively expressed enzyme involved in the one-step salvage of adenine to AMP. This isozyme has high affinity for cytokinins and is likely to be localized to the cytosol.
AT1G80420	387.42	511.849	573.69	1.32117	1.48079	Encodes a component of plant break excision repair and functions at several stages during active DNA demethylation in Arabidopsis.
AT1G80440	500.188	846.083	1923.5	1.69153	3.84555	Encodes a member of a family of F-box proteins, called the KISS ME DEADLY (KMD) family, that targets type-B ARR proteins for degradation and is involved in the negative regulation of the cytokinin response. Also named as KFB20, a member of a group of Kelch repeat F-box proteins that negatively regulate phenylpropanoid biosynthesis by targeting the phenypropanoid biosynthesis enzyme phenylalanine …
AT1G80460	1750.42	2050.28	2004.45	1.1713	1.14513	Encodes a protein similar to glycerol kinase, which converts glycerol to glycerol 3-phosphate and performs a rate-limiting step in glycerol metabolism. This gene is required for both general and specific resistance against bacteria and fungi. Arabidopsis thaliana glycerol kinase (GLR1) mRNA.Involved in flagellin-induced non-host resistance to Pseudomonas. Coronatine partially suppresses flagellin…
AT1G80510	227.272	285.672	314.649	1.25696	1.38446	Encodes a close relative of the amino acid transporter ANT1 (AT3G11900).
AT1G80650	227.712	296.354	274.694	1.30144	1.20632	RNAse THREE-like protein 1;(source:Araport11)
AT1G80690	47.0402	66.8928	64.3399	1.42203	1.36776	PPPDE putative thiol peptidase family protein;(source:Araport11)
AT1G80810	295.22	349.027	328.041	1.18226	1.11117	One of 5 PO76/PDS5 cohesion cofactor orthologs of Arabidopsis.
AT1G80820	150.588	193.467	252.818	1.28474	1.67887	Encodes an cinnamoyl CoA reductase isoform. Involved in lignin biosynthesis.
AT1G80850	231.045	282.884	267.72	1.22437	1.15874	DNA glycosylase superfamily protein;(source:Araport11)
AT1G80920	1816.08	2589.95	3332.65	1.42612	1.83508	A nuclear encoded soluble protein found in the chloroplast stroma. Negatively regulated by light and has rapid turnover in darkness.
AT2G01180	177.933	225.601	653.587	1.2679	3.67323	Encodes phosphatidate phosphatase. Up-regulated by genotoxic stress (gamma ray or UV-B) and elicitor treatments with mastoparan and harpin. Expressed in roots and leaves.
AT2G01350	1364.99	1558.83	1426.41	1.14201	1.045	At2g01350 encodes quinolinate phosphoribosyl transferase involved in NAD biosynthesis as shown by heterologous expression in E. coli.
AT2G01450	1283.25	1469.61	1846.63	1.14523	1.43903	member of MAP Kinase
AT2G01650	716.664	846.945	822.705	1.18179	1.14796	encodes a peripheral membrane protein that contains UBX domain and interacts with AtCDC48 in vitro and co-fractionates with membrane-associated but not soluble AtCDC48 in vivo.
AT2G01910	1002	1154.23	1195.52	1.15192	1.19313	Binds microtubules. Induces a crisscross mesh of microtubules, not bundles. Not involved in microtubule polymerization nor nucleation. Localizes to mitochondria. The mRNA is cell-to-cell mobile.
AT2G01930	218.535	296.211	324.899	1.35544	1.48671	BASIC PENTACYSTEINE1 (BPC1) is a regulator of the homeotic Arabidopsis thaliana gene SEEDSTICK (STK), which controls ovule identity. BPC1 induces conformational changes by cooperative binding to purine-rich elements present in the STK regulatory sequence. STK is upregulated in bpc1 mutant.
AT2G02050	906.153	999.783	950.146	1.10333	1.04855	NADH-ubiquinone oxidoreductase B18 subunit;(source:Araport11)
AT2G02220	419.989	527.857	623.501	1.25684	1.48456	Encodes a protein interacting with phytosulfokine, a five amino acid sulfated peptide (YIYTQ). Contains dual guanylate cyclase and kinase catalytic activities that operate in vivo.
AT2G02360	421.992	558.421	551.219	1.3233	1.30623	Encodes an F-box protein containing a Nictaba-related lectin domain that can act as a carbohydrate-binding protein.Expression is induced by SA and pathogenic bacteria.
AT2G02390	748.97	884.137	815.615	1.18047	1.08898	Encodes glutathione transferase belonging to the zeta class of GSTs. Naming convention according to Wagner et al. (2002). The protein undergoes spontaneous thiolation following treatment with the oxidant tert-butylhydroperoxide. It functions in vitro as a maleylacetoacetate isomerase and is likely to be involved in tyrosine catabolism.
AT2G02450	215.05	270.579	293.18	1.25822	1.36331	NAC domain containing protein 35;(source:Araport11)
AT2G02710	605.665	735.686	810.474	1.21468	1.33816	Encodes a putative blue light receptor protein.
AT2G02810	282.558	458.194	437.933	1.62159	1.54989	Encodes a multitransmembrane hydrophobic protein that functions as transporter of UDP-galactose and UDP-glucose into the Golgi. Localized in the ER. Involved in the unfolded protein response, a mechanism that controls proper protein folding in the ER.
AT2G02960	467.271	613.375	575.555	1.31268	1.23174	RING/FYVE/PHD zinc finger superfamily protein;(source:Araport11)
AT2G03070	287.752	338.927	316.912	1.17784	1.10134	Encodes a subunit of the Mediator complex. Regulates plant defense and flowering.
AT2G03120	1161.99	1406.4	1262.08	1.21034	1.08614	homologous to Signal Peptide Peptidases (SPP), required for pollen development and pollen germination. No homozygotes could be recovered from a T-DNA insertion mutant. The mRNA is cell-to-cell mobile.
AT2G03200	4.02081	13.6524	24.674	3.39544	6.13656	Eukaryotic aspartyl protease family protein;(source:Araport11)
AT2G03220	237.093	278.243	261.304	1.17356	1.10211	member of Glycosyltransferase Family- 37
AT2G03440	1698.86	1943.87	2176.8	1.14422	1.28133	Induced at the transcriptional level by Pseudomonas syringae pv. tomato infection.
AT2G03510	799.077	1045.18	898.466	1.30799	1.12438	SPFH/Band 7/PHB domain-containing membrane-associated protein family;(source:Araport11)
AT2G03530	478.406	550.724	642.668	1.15117	1.34335	Mediate high-affinity uracil and 5-FU (a toxic uracil analogue) transport when expressed in yeast and Xenopus oocytes.Involved in allantoin transport.
AT2G03730	2038.56	2211.08	2262.6	1.08463	1.1099	Member of a small family of ACT domain containing proteins. ACT domains are thought to be involved in amino acid binding.
AT2G03750	1203.06	1393.35	1668.97	1.15818	1.38728	P-loop containing nucleoside triphosphate hydrolases superfamily protein;(source:Araport11)
AT2G03760	268.394	333.891	428.528	1.24404	1.59664	Encodes a brassinosteroid sulfotransferase. In vitro experiements show that this enzyme has a preference for 24-epibrassinosteroids, particularly 24-epicathasterone, but does not act on castasterone and brassinolide. It also shows sulfating activity toward flavonoids. It is differentially expressed during development, being more abundant in young seedlings and actively growing cell cultures. Expr…
AT2G04080	393.493	506.136	514.594	1.28627	1.30776	MATE efflux family protein;(source:Araport11)
AT2G04230	534.046	625.14	593.933	1.17057	1.11214	FBD, F-box and Leucine Rich Repeat domains containing protein;(source:Araport11)
AT2G04240	330.968	386.202	397.783	1.16689	1.20188	Encodes a small protein with an N-terminal trans-membrane domain and a RING-H2 zinc finger motif located at the C-terminus. Gene expression is induced by salt and osmotic stress. Transcrips levels are induced by DELLA proteins and repressed by gibberellic acid. Involved in ABA metabolism.
AT2G04305	375.776	436.566	451.732	1.16177	1.20213	Magnesium transporter CorA-like family protein;(source:Araport11)
AT2G04400	925.628	1135.67	1190.51	1.22692	1.28617	Aldolase-type TIM barrel family protein;(source:Araport11)
AT2G04450	1045.29	1411.06	1256.99	1.34992	1.20253	Encodes a protein with NADH pyrophosphatase activity. Although this protein was also shown to have ADP-ribose diphosphatase activity in vitro, mutant analyses suggest that NUDX6 is involved in NADH metabolism in vivo.
AT2G04495	164.931	206.909	260.82	1.25451	1.58139	transmembrane protein;(source:Araport11)
AT2G04690	1194.57	1432.13	1459.93	1.19887	1.22214	Pyridoxamine 5-phosphate oxidase family protein;(source:Araport11)
AT2G04700	2450.97	2761.87	2602.36	1.12685	1.06177	ferredoxin thioredoxin reductase catalytic beta chain family protein;(source:Araport11)
AT2G04900	436.426	506.916	452.671	1.16152	1.03722	hypothetical protein;(source:Araport11)
AT2G05440	16.184	46.4217	13.5494	2.86837	0.837209	GLYCINE RICH PROTEIN 9;(source:Araport11)
AT2G05710	6404.87	7103.23	6656.29	1.10904	1.03925	Encodes an aconitase that can catalyze the conversion of citrate to isocitrate through a cis-aconitate intermediate, indicating that it may participate in the TCA cycle and other primary metabolic pathways. The protein is believed to accumulate in the mitochondria and the cytosol. It affects CSD2 (At2g28190 - a superoxide dismutase) transcript levels and may play a role in the response to oxidati…
AT2G06050	514.804	807.712	1730.93	1.56897	3.3623	Encodes a 12-oxophytodienoate reductase that is required for jasmonate biosynthesis. Mutants are male sterile and defective in pollen dehiscence. Shows activity towards 2,4,6-trinitrotoluene. CFA-Ile, CFA-Leu, CFA-Val, CFA-Met and CFA-Ala can restore the fertility of opr3 plants by inducing filament elongation and anther dehiscence.
AT2G06185	116.461	260.603	204.324	2.23768	1.75444	None;(source:Araport11)
AT2G06355	45.3039	91.6661	86.7531	2.02336	1.91491	None;(source:Araport11)
AT2G07050	2226.96	2377.27	2383.79	1.06749	1.07042	Involved in the biosynthesis of brassinosteroids. Catalyzes the reaction from epoxysqualene to cycloartenol.
AT2G07180	977.376	1211.02	1259.14	1.23906	1.28828	Protein kinase superfamily protein;(source:Araport11)
AT2G07690	109.163	137.846	118.639	1.26275	1.08681	Member of the minichromosome maintenance complex, involved in DNA replication initiation. Abundant in proliferating and endocycling tissues. Localized in the nucleus during G1, S and G2 phases of the cell cycle, and are released into the cytoplasmic compartment during mitosis. Binds chromatin.
AT2G11810	45.2716	129.268	34.6955	2.85538	0.766386	MGD3 is the major enzyme for galactolipid metabolism during phosphate starvation. Does not contribute to galactolipid synthesis under P1-sufficient conditions.
AT2G13790	1332.43	1757.36	1782.8	1.31891	1.338	somatic embryogenesis receptor-like kinase 4;(source:Araport11)
AT2G14560	8031.38	13264.3	12039.4	1.65156	1.49904	Encodes LURP1, a member of the LURP cluster (late upregulated in response to Hyaloperonospora parasitica) which exhibits a pronounced upregulation after recognition of the pathogenic oomycte H. parasitica. LURP1 is required for full basal defense to H. parasitica and resistance to this pathogen mediated by the R-proteins RPP4 and RPP5. The mRNA is cell-to-cell mobile.
AT2G14610	1531.15	3663.52	2148.06	2.39265	1.40291	PR1 gene expression is induced in response to a variety of pathogens. It is a useful molecular marker for the SAR response. Though the Genbank record for the cDNA associated to this gene is called 'PR-1-like', the sequence actually corresponds to PR1. Expression of this gene is salicylic-acid responsive.
AT2G14620	53.9008	88.6161	57.1668	1.64406	1.06059	xyloglucan endotransglucosylase/hydrolase 10;(source:Araport11)
AT2G14720	2279.3	2540.17	2500.21	1.11445	1.09692	encodes a vacuolar sorting receptor
AT2G14740	967.916	1102.39	1107.03	1.13893	1.14372	Encodes a vacuolar sorting receptor that participates in vacuolar sorting in vegetative tissues and in seeds. The mRNA is cell-to-cell mobile.
AT2G14750	2400.75	3126.92	3084.75	1.30247	1.28491	Encodes adenosine-5'-phosphosulfate kinase. Provides activated sulfate for sulfation of secondary metabolites, including the glucosinolates. Essential for pollen viability. The mRNA is cell-to-cell mobile.
AT2G15042	316.103	551.562	536.282	1.74488	1.69654	Leucine-rich repeat (LRR) family protein;(source:Araport11)
AT2G15080	1799.39	2815.91	3076.76	1.56493	1.70989	receptor like protein 19;(source:Araport11)
AT2G15620	4884.5	5684.33	5647.94	1.16375	1.1563	Involved in the second step of nitrate assimilation. Its expression is induced by nitrate. The mRNA is cell-to-cell mobile.
AT2G15890	118.785	197.165	180.244	1.65985	1.5174	Encodes CBP1, a regulator of transcription initiation in central cell-mediated pollen tube guidance.
AT2G16400	588.268	677.256	645.558	1.15127	1.09739	BEL1-like homeodomain 7;(source:Araport11)
AT2G16430	1221.39	1526.61	1230.58	1.2499	1.00752	purple acid phosphatase 10;(source:Araport11)
AT2G16595	55.2508	77.6414	69.5085	1.40525	1.25805	Translocon-associated protein (TRAP), alpha subunit;(source:Araport11)
AT2G16600	3083.94	5126.23	4744.56	1.66224	1.53848	Encodes cytosolic cyclophilin ROC3. The mRNA is cell-to-cell mobile.
AT2G16660	50.8828	84.9485	168.852	1.66949	3.31845	Major facilitator superfamily protein;(source:Araport11)
AT2G16750	41.2033	68.5163	50.1332	1.66289	1.21673	kinase with adenine nucleotide alpha hydrolases-like domain-containing protein;(source:Araport11)
AT2G16870	140.304	194.727	192.035	1.3879	1.3687	Disease resistance protein (TIR-NBS-LRR class) family;(source:Araport11)
AT2G17040	784.506	1282.68	2335.35	1.63501	2.97684	Member of the NAC transcription factor family and more specifically, the ONAC022 subfamily. Involved in leaf and inflorescence stem morphogenesis. The mRNA is cell-to-cell mobile.
AT2G17120	1123.41	1699.17	1759.79	1.51252	1.56648	Induction of chitin-responsive genes by chitin treatment is not blocked in the mutant. It contains a C-terminal GPI anchor signal and is an ortholog of OsCEBiP.
AT2G17130	410.788	491.223	458.149	1.19581	1.11529	Encodes a regulatory subunit of the mitochondrially-localized NAD+- dependent isocitrate dehydrogenase.
AT2G17720	539.658	682.001	628.494	1.26376	1.16462	Encodes a prolyl 4-hydroxylase that modifies the extensin proteins in root hair cells.
AT2G17780	171.298	208.829	210.414	1.2191	1.22835	Encodes a mechanosensitive channel candidate MCA2. The three-dimensional structure of MCA2 was reconstructed and appears to comprise a small transmembrane region and large cytoplasmic region.
AT2G17790	873.815	1040.63	980.554	1.1909	1.12215	Encodes a protein with similarity to yeast VPS35 which encodes a component of the retromer involved in retrograde endosomal transport. Mutants partially suppress the loss of VTI11 function in Arabidopsis and restores gravitropism in the double mutant. The mRNA is cell-to-cell mobile.
AT2G17840	613.062	825.096	1117.25	1.34586	1.82241	Identified as drought-inducible gene by differential hybridization. Upregulated by high light, drought, cold and salt stress determined by microarray analysis.
AT2G18250	233.446	280.609	259.054	1.20203	1.1097	At2g18250 encodes pantetheine-phosphate adenylyltransferase catalyzing the formation of dephospho-CoA from pantetheine 4'-phosphate. The enzyme is involved in coenzyme A biosynthesis.
AT2G18300	2100.61	2733.09	2801.76	1.30109	1.33378	basic helix-loop-helix (bHLH) DNA-binding superfamily protein;(source:Araport11)
AT2G18480	4.02081	23.6173	16.1967	5.87375	4.02821	Major facilitator superfamily protein;(source:Araport11)
AT2G18660	419.363	705.893	480.431	1.68325	1.14562	Encodes PNP-A (Plant Natriuretic Peptide A). PNPs are a class of systemically mobile molecules distantly related to expansins; their biological role has remained elusive. PNP-A contains a signal peptide domain and is secreted into the extracellular space. Co-expression analyses using microarray data suggest that PNP-A may function as a component of plant defence response and SAR in particular, an…
AT2G18700	703.983	1184.39	1367.16	1.68241	1.94203	Encodes an enzyme putatively involved in trehalose biosynthesis. The protein has a trehalose synthase (TPS)-like domain that may or may not be active as well as a trehalose phosphatase (TPP)-like domain.
AT2G18730	777.855	968.159	996.392	1.24465	1.28095	diacylglycerol kinase 3;(source:Araport11)
AT2G19110	344.487	401.225	351.711	1.1647	1.02097	Encodes a protein with similarity to Zn ATPase. Can rescue Zn deficiency in yeast and Cd resistance, suggesting a role in Zn and Cd transport. The mRNA is cell-to-cell mobile.
AT2G19790	441.149	543.858	513.533	1.23282	1.16408	Encodes a component of the AP4 complex and is involved in vacuolar sorting of storage proteins.
AT2G20142	206.054	268.629	301.548	1.30368	1.46344	Toll-Interleukin-Resistance (TIR) domain family protein;(source:Araport11)
AT2G20250	91.6258	121.127	129.858	1.32198	1.41726	hypothetical protein;(source:Araport11)
AT2G20290	448.749	576.187	583.72	1.28398	1.30077	member of Myosin-like proteins
AT2G20360	1934.15	2090.93	2029.09	1.08106	1.04909	NAD(P)-binding Rossmann-fold superfamily protein;(source:Araport11)
AT2G20370	543.484	609.379	620.807	1.12125	1.14227	Encodes a xyloglucan galactosyltransferase located in the membrane of Golgi stacks that is involved in the biosynthesis of fucose. It is also involved in endomembrane organization. It is suggested that it is a dual-function protein that is responsible for actin organization and the synthesis of cell wall materials. The mRNA is cell-to-cell mobile.
AT2G20610	2832.7	3378.1	3402.62	1.19254	1.20119	Confers auxin overproduction. Mutants have an over-proliferation of lateral roots. Encodes a C-S lyase involved in converting S-alkylthiohydroximate to thiohydroximate in glucosinolate biosynthesis.
AT2G20630	2043.09	2301.71	2268.1	1.12658	1.11013	PP2C induced by AVRRPM1;(source:Araport11)
AT2G20670	380.647	564.266	728.967	1.48239	1.91507	sugar phosphate exchanger, putative (DUF506);(source:Araport11)
AT2G20750	73.7564	130.331	200.619	1.76704	2.72002	member of BETA-EXPANSINS. Naming convention from the Expansin Working Group (Kende et al, 2004. Plant Mol Bio)
AT2G20760	1445.99	1628.07	1609.2	1.12592	1.11287	Clathrin light chain protein;(source:Araport11)
AT2G20790	557.015	636.599	648.568	1.14288	1.16436	clathrin adaptor complexes medium subunit family protein;(source:Araport11)
AT2G20880	23.616	40.7276	25.22	1.72458	1.06792	Encodes ERF53, a drought-induced transcription factor. Belongs to the AP2/ERF superfamily, and has a highly conserved AP2 domain. Regulates drought-responsive gene expressions by binding to the GCC box and/or dehydration-responsive element (DRE) in the promoter of downstream genes. Overexpression of AtERF53 driven by the CaMV35S promoter resulted in an unstable drought-tolerant phenotype in T2 tr…
AT2G20930	299.067	366.999	371.746	1.22714	1.24302	SNARE-like superfamily protein;(source:Araport11)
AT2G20960	1243.4	1413.06	1815.49	1.13644	1.4601	phospholipase-like protein (PEARLI 4) family protein;(source:Araport11)
AT2G21050	118.223	168.664	149.787	1.42666	1.26699	Encodes LAX2 (LIKE AUXIN RESISTANT), a member of the AUX1 LAX family of auxin influx carriers. Required for the establishment of embryonic root cell organization.
AT2G21160	1809.33	2027.22	1829.59	1.12042	1.0112	Translocon-associated protein (TRAP), alpha subunit;(source:Araport11)
AT2G21210	942.072	1096.36	1078.9	1.16378	1.14524	Putative auxin-regulated protein whose expression is downregulated in response to chitin oligomers.
AT2G21250	703.809	815.936	805.525	1.15931	1.14452	NAD(P)-linked oxidoreductase superfamily protein;(source:Araport11)
AT2G21380	861.43	1045.2	1017.6	1.21333	1.18129	Kinesin motor family protein;(source:Araport11)
AT2G21520	1148.54	1293.46	1253.86	1.12618	1.0917	Sec14p-like phosphatidylinositol transfer family protein;(source:Araport11)
AT2G21880	55.5757	84.0073	98.5146	1.51158	1.77262	RAB GTPase homolog 7A;(source:Araport11)
AT2G22080	845.049	1000.38	957.411	1.18381	1.13296	transmembrane protein;(source:Araport11)
AT2G22190	220.645	335.194	333.807	1.51915	1.51286	Haloacid dehalogenase-like hydrolase (HAD) superfamily protein;(source:Araport11)
AT2G22310	165.478	213.325	228.507	1.28914	1.38089	Encodes a ubiquitin-specific protease.
AT2G22330	873.587	1041.07	1751.94	1.19172	2.00546	Encodes a cytochrome P450. Involved in tryptophan metabolism. Converts Trp to indole-3-acetaldoxime (IAOx), a precursor to IAA and indole glucosinolates. The mRNA is cell-to-cell mobile.
AT2G22430	4535.11	5029.36	6434.64	1.10898	1.41885	Encodes a homeodomain leucine zipper class I (HD-Zip I) protein that is a target of the protein phosphatase ABI1 and regulates hormone responses in Arabidopsis.
AT2G22480	613.466	709.183	694.982	1.15603	1.13288	phosphofructokinase 5;(source:Araport11)
AT2G22780	1082.53	1185.98	1151.64	1.09556	1.06384	encodes an peroxisomal NAD-malate dehydrogenase that is involved in fatty acid beta-oxidation through providing NAD to the process of converting fatty acyl CoA to acetyl CoA.
AT2G23000	1476.15	1749.39	1521.55	1.1851	1.03076	serine carboxypeptidase-like 10;(source:Araport11)
AT2G23010	83.6605	121.739	71.9757	1.45515	0.86033	serine carboxypeptidase-like 9;(source:Araport11)
AT2G23200	964.733	1133.65	1200.29	1.17509	1.24416	Protein kinase superfamily protein;(source:Araport11)
AT2G23320	467.157	545.71	1098.77	1.16815	2.35203	Encodes WRKY DNA-binding protein 15 (WRKY15).
AT2G23450	823.952	980.159	1085.95	1.18958	1.31797	Protein kinase superfamily protein;(source:Araport11)
AT2G23600	4704.36	5076.02	4691.13	1.079	0.997187	Encodes a protein shown to have carboxylesterase activity, methyl salicylate esterase activity, methyl jasmonate esterase activity, and methyl IAA esterase activity in vitro. MES2 appears to be involved in MeSA hydrolysis in planta. This protein does not act on MeGA4, or MEGA9 in vitro.
AT2G23755	19.0701	36.5505	30.3007	1.91665	1.58892	transmembrane family 220 helix protein;(source:Araport11)
AT2G23780	677.776	754.21	773.134	1.11277	1.14069	RING/U-box superfamily protein;(source:Araport11)
AT2G23810	1646.55	1978.75	6936.91	1.20175	4.21299	Member of TETRASPANIN family
AT2G23840	1018.47	1308.13	1359.54	1.28441	1.33489	HNH endonuclease;(source:Araport11)
AT2G24200	4461.39	5195.52	4952.49	1.16455	1.11008	Cytosol aminopeptidase family protein;(source:Araport11)
AT2G24240	49.689	82.1983	90.6524	1.65425	1.82439	BTB/POZ domain with WD40/YVTN repeat-like protein;(source:Araport11)
AT2G24390	478.601	581.065	506.372	1.21409	1.05802	AIG2-like (avirulence induced gene) family protein;(source:Araport11)
AT2G24550	528.13	758.276	2114.4	1.43578	4.00356	major centromere autoantigen B-like protein;(source:Araport11)
AT2G24600	418.833	578.939	2310.73	1.38227	5.51707	Ankyrin repeat family protein;(source:Araport11)
AT2G24762	73.9555	133.804	85.2711	1.80925	1.15301	Encodes a member of the GDU (glutamine dumper) family proteins involved in amino acid export: At4g31730 (GDU1), At4g25760 (GDU2), At5g57685 (GDU3), At2g24762 (GDU4), At5g24920 (GDU5), At3g30725 (GDU6) and At5g38770 (GDU7).
AT2G24850	653.663	1468.91	1323.15	2.2472	2.02421	Encodes a tyrosine aminotransferase that is responsive to treatment with jasmonic acid.
AT2G24940	1297.87	1562.63	1374.78	1.204	1.05926	membrane-associated progesterone binding protein 2;(source:Araport11)
AT2G24960	78.233	105.826	83.7628	1.35271	1.07068	Myb/SANT-like DNA-binding domain protein;(source:Araport11)
AT2G25000	330.707	437.379	352.914	1.32256	1.06715	Pathogen-induced transcription factor. Forms protein complexes with itself and with WRKY40. Coexpression with WRKY18 or WRKY40 made plants more susceptible to both P. syringae and B. cinerea. WRKY18, WRKY40, and WRKY60 have partially redundant roles in response to the hemibiotrophic bacterial pathogen Pseudomonas syringae and the necrotrophic fungal pathogen Botrytis cinerea, with WRKY18 playing …
AT2G25110	1103.44	1446.6	1387.67	1.31099	1.25758	Encodes an endoplasmic reticulum protein SDF2 (stromal-derived factor-2). Forms a complex SDF2-ERdj3B-BiP that is required for the proper accumulation of the surface-exposed leucine-rich repeat receptor kinases EFR. EFR is involved in PAMP (pathogen associated molecular patterns) triggered immunity.
AT2G25190	363.831	428.725	479.913	1.17836	1.31905	PPPDE putative thiol peptidase family protein;(source:Araport11)
AT2G25200	186.043	271.072	360.572	1.45704	1.93811	hypothetical protein (DUF868);(source:Araport11)
AT2G25250	266.54	313.698	521.976	1.17693	1.95834	serine/arginine repetitive matrix-like protein;(source:Araport11)
AT2G25260	27.7514	53.1042	55.7347	1.91357	2.00835	Hyp O-arabinosyltransferase-like protein;(source:Araport11)
AT2G25450	4498.25	5250.28	5373.28	1.16718	1.19453	encodes a protein whose sequence is similar to ACC oxidase
AT2G25510	19343.1	31812.5	26876.3	1.64464	1.38945	transmembrane protein;(source:Araport11)
AT2G25520	2181.89	2499.24	2726.91	1.14545	1.24979	Drug/metabolite transporter superfamily protein;(source:Araport11)
AT2G25625	84.0178	127.162	97.7779	1.51352	1.16378	histone deacetylase-like protein;(source:Araport11)
AT2G25820	9.80453	21.6562	24.7406	2.20879	2.52338	encodes a member of the DREB subfamily A-4 of ERF/AP2 transcription factor family. The protein contains one AP2 domain. There are 17 members in this subfamily including TINY.
AT2G25900	471.38	887.607	966.626	1.883	2.05063	Encodes a protein with two tandem-arrayed CCCH-type zinc fingers that binds RNA and is involved in RNA turnover. The mRNA is cell-to-cell mobile.
AT2G26190	1249.96	1735.24	3559.61	1.38823	2.84778	calmodulin-binding family protein;(source:Araport11)
AT2G26400	616.898	1000.21	890.238	1.62135	1.44309	Encodes a protein predicted to belong to the acireductone dioxygenase (ARD/ARD?)family.
AT2G26440	192.234	559.945	517.451	2.91283	2.69178	Plant invertase/pectin methylesterase inhibitor superfamily;(source:Araport11)
AT2G26480	22.7255	40.7458	36.6632	1.79296	1.61331	UDP-glucosyl transferase 76D1;(source:Araport11)
AT2G26530	347.536	456.51	2117.61	1.31356	6.09322	unknown function
AT2G26540	551.536	637.75	640.982	1.15632	1.16218	Encodes a uroporphyrinogen-III synthase involved in tetrapyrrole biosynthesis. The protein localizes to the chloroplast. Member of the plant-specific DUF724 protein family. Arabidopsis has 10 DUF724 proteins. Loss of function mutant has a WT phenotype
AT2G26695	317.888	426.656	365.453	1.34216	1.14963	Ran BP2/NZF zinc finger-like superfamily protein;(source:Araport11)
AT2G26900	2047.03	2416.07	2512.07	1.18028	1.22718	Sodium Bile acid symporter family;(source:Araport11)
AT2G27020	1247	1362.34	1311.6	1.0925	1.0518	Encodes 20S proteasome alpha 7 subunit PAG1.
AT2G27030	1308.22	1464.81	1390.97	1.11969	1.06325	encodes a calmodulin that has higher affinity to kinesin-like calmodulin binding motor protein than CAM4 or CAM6. The mRNA is cell-to-cell mobile.
AT2G27080	32.4976	56.5654	522.705	1.7406	16.0844	Late embryogenesis abundant (LEA) hydroxyproline-rich glycoprotein family;(source:Araport11)
AT2G27290	2089.2	2310.18	2325.06	1.10577	1.11289	FAM210B-like protein, putative (DUF1279);(source:Araport11)
AT2G27310	104.539	176.182	371.589	1.68532	3.55453	F-box family protein;(source:Araport11)
AT2G27385	1228.72	1625.81	1965.93	1.32317	1.59998	Pollen Ole e 1 allergen and extensin family protein;(source:Araport11)
AT2G27450	845.717	964.331	852.11	1.14025	1.00756	Encodes N-carbamoylputrescine amidohydrolase that is involved in putrescine and polyamine biosynthesis.
AT2G27600	2377.14	2670.11	2751.83	1.12324	1.15762	Encodes a SKD1 (Suppressor of K+ Transport Growth Defect1) homolog. Localized to the cytoplasm and to multivesicular endosomes. Involved in multivesicular endosome function. The mRNA is cell-to-cell mobile.
AT2G27690	15.579	29.9937	75.5386	1.92526	4.84875	Encodes a CYP94C1. Has highest omega-hydroxylase activity with 9,10-epoxystearic acid, while also metabolized lauric acid (C12:0) and C18 unsaturated fatty acids. Gene expression is induced in response to wounding and jasmonic acid treatment.
AT2G27730	1275.56	1408.33	1383.51	1.10409	1.08463	copper ion binding protein;(source:Araport11)
AT2G27830	314.165	399.74	1239.67	1.27239	3.94593	hypothetical protein;(source:Araport11)
AT2G27900	1176.5	1335.5	1273.21	1.13514	1.0822	coiled-coil protein;(source:Araport11)
AT2G27920	439.296	549.036	543.18	1.24981	1.23648	serine carboxypeptidase-like 51;(source:Araport11)
AT2G28000	8800.33	9342.2	9087.04	1.06157	1.03258	Encodes chaperonin-60 alpha, a molecular chaperone involved in Rubisco folding. Mutants display aberrant chloroplast and embryo development. The mRNA is cell-to-cell mobile.
AT2G28250	38.3357	75.3845	68.7337	1.96643	1.79294	Protein kinase superfamily protein;(source:Araport11)
AT2G28360	218.012	263.202	245.018	1.20728	1.12388	SIT4 phosphatase-associated family protein;(source:Araport11)
AT2G28410	70.7638	104.743	98.0563	1.48017	1.38568	transmembrane protein;(source:Araport11)
AT2G28430	327.589	392.18	301.873	1.19717	0.921499	zinc finger, C3HC4 type family protein;(source:Araport11)
AT2G28470	3672.04	3935.25	4113.5	1.07168	1.12022	putative beta-galactosidase (BGAL8 gene)
AT2G28580	6.3806	15.0677	12.4497	2.36149	1.95118	transmembrane protein, putative (DUF247);(source:Araport11)
AT2G28620	17.992	32.3708	31.6153	1.79917	1.75719	Mutants have radially swollen roots but do not exhibit defects in abundance or orientation of cortical microtubules, nor are microfibrils reduced. Cellulose synthesis is also unchanged with respect to wild type. There is a disruption in the normal pattern of cell wall placement.
AT2G28630	271.713	340.388	596.882	1.25275	2.19673	Encodes KCS12, a member of the 3-ketoacyl-CoA synthase family involved in the biosynthesis of VLCFA (very long chain fatty acids).
AT2G28760	92.5267	132.582	136.538	1.4329	1.47566	UDP-XYL synthase 6;(source:Araport11)
AT2G28890	721.343	926.656	883.41	1.28463	1.22467	Encodes a protein phosphatase 2C like gene, similar to POL. Involved in leaf development. Knockout mutants have abnormally shaped leaves.
AT2G28940	285.996	412.19	401.277	1.44124	1.40309	Protein kinase superfamily protein;(source:Araport11)
AT2G29130	38.0371	74.3562	83.746	1.95483	2.20169	putative laccase, knockout mutant had reduced root elongation under PEG-induced dehydration
AT2G29170	121.707	168.196	155.537	1.38198	1.27797	NAD(P)-binding Rossmann-fold superfamily protein;(source:Araport11)
AT2G29290	1582.67	1983.42	2102.14	1.25321	1.32822	NAD(P)-binding Rossmann-fold superfamily protein;(source:Araport11)
AT2G29300	290.736	397.374	506.363	1.36679	1.74166	NAD(P)-binding Rossmann-fold superfamily protein;(source:Araport11)
AT2G29310	917.979	1212.57	1256.57	1.32092	1.36884	NAD(P)-binding Rossmann-fold superfamily protein;(source:Araport11)
AT2G29340	2182.53	2520.22	2524.3	1.15473	1.15659	NAD-dependent epimerase/dehydratase family protein;(source:Araport11)
AT2G29350	561.293	881.674	856.464	1.57079	1.52588	senescence-associated gene SAG13 encoding a short-chain alcohol dehydrogenase
AT2G29500	114.913	155.705	870.552	1.35497	7.57572	HSP20-like chaperones superfamily protein;(source:Araport11)
AT2G29650	4626.68	5253.19	5121.16	1.13541	1.10688	Encodes an inorganic phosphate transporter (PHT4;1) that is localized to the thylakoid membrane.
AT2G29670	1365.62	2037.61	2311.62	1.49207	1.69272	Tetratricopeptide repeat (TPR)-like superfamily protein;(source:Araport11)
AT2G29690	344.18	403.033	443.929	1.17099	1.28982	Encode a functional anthranilate synthase protein. Expressed at a constitutive basal level. Expression was not induced by wounding nor bacterial pathogen infiltration. Involved in aromatic amino acid biosynthesis.
AT2G29730	55.0194	81.8132	87.712	1.48699	1.5942	UDP-glucosyl transferase 71D1;(source:Araport11)
AT2G29890	63.7227	87.2802	82.8154	1.36969	1.29962	Encodes a ubiquitously expressed villin-like protein, whose mRNA may be alternatively processed. Villin belongs to a superfamily of actin binding proteins called the villin/gelsolin family. Animal villins are involved in actin binding. VLN1 protein co-localizes with actin filaments in several assays. VLN1 binds and bundles F-actin in a calcium-independent manner. It does not nucleate, cap or seve…
AT2G29990	528.163	652.148	585.028	1.23475	1.10767	alternative NAD(P)H dehydrogenase 2;(source:Araport11)
AT2G30140	1150.21	1313.3	1174.57	1.14179	1.02118	Encodes a putative glycosyltransferase. Regulates flowering time via FLOWERING LOCUS C.
AT2G30250	619.175	881.017	1037.92	1.42289	1.67629	member of WRKY Transcription Factor; Group I. Located in nucleus. Involved in response to various abiotic stresses - especially salt stress.
AT2G30424	55.2821	94.7172	84.0877	1.71334	1.52107	In a tandem repeat with AT2g30432 (TCL1) and AT2g30420 (ETC2), it encodes a single-repeat R3 MYB transcription factor that is involved in the negative regulation of trichome formation.
AT2G30550	1237.2	1515.97	1759.83	1.22532	1.42242	Encodes a lipase that hydrolyzes phosphatidylcholine, glycolipids as well as triacylglycerols.
AT2G30600	363.121	534.617	514.534	1.47228	1.41698	BTB/POZ domain-containing protein;(source:Araport11)
AT2G30860	6172.87	8332.93	7417.55	1.34993	1.20164	Encodes glutathione transferase belonging to the phi class of GSTs. Naming convention according to Wagner et al. (2002).
AT2G30870	1672.21	1888.77	2398.92	1.1295	1.43458	early dehydration-induced gene ERD13 homologous to tobacco and maize glutathione S-transferases. Encodes glutathione transferase belonging to the phi class of GSTs. Naming convention according to Wagner et al. (2002)
AT2G30990	309.989	375.034	404.607	1.20983	1.30523	arginine N-methyltransferase, putative (DUF688);(source:Araport11)
AT2G31200	614.846	766.791	641.771	1.24713	1.04379	Encodes actin depolymerizing factor 6 (ADF6). The mRNA is cell-to-cell mobile.
AT2G31270	44.7291	64.4029	55.7166	1.43984	1.24565	Encodes a cyclin-dependent protein kinase. Involved in nuclear DNA replication and plastid division. Located in nucleus and chloroplast.
AT2G31800	1151.64	1291.71	1341.37	1.12162	1.16474	Integrin-linked protein kinase family;(source:Araport11)
AT2G31870	112.498	167.676	141.105	1.49048	1.25429	The gene encodes a poly(ADPribose) glycohydrolase (PARG1). Mutant analysis suggests that PARG1 plays a role in abiotic stress responses and DNA repair. Loss of function mutants accumulate poly(ADPribose) and have increased cell death when treated with bleomycin.
AT2G31880	2860.05	4037.03	6051.78	1.41152	2.11597	Encodes a putative leucine rich repeat transmembrane protein that is expressed in response to Pseudomonas syringae. Expression of SRRLK may be required for silencing via lsiRNAs. Regulates cell death and innate immunity.
AT2G31955	516.541	602.883	557.646	1.16715	1.07958	COFACTOR OF NITRATE REDUCTASE AND XANTHINE DEHYDROGENASE 2. Encodes a protein involved in molybdenum cofactor biosynthesis. Homologous to E.coli moaA. Expression is abundant in all tissues examined, particularly in roots. Appears to have targeting signals for chloroplast or mitochondria.
AT2G32080	1913.7	2113.99	2135.14	1.10466	1.11571	similar to the conserved animal nuclear protein PUR alpha which was implicated in the control of gene transcription and DNA replication
AT2G32090	641.147	820.846	854.603	1.28028	1.33293	Lactoylglutathione lyase / glyoxalase I family protein;(source:Araport11)
AT2G32100	171.585	254.088	201.638	1.48083	1.17515	ovate family protein 16;(source:Araport11)
AT2G32140	144.352	181.366	395.538	1.25641	2.74009	transmembrane receptor;(source:Araport11)
AT2G32150	868.928	1098.21	1621.45	1.26387	1.86604	Haloacid dehalogenase-like hydrolase (HAD) superfamily protein;(source:Araport11)
AT2G32160	3466.45	4477.12	4677.11	1.29156	1.34925	S-adenosyl-L-methionine-dependent methyltransferases superfamily protein;(source:Araport11)
AT2G32500	1156.24	1286	1277.62	1.11223	1.10498	Stress responsive alpha-beta barrel domain protein;(source:Araport11)
AT2G32520	739.441	923.394	886.107	1.24877	1.19835	alpha/beta-Hydrolases superfamily protein;(source:Araport11)
AT2G32560	2132.53	2499.63	2588.2	1.17214	1.21367	F-box family protein;(source:Araport11)
AT2G32680	1301.69	2060.43	1735.52	1.58289	1.33328	receptor like protein 23;(source:Araport11)
AT2G32800	788.641	930.106	1164.44	1.17938	1.47651	protein kinase family protein;(source:Araport11)
AT2G32860	1071.77	1399.73	1078.28	1.306	1.00608	beta glucosidase 33;(source:Araport11)
AT2G32870	5894.38	6537.25	6195.34	1.10906	1.05106	TRAF-like family protein;(source:Araport11)
AT2G32880	1061.4	1180.98	1228.43	1.11266	1.15737	TRAF-like family protein;(source:Araport11)
AT2G32920	1063.69	1315.71	1104.95	1.23694	1.0388	Encodes a protein disulfide isomerase-like (PDIL) protein, a member of a multigene family within the thioredoxin (TRX) superfamily. Transcript levels for this gene are up-regulated in response to three different chemical inducers of ER stress (dithiothreitol, beta-mercaptoethanol, and tunicamycin). AtIRE1-2 does not appear to be required for this response, but the atbzip60 mutant has a diminished…
AT2G32990	121.279	188.884	228.238	1.55744	1.88193	glycosyl hydrolase 9B8;(source:Araport11)
AT2G33040	3590.02	3803.42	3697.74	1.05944	1.03001	gamma subunit of Mt ATP synthase;(source:Araport11)
AT2G33385	9.82653	21.0967	20.5026	2.14691	2.08645	actin-related protein C2B;(source:Araport11)
AT2G33530	2900.92	3196.39	3135.64	1.10186	1.08091	serine carboxypeptidase-like 46;(source:Araport11)
AT2G33580	336.657	434.352	1168.29	1.29019	3.47026	Encodes a putative LysM-containing receptor-like kinase. LYK5 is a major chitin receptor and forms a chitin-induced complex with related kinase CERK1. Based on protein sequence alignment analysis, it was determined as a pseudo kinase due to a lack of the ATP-binding P-loop in the kinase domain.
AT2G33770	8273.57	9166.93	8170.42	1.10798	0.987532	Encodes a ubiquitin-conjugating E2 enzyme. UBC24 mRNA accumulation is suppressed by miR399f, miR399b and miR399c. Involved in phosphate starvation response and mediates degradation of PHO1 and PHT1s at endomembrane. Its expression is responsive to phosphate (Pi) and not phosphite (Phi) in roots and shoots. The mRNA is cell-to-cell mobile.
AT2G33845	146.293	188.865	175.201	1.291	1.1976	Nucleic acid-binding, OB-fold-like protein;(source:Araport11)
AT2G34150	231.242	313.321	312.914	1.35495	1.35319	Encodes a member of the SCAR family.These proteins are part of a complex (WAVE) complex.The SCAR subunit activates the ARP2/3 complex which in turn act as a nucleator for actin filaments.
AT2G34250	4598.42	5312.23	4958.64	1.15523	1.07834	SecY protein transport family protein;(source:Araport11)
AT2G34430	15508.3	21072.1	25475.2	1.35876	1.64268	Photosystem II type I chlorophyll a/b-binding protein The mRNA is cell-to-cell mobile.
AT2G34620	1282.41	1690.68	1930.03	1.31836	1.50501	Mitochondrial transcription termination factor family member.
AT2G34810	528.729	781.572	779.44	1.47821	1.47418	FAD-binding Berberine family protein;(source:Araport11)
AT2G34930	202.93	258.352	495.87	1.27311	2.44355	disease resistance family protein / LRR family protein;(source:Araport11)
AT2G34940	67.7563	136.409	121.895	2.01323	1.79902	VACUOLAR SORTING RECEPTOR 5;(source:Araport11)
AT2G35120	133.409	165.133	179.51	1.2378	1.34556	Single hybrid motif superfamily protein;(source:Araport11)
AT2G35350	17.5028	31.113	27.807	1.7776	1.58872	Encodes a protein most similar to the POLTERGEIST locus. Double mutant analysis of loss of function alleles indicate PLL1 functions redundantly with POL to regulate meristem size and pedicel length. Acts in a dose dependent manner with POL to suppress the clv1, clv2 and clv3 phenotypes.
AT2G35635	1269.87	1413.46	1309.3	1.11307	1.03105	encodes a ubiquitin-like protein that contains tandem repeats of the ubiquitin coding region, but at least one repeat per gene encodes a protein with amino acid substitutions. The mRNA is cell-to-cell mobile.
AT2G35650	263.891	364.217	365.575	1.38018	1.38533	a member of Glycosyltransferase- Family 2 and encodes a beta-mannan synthase based on in vitro enzyme assays from heterologously expressed protein. Mutants exhibit defects in pollen tube growth and embryo development. The defective embryonic development was associated with reduced proliferation and failed cellularization of the endosperm.
AT2G35720	326.666	399.83	381.191	1.22397	1.16691	Encodes OWL1, a J-domain protein involved in perception of very low light fluences.
AT2G35810	550.158	634.613	615.794	1.15351	1.1193	ureidoglycolate hydrolase;(source:Araport11)
AT2G36120	1579.16	1967.7	1385.35	1.24605	0.877274	Encodes a glycine rich protein that is involved in leaf vascular patterning. dot1 mutants have an aberrant open-class venation pattern in leaves and cotyledons, as well as several other leaf development defects. The mRNA is cell-to-cell mobile.
AT2G36350	67.9449	96.7826	76.2064	1.42443	1.12159	Protein kinase superfamily protein;(source:Araport11)
AT2G36360	360.406	446.409	468.503	1.23863	1.29993	Galactose oxidase/kelch repeat superfamily protein;(source:Araport11)
AT2G36570	80.3751	109.942	115.341	1.36786	1.43504	Leucine-rich repeat protein kinase family protein;(source:Araport11)
AT2G36580	1231	1385.34	1174.29	1.12538	0.953929	Pyruvate kinase family protein;(source:Araport11)
AT2G37040	2948.7	3455.09	3346.84	1.17173	1.13502	Encodes PAL1, a phenylalanine ammonia-lyase. Arabidopsis has four PALs: AT2G37040 (PAL1), AT3G53260 (PAL2), AT5G04230 (PAL3) and AT3G10340 (PAL4).
AT2G37110	988.773	1130.76	1171.11	1.1436	1.18441	PLAC8 family protein;(source:Araport11)
AT2G37460	756.892	1014.69	836.869	1.34061	1.10566	nodulin MtN21-like transporter family protein
AT2G37540	774.208	868.391	921.326	1.12165	1.19002	NAD(P)-binding Rossmann-fold superfamily protein;(source:Araport11)
AT2G37678	101.276	132.947	117	1.31271	1.15525	Positive regulator of photomorphogenesis in far-red light. Most abundant in young seedlings in the dark. Downregulated in the light and older as plants develop. Localized in the nucleus and the cytoplasm. Nuclear localization strongest in the dark. Degraded through the 26S proteasome. Regulated by PHYA. It is specifically required for the light-regulated nuclear accumulation of phyA but not phyB.
AT2G37710	4562.3	5460.49	5268.11	1.19687	1.15471	Induced in response to Salicylic acid. The mRNA is cell-to-cell mobile.
AT2G37790	214.475	262.063	259.765	1.22188	1.21116	NAD(P)-linked oxidoreductase superfamily protein;(source:Araport11)
AT2G38000	338.944	401.568	418.07	1.18476	1.23345	chaperone protein dnaJ-like protein;(source:Araport11)
AT2G38170	9371.24	10037.2	10144.2	1.07107	1.08248	Encodes a high affinity vacuolar calcium antiporter. The residue His 338 is critical to Ca2+ transport activity. Disruption of CAX1 reduces manganese and zinc of shoot tissue and results in a decrease in the activity of vacuolar V-type proton ATPase.
AT2G38470	747.483	912.546	5992.93	1.22083	8.01748	Member of the plant WRKY transcription factor family. Regulates the antagonistic relationship between defense pathways mediating responses to P. syringae and necrotrophic fungal pathogens. Located in nucleus. Involved in response to various abiotic stresses - especially salt stress.
AT2G38740	1764.32	2004.97	2008.18	1.13639	1.13821	Haloacid dehalogenase-like hydrolase (HAD) superfamily protein;(source:Araport11)
AT2G38750	461.813	700.618	1009.42	1.5171	2.18577	Annexins are a family of calcium dependent membrane binding proteins though to be involved in Golgi mediated secretion. This is one of four annexins identified in Arabidopsis.
AT2G38760	114.947	175.179	196.061	1.524	1.70566	Annexins are calcium binding proteins that are localized in the cytoplasm. When cytosolic Ca2+ increases, they relocate to the plasma membrane. The mRNA is cell-to-cell mobile.
AT2G38820	262.004	328.105	484.499	1.25229	1.84921	DNA-directed RNA polymerase subunit beta-beta protein, putative (DUF506);(source:Araport11)
AT2G38860	454.491	574.738	551.435	1.26457	1.2133	Encodes protease I (pfpI)-like protein YLS5.
AT2G38940	13.2863	63.9869	5.52733	4.81599	0.416016	Encodes Pht1;4, a member of the Pht1 family of phosphate transporters which include: Pht1;1/At5g43350, Pht1;2/At5g43370, Pht1;3/At5g43360, Pht1;4/At2g38940, Pht1;5/At2g32830, Pht1;6/At5g43340, Pht1;7/At3g54700, Pht1;8/At1g20860, Pht1;9/At1g76430 (Plant Journal 2002, 31:341). Expression is upregulated in the shoot of cax1/cax3 mutant and is responsive to phosphate (Pi) and not phosphite (Phi) in r…
AT2G38995	468.001	602.336	617.13	1.28704	1.31865	O-acyltransferase (WSD1-like) family protein;(source:Araport11)
AT2G39210	911.055	1123.7	1269.75	1.23341	1.39371	Major facilitator superfamily protein;(source:Araport11)
AT2G39270	337.593	396.186	366.777	1.17356	1.08645	P-loop containing nucleoside triphosphate hydrolases superfamily protein;(source:Araport11)
AT2G39330	145.608	366.952	352.008	2.52014	2.41751	jacalin-related lectin 23;(source:Araport11)
AT2G39340	1759.25	1943.62	1826.03	1.1048	1.03796	SAC3/GANP/Nin1/mts3/eIF-3 p25 family;(source:Araport11)
AT2G39400	483.297	556.687	777.464	1.15185	1.60867	alpha/beta-Hydrolases superfamily protein;(source:Araport11)
AT2G39420	316.694	476.947	561.187	1.50602	1.77202	alpha/beta-Hydrolases superfamily protein;(source:Araport11)
AT2G39550	302.159	389.062	392.095	1.28761	1.29765	encodes the beta subunit of geranylgeranyl transferase (GGT-IB), involved in both ABA-mediated and auxin signaling pathways.
AT2G39740	678.099	776.668	769.107	1.14536	1.13421	Encodes HESO1 (HEN1 suppressor 1), a terminal nucleotidyl transferase that uridylates miRNAs and siRNAs at 3&#8242; end. HESO1-mediated 3&#8242; uridylation destabilizes small RNAs in hen1.
AT2G39770	3154.58	3390.65	3916.58	1.07483	1.24155	Encodes a GDP-mannose pyrophosphorylase/ mannose-1-pyrophosphatase. This enzyme provides GDP-mannose, which is used for cell wall carbohydrate biosynthesis and protein glycosylation as well as for ascorbate (vitamin C) biosynthesis. Mutations in this gene confer hypersensitivity to NH4+.
AT2G39780	1269.42	1504.42	1371.02	1.18512	1.08004	Encodes the main endoribonuclease activity in plant cells and localizes to the endoplasmic reticulum (ER), ER-derived structures, and vacuoles. It is essential for normal ribosomal RNA recycling. The mRNA is cell-to-cell mobile.
AT2G39850	2962.52	3588.37	3272.24	1.21125	1.10454	Subtilisin-like serine endopeptidase family protein;(source:Araport11)
AT2G39890	569.359	705.952	706.699	1.23991	1.24122	Encodes a proline transporter with affinity for gly betaine, proline and GABA. Protein is expressed in the vascular tissue, specifically the phloem.
AT2G40000	2181.25	2520.45	16060.8	1.15551	7.36312	ortholog of sugar beet HS1 PRO-1 2;(source:Araport11)
AT2G40270	3093.35	3717.26	4483.38	1.2017	1.44936	Protein kinase family protein;(source:Araport11)
AT2G40410	585.689	718.855	721.536	1.22737	1.23195	Encodes a Ca(2+)-dependent nuclease that can degrade both DNA and RNA.
AT2G40520	1073.16	1278.57	1090.31	1.19141	1.01598	Nucleotidyltransferase family protein;(source:Araport11)
AT2G40550	81.0264	123.995	102.392	1.5303	1.26369	Encodes a nuclear localized target of E2Fa-DPa, transcription factors controlling cell cycle progression. Required for sister chromatid cohesion and DNA repair.
AT2G40600	823.627	1097.39	1100.74	1.33239	1.33645	appr-1-p processing enzyme family protein;(source:Araport11)
AT2G40610	2088.85	2799.21	3205.62	1.34007	1.53463	member of Alpha-Expansin Gene Family. Naming convention from the Expansin Working Group (Kende et al, 2004. Plant Mol Bio). Involved in the formation of nematode-induced syncytia in roots of Arabidopsis thaliana.
AT2G40750	449.695	749.243	817.967	1.66611	1.81894	member of WRKY Transcription Factor; Group III
AT2G40820	69.5655	97.264	102.395	1.39817	1.47193	stomatal closure actin-binding-like protein;(source:Araport11)
AT2G40840	2195.16	2664.08	2720.87	1.21362	1.23949	Encodes a cytosolic protein with transglucosidase and amylomaltase activity. It is an essential component of the pathway from starch to sucrose and cellular metabolism in leaves at night. The protein binds to heteroglycans and utilizes glucose, mannose and xylose as acceptors. Fucose and galactose can also act as acceptors but less efficiently than the previous three. It was also was also recentl…
AT2G40860	382.294	438.195	464.011	1.14623	1.21375	protein kinase family protein / protein phosphatase 2C ( PP2C) family protein;(source:Araport11)
AT2G40960	815.165	1001.75	1037.15	1.2289	1.27232	Single-stranded nucleic acid binding R3H protein;(source:Araport11)
AT2G41082	23.8429	41.2442	20.5036	1.72984	0.859946	hypothetical protein;(source:Araport11)
AT2G41090	12526.8	20592.5	19786.4	1.64387	1.57952	Encodes a cytoplasmic, calcium binding calmodulin variant. CML10 interacts with phosphomannomutase (PMM)in vivo and increases its activity thereby affecting ascorbic acid biosynthesis. Its expression is induced by oxidative and other stress. The mRNA is cell-to-cell mobile.
AT2G41430	3957.6	5763.38	10716.7	1.45628	2.70789	Encodes hydrophilic protein lacking Cys residues that is expressed in response to drought stress, light stress and treatment with plant-growth-promoting rhizobacteria (Paenibacillus polymyxa), possibly revealing a connection between responses to biotic and abiotic stress. Also identified as a CTC Interacting Domain (CID) protein in a yeast two hybrid screen using the PAB2 protein as bait. Contain…
AT2G41530	1673.12	1891.47	1677.24	1.13051	1.00246	Encodes a protein with S-formylglutathione hydrolase activity.
AT2G41560	2420.12	2676.09	2856.61	1.10577	1.18036	Encodes a calmodulin-regulated Ca(2+)-ATPase that improves salt tolerance in yeast. Localized to the vacuole. Lesion mimic phenotype when mutation in the gene is combined with a mutation in ACA11. Lesion mimic phenotype of double knockout can be suppressed by nutritional supplements that increase anion levels (e.g. 15 mM Nitrate, Chloride, or Phosphate).
AT2G41790	3158.06	3428.84	3271.25	1.08574	1.03584	Insulinase (Peptidase family M16) family protein;(source:Araport11)
AT2G41820	276.509	383.824	390.643	1.3881	1.41277	Leucine-rich repeat protein kinase family protein;(source:Araport11)
AT2G42070	721.313	807.035	832.835	1.11884	1.15461	Encodes a plastid-localized Nudix hydrolase that has FAD pyrophosphohydrolase activity. Negative feedback regulation of the metabolism of flavins through the hydrolysis of FAD by AtNUDX23 in plastids is involved in the flavin homeostasis in plant cells.
AT2G42330	316.664	379.586	402.448	1.1987	1.2709	GC-rich sequence DNA-binding factor-like protein with Tuftelin interacting domain-containing protein;(source:Araport11)
AT2G42390	315.262	383.111	367.83	1.21522	1.16675	kinase C substrate, heavy chain-like protein;(source:Araport11)
AT2G42540	443.411	660.378	842.399	1.48931	1.89982	A cold-regulated gene whose product is targeted to the chloroplast. Cor15am protects stromal proteins from aggregation under various stress conditions. Constitutive expression increases freezing tolerance in protoplasts in vitro and chloroplasts in vivo. NMR and x-ray diffraction studies suggest that COR15a alters the intrinsic curvature of the inner membrane of chloroplast envelope. Late Embryog…
AT2G42590	5451.61	5973.44	5949.94	1.09572	1.09141	14-3-3 gene. Binds calcium and displays induced structural changes.
AT2G42600	18880.9	20338.4	21056.5	1.07719	1.11523	Encodes one of four Arabidopsis phosphoenolpyruvate carboxylase proteins.PPC1 and PPC2 are crucial for balancing carbon and nitrogen metabolism.
AT2G42760	267.754	348.342	1008.08	1.30098	3.76496	DUF1685 family protein;(source:Araport11)
AT2G42820	4.63507	14.7484	8.11951	3.18191	1.75176	HVA22-like protein F;(source:Araport11)
AT2G43010	1801.12	2450.09	3019.64	1.36031	1.67653	Isolated as a semidominant mutation defective in red -light responses. Encodes a nuclear localized bHLH protein that interacts with active PhyB protein. Negatively regulates phyB mediated red light responses. Involved in shade avoidance response. Protein abundance is negatively regulated by PhyB.
AT2G43020	482.122	584.842	647.597	1.21306	1.34322	Encodes a polyamine oxidase.
AT2G43070	635.792	714.776	651.364	1.12423	1.02449	SIGNAL PEPTIDE PEPTIDASE-LIKE 3;(source:Araport11)
AT2G43090	2125.64	2340.92	2179.49	1.10128	1.02533	One of three genes encoding the small subunit of isopropylmalate isomerase, a heterodimer consisting of a large and a small subunit. A function in both leucine biosynthesis and the first cycle of Met chain elongation has been demonstrated for this subunit. The mRNA is cell-to-cell mobile.
AT2G43120	109.477	168.219	210.755	1.53657	1.92511	Encodes a member of the functionally diverse cupin protein superfamily that is involved in susceptibility to the bacterial plant pathogen Ralstonia solanacearum. It stabilizes the papain-like cysteine protease XCP2. The mRNA is cell-to-cell mobile.
AT2G43530	330.64	499.032	502.43	1.50929	1.51957	Encodes a defensin-like (DEFL) family protein. The mRNA is cell-to-cell mobile.
AT2G43535	33.0285	67.2447	45.0568	2.03596	1.36418	Encodes a defensin-like (DEFL) family protein.
AT2G43550	121.169	185.971	224.215	1.53481	1.85043	Encodes a defensin-like (DEFL) family protein.
AT2G43570	847.923	1370.01	945.268	1.61572	1.1148	chitinase;(source:Araport11)
AT2G43790	998.575	1106.11	1161.07	1.10769	1.16273	Encodes a MAP kinase induced by pathogens, ethylene biosynthesis, oxidative stress and osmotic stress.Also involved in ovule development. Homozygous mutants in a MPK3 heterozygous background are female sterile due to defects in integument development.MPK6 appears to be associated with the microsomal compartment and may be involved in mediating secretory processes. The mRNA is cell-to-cell mobile.
AT2G43820	505.562	609.246	697.008	1.20509	1.37868	Encodes a nicotinate-O-glycosyltransferase. Induced by Salicylic acid, virus, fungus and bacteria. Also involved in the tryptophan synthesis pathway. Independent of NPR1 for their induction by salicylic acid. UGT74F1 transfers UDP:glucose to salicylic acid (forming a glucoside (SAG) and a glucose ester (SGE)), benzoic acid, and anthranilate in vitro. UGT74F2 shows a weak ability to catalyze the f…
AT2G43850	420.112	558.699	472.187	1.32988	1.12396	Integrin-linked protein kinase family;(source:Araport11)
AT2G43920	311.568	372.179	349.208	1.19454	1.12081	S-adenosyl-L-methionine-dependent methyltransferases superfamily protein;(source:Araport11)
AT2G43945	1958.73	2176.94	2072.8	1.1114	1.05824	hypothetical protein;(source:Araport11)
AT2G44060	4415.98	4863.96	5177.15	1.10145	1.17237	Late embryogenesis abundant protein, group 2;(source:Araport11)
AT2G44090	1447.92	1583.32	1571.46	1.09351	1.08532	Ankyrin repeat family protein;(source:Araport11)
AT2G44180	688.087	929.703	926.734	1.35114	1.34683	Encodes a MAP2 like methionine aminopeptidase. In MAP1A mutant background plants show an increased sensitivity to fumagillin resulting in defects in development. Phenotype is similar to RNAi lines which knock out all MAP2/MAP1 loci.
AT2G44210	3710.24	4338.45	4567.72	1.16932	1.23111	carboxyl-terminal peptidase (DUF239);(source:Araport11)
AT2G44230	1212.06	1480.21	1921.27	1.22123	1.58513	hypothetical protein (DUF946);(source:Araport11)
AT2G44240	41.3896	83.4	64.5952	2.015	1.56066	NEP-interacting protein (DUF239);(source:Araport11)
AT2G44290	1609.93	1833.85	1771.84	1.13908	1.10057	Bifunctional inhibitor/lipid-transfer protein/seed storage 2S albumin superfamily protein;(source:Araport11)
AT2G44350	1940.83	2141.53	1990.62	1.10341	1.02566	encodes a mitochrondrion targeted citrate synthase, the first enzyme of the tricarboxylic acid cycle, catalyzing the condensation of acetyl-CoA and oxaloacetate, finally yielding citrate and CoA.
AT2G44380	137.834	254.093	207.837	1.84347	1.50788	Cysteine/Histidine-rich C1 domain family protein;(source:Araport11)
AT2G44400	14.4084	35.8214	14.8545	2.48615	1.03097	Cysteine/Histidine-rich C1 domain family protein;(source:Araport11)
AT2G44420	230.8	295.526	290.499	1.28044	1.25866	protein N-terminal asparagine amidohydrolase family protein;(source:Araport11)
AT2G44490	3018.84	3504.74	3827.37	1.16096	1.26783	Encodes a glycosyl hydrolase that localizes to peroxisomes and acts as a component of an inducible preinvasion resistance mechanism. Required for mlo resistance. The mRNA is cell-to-cell mobile.
AT2G44500	303.638	383.372	1074.59	1.2626	3.53905	O-fucosyltransferase family protein;(source:Araport11)
AT2G44620	1041.79	1161.89	1044.75	1.11528	1.00284	Encodes a member of the mitochondrial acyl carrier protein (ACP) family. As part of the mitochondrial matrix, it is likely to be involved in fatty acid or lipoic acid biogenesis. Its acylated form is predominantly present in the mitochondrial membrane while the non-acylated form is soluble. The mRNA is cell-to-cell mobile.
AT2G44660	183.588	231.069	237.561	1.25863	1.29399	ALG6, ALG8 glycosyltransferase family;(source:Araport11)
AT2G45010	362.898	475.439	468.03	1.31012	1.2897	PLAC8 family protein;(source:Araport11)
AT2G45070	1573.28	1843.14	1680.72	1.17152	1.06829	Sec61 Beta Subunit
AT2G45170	609.404	804.144	920.731	1.31956	1.51087	Involved in autophagy. Under nutrient starvation the protein localizes to autophagosomes.
AT2G45500	394.531	465.339	475.465	1.17947	1.20514	AAA-type ATPase family protein;(source:Araport11)
AT2G45660	2254.32	2571.34	2808.86	1.14062	1.24599	Controls flowering and is required for CO to promote flowering. It acts downstream of FT. Overexpression of (SOC1) AGL20 suppresses not only the late flowering of plants that have functional FRI and FLC alleles but also the delayed phase transitions during the vegetative stages of development. AGL20/SOC1 acts with AGL24 to promote flowering and inflorescence meristem identity.AGL20 upregulates ex…
AT2G45790	1222.29	1436.07	1312.1	1.1749	1.07347	Encodes a cytoplasmic phosphomannomutase, involved in ascorbate biosynthesis
AT2G45920	188.096	265.436	262.323	1.41117	1.39462	U-box domain-containing protein;(source:Araport11)
AT2G46030	835.135	928.714	970.521	1.11205	1.16211	Ubiquitin conjugating enzyme E2
AT2G46170	661.929	834.944	771.485	1.26138	1.16551	Reticulon family protein;(source:Araport11)
AT2G46330	352.377	426.343	865.438	1.20991	2.456	Encodes arabinogalactan protein (AGP16).
AT2G46430	1288.4	2062.01	1989.87	1.60044	1.54445	Encodes a cyclic nucleotide gated channel, downstream component of the signaling pathways leading to hypersensitive response (HR) resistance.
AT2G46440	2171.7	3085.12	2949.2	1.4206	1.35801	Member of Cyclic nucleotide gated channel family. Positive regulator of resistance against avirulent fungal pathogen. The mRNA is cell-to-cell mobile.
AT2G46550	669.866	793.537	871.129	1.18462	1.30045	transmembrane protein;(source:Araport11)
AT2G46600	1646.03	2257.94	3034.66	1.37175	1.84363	Calcium-binding EF-hand family protein;(source:Araport11)
AT2G46640	80.6734	113.246	121.724	1.40375	1.50884	Encodes TAC1 (Tiller Angle Control 1). Influences axillary branch growth angle. Inflorescence stems of TAC1 mutants are vertically oriented and have axillary shoots with narrow branch angles.
AT2G46650	767.227	1028.47	938.022	1.3405	1.22261	member of Cytochromes b5 The mRNA is cell-to-cell mobile.
AT2G46820	32477.8	36696	39971.1	1.12988	1.23072	Encodes the P subunit of Photosystem I. About 25% of the TMP14 pool appeared to be phosphorylated, and this ratio is not affected by light. Contains seven phosphorylation sites on threonine residue and chloroplast targeting signal. Located in the proximity of PSI-L, -H and -O subunits.
AT2G47060	711.001	797.537	1467.35	1.12171	2.06377	Encodes Pto-interacting 1-4 (PTI1-4), a member of the PTI1-like serine/threonine protein kinases that share strong sequence identity to the tomato PTI1 kinase.
AT2G47130	438.611	571.858	671.781	1.30379	1.53161	Encodes a short-chain dehydrogenase/reductase that is not involved in ABA biosynthesis but plays an important role in plant defense response to bacteria.
AT2G47160	590.581	745.958	681.204	1.26309	1.15345	Boron transporter. Protein accumulates in shoots and roots under conditions of boron deficiency and is degraded within several hours of restoring boron supply. Localized to the plasma membrane under B limitation, and to the cytoplasm after B application before degradation. Protein is transferred via the endosomes to the vacuole for degradation. Localized to the inner plasma membrane domain in the…
AT2G47170	3327.62	3840.54	3716.94	1.15414	1.117	Gene encoding ADP-ribosylation factor and similar to other ARFs and ARF-like proteins. Members of this family are known to be essential for vesicle coating and uncoating and functions in GTP-binding. The gene is shown to play a role in cell division, cell expansion and cellulose production using antisense construct. The mRNA is cell-to-cell mobile.
AT2G47180	704.282	1258.92	1491	1.78752	2.11705	GolS1 is a galactinol synthase that catalyzes the formation of galactinol from UDP-galactose and myo-inositol. GolS1 transcript levels rise in response to methyl viologen, an oxidative damage-inducing agent. Plants over-expressing GolS1 have increased tolerance to salt, chilling, and high-light stress.
AT2G47310	87.539	122.925	115.47	1.40423	1.31907	flowering time control protein-related / FCA gamma-like protein;(source:Araport11)
AT2G47320	620.803	713.112	641.924	1.14869	1.03402	Cyclophilin-like peptidyl-prolyl cis-trans isomerase family protein;(source:Araport11)
AT2G47470	3146.21	3812.48	3263.17	1.21177	1.03718	Encodes a protein disulfide isomerase-like (PDIL) protein, a member of a multigene family within the thioredoxin (TRX) superfamily. Transcript levels for this gene are up-regulated in response to three different chemical inducers of ER stress (dithiothreitol, beta-mercaptoethanol, and tunicamycin). AtIRE1-2 does not appear to be required for this response, but the atbzip60 mutant has a diminished…
AT2G47630	315.157	398.485	408.27	1.2644	1.29545	alpha/beta-Hydrolases superfamily protein;(source:Araport11)
AT2G47750	51.5063	84.0513	98.6406	1.63187	1.91512	Encodes GH3.9, a member of the GH3 family auxin-responsive genes. gh3.9-1 mutants had greater primary root length, increased sensitivity to indole-3-acetic acid (IAA)-mediated root growth inhibition, but no obvious effects on apical dominance or leaf morphology.
AT2G47760	280.068	354.904	323.741	1.26721	1.15594	Encodes an &#945;-1,3-mannosyltransferase. Plants with mutations in the ALG3 protein have abnormal gylcoslation profiles. They also exhibit abnormal responses to MAMPs possibly because the glycan properties of FL22 are affected.
AT2G48030	130.763	183.144	174.268	1.40058	1.3327	DNAse I-like superfamily protein;(source:Araport11)
AT3G01080	160.635	224.814	218.787	1.39953	1.36201	member of WRKY Transcription Factor; Group I
AT3G01120	9759.12	10689.1	10770.2	1.0953	1.1036	encodes a cystathionine gamma-synthase, which performs the first committed step in methionine biosynthesis. A conserved motif of 13 amino acids in the first exon is required for posttranscriptional autoregulation. This enzyme shares the same substrate as threonine synthase (TS) and its absence transcriptionally affects 8 genes in the genome.
AT3G01280	2293.18	2500.52	2353.93	1.09042	1.02649	Encodes a voltage-dependent anion channel (VDAC: AT3G01280/VDAC1, AT5G67500/VDAC2, AT5G15090/VDAC3, AT5G57490/VDAC4, AT5G15090/VDAC5). VDACs are reported to be porin-type, beta-barrel diffusion pores. They are prominently localized in the outer mitochondrial membrane and are involved in metabolite exchange between the organelle and the cytosol. The mRNA is cell-to-cell mobile.
AT3G01290	1413.01	1701.38	2422.8	1.20409	1.71464	SPFH/Band 7/PHB domain-containing membrane-associated protein family;(source:Araport11)
AT3G01310	891.164	1130.42	1205.5	1.26848	1.35272	Encodes a functional VIP1/PPIP5K-type ATP-grasp kinase that is involved in both InsP6 to InsP7 conversion and InsP7 to InsP8 conversion, producing the InsP8 cofactor of the ASK1-COI1-JAZ-jasmonate co-receptor complex. It is the major isoform in plants, is required for jasmonate-dependent defenses, and plays an important role in plant defenses against necrotrophic fungi and insect herbivores.
AT3G01480	5591.12	6285.29	6381.1	1.12416	1.14129	Encodes a chloroplast cyclophilin functioning in the assembly and maintenance of photosystem II (PSII) supercomplexes. The mRNA is cell-to-cell mobile.
AT3G01500	80070.4	91859.3	93188.9	1.14723	1.16384	Encodes a putative beta-carbonic anhydrase betaCA1. Together with betaCA4 (At1g70410) regulates CO2-controlled stomatal movements in guard cells.
AT3G01510	706.389	808.242	827.121	1.14419	1.17091	Encodes a putative phosphatase, LSF1, required for normal starch turnover in leaves.
AT3G01670	357.679	560.368	441.526	1.56668	1.23442	Encodes a protein localized to phloem filaments that is required for phloem filament formation. The mRNA is cell-to-cell mobile.
AT3G01680	621.175	822.447	777.221	1.32402	1.25121	Encodes a protein localized to phloem filaments that is required for phloem filament formation. The mRNA is cell-to-cell mobile.
AT3G01810	886.873	1062.2	1110.77	1.19769	1.25245	EEIG1/EHBP1 protein amino-terminal domain protein;(source:Araport11)
AT3G01860	346.688	426.914	371.824	1.23141	1.0725	hypothetical protein;(source:Araport11)
AT3G01960	69.51	104.007	83.1235	1.49629	1.19585	hypothetical protein;(source:Araport11)
AT3G02020	4054.58	4896.57	4366.61	1.20766	1.07696	encodes a monofunctional aspartate kinase
AT3G02520	1480.38	1693.77	1611.79	1.14415	1.08877	Encodes GF14 &#957;, a 14-3-3 protein isoform (14-3-3&#957;).
AT3G02720	1866.96	2159.44	2177.26	1.15666	1.16621	Encodes a glyoxalase with high activity towards glyoxal and methylglyoxal. It differs from its animal and bacterial homologs with respect to the configuration of its catalytic residues and the oligomeric property of the enzyme. The mRNA is cell-to-cell mobile.
AT3G02730	5951.52	6634.35	6549.27	1.11473	1.10044	Encodes a type-f thioredoxin. Has a role in the short-term activation of carbon metabolism. Loss affects growth under short-day conditions.
AT3G03020	220.551	275.666	279.29	1.2499	1.26633	hypothetical protein;(source:Araport11)
AT3G03530	2.30191	21.4449	6.21746	9.31614	2.701	PHOSPHOESTERASE FAMILY PROTEIN, NPC4 is significantly induced upon phosphate starvation and plays an important role in the supply of inorganic phosphate and diacylglycerol from membrane-phospholipids during phosphate deprivation.
AT3G03560	950.837	1288.36	1144.35	1.35498	1.20352	hypothetical protein;(source:Araport11)
AT3G03640	405.255	652.759	551.832	1.61074	1.36169	Encodes beta-glucosidase (GLUC).
AT3G03780	9276.31	11519.3	10839.1	1.2418	1.16847	Encodes a cytosolic methionine synthase, involved in methionine regeneration via the activated methyl cycle (or SAM cycle)
AT3G03820	84.13	129.97	71.8687	1.54487	0.854258	SAUR-like auxin-responsive protein family;(source:Araport11)
AT3G03840	50.8828	79.4391	41.5532	1.56122	0.816646	SAUR-like auxin-responsive protein family;(source:Araport11)
AT3G03850	36.5149	60.0216	51.5082	1.64375	1.41061	SAUR-like auxin-responsive protein family;(source:Araport11)
AT3G03910	22.1367	37.4365	34.1229	1.69115	1.54146	GDH3 encodes a member of the glutamate dehydrogenease family. Its expression is upregulated in response to cytokinin and it may play a role in the control of nitrogen metabolism in leaf development.
AT3G04120	13325.1	14340.6	13871.2	1.07621	1.04098	encodes cytosolic GADPH (C subunit) involved in the glycolytic pathway but also interacts with H2O2 potentially placing it in a signalling cascade induced by ROS. The mRNA is cell-to-cell mobile.
AT3G04160	212.548	254.987	234.062	1.19966	1.10122	U11/U12 small nuclear ribonucleoprotein;(source:Araport11)
AT3G04210	2534.74	3635.78	5678.33	1.43438	2.24021	Disease resistance protein (TIR-NBS class);(source:Araport11)
AT3G04480	1122.24	1527.18	1582.02	1.36084	1.4097	endoribonuclease;(source:Araport11)
AT3G04720	158.812	208.99	128.33	1.31596	0.808061	Encodes a protein similar to the antifungal chitin-binding protein hevein from rubber tree latex. mRNA levels increase in response to ethylene and turnip crinkle virus infection. The mRNA is cell-to-cell mobile.
AT3G05030	799.748	902.864	943.556	1.12893	1.17982	Encodes a vacuolar K+/H+ exchanger essential for active K+ uptake at the tonoplast and involved in regulating stomatal closure.
AT3G05230	165.324	230.831	235.288	1.39623	1.42319	Signal peptidase subunit;(source:Araport11)
AT3G05500	1065.93	1298.61	1376.98	1.21829	1.29181	Encodes a protein that associates with lipid droplet surfaces and shares sequence homology with family of small rubber particle proteins. The mRNA is cell-to-cell mobile.
AT3G05630	83.4059	122.974	82.9647	1.47441	0.99471	Encodes a member of the PXPH-PLD subfamily of phospholipase D proteins. Regulates vesicle trafficking. Required for auxin transport and distribution and hence auxin responses. This subfamily is novel structurally different from the majority of plant PLDs by having phox homology (PX) and pleckstrin homology (PH) domains. Involved regulating root development in response to nutrient limitation. Play…
AT3G05640	191.73	238.982	252.628	1.24645	1.31762	EGR1 functions as a negative regulator of plant growth with prominent effect on plant growth during drought stress.EGR1 regulates microtubule organization and likely affects additional cytoskeleton and trafficking processes along the plasma membrane.
AT3G05650	265.794	401.196	315.557	1.50943	1.18722	receptor like protein 32;(source:Araport11)
AT3G05660	98.9956	148.672	134.036	1.50181	1.35396	receptor like protein 33;(source:Araport11)
AT3G06070	848.966	1387.92	1481.92	1.63484	1.74556	hypothetical protein;(source:Araport11)
AT3G06130	377.9	436.638	475.651	1.15543	1.25867	Heavy metal transport/detoxification superfamily protein;(source:Araport11)
AT3G06300	213.335	282.16	262.433	1.32262	1.23015	Encodes a prolyl-4 hydroxylase that can hydroxylate poly(L-proline)and other proline rich peptides, including those with sequences corresponding to those in arabinogalactan proteins and extensins. The mRNA is cell-to-cell mobile.
AT3G06370	46.7544	73.767	77.2966	1.57776	1.65325	member of Sodium proton exchanger family
AT3G06470	285.374	340.198	363.212	1.19211	1.27276	GNS1/SUR4 membrane protein family;(source:Araport11)
AT3G06500	453.736	694.776	1255.76	1.53124	2.7676	Encodes an alkaline/neutral invertase which localizes in mitochondria. It may be modulating hormone balance in relation to the radicle emergence. Mutants display severely reduced shoot growth and reduced oxygen consumption. Mutant root development is not affected as reported for A/N-InvA mutant (inva) plants. The mRNA is cell-to-cell mobile.
AT3G06655	1.76753	9.85009	8.07292	5.57282	4.56736	None;(source:Araport11)
AT3G06880	207.4	297.152	282.958	1.43275	1.36431	Transducin/WD40 repeat-like superfamily protein;(source:Araport11)
AT3G07195	98.9849	147.628	173.782	1.49142	1.75564	RPM1-interacting protein 4 (RIN4) family protein;(source:Araport11)
AT3G07350	51.725	91.6431	202.613	1.77174	3.91711	sulfate/thiosulfate import ATP-binding protein, putative (DUF506);(source:Araport11)
AT3G07540	96.9214	127.267	126.25	1.3131	1.3026	Actin-binding FH2 (formin homology 2) family protein;(source:Araport11)
AT3G07680	857.764	1074.08	960.633	1.25218	1.11993	Encodes an Golgi-localized p24 protein. Interacts with p24delta5 at ER export sites for ER exit and coupled transport to the Golgi apparatus. The mRNA is cell-to-cell mobile.
AT3G07690	161.13	205.379	190.975	1.27462	1.18522	6-phosphogluconate dehydrogenase family protein;(source:Araport11)
AT3G08550	611.6	693.132	675.563	1.13331	1.10458	mutant is Dwarfed and shows defects in cell elongation; Cellulose deficient; Plasma Membrane Protein
AT3G08580	12712.6	13902.8	13372.9	1.09362	1.05193	mitochondrial ADP/ATP carrier
AT3G08740	2033.74	2217.07	2052.04	1.09015	1.009	elongation factor P (EF-P) family protein;(source:Araport11)
AT3G08870	348.425	450.924	457.779	1.29418	1.31385	Concanavalin A-like lectin protein kinase family protein;(source:Araport11)
AT3G08970	216.464	312.658	542.385	1.44439	2.50566	J domain protein localized in ER lumen. Can compensate for the growth defect in jem1 scj1 mutant yeast. Also shows similarity to HSP40 proteins and is induced by heat stress. At high temperatures, mutant alleles are not transmitted through the pollen due to defects in pollen tube growth.
AT3G09010	222.182	278.631	282.701	1.25407	1.27238	Protein kinase superfamily protein;(source:Araport11)
AT3G09490	93.8663	135.866	136.375	1.44744	1.45286	Tetratricopeptide repeat (TPR)-like superfamily protein;(source:Araport11)
AT3G09640	7.57436	30.2042	45.8168	3.98769	6.04893	Encodes a cytosolic ascorbate peroxidase APX2. Ascorbate peroxidases are enzymes that scavenge hydrogen peroxide in plant cells. Eight types of APX have been described for Arabidopsis: three cytosolic (APX1, APX2, APX6), two chloroplastic types (stromal sAPX, thylakoid tAPX), and three microsomal (APX3, APX4, APX5) isoforms.
AT3G09810	529.44	663.252	636.033	1.25274	1.20133	Encodes a catalytic subunit of the mitochondrially-localized NAD+- dependent isocitrate dehydrogenase
AT3G09830	710.336	857.093	1186.81	1.2066	1.67078	Encodes a member of subfamily VIIa of the receptor-like cytoplasmic kinases (RLCKs). It contributes to pattern-triggered immunity in response to P. syringae.
AT3G09940	45.6984	132.689	139.7	2.90358	3.05699	Encodes a member of the monodehydroascorbate reductase gene family. Critical for a mutualistic symbiosis between the host Arabidopsis and the root colonizing fungus Piriformospora indica.
AT3G10010	385.689	462.682	460.501	1.19963	1.19397	Encodes a protein with DNA glycosylase activity that is involved in maintaining methylation marks.
AT3G10020	145.625	273.683	1393.06	1.87937	9.56606	plant/protein;(source:Araport11)
AT3G10640	466.305	559.581	688.869	1.20003	1.47729	SNF7 family protein;(source:Araport11)
AT3G10720	1374.66	1597.45	2703.1	1.16207	1.96638	Plant invertase/pectin methylesterase inhibitor superfamily;(source:Araport11)
AT3G10860	1447.4	1671.04	1457.88	1.15451	1.00724	Cytochrome b-c1 complex, subunit 8 protein;(source:Araport11)
AT3G10940	837.555	1093.64	1177.27	1.30575	1.40561	Encodes a protein with a predicted dual-specificity phosphatase domain, similar to the glucan phosphorylases SEX4 and LSF1, however, it lacks the carbohydrate binding domain present in those proteins. Has phosphoglucan phosphatase activity. It binds to starch and specifically hydrolyzes phosphate from the C3-position.
AT3G11010	2943.89	4852.08	4002.14	1.64819	1.35947	receptor like protein 34;(source:Araport11)
AT3G11080	250.411	307.069	293.215	1.22626	1.17094	receptor like protein 35;(source:Araport11)
AT3G11090	490.19	555.611	505.516	1.13346	1.03127	LOB domain-containing protein 21;(source:Araport11)
AT3G11270	259.576	312.438	280.33	1.20365	1.07995	Mov34/MPN/PAD-1 family protein;(source:Araport11)
AT3G11340	497.941	677.905	585.57	1.36142	1.17598	Encodes a glucosyltransferase that conjugates isoleucic acid and modulates plant defense and senescence.
AT3G11480	6.31348	22.3499	43.0563	3.54002	6.81974	The gene encodes a SABATH methyltransferase that methylates both salicylic acid and benzoic acid. It is highly expressed in flowers, induced by biotic and abiotic stress and thought to be involved in direct defense mechanism.
AT3G11820	818.299	946.842	1618.13	1.15709	1.97743	Encodes a syntaxin localized at the plasma membrane (SYR1, Syntaxin Related Protein 1, also known as SYP121, PENETRATION1/PEN1). SYR1/PEN1 is a member of the SNARE superfamily proteins. SNARE proteins are involved in cell signaling, vesicle traffic, growth and development. SYR1/PEN1 functions in positioning anchoring of the KAT1 K+ channel protein at the plasma membrane. Transcription is upregula…
AT3G11840	261.657	323.911	393.37	1.23792	1.50338	Encodes a U-box-domain-containing E3 ubiquitin ligase that acts as a negative regulator of PAMP-triggered immunity.
AT3G11850	120.076	152.539	151.385	1.27035	1.26074	myosin-binding protein (Protein of unknown function, DUF593);(source:Araport11)
AT3G11945	1799.29	2043.98	2103.73	1.13599	1.1692	Encodes a protein involved in plastoquinone-9 biosynthesis. The enzyme possesses homogentisate prenyltransferase activity and was shown to use solanesyl diphosphate, farnesyl diphosphate and geranylgeranyldiphosphate as prenyl donors, but not phytyldiphosphate. This gene At3g11945 derives from a split of At3g11950, publications Tian et al (2007) and Sadre et al (2006) refer to this gene as At3g11…
AT3G12145	49.356	86.3388	124.179	1.74931	2.51599	A novel leucine-rich repeat protein. Interacts directly with MADS domain transcription factor.
AT3G12150	372.48	463.946	523.874	1.24556	1.40645	alpha/beta hydrolase family protein;(source:Araport11)
AT3G12220	102.846	200.672	178.051	1.95119	1.73124	serine carboxypeptidase-like 16;(source:Araport11)
AT3G12290	1433.77	1746.25	1764.02	1.21794	1.23034	MTHFD1 encodes a cytoplasmic bifunctional methylenetetrahydrofolate dehydrogenase/methenyltetrahydrofolate cyclohydrolase that is involved in one carbon metabolism and control of DNA methylation.
AT3G12490	650.855	728.659	652.822	1.11954	1.00302	Encodes a protein with cysteine proteinase inhibitor activity. Overexpression increases tolerance to abiotic stressors (i.e.salt,osmotic, cold stress).
AT3G12520	72.4365	111.317	106.018	1.53675	1.4636	Encodes a sulfate transporter that in induced under sulfate limitation.
AT3G12710	15.6681	35.2634	44.0322	2.25065	2.81031	DNA glycosylase superfamily protein;(source:Araport11)
AT3G13235	771.62	934.441	960.931	1.21101	1.24534	ubiquitin family protein;(source:Araport11)
AT3G13310	213.358	345.267	421.89	1.61825	1.97738	Chaperone DnaJ-domain superfamily protein;(source:Araport11)
AT3G13330	2473.98	3364.74	2897.9	1.36005	1.17135	Encodes a protein that interacts with the 26S proteasome. Mutants are phenotypically indistinguishable from wild type plants under a variety of growth conditions. Protein levels increase upon exposure of seedlings to MG132, a specific, potent, reversible, and cell-permeable proteasome inhibitor.
AT3G13410	3173.21	3436.77	3375.66	1.08306	1.0638	2-C-methyl-D-erythritol 4-phosphate cytidylyltransferase;(source:Araport11)
AT3G13470	2376.32	2809.91	3345.72	1.18247	1.40794	Encodes a subunit of chloroplasts chaperonins that are involved in mediating the folding of newly synthesized, translocated, or stress-denatured proteins. Cpn60 subunits are: Cpn60alpha1 (At2g28000), AtCpn60alpha2 (At5g18820), AtCpn60beta1 (At1g55490), AtCpn60beta2 (At3g13470), AtCpn60beta3 (At5g56500), AtCpn60beta4 (At1g26230).
AT3G13480	618.531	724.747	735.786	1.17172	1.18957	nuclear polyadenylated RNA-binding protein;(source:Araport11)
AT3G13560	333.123	420.89	340.068	1.26347	1.02085	O-Glycosyl hydrolases family 17 protein;(source:Araport11)
AT3G13590	5.81034	16.1892	13.1493	2.78627	2.26309	Cysteine/Histidine-rich C1 domain family protein;(source:Araport11)
AT3G13650	13.3303	27.7913	31.3952	2.08482	2.35517	Disease resistance-responsive (dirigent-like protein) family protein;(source:Araport11)
AT3G13980	96.3557	134.134	157.105	1.39207	1.63047	SKI/DACH domain protein;(source:Araport11)
AT3G14050	1330.74	1544.64	2225.68	1.16074	1.67252	RELA/SPOT homolog 2;(source:Araport11)
AT3G14170	65.9239	101.101	112.215	1.53359	1.70219	hypothetical protein (DUF936);(source:Araport11)
AT3G14290	777.515	898.749	822.487	1.15592	1.05784	Encodes 20S proteasome subunit PAE2 (PAE2) that has RNase activity.
AT3G14470	238.493	315.16	300.588	1.32147	1.26036	NB-ARC domain-containing disease resistance protein;(source:Araport11)
AT3G14570	260.866	335.786	278.665	1.2872	1.06823	encodes a protein similar to callose synthase
AT3G14840	1553.23	2642.02	2493.61	1.70098	1.60543	Encodes LRR-RLK protein that is localized to the plasma membrane and is involved in regulation of plant innate immunity to microbes. LIK1 is phosphorylated by CERK1, a kinase involved in chitin perception. The mRNA is cell-to-cell mobile.
AT3G14930	1382.06	1691.89	1707.44	1.22418	1.23543	Uroporphyrinogen decarboxylase;(source:Araport11)
AT3G15350	319.399	402.946	426.127	1.26157	1.33415	Core-2/I-branching beta-1,6-N-acetylglucosaminyltransferase family protein;(source:Araport11)
AT3G15353	12987.6	15679.8	13060.6	1.20729	1.00562	metallothionein, binds to and detoxifies excess copper and other metals, limiting oxidative damage
AT3G15355	325.724	426.107	402.244	1.30818	1.23492	ubiquitin-conjugating enzyme 25;(source:Araport11)
AT3G15450	274.492	443.334	469.827	1.6151	1.71162	aluminum induced protein with YGL and LRDR motifs;(source:Araport11)
AT3G15536	274.167	492.489	329.374	1.79631	1.20136	Unknown gene The mRNA is cell-to-cell mobile.
AT3G15540	90.2191	128.388	150.333	1.42307	1.66631	Primary auxin-responsive gene. Involved in the regulation stamen filaments development.
AT3G15570	203.446	287.719	274.452	1.41423	1.34902	Phototropic-responsive NPH3 family protein;(source:Araport11)
AT3G15770	434.97	529.348	754.546	1.21698	1.73471	hypothetical protein;(source:Araport11)
AT3G15800	4.66169	12.6958	9.94643	2.72343	2.13365	Glycosyl hydrolase superfamily protein;(source:Araport11)
AT3G15840	4496.81	5388.26	5089.12	1.19824	1.13172	Encodes a chloroplast-targeted protein localized in the stroma that is a novel component essential for NDH-mediated non-photochemical reduction of the plastoquinone pool in chlororespiratory electron transport.
AT3G15880	3170.74	3419.2	3416.12	1.07836	1.07739	WUS-interacting protein 2;(source:Araport11)
AT3G15990	155.306	193.026	133.749	1.24288	0.861198	Encodes sulfate transporter Sultr3;4.
AT3G16000	2458.47	2677.17	2737.86	1.08896	1.11364	encodes a DNA-binding protein that binds to plastid DNA non-specifically and is associated with nucleoids and thylakoid membranes. The expression of the gene is correlated with the development of thylakoid membranes.
AT3G16400	448.93	551.12	697.581	1.22763	1.55387	Encodes a nitrile-specifier protein NSP1 responsible for constitutive and herbivore-induced simple nitrile formation in rosette leaves. NSP1 is one out of five (At3g16400/NSP1, At2g33070/NSP2, At3g16390/NSP3, At3g16410/NSP4 and At5g48180/NSP5) A. thaliana epithiospecifier protein (ESP) homologues that promote simple nitrile, but not epithionitrile or thiocyanate formation. The mRNA is cell-to-cel…
AT3G16470	1034.13	1314.02	1507.78	1.27065	1.45802	Encodes a JA-responsive gene that coordinates with GRP7 in shaping plant development through the regulation of RNA processing in Arabidopsis. AtJAC1 interacts with RNA binding protein GRP7 specifically in the cytoplasm to regulate its nucleocytoplasmic distribution.
AT3G16690	30.6687	48.3978	80.0614	1.57808	2.61052	Nodulin MtN3 family protein;(source:Araport11)
AT3G16700	74.4714	103.491	92.7937	1.38967	1.24603	Fumarylacetoacetate (FAA) hydrolase family;(source:Araport11)
AT3G16785	855.688	952.047	957.718	1.11261	1.11924	Encodes a member of the PXPH-PLD subfamily of phospholipase D proteins. This subfamily is novel structurally different from the majority of plant PLDs by having phox homology (PX) and pleckstrin homology (PH) domains. Involved regulating root development in response to nutrient limitation. Does not appear to be involved in root hair patterning. Not induced upon Pi starvation.
AT3G17120	322.926	411.431	580.511	1.27407	1.79766	transmembrane protein;(source:Araport11)
AT3G17130	70.2596	96.0532	105.977	1.36712	1.50836	Plant invertase/pectin methylesterase inhibitor superfamily protein;(source:Araport11)
AT3G17205	1512.33	1638.61	1593.55	1.0835	1.05371	ubiquitin protein ligase 6;(source:Araport11)
AT3G17420	131.976	181.464	168.246	1.37498	1.27482	serine/threonine protein kinase-like protein
AT3G17700	655.124	781.912	788.141	1.19353	1.20304	cyclic nucleotide-binding transporter 1, member of a family of cyclic nucleotide gated channels. The mRNA is cell-to-cell mobile.
AT3G17860	487.761	561.14	727.015	1.15044	1.49052	JAZs are direct targets of the SCFCOI1 E3 ubiquitin-ligase and JA treatment induces their proteasome-mediated degradation. Furthermore, JAI3 negatively regulates the key transcriptional activator of JA responses, AtMYC2. The C-terminal portion of JAZ3, including the Jas domain, appears to be important for JAZ3-COI1 binding in the presence of coronatine.
AT3G18000	163.596	211.99	214.093	1.29581	1.30867	Arabidopsis thaliana N-methyltransferase-like protein mRNA. Reduce transmission through pollen.
AT3G18050	743.279	866.362	931.402	1.1656	1.2531	GPI-anchored protein;(source:Araport11)
AT3G18060	1753.51	1899.14	1937.61	1.08305	1.10499	transducin family protein / WD-40 repeat family protein;(source:Araport11)
AT3G18080	548.614	871.351	585.384	1.58828	1.06702	B-S glucosidase 44;(source:Araport11)
AT3G18200		3.09968	4.29736	#DIV/0!	#DIV/0!	nodulin MtN21-like transporter family protein
AT3G18280	185.058	247.944	207.36	1.33981	1.12051	Bifunctional inhibitor/lipid-transfer protein/seed storage 2S albumin superfamily protein;(source:Araport11)
AT3G18430	332.619	419.514	386.311	1.26124	1.16142	Calcium-binding EF-hand family protein;(source:Araport11)
AT3G18440	295.255	397.735	349.806	1.34709	1.18476	Belongs to the aluminum-activated malate transporter family. Encodes a vacuolar malate channel. Expressed in all parts of plants. Almost exclusively expressed in mesophyll cells of leaves. The mRNA is cell-to-cell mobile.
AT3G18500	1418.6	1553.26	1480.64	1.09492	1.04373	DNAse I-like superfamily protein;(source:Araport11)
AT3G18730	41.2438	63.6417	56.4629	1.54306	1.369	Encodes a protein with an important role in cell division control and plant morphogenesis and may also play a role in genome maintenance. May be involved in mitosis through interaction with TSA1. In cells synchronized for cell division, TSA1 and TSK relocalize to ends of spindle microtubules that are ahead of separating chromatids during metaphase and anaphase of mitosis.
AT3G18773	78.9271	123.096	178.12	1.55961	2.25676	RING/U-box superfamily protein;(source:Araport11)
AT3G18820	1089.06	1188.61	1178.48	1.09141	1.0821	RAB GTPase homolog G3F;(source:Araport11)
AT3G18850	41.7493	59.9846	77.4554	1.43678	1.85525	lysophosphatidyl acyltransferase 5;(source:Araport11)
AT3G18860	1009.96	1120.06	1069.61	1.10901	1.05907	transducin family protein / WD-40 repeat family protein;(source:Araport11)
AT3G18890	5472.85	5997.42	6038.39	1.09585	1.10334	NAD(P)-binding Rossmann-fold superfamily protein;(source:Araport11)
AT3G18980	502.159	603.332	603.423	1.20147	1.20166	EIN2 targeting protein1;(source:Araport11)
AT3G19010	1024.75	1594.37	1705.98	1.55586	1.66478	2-oxoglutarate (2OG) and Fe(II)-dependent oxygenase superfamily protein;(source:Araport11)
AT3G19370	704.27	828.964	769.467	1.17705	1.09257	filament-like protein (DUF869);(source:Araport11)
AT3G19553	664.463	825.008	889.631	1.24162	1.33887	Encodes POLYAMINE UPTAKE TRANSPORTER 5, an amino acid permease family protein.
AT3G19710	2895.05	3802.79	3475.25	1.31355	1.20041	Belongs to the branched-chain amino acid aminotransferase gene family. Encodes a methionine-oxo-acid transaminase. Involved in the methionine chain elongation pathway that leads to the ultimate biosynthesis of methionine-derived glucosinolates.
AT3G19870	932.484	1040.87	978.269	1.11623	1.0491	AP-5 complex subunit beta-like protein;(source:Araport11)
AT3G20390	1661.42	1838.4	1832.75	1.10652	1.10312	Encodes a plastidial RidA (Reactive Intermediate Deaminase A) homolog that hydrolyzes the enamines/imines formed by Thr dehydratase from Ser or Thr.
AT3G20510	139.339	206.704	213.32	1.48346	1.53094	Encodes a member of the Tmemb_14 family that is predicted to be localized to the membranes of the secretory pathway. The mRNA is cell-to-cell mobile.
AT3G20570	95.1006	125.455	101.114	1.31918	1.06324	early nodulin-like protein 9;(source:Araport11)
AT3G20600	152.442	256.832	447.177	1.68479	2.93343	Required for non-race specific resistance to bacterial and fungal pathogens.Mediates systemic acquired resistance (SAR) response. The mRNA is cell-to-cell mobile.
AT3G21190	426.687	494.248	484.21	1.15834	1.13481	O-fucosyltransferase family protein;(source:Araport11)
AT3G21210	0.592257	7.82219	8.68791	13.2074	14.6691	zinc ion binding protein;(source:Araport11)
AT3G21460	219.657	312.154	268.771	1.42109	1.22359	Glutaredoxin family protein;(source:Araport11)
AT3G21630	831.92	984.537	1052.56	1.18345	1.26522	LysM receptor-like kinase, based on protein sequence alignment analysis, it has a typical RD signaling domain in its catalytic loop and possesses autophosphorylation activity. Involved in the perception and transduction of the chitin oligosaccharide elicitor. Located in the plasma membrane. CERK1 phosphorylates LIK1, a LLR-RLK that is involved in innate immunity,
AT3G21810	359.844	481.569	449.928	1.33827	1.25034	Zinc finger C-x8-C-x5-C-x3-H type family protein;(source:Araport11)
AT3G21950	125.091	166.049	197.808	1.32742	1.58131	S-adenosyl-L-methionine-dependent methyltransferases superfamily protein;(source:Araport11)
AT3G22060	1158.39	1329.87	1714.1	1.14804	1.47973	contains Pfam profile: PF01657 Domain of unknown function that is usually associated with protein kinase domain Pfam:PF00069, however this protein does not have the protein kinase domain
AT3G22231	6930.37	15526.9	15603.6	2.24042	2.25148	Encodes a member of a novel 6 member Arabidopsis gene family. Expression of PCC1 is regulated by the circadian clock and is upregulated in response to both virulent and avirulent strains of Pseudomonas syringae pv. tomato.
AT3G22235	2122.75	4720.45	4325.5	2.22374	2.03769	cysteine-rich TM module stress tolerance protein;(source:Araport11)
AT3G22425	500.008	570.847	586.234	1.14168	1.17245	Encodes imidazoleglycerolphosphate dehydratase.
AT3G22740	185.592	297.293	268.747	1.60187	1.44805	homocysteine S-methyltransferase (HMT3)
AT3G22890	15480.7	16988	18301.7	1.09736	1.18223	encodes ATP sulfurylase, the first enzyme in the sulfate assimilation pathway of Arabidopsis. It may also participate in selenium metabolism. The mRNA is cell-to-cell mobile.
AT3G22910	375.318	566.288	503.973	1.50882	1.34279	ATPase E1-E2 type family protein / haloacid dehalogenase-like hydrolase family protein;(source:Araport11)
AT3G23010	214.427	311.144	319.648	1.45105	1.49071	receptor like protein 36;(source:Araport11)
AT3G23080	644.493	838.527	932.217	1.30106	1.44643	Polyketide cyclase/dehydrase and lipid transport superfamily protein;(source:Araport11)
AT3G23090	93.6025	129.316	119.437	1.38155	1.27601	TPX2 (targeting protein for Xklp2) protein family;(source:Araport11)
AT3G23110	723.478	993.964	756.494	1.37387	1.04563	receptor like protein 37;(source:Araport11)
AT3G23120	1223.09	1757.73	1349.98	1.43712	1.10374	receptor like protein 38;(source:Araport11)
AT3G23400	9121.02	11103.2	11753.4	1.21732	1.28861	Encodes FIBRILLIN 4 (FIB4). The fibrillins are a large family of chloroplast proteins that have been linked with stress tolerance and disease resistance. FIBRILLIN 4 is required for plastoglobule development and stress resistance.
AT3G23480	515.838	592.867	555.771	1.14933	1.07741	Cyclopropane-fatty-acyl-phospholipid synthase;(source:Araport11)
AT3G23510	668.7	805.36	833.247	1.20437	1.24607	Cyclopropane-fatty-acyl-phospholipid synthase;(source:Araport11)
AT3G23560	336.839	418.049	433.996	1.2411	1.28844	Member of the multidrug and toxic compound extrusion (MATE) family, protects roots from inhibitory compounds.
AT3G23600	3027.5	3278.6	3284.92	1.08294	1.08503	alpha/beta-Hydrolases superfamily protein;(source:Araport11)
AT3G23890	34.9153	52.6961	52.0057	1.50925	1.48948	Encodes a topoisomerase II that is highly expressed in young seedlings. The protein is localized in the nucleus and gene expression levels are increased in proliferative tissues.
AT3G24090	181.214	248.153	202.658	1.36939	1.11834	Encodes a glutamine-fructose-6-phosphate transaminase that likely plays a role in UDP-N-acetylglucosamine biosynthesis.
AT3G24420	4760.8	5516.41	6389.86	1.15871	1.34218	DLK2 is a divergent member of the DWARF14 family. It's expression is dependent on D14 and KAI2 but it does not appear to play a role in stringolactone metabolism.
AT3G24463	1267	1428.02	1561.24	1.12709	1.23224	nuclear transport factor 2 family protein;(source:Araport11)
AT3G24840	99.6536	130.557	114.324	1.31011	1.14721	Sec14p-like phosphatidylinositol transfer family protein;(source:Araport11)
AT3G24900	132.982	202.813	148.137	1.52512	1.11396	receptor like protein 39;(source:Araport11)
AT3G25010	1323.4	1940.95	1356.84	1.46664	1.02527	receptor like protein 41;(source:Araport11)
AT3G25020	351.119	634.337	537.648	1.80661	1.53124	receptor like protein 42;(source:Araport11)
AT3G25510	107.747	179.468	148.158	1.66564	1.37505	disease resistance protein (TIR-NBS-LRR class) family protein;(source:Araport11)
AT3G25570	314.44	368.588	349.89	1.1722	1.11274	Adenosylmethionine decarboxylase family protein;(source:Araport11)
AT3G25597	31.3224	56.0285	65.4016	1.78877	2.08802	transmembrane protein;(source:Araport11)
AT3G25600	91.096	119.486	358.859	1.31165	3.93935	Calcium-binding EF-hand family protein;(source:Araport11)
AT3G25717	673.771	860.407	674.533	1.277	1.00113	ROTUNDIFOLIA like 16;(source:Araport11)
AT3G25740	478.802	567.02	544.257	1.18425	1.13671	Encodes a plastid localized methionine aminopeptidase. Formerly called MAP1C, now called MAP1B.
AT3G25760	461.51	790.744	1076.47	1.71338	2.3325	encodes allene oxide cyclase. One of four genes in Arabidopsis that encode this enzyme, which catalyzes an essential step in jasmonic acid biosynthesis. Gene expression is induced during senescence, a process that involves jasmonic acid signalling pathway. The mRNA is cell-to-cell mobile.
AT3G25770	497.377	1161.45	1844.28	2.33515	3.70801	Encodes allene oxide cyclase. One of four genes in Arabidopsis that encode this enzyme, which catalyzes an essential step in jasmonic acid biosynthesis. Gene expression is induced during senescence, a process that involves jasmonic acid signalling pathway. Note: Nomenclature for Arabidopsis allene oxide cyclase 2 (AOC2, AT3G25770) gene is based on Stenzel et al. 2003 Plant Molecular Biology 51:89…
AT3G25780	38.803	61.8624	277.626	1.59427	7.15477	Encodes allene oxide cyclase, one of the enzymes involved in jasmonic acid biosynthesis. One of four genes in Arabidopsis that encode this enzyme. mRNA expression is upregulated in senescing leaves. Note: Nomenclature for Arabidopsis allene oxide cyclase 3 (AOC3, AT3G25780) gene is based on Stenzel et al. 2003 Plant Molecular Biology 51:895-911. AOC3 (AT3G25780) is also referred to as AOC2 in He …
AT3G25980	14.5681	31.8534	23.5985	2.18652	1.61988	Encodes MAD2 (MITOTIC ARREST-DEFICIENT 2). May have the spindle assembly checkpoint protein functions conserved from yeast to humans.
AT3G26090	243.444	303.355	296.118	1.2461	1.21637	Encodes AtRGS1, a putative membrane receptor for D-glucose. Also functions as a regulator of G-protein signaling. Has GTPase-accelerating activity. Regulates the activity of AtGPA1. Lines over-expressing the gene are more tolerant to dehydration and root elongation. These phenotypes are dependent on ABA. Nuclear localization of the protein is dependent on ABA.
AT3G26180	1445.55	1793.17	2023.74	1.24048	1.39998	putative cytochrome P450
AT3G26210	934.386	1451.75	1357.97	1.55369	1.45333	putative cytochrome P450 The mRNA is cell-to-cell mobile.
AT3G26220	490.775	594.246	585.981	1.21083	1.19399	cytochrome P450 monooxygenase
AT3G26230	1330.73	1611.93	1619.55	1.21131	1.21703	putative cytochrome P450
AT3G26290	1414.3	2046.06	1897.54	1.4467	1.34168	putative cytochrome P450
AT3G26600	639.263	871.255	811.285	1.36291	1.26909	Armadillo repeat protein. One of a family of four in Arabidopsis. Expressed in vegetative tissues, anthers and ovules.
AT3G26740	1569.18	2350.26	2571.83	1.49776	1.63896	transcripts are differentially regulated at the level of mRNA stability at different times of day controlled by the circadian clock. mRNAs are targets of the mRNA degradation pathway mediated by the downstream (DST) instability determinant.
AT3G26960	316.559	494.005	378.274	1.56055	1.19496	Pollen Ole e 1 allergen and extensin family protein;(source:Araport11)
AT3G27230	553.981	631.496	612.761	1.13992	1.10611	S-adenosyl-L-methionine-dependent methyltransferases superfamily protein;(source:Araport11)
AT3G27430	1279.31	1468.08	1405.87	1.14756	1.09893	Encodes 20S proteasome beta subunit PBB1 (PBB1).
AT3G27690	15049.2	16783.6	19441.4	1.11525	1.29186	Encodes Lhcb2.4. Belongs to the Lhc super-gene family encodes the light-harvesting chlorophyll a/b-binding (LHC) proteins that constitute the antenna system of the photosynthetic apparatus. The mRNA is cell-to-cell mobile.
AT3G27890	1028.05	1317.73	1219.88	1.28178	1.18659	Encodes NAD(P)H:quinone reductase which is an FMN binding protein that catalyzes the reduction of quinone substrates to hydroquinones.The enzyme activity was confirmed by in vitro assay.
AT3G28220	863.473	1486.73	1735.82	1.72181	2.01028	TRAF-like family protein;(source:Araport11)
AT3G28450	596.18	707.263	782.691	1.18633	1.31284	Leucine-rich repeat protein kinase family protein;(source:Araport11)
AT3G28480	556.42	784.964	700.7	1.41074	1.2593	Oxoglutarate/iron-dependent oxygenase;(source:Araport11)
AT3G28510	1213.31	1574.18	1525.47	1.29743	1.25728	P-loop containing nucleoside triphosphate hydrolases superfamily protein;(source:Araport11)
AT3G28540	4209.95	5953.41	4824.78	1.41413	1.14604	P-loop containing nucleoside triphosphate hydrolases superfamily protein;(source:Araport11)
AT3G28890	159.411	241.827	236.618	1.517	1.48433	receptor like protein 43;(source:Araport11)
AT3G28910	185.19	232.605	338.299	1.25603	1.82676	transcription factor myb homologue
AT3G28930	452.568	581.94	511.968	1.28586	1.13125	avrRpt2-induced gene that exhibits RPS2- and avrRpt2-dependent induction early after infection with Pseudomonas syringae pv maculicola strain ES4326 carrying avrRpt2
AT3G28950	364.984	439.526	406.47	1.20423	1.11367	AIG2-like (avirulence induced gene) family protein;(source:Araport11)
AT3G29160	1123.06	1269.17	1243.71	1.13011	1.10743	encodes a SNF1-related protein kinase that physically interacts with SCF subunit SKP1/ASK1 and 20S proteosome subunit PAD1. It has also been shown to interact with the WD protein PDL1.
AT3G29240	6988.1	8982.76	9016.55	1.28544	1.29027	PPR containing protein (DUF179);(source:Araport11)
AT3G29320	967.715	1379.34	1432.23	1.42536	1.48002	Encodes a plastidic alpha-glucan phosphorylase. In vitro, the enzyme has a preference for maltooligosaccharides, such as maltoheptaose. The mRNA is cell-to-cell mobile.
AT3G29350	837.983	995.845	863.711	1.18838	1.0307	Encodes AHP2, one of the six Arabidopsis thaliana histidine phosphotransfer proteins (AHPs). AHPs function in His-to-Asp phosphorelay signal transduction and as redundant positive regulators of cytokinin signaling. Members of the AHP gene family include: AT3G21510 (AHP1), AT3G29350 (AHP2), AT5G39340 (AHP3), AT3G16360 (AHP4), AT1G03430 (AHP5) and AT1G80100 (AHP6).
AT3G29590	5.76172	99.0698	30.9167	17.1945	5.36588	At3g29590 (At5MAT) encodes a malonyl-CoA:anthocyanidin 5-O-glucoside-6-O-malonyltransferase that is coordinately expressed with a epistatic 5-O-anthocyanidin glucosyltransferase (At4g14090). The enzyme is involved in the malonylation of anthocyanins in Arabidopsis.
AT3G29760	859.712	980.169	948.63	1.14011	1.10343	Haloacid dehalogenase-like hydrolase (HAD) superfamily protein;(source:Araport11)
AT3G42790	1066.64	1225.23	1222.4	1.14868	1.14603	Encodes a member of the Alfin1-like family of nuclear-localized PHD (plant homeodomain) domain containing proteins. All AL proteins except AL3 bind to di- or trimethylated histone H3 (H3K4me3/2). Members of this family include: AT5G05610 (AL1), AT3G11200 (AL2), AT3G42790 (AL3), AT5G26210 (AL4), AT5G20510 (AL5), AT2G02470 (AL6), AT1G14510 (AL7).
AT3G43110	9.92027	35.257	8.7112	3.55404	0.878121	transmembrane protein;(source:Araport11)
AT3G43670	251.55	304.901	251.321	1.21209	0.99909	Copper amine oxidase family protein;(source:Araport11)
AT3G43800	903.181	1021.67	890.819	1.13119	0.986313	Encodes glutathione transferase belonging to the tau class of GSTs. Naming convention according to Wagner et al. (2002). The mRNA is cell-to-cell mobile.
AT3G44260	217.809	270.718	3595.39	1.24291	16.507	Encodes one of the homologs of the yeast CCR4-associated factor 1: AT3G44260 (CAF1a), AT5G22250 (CAF1b). Has mRNA deadenylation activity. Also plays a role in plant defense responses.
AT3G44310	35634.3	39269.5	40386.5	1.10201	1.13336	Mutants are resistant to indole-3-acetonitrile (IAN). NIT1 catalyzes the terminal activation step in indole-acetic acid biosynthesis. Predominantly expressed isoform of nitrilase isoenzyme family. Aggregation of NIT1 in cells directly abutting wound sites is one of the earliest events associated with wound and herbicide-induced cell death. The protein undergoes thiolation following treatment with…
AT3G44340	1591.01	1826.98	1694.15	1.14831	1.06482	homologous to yeast and animal Sec24 proteins; expression in yeast cells enhances their survival under oxidative stress conditions.
AT3G44400	356.251	444.577	556.232	1.24793	1.56135	Disease resistance protein (TIR-NBS-LRR class) family;(source:Araport11)
AT3G44480	4037.1	4385.29	4162.75	1.08625	1.03112	Encodes a TIR-NB-LRR R-protein RPP1 that confers resistance to Peronospora parasitica (downy mildew).
AT3G44510	6.34935	25.822	3.67712	4.06687	0.579134	alpha/beta-Hydrolases superfamily protein;(source:Araport11)
AT3G44670	3956.38	4474.67	4340.21	1.131	1.09702	Disease resistance protein (TIR-NBS-LRR class) family;(source:Araport11)
AT3G44730	56.5986	83.6524	92.1649	1.47799	1.6284	kinesin-like protein 1;(source:Araport11)
AT3G44860	910.182	1639.59	2254.79	1.80138	2.4773	Encodes a farnesoic acid carboxyl-O-methyltransferase. The mRNA is cell-to-cell mobile.
AT3G44990	1361.17	1688.58	1441.99	1.24054	1.05938	Encodes a xyloglucan endotransglycosylase/hydrolase. Protein sequence and phylogenetic analysis indicates that this enzyme resides in Group III-A of the XTH family, with high similarity to Tropaeolum majus (nasturtium) xyloglucanase 1 (TmNXG1).Enzyme kinetic analysis indicates predominant xyloglucan endo-hydrolase activity (EC 3.2.1.151) with only limited potential to act as a xyloglucan endo-tra…
AT3G45050	595.326	706.012	634.19	1.18593	1.06528	transmembrane protein;(source:Araport11)
AT3G45140	7321.6	14235.5	16225	1.94432	2.21605	Chloroplast lipoxygenase required for wound-induced jasmonic acid accumulation in Arabidopsis.Mutants are resistant to Staphylococcus aureus and accumulate salicylic acid upon infection. The mRNA is cell-to-cell mobile.
AT3G45160	346.882	564.487	355.92	1.62732	1.02605	Putative membrane lipoprotein;(source:Araport11)
AT3G45260	349.043	611.281	522.256	1.7513	1.49625	BIB is a member of the BIRD family of zinc finger proteins that includes JKD. BIB functions redundantly with JKD to retain SHR in the nucleus and thereby restrict SHR movement in root tissues.
AT3G45620	799.836	1050.73	948.518	1.31369	1.18589	This gene is predicted to encode a protein with a DWD motif. It can bind to DDB1a in Y2H assays, and DDB1b in co-IP assays, and may be involved in the formation of a CUL4-based E3 ubiquitin ligase
AT3G45640	1902.97	2428.6	5751	1.27622	3.02212	Encodes a mitogen-activated kinase whose mRNA levels increase in response to touch, cold, salinity stress and chitin oligomers.Also functions in ovule development. Heterozygous MPK3 mutants in a homozygous MPK6 background are female sterile due to defects in integument development. MPK3 can be dephosphorylated by MKP2 in vitro. The mRNA is cell-to-cell mobile.
AT3G45680	26.1043	46.7202	39.1251	1.78975	1.4988	Major facilitator superfamily protein;(source:Araport11)
AT3G45860	3620.84	4978.83	4304.68	1.37505	1.18886	Encodes a cysteine-rich receptor-like protein kinase. Involved in programmed cell death and defense response to pathogen.
AT3G46000	1098.72	1255.6	1133.63	1.14278	1.03177	Encodes depolymerizing factor 2.
AT3G46010	1799.07	1981.09	1961.3	1.10118	1.09018	Actin-depolymerizing factor (ADF) and cofilin define a family of actin-binding proteins essential for the rapid turnover of filamentous actin in vivo.
AT3G46090	250.457	308.897	745.02	1.23333	2.97464	C2H2 and C2HC zinc fingers superfamily protein;(source:Araport11)
AT3G46370	263.852	315.334	315.719	1.19512	1.19658	Leucine-rich repeat protein kinase family protein;(source:Araport11)
AT3G46490	66.3268	105.489	87.5352	1.59044	1.31976	2-oxoglutarate (2OG) and Fe(II)-dependent oxygenase superfamily protein;(source:Araport11)
AT3G46600	1131.8	1405.32	4104.36	1.24166	3.6264	GRAS family transcription factor;(source:Araport11)
AT3G46970	1928.38	2118.82	1955.85	1.09876	1.01425	Encodes a cytosolic alpha-glucan phosphorylase. In vitro, the enzyme has a preference for branched polysaccharides, such as glycogen.
AT3G47010	160.501	231.333	248.903	1.44132	1.55079	Glycosyl hydrolase family protein;(source:Araport11)
AT3G47050	4.13193	14.194	11.1679	3.4352	2.70282	Glycosyl hydrolase family protein;(source:Araport11)
AT3G47090	310.905	413.818	427.358	1.33101	1.37456	Leucine-rich repeat protein kinase family protein;(source:Araport11)
AT3G47470	134597	152094	174754	1.13	1.29835	Encodes a chlorophyll a/b-binding protein that is more similar to the PSI Cab proteins than the PSII cab proteins. The predicted protein is about 20 amino acids shorter than most known Cab proteins.
AT3G47480	797.976	1034.81	876.133	1.29679	1.09794	Calcium-binding EF-hand family protein;(source:Araport11)
AT3G47520	1319.34	1447.31	1223.47	1.097	0.927337	Encodes a protein with NAD-dependent malate dehydrogenase activity, located in chloroplasts. The mRNA is cell-to-cell mobile.
AT3G47540	185.527	232.54	282.513	1.2534	1.52276	Chitinase family protein;(source:Araport11)
AT3G47560	529.448	724.556	755.301	1.36851	1.42658	alpha/beta-Hydrolases superfamily protein;(source:Araport11)
AT3G47570	241.288	356.218	443.434	1.47632	1.83778	Leucine-rich repeat protein kinase family protein;(source:Araport11)
AT3G47620	676.313	765.633	867.657	1.13207	1.28292	Encodes a transcription factor AtTCP14 that regulates seed germination. AtTCP14 shows elevated expression level just prior to germination. AtTCP14 is predominantly expressed in the vascular tissue of the embryo, and affects gene expression in radicles in a non-cell-autonomous manner.
AT3G47675	209.682	255.795	239.916	1.21992	1.14419	ternary complex factor MIP1 leucine-zipper protein;(source:Araport11)
AT3G48080	248.892	505.224	478.892	2.02989	1.9241	alpha/beta-Hydrolases superfamily protein;(source:Araport11)
AT3G48090	1366.42	1880.54	1972.38	1.37625	1.44347	Component of R gene-mediated disease resistance in Arabidopsis thaliana with homology to eukaryotic lipases.
AT3G48100	194.11	245.287	299.675	1.26365	1.54384	Encodes a transcription repressor that mediates a negative feedback loop in cytokinin signalling. ARR5 expression is upregulated by Class I KNOX genes. Arr5 protein is stabilized by cytokinin in a two-component phosphorelay.
AT3G48420	3110.71	3377.24	3525.23	1.08568	1.13326	Haloacid dehalogenase-like hydrolase (HAD) superfamily protein;(source:Araport11)
AT3G48630	22.7347	46.7471	51.2743	2.0562	2.25533	hypothetical protein;(source:Araport11)
AT3G48750	880.032	974.97	1106.27	1.10788	1.25708	A-type cyclin-dependent kinase. Together with its specific inhibitor, the Kip-related protein, KRP2 they regulate the mitosis-to-endocycle transition during leaf development. Dominant negative mutations abolish cell division. Loss of function phenotype has reduced fertility with failure to transmit via pollen. Pollen development is arrested at the second mitotic division. Expression is regulated …
AT3G48770	9.22503	24.7544	15.498	2.6834	1.68	ATP/DNA binding protein;(source:Araport11)
AT3G49060	687.397	766.428	723.243	1.11497	1.05215	U-box domain-containing protein kinase family protein;(source:Araport11)
AT3G49120	856.448	1408.42	1275.98	1.64449	1.48985	Class III peroxidase Perx34. Expressed in roots, leaves and stems. Located in the cell wall. Involved in cell elongation. Expression activated by light. May play a role in generating H2O2 during defense response. The mRNA is cell-to-cell mobile.
AT3G49290	372.96	434.27	442.266	1.16439	1.18583	One of four ABI-like proteins.
AT3G49340	13.852	42.1222	12.3503	3.04088	0.891588	Cysteine proteinases superfamily protein;(source:Araport11)
AT3G49390	386.927	448.769	443.089	1.15983	1.14515	RNA-binding protein, putative, RNA-binding protein RBP37, Arabidopsis thaliana, PIR:T04196.Member of a family of PAB2 domain containing proteins.
AT3G49500	535.907	628.172	614.688	1.17217	1.147	Encodes RNA-dependent RNA polymerase. Involved in trans-acting siRNA and other siRNA biogenesis. Required for post-transcriptional gene silencing and natural virus resistance.Loss of function mutants produce ectopic megaspore mother cell and supernumary female gametophytes.
AT3G49680	2087.13	2502.98	2207.92	1.19924	1.05787	Encodes a chloroplast branched-chain amino acid aminotransferase. Complements the yeast leu/iso-leu/val auxotrophy mutant.
AT3G49940	112.163	144.549	221.218	1.28874	1.9723	LOB domain-containing protein 38;(source:Araport11)
AT3G50060	89.7518	131.65	1659.7	1.46682	18.4921	Encodes a member of the R2R3 transcription factor gene family. Expressed in response to potassium deprivation and auxin. Involved in lateral root development. Interacts with ARF7 and regulates the expression of some auxin responsive genes.
AT3G50070	55.901	82.3764	75.1586	1.47361	1.3445	Encode CYCD3;3, a CYCD3 D-type cyclin. Important for determining cell number in developing lateral organs. Mediating cytokinin effects in apical growth and development.
AT3G50260	9.32339	29.2663	43.1918	3.13902	4.63263	Encodes a member of the DREB subfamily A-5 of ERF/AP2 transcription factor family. The protein contains one AP2 domain. Involved in defense and freezing stress responses. There are 16 members in this subfamily including RAP2.1, RAP2.9 and RAP2.10. The mRNA is cell-to-cell mobile.
AT3G50270	495.405	609.024	657.931	1.22935	1.32807	HXXXD-type acyl-transferase family protein;(source:Araport11)
AT3G50280	16.745	41.0504	52.1157	2.4515	3.11231	HXXXD-type acyl-transferase family protein;(source:Araport11)
AT3G50470	126.609	190.801	299.665	1.50701	2.36685	Homolog of RPW8
AT3G50480	5005.02	5929.98	6263.44	1.18481	1.25143	Homolog of RPW8
AT3G50770	200.015	296.147	165.139	1.48062	0.825632	calmodulin-like 41;(source:Araport11)
AT3G50800	22.0615	38.5043	368.267	1.74532	16.6928	hypothetical protein;(source:Araport11)
AT3G50920	341.345	422.067	381.813	1.23648	1.11856	Encodes a phosphatidic acid phosphatase that can be detected in chloroplast membrane fractions. This gene (LPPepsilon1) and LPPepsilon2, appear to be less important for diacylglycerol formation in the plastids than LPPgamma.
AT3G50950	3339.04	4597.17	7439.82	1.37679	2.22813	Encodes a canonical CC-type NLR protein that is required for the recognition of the T3SE HopZ1a from the pathogenic bacteria P. syringae.
AT3G50970	8.71376	23.4506	34.7113	2.69121	3.9835	Belongs to the dehydrin protein family, which contains highly conserved stretches of 7-17 residues that are repetitively scattered in their sequences, the K-, S-, Y- and lysine rich segments. LTI29 and LTI30 double overexpressors confer freeze tolerance. Located in membranes. mRNA upregulated by water deprivation and abscisic acid. The mRNA is cell-to-cell mobile.
AT3G51010	403.592	465.386	406.312	1.15311	1.00674	protein translocase subunit;(source:Araport11)
AT3G51330	507.155	713.481	641.481	1.40683	1.26486	Eukaryotic aspartyl protease family protein;(source:Araport11)
AT3G51340	78.2908	133.965	129.223	1.71112	1.65055	Eukaryotic aspartyl protease family protein;(source:Araport11)
AT3G51430	691.051	951.055	765.752	1.37624	1.1081	Although this enzyme is predicted to encode a strictosidine synthase (SS), it lacks a conserved catalytic glutamate residue found in active SS enzymes and it is not expected to have SS activity.
AT3G51440	144.995	201.678	153.939	1.39093	1.06169	Calcium-dependent phosphotriesterase superfamily protein;(source:Araport11)
AT3G51450	172.764	432.937	677.756	2.50594	3.92302	Calcium-dependent phosphotriesterase superfamily protein;(source:Araport11)
AT3G51550	2346.58	2629.67	3384.09	1.12064	1.44214	Encodes a synergid-expressed, plasma-membrane localized receptor-like kinase that accumulates asymetrically in the synergid membrnane at the filiform apparatus and mediates male-female gametophyte interactions during pollen tube reception. Also involved in powdery mildew infection.
AT3G51660	193.672	256.661	222.095	1.32524	1.14676	Tautomerase/MIF superfamily protein;(source:Araport11)
AT3G51860	944.735	1222.36	650.399	1.29386	0.688447	cation exchanger 3;(source:Araport11)
AT3G51890	528.266	645.784	720.986	1.22246	1.36482	Clathrin light chain protein;(source:Araport11)
AT3G51980	677.379	854.589	816.807	1.26161	1.20583	ARM repeat superfamily protein;(source:Araport11)
AT3G52105	33.5583	53.6591	43.3834	1.59898	1.29278	DIS3-exonuclease-like protein;(source:Araport11)
AT3G52180	354.262	422.932	374.09	1.19384	1.05597	Encodes a plant-specific glucan phosphatase that contains a noncatalytic carbohydrate-binding module as well as a dual specificity protein phosphatase domain. SEX4 can dephosphorylate C6- and C3-glucosyl residues on native starch grains and related maltodextrin compounds in vitro. This protein interacts with the plant SnRK AKIN11, binds starch, and is localized in the chloroplast. sex4 mutants ha…
AT3G52190	217.363	258.248	203.95	1.1881	0.93829	Encodes a plant specific protein structurally related to the SEC12 proteins of the early secretory pathway. Mutation of PHF1 impairs Pi transport. Expression was detected in all tissues, and was induced by Pi starvation. Localized in endoplasmic reticulum (ER), and mutation of PHF1 resulted in ER retention and reduced accumulation of the plasma membrane PHT1;1 transporter. Its expression is respo…
AT3G52240	475.324	549.505	658.283	1.15606	1.38491	transcriptional regulator ATRX;(source:Araport11)
AT3G52300	2357.59	2554.11	2401.29	1.08335	1.01853	ATP synthase D chain;(source:Araport11)
AT3G52430	1388.39	1555.85	1734.59	1.12062	1.24936	Encodes a lipase-like gene that is important for salicylic acid signaling and function in resistance (R) gene-mediated and basal plant disease resistance. PAD4 can interact directly with EDS1, another disease resistance signaling protein. Expressed at elevated level in response to green peach aphid (GPA) feeding, and modulates the GPA feeding-induced leaf senescence through a mechanism that doesn…
AT3G52470	628.83	709.477	986.177	1.12825	1.56827	Late embryogenesis abundant (LEA) hydroxyproline-rich glycoprotein family;(source:Araport11)
AT3G52500	740.44	826.492	940.332	1.11622	1.26996	Eukaryotic aspartyl protease family protein;(source:Araport11)
AT3G52630	29.5745	55.2429	33.4423	1.86793	1.13078	Nucleic acid-binding, OB-fold-like protein;(source:Araport11)
AT3G52640	649.043	724.994	661.436	1.11702	1.01909	Encodes a gamma-secretase subunit. Associates with other subunits in intracellular membrane compartments.
AT3G52710	321.182	392.972	384.649	1.22352	1.1976	hypothetical protein;(source:Araport11)
AT3G52750	1276.71	1414.87	1462.48	1.10821	1.1455	Nuclear gene that encodes a plastidial division protein (FtsZ2-2). FtsZ2-2 is involved in chloroplast morphology and internal organisation in addition to participating in chloroplast partition
AT3G52850	2960.94	3176.61	3079.19	1.07284	1.03994	Encodes the Vacuolar Sorting Receptor-1 (VSR-1)/Epidermal Growth Factor Receptor-like protein1(VSR-1/ATELP1). Binds vacuolar targeting signals. Involved in sorting seed storage proteins into vacuoles. The mRNA is cell-to-cell mobile.
AT3G52880	7311.31	7832.68	7744.13	1.07131	1.0592	Encodes a peroxisomal monodehydroascorbate reductase, involved in the ascorbate-glutathione cycle which removes toxic H2O2
AT3G52900	46.5637	72.9319	71.2688	1.56628	1.53057	RAB6-interacting golgin (DUF662);(source:Araport11)
AT3G53000	197.259	237.706	225.494	1.20505	1.14314	phloem protein 2-A15;(source:Araport11)
AT3G53100	310.011	399.55	375.629	1.28883	1.21166	GDSL-motif esterase/acyltransferase/lipase. Enzyme group with broad substrate specificity that may catalyze acyltransfer or hydrolase reactions with lipid and non-lipid substrates.
AT3G53190	70.1623	92.8999	96.1161	1.32407	1.36991	Pectin lyase-like superfamily protein;(source:Araport11)
AT3G53235	41.799	84.8789	59.8214	2.03064	1.43117	hypothetical protein;(source:Araport11)
AT3G53270	549.09	616.231	541.709	1.12228	0.986558	Small nuclear RNA activating complex (SNAPc), subunit SNAP43 protein;(source:Araport11)
AT3G53620	189.486	302.158	226.439	1.59462	1.19501	Encodes a soluble protein with inorganic pyrophosphatase activity that is highly specific for Mg-inorganic pyrophosphate. The mRNA is cell-to-cell mobile.
AT3G53670	665.408	885.817	850.817	1.33124	1.27864	hypothetical protein;(source:Araport11)
AT3G53680	175.074	215.621	224.715	1.23159	1.28354	Acyl-CoA N-acyltransferase with RING/FYVE/PHD-type zinc finger domain-containing protein;(source:Araport11)
AT3G53780	888.306	1023.86	950.141	1.1526	1.06961	RHOMBOID-like protein 4;(source:Araport11)
AT3G53800	39.5561	69.2834	119.124	1.75152	3.01152	Encodes one of the Arabidopsis orthologs of the human Hsp70-binding protein 1 (HspBP-1) and yeast Fes1p: Fes1A (AT3G09350), Fes1B (AT3G53800), Fes1C (AT5G02150).
AT3G53830	1688.81	1835.47	2011.14	1.08684	1.19086	Regulator of chromosome condensation (RCC1) family protein;(source:Araport11)
AT3G53990	358.137	448.879	486.894	1.25337	1.35952	Encodes universal stress protein (USP). Functions as a molecular chaperone under heat shock and oxidative stress conditions. Chaperone activity and assembly into complexes is redox regulated.
AT3G54300	694.827	812.169	810.329	1.16888	1.16623	Encodes a member of Synaptobrevin -like protein family. VAMP727 is a R-SNARE and interacts with SYP22/VTI11/SYP51. It is required for trafficking of storage proteins to the protein storage vacuoles (PSV) and also for PSV organization and biogenesis. Loss of function mutations have no phenotype but double mutants with SYP22 are embryo lethal.
AT3G54460	1243.2	1593.47	1729.67	1.28175	1.39131	SNF2 domain-containing protein / helicase domain-containing protein / F-box family protein;(source:Araport11)
AT3G54720	523.577	599.721	588.627	1.14543	1.12424	Encodes glutamate carboxypeptidase. Various alleles show-increased cotyledon number and rate of leaf initiation, show transformation of leaves to cotyledons, altered flowering time and photomorphogenesis and an increased level of cytokinin biosynthesis. Involved in ethylene enhanced hypocotyl elongation in the light. Strong genetic interaction between TGH and AMP1.
AT3G54790	457.674	522.818	555.054	1.14234	1.21277	ARM repeat superfamily protein;(source:Araport11)
AT3G54890	86936.4	101102	120013	1.16294	1.38047	Encodes a component of the light harvesting complex associated with photosystem I.
AT3G54960	831.749	1170.13	978.322	1.40683	1.17622	Encodes a protein disulfide isomerase-like (PDIL) protein, a member of a multigene family within the thioredoxin (TRX) superfamily. Transcript levels for this gene are up-regulated in response to three different chemical inducers of ER stress (dithiothreitol, beta-mercaptoethanol, and tunicamycin). Neither AtIRE1-2 nor AtbZIP60 appear to be required for this response.
AT3G55040	1767.74	1940.31	1981.74	1.09762	1.12106	Encodes a member of the lambda family of glutathione transferases. It has thiol transferase activity and self S-glutathionylation activity in vitro.
AT3G55240	382.83	535.589	426.366	1.39903	1.11372	Overexpression leads to PEL (Pseudo-Etiolation in Light) phenotype.
AT3G55260	691.882	801.29	831.581	1.15813	1.20191	Encodes a protein with &#946;-hexosaminidase activity (the enzyme is active with p-nitrophenyl-&#946;-N-acetylglucosaminide as substrate but displayed only a minor activity toward p-nitrophenyl-&#946;-N-acetylgalactosaminide). The enzyme displays no distinct preference for a specific terminal GlcNAc residue and indeed cleaved the asialoagalactodabsylglycopeptide GnGn to a mixture of products.
AT3G55500	71.4348	111.163	78.987	1.55615	1.10572	expansin-like protein. Naming convention from the Expansin Working Group (Kende et al, 2004. Plant Mol Bio). Involved in the formation of nematode-induced syncytia in roots of Arabidopsis thaliana.
AT3G55830	609.444	694.134	702.048	1.13896	1.15195	A member of the Glycosyltransferase Family 64, homologous to Poplar cambium-expressed GT64 gene. The EPC1 protein plays a critical role during plant development in maintaining the integrity of organs via cell-cell adhesion, thereby providing mechanical strength and facilitating the movement of metabolites throughout the plant.Loss of function specifically affects glycosylinositolphosphorylceramid…
AT3G55850	449.169	527.03	504.432	1.17334	1.12303	Encodes a product that might regulate nucleo-cytoplasmic trafficking of an intermediate(s) involved in phyA signal transduction. Differs from isoform 2 only in the first few N-terminal amino acids.
AT3G55880	284.469	383.494	368.318	1.3481	1.29476	A gain-of-function mutant of SUE4 exhibited improved low sulphur tolerance.
AT3G55940	19.1453	38.3868	36.4473	2.00502	1.90372	Phosphoinositide-specific phospholipase C family protein;(source:Araport11)
AT3G55970	70.2538	124.624	213.68	1.77392	3.04154	One of 4 paralogs encoding a 2-oxoglutarate/Fe(II)-dependent oxygenases that hydroxylates JA to 12-OH-JA.
AT3G55980	794.444	890.093	10670.1	1.1204	13.4309	salt-inducible zinc finger 1;(source:Araport11)
AT3G56050	4604.14	4975.75	5071.71	1.08071	1.10156	Protein kinase family protein;(source:Araport11)
AT3G56060	1092.33	1246.53	1407.72	1.14117	1.28874	Glucose-methanol-choline (GMC) oxidoreductase family protein;(source:Araport11)
AT3G56160	1838.46	2170.07	2300.85	1.18037	1.25151	Sodium Bile acid symporter family;(source:Araport11)
AT3G56170	267.441	359.175	331.665	1.34301	1.24015	Encodes a calcium-dependent nuclease with similarity to staphylococcal nuclease.
AT3G56200	782.323	1035.75	1091.46	1.32394	1.39515	Encodes a putative amino acid transporter. The mRNA is cell-to-cell mobile.
AT3G56240	1888.67	2455.35	2175.59	1.30004	1.15192	CCH protein belongs to a family of eukaryotic proteins that participate in intracellular copper homeostasis by delivering this metal to the secretory pathway; mainly located along the vascular bundles of senescing leaves and petioles as well as in stem sieve elements; hypothesized to have a role in copper mobilization from decaying organs towards reproductive structures, as a result of metallopro…
AT3G56310	1961.44	2117.15	2196.31	1.07938	1.11974	Melibiase family protein;(source:Araport11)
AT3G56400	3626.36	5400.72	7469.43	1.48929	2.05976	member of WRKY Transcription Factor; Group III. Function as activator of SA-dependent defense genes and a repressor of JA-regulated genes. WRKY70-controlled suppression of JA-signaling is partly executed by NPR1.
AT3G56710	335.115	537.732	1147.8	1.60462	3.42511	Sig1 binding protein; interacts with Sig1R4. As well as Sig1, SibI is imported into chloroplasts and its expression is light-dependent in mature chloroplasts.
AT3G56800	5093.09	5681.1	6411.7	1.11545	1.2589	encodes a calmodulin
AT3G56880	327.031	411.857	2088.97	1.25938	6.38768	VQ motif-containing protein;(source:Araport11)
AT3G57050	1834.48	2124.6	2026.77	1.15815	1.10482	Encodes second enzyme in the methionine biosynthetic pathway
AT3G57240	34.8574	100.337	71.111	2.87851	2.04005	encodes a member of glycosyl hydrolase family 17
AT3G57260	3819.96	8045.19	3898.68	2.10609	1.02061	beta 1,3-glucanase
AT3G57280	458.171	574.432	521.914	1.25375	1.13913	Encodes a chloroplast inner envelope localized member of the Tmemb_14 gene family. FAX1 is involved in fatty acid and lipid homeostasis and likely functions as a fatty acid transporter that exports fatty acids from the plastid. The mRNA is cell-to-cell mobile.
AT3G57330	2159.41	2562.5	2529.95	1.18667	1.17159	Lesion mimic phenotype when mutation in the gene is combined with a mutation in ACA4. Lesion mimic phenotype of double knockout can be suppressed by nutritional supplements that increase anion levels (e.g. 15 mM Nitrate, Chloride, or Phosphate)
AT3G57460	198.525	347.089	254.261	1.74834	1.28075	catalytic/ metal ion binding / metalloendopeptidase/ zinc ion binding protein;(source:Araport11)
AT3G57470	1423.4	1640.5	1540.39	1.15252	1.08219	Insulinase (Peptidase family M16) family protein;(source:Araport11)
AT3G57630	513.065	624.858	600.192	1.21789	1.16982	Encodes a glycoprotein glycosyl transferase ExAD. Knockout mutants show truncated root hair phenotype.
AT3G57870	1479.58	1655.17	1599.91	1.11868	1.08133	Encodes a SUMO ligase that directs the attachment of the small protein SUMO to target proteins via an isopeptide bond. This enzyme is localized to the nucleus and plants with reduced levels of this protein show higher sensitivity to ABA in root growth inhibition assays. It has high similarity to the yeast UBC9 SUMO ligase and is sometimes referred to by that name.
AT3G58600	365.711	450.149	475.071	1.23089	1.29904	Adaptin ear-binding coat-associated protein 1 NECAP-1;(source:Araport11)
AT3G58640	1582.35	1834.05	1903.57	1.15907	1.203	Mitogen activated protein kinase kinase kinase-like protein;(source:Araport11)
AT3G58990	1165.02	1528.98	1308.47	1.31241	1.12314	isopropylmalate isomerase 1;(source:Araport11)
AT3G59020	2024.93	2274.65	2180.77	1.12332	1.07696	ARM repeat superfamily protein;(source:Araport11)
AT3G59090	928.618	1030.9	1056.4	1.11014	1.1376	tobamovirus multiplication protein;(source:Araport11)
AT3G59100	181.699	269.992	246.614	1.48593	1.35727	encodes a protein similar to callose synthase
AT3G59300	839.991	934.369	872.917	1.11236	1.0392	Pentatricopeptide repeat (PPR) superfamily protein;(source:Araport11)
AT3G59660	682.248	846.69	756.135	1.24103	1.1083	Encodes a C2-GRAM domain-containing protein that is induced by B. cinerea infection. It is required for cleavage of BAG6 and thus plays a role in mediating resistance to fungal infection.
AT3G59750	21.999	39.4616	48.2873	1.79379	2.19498	Concanavalin A-like lectin protein kinase family protein;(source:Araport11)
AT3G59760	457.526	632.646	628.079	1.38276	1.37277	Arabidopsis thaliana O-acetylserine (thiol) lyase (OAS-TL) isoform oasC. Required for pollen tube growth and/or fertilization.
AT3G59780	7639.07	8199.71	8644.42	1.07339	1.13161	Rhodanese/Cell cycle control phosphatase superfamily protein;(source:Araport11)
AT3G59970	4680.23	5323.02	5465.3	1.13734	1.16774	methylenetetrahydrofolate reductase MTHFR1 mRNA, complete
AT3G60190	1459.45	1651.64	1554.55	1.13169	1.06516	At3g60190 encodes Arabidopsis dynamin-related protein 1E, DRP1E, also known as EDR3, ADL4 and ADL1E, which is 624 amino acid residues long, has a predicted mass of 69.8 kDa and a pI of 7.5. Dynamin-related protein 1E belongs to a plant-specific subclass of dynamin-related proteins (DRP1), consisting of five members in Arabidopsis (A, B, C, D, E). This class is characterized by having an N-termina…
AT3G60340	902.971	1000.75	978.532	1.10829	1.08368	alpha/beta-Hydrolases superfamily protein;(source:Araport11)
AT3G60415	1299.85	1641.08	1956.96	1.26251	1.50552	phosphoglycerate mutase family protein;(source:Araport11)
AT3G60440	492.975	690.348	586.852	1.40037	1.19043	Phosphoglycerate mutase family protein;(source:Araport11)
AT3G60450	434.16	621.952	523.201	1.43254	1.20509	Phosphoglycerate mutase family protein;(source:Araport11)
AT3G60540	204.294	282.188	187.048	1.38128	0.915582	Preprotein translocase Sec, Sec61-beta subunit protein;(source:Araport11)
AT3G60600	1126.72	1241.84	1277.75	1.10217	1.13404	Encodes VAP27 (for Vesicle-Associated Protein). VAP27 has high homology to the VAP33 family of SNARE-like proteins from animals. May be involved in vesicular transport to or from the ER. Located exclusively in limiting membrane of protein storage vacuoles. Binds SRC2.
AT3G61010	1361.62	1643.38	1670.69	1.20693	1.22699	Ferritin/ribonucleotide reductase-like family protein;(source:Araport11)
AT3G61130	1490.74	1662.31	1815.29	1.11509	1.21771	Encodes a protein with putative galacturonosyltransferase activity. The mRNA is cell-to-cell mobile.
AT3G61198	21.5225	43.8452	42.7451	2.03718	1.98607	other_RNA;(source:Araport11)
AT3G61210	1018.24	1192.2	1060.95	1.17084	1.04194	S-adenosyl-L-methionine-dependent methyltransferases superfamily protein;(source:Araport11)
AT3G61280	734.759	1021.53	901.513	1.39029	1.22695	O-glucosyltransferase rumi-like protein (DUF821);(source:Araport11)
AT3G61460	497.327	585.132	537.18	1.17655	1.08013	Encodes a novel ring finger protein and forms an N-terminal hydrophobic domain and a C-terminal RING-H2 signature. Expression is down regulated by brassinolide.
AT3G61540	259.948	308.739	328.983	1.18769	1.26557	alpha/beta-Hydrolases superfamily protein;(source:Araport11)
AT3G61820	214.382	318.498	314.645	1.48566	1.46768	Eukaryotic aspartyl protease family protein;(source:Araport11)
AT3G61960	877.368	969.476	974.191	1.10498	1.11036	Protein kinase superfamily protein;(source:Araport11)
AT3G62030	7445.84	8568.25	8070.3	1.15074	1.08387	nuclear-encoded chloroplast stromal cyclophilin CYP20-3 (also known as ROC4). Protein is tyrosine-phosphorylated and its phosphorylation state is modulated in response to ABA in Arabidopsis thaliana seeds.
AT3G62070	230.56	334.054	519.168	1.44888	2.25177	hypothetical protein;(source:Araport11)
AT3G62370	252.702	344.725	365.281	1.36415	1.4455	heme binding protein;(source:Araport11)
AT3G62580	321.734	392.019	355.157	1.21846	1.10388	Late embryogenesis abundant protein (LEA) family protein;(source:Araport11)
AT3G62600	1904.8	2772.43	2377.75	1.45549	1.24829	J domain protein localized in ER lumen. Can partially compensate for the growth defect in jem1 scj1 mutant yeast. Forms a complex SDF2-ERdj3B-BiP that is required for the proper accumulation of the surface-exposed leucine-rich repeat receptor kinases EFR. EFR is involved in PAMP (pathogen associated molecular patterns) triggered immunity.
AT3G62630	103.601	132.93	186.536	1.28309	1.80051	stress response NST1-like protein (DUF1645);(source:Araport11)
AT3G62750	1676.4	2036.84	2007.83	1.21501	1.1977	Encodes a putative beta glucosidase, expressed in the peroxisome.
AT3G62950	96.7466	203.364	190.958	2.10203	1.97379	Thioredoxin superfamily protein;(source:Araport11)
AT3G63030	130.046	179.051	151.85	1.37683	1.16766	Protein containing methyl-CpG-binding domain.Has sequence similarity to human MBD proteins.
AT4G00240	67.9183	90.9047	86.6652	1.33844	1.27602	member of C2-PLD subfamily
AT4G00290	395.501	484.603	431.091	1.22529	1.08999	Encodes a non-selective mechanosensitive ion channel localized to the inner mitochondrial membrane.
AT4G00330	1017.1	1269.8	1361.17	1.24845	1.33829	high overall homology to CRCK1
AT4G00355	1109.16	1308.89	1298.84	1.18007	1.17101	Encodes an Atg8-interacting protein that is partially associated with the ER during favorable growth conditions and becomes mainly associated with a spherical compartment that dynamically moves along the ER network.
AT4G00570	1609.04	1820.82	1779.3	1.13162	1.10581	Encodes an NAD-dependent malic enzyme (NAD-ME) that does not act on oxaloacetate, indicating that it belongs to EC 1.1.1.39. It is a member of the beta family of NAD-MEs in plants. It appears to function as a homodimer or as a heterodimer with the alpha-type NAD-ME2 (At2g13560). NAD-ME2 transcript and protein levels are higher during the night than during the day.
AT4G00700	555.842	757.667	727.442	1.3631	1.30872	C2 calcium/lipid-binding plant phosphoribosyltransferase family protein;(source:Araport11)
AT4G00780	5482.41	6194.86	5375.56	1.12995	0.980511	TRAF-like family protein;(source:Araport11)
AT4G00955	455.046	561.098	506.26	1.23306	1.11255	wall-associated receptor kinase-like protein;(source:Araport11)
AT4G00970	667.079	895.212	1202.74	1.34199	1.80299	Encodes a cysteine-rich receptor-like protein kinase.
AT4G01150	17250.3	19120.8	19189.4	1.10843	1.11241	CURVATURE THYLAKOID 1A-like protein;(source:Araport11)
AT4G01370	1258.32	1555.94	1320.06	1.23652	1.04907	Encodes a nuclear and cytoplasmically localized MAP kinase involved in mediating responses to pathogens. Its substrates include MKS1 and probably MAP65-1.The MAP65-1 interaction is involved in mediating cortical microtuble organization. Required for male-specific meiotic cytokinesis. The mRNA is cell-to-cell mobile.
AT4G01450	420.366	530.047	494.648	1.26092	1.17671	nodulin MtN21-like transporter family protein
AT4G01610	2427.02	2623.89	2576.7	1.08112	1.06167	Encodes a capase involved in stress induced cell death. Activity detected in leaf and cell culture.
AT4G01700	144.018	196.621	189.775	1.36525	1.31771	Chitinase family protein;(source:Araport11)
AT4G01710	108.556	147.65	142.39	1.36013	1.31168	belongs to the DIS(distorted) gene family. Encodes a actin polymerization factor. Involved in cell expansion of trichome.
AT4G01740	80.7432	114.148	106.413	1.41371	1.31792	Cysteine/Histidine-rich C1 domain family protein;(source:Araport11)
AT4G01810	1121.94	1255.22	1186.43	1.11879	1.05748	Sec23/Sec24 protein transport family protein;(source:Araport11)
AT4G01883	1157.37	1468.77	1377.38	1.26907	1.1901	Polyketide cyclase / dehydrase and lipid transport protein;(source:Araport11)
AT4G01920	79.0151	108.375	108.399	1.37157	1.37187	Cysteine/Histidine-rich C1 domain family protein;(source:Araport11)
AT4G02120	1685	1875.14	1838.96	1.11284	1.09137	CTP synthase family protein;(source:Araport11)
AT4G02130	281.298	347.864	387.337	1.23664	1.37696	Encodes a protein with putative galacturonosyltransferase activity.
AT4G02220	482.308	574.609	513.576	1.19137	1.06483	zinc finger (MYND type) family protein / programmed cell death 2 C-terminal domain-containing protein;(source:Araport11)
AT4G02260	2440.68	2642.25	2698.86	1.08259	1.10579	Displays guanosine-3',5'-bis(diphosphate) 3'-diphosphatase activity but not guanosine-3',5'-bis(diphosphate) 3'-diphosphate synthase activity.
AT4G02330	13.8381	47.8355	47.6247	3.4568	3.44156	Encodes a pectin methylesterase that is sensitive to chilling stress and brassinosteroid regulation.
AT4G02340	453.295	539.596	572.313	1.19039	1.26256	alpha/beta-Hydrolases superfamily protein;(source:Araport11)
AT4G02370	252.703	357.456	394.688	1.41453	1.56187	pectinesterase (Protein of unknown function, DUF538);(source:Araport11)
AT4G02405	334.477	390.659	359.118	1.16797	1.07367	S-adenosyl-L-methionine-dependent methyltransferases superfamily protein;(source:Araport11)
AT4G02450	1938.46	2181.31	2032.45	1.12528	1.04848	Encodes one of two isoforms of a co-chaperone of HSP90 that is required for root growth, in particular in the maintenance of the root meristem.
AT4G02520	483.597	680.347	562.332	1.40685	1.16281	Encodes glutathione transferase belonging to the phi class of GSTs. Naming convention according to Wagner et al. (2002). The expression of this gene is upregulated by herbicide safeners such as benoxacor and fenclorim.
AT4G02850	59.8593	131.792	139.546	2.2017	2.33124	DAAR1 encodes a PLP-independent racemase that catalyzes the conversion from L-Ile to D-allo-Ile.
AT4G03080	2135.48	2386.58	2354.64	1.11758	1.10263	BRI1 suppressor 1 (BSU1)-like 1;(source:Araport11)
AT4G03400	489.813	635.149	524.246	1.29672	1.0703	Encodes a GH3-related gene involved in red light-specific hypocotyl elongation. Analysis of sense and antisense transgenic plants suggests that DFL2 is located downstream of red light signal transduction and determines the degree of hypocotyl elongation.
AT4G03450	616.091	809.401	875.602	1.31377	1.42122	Ankyrin repeat family protein;(source:Araport11)
AT4G03500	152.789	197.291	184.366	1.29127	1.20667	Ankyrin repeat family protein;(source:Araport11)
AT4G04020	11805.8	14061.6	16526.4	1.19107	1.39985	Fibrillin precursor protein. The fibrillin preprotein, but not the mature protein interacts with ABI2. Regulated by abscisic acid response regulators. Involved in abscisic acid-mediated photoprotection. The mRNA is cell-to-cell mobile.
AT4G04500	562.099	662.652	545.732	1.17889	0.970881	Encodes a cysteine-rich receptor-like protein kinase.
AT4G04570	2498.71	2892.66	2597.19	1.15766	1.03941	Encodes a cysteine-rich receptor-like protein kinase. The mRNA is cell-to-cell mobile.
AT4G04610	2201.13	2942.25	2639.96	1.3367	1.19937	Encodes a protein disulfide isomerase-like (PDIL) protein, a member of a multigene family within the thioredoxin (TRX) superfamily. This protein also belongs to the adenosine 5'-phosphosulfate reductase-like (APRL) group. The mRNA is cell-to-cell mobile.
AT4G04695	348.197	517.99	500.463	1.48764	1.4373	member of Calcium Dependent Protein Kinase. Involved in response to salicylic acid.
AT4G04740	1271.65	1474.49	1324.34	1.15951	1.04143	member of Calcium Dependent Protein Kinase
AT4G04770	3223.45	3592.33	3006.29	1.11443	0.93263	Encodes an iron-stimulated ATPase. A member of the NAP subfamily of ABC transporters. Involved in Fe-S cluster assembly. Similar to SufB. Involved in the regulation of iron homeostasis. Able to form homodimers. Interacts with AtNAP7 inside the chloroplast.
AT4G04810	25.4588	43.7862	37.6507	1.71989	1.47889	methionine sulfoxide reductase B4;(source:Araport11)
AT4G04830	187.356	304.395	292.149	1.62469	1.55933	methionine sulfoxide reductase B5;(source:Araport11)
AT4G04840	1599.39	1932.1	2133.91	1.20802	1.33421	methionine sulfoxide reductase B6;(source:Araport11)
AT4G04910	680.643	759.45	698.416	1.11578	1.02611	N-ethylmaleimide sensitive factor
AT4G05040	470.631	529.852	495.645	1.12583	1.05315	ankyrin repeat family protein;(source:Araport11)
AT4G05180	37785.6	41227.7	44939.4	1.09109	1.18932	Encodes the PsbQ subunit of the oxygen evolving complex of photosystem II.
AT4G05540	27.7919	56.9182	34.1366	2.04801	1.22829	P-loop containing nucleoside triphosphate hydrolases superfamily protein;(source:Araport11)
AT4G07455	153.04	203.358	168.7	1.32879	1.10233	hypothetical protein;(source:Araport11)
AT4G08160	58.2249	84.4217	63.3006	1.44993	1.08717	Encodes a putative glycosyl hydrolase family 10 protein (xylanase).
AT4G08390	870.119	1125.09	873.966	1.29303	1.00442	Encodes a chloroplastic stromal ascorbate peroxidase sAPX. Ascorbate peroxidases are enzymes that scavenge hydrogen peroxide in plant cells. Eight types of APX have been described for Arabidopsis: three cytosolic (APX1, APX2, APX6), two chloroplastic types (stromal sAPX, thylakoid tAPX), and three microsomal (APX3, APX4, APX5) isoforms. The mRNA is cell-to-cell mobile.
AT4G08470	888.148	1251.96	1291.23	1.40963	1.45384	Encodes a member of the A1 subgroup of the MEKK (MAPK/ERK kinase kinase) family. MEKK is another name for Mitogen-Activated Protein Kinase Kinase Kinase (MAPKKK or MAP3K). This subgroup has four members: At4g08500 (MEKK1, also known as ARAKIN, MAP3Kb1, MAPKKK8), At4g08480 (MEKK2, also known as MAP3Kb4, MAPKKK9), At4g08470 (MEKK3, also known as MAP3Kb3, MAPKKK10) and At4g12020 (MEKK4, also known a…
AT4G08850	3858.8	5107.21	5272.86	1.32352	1.36645	MIK1 encodes a receptor kinase that forms a complex with MDIS1/MIK2 and binds LURE1, the female pollen guidance chemi-attractant. MIK1 phosphorylates MDIS1 and is autophosphorylated.
AT4G08870	7343.04	9240.73	9555.16	1.25843	1.30125	Encodes one of the two arginase in the genome. Gene expression is enhanced by methyl jasmonate treatment. It is involved in the defense response to B.cinerea.
AT4G08920	5828.97	6240.11	6651.53	1.07053	1.14112	Encodes CRY1, a flavin-type blue-light photoreceptor with ATP binding and autophosphorylation activity. Functions in perception of blue / green ratio of light. The photoreceptor may be involved in electron transport. Mutant phenotype displays a blue light-dependent inhibition of hypocotyl elongation. Photoreceptor activity requires light-induced homodimerisation of the N-terminal CNT1 domains of …
AT4G09000	3484.56	3837.32	4061.28	1.10123	1.16551	Encodes a 14-3-3 gene, designated GRF1 chi (for general regulatory factor1-G-box factor 14-3-3 homolog isoform chi). The major native forms of 14-3-3s are homo- and hetero-dimers, the biological functions of which are to interact physically with specific client proteins and thereby effect a change in the client. As a result, 14-3-3s are involved in a vast array of processes such as the response t…
AT4G09010	3946.73	4545.85	4810.33	1.1518	1.21881	Encodes a thylakoid lumen protein that was initially believed to act as a microsomal ascorbate peroxidase APX4 but to date, no evidence of enzymatic activity has been found.
AT4G09460	227.817	282.398	368.081	1.23958	1.61568	Encodes myb6 DNA-binding protein. The mRNA is cell-to-cell mobile.
AT4G09510	143.155	197.049	199.422	1.37647	1.39304	CINV2 appears to function as a neutral invertase based on the phenotype of a cinv1(AT1G35580)/cinv2 double mutant. It is predicted to be a cytosolic enzyme. CINV1, CINV2, and possibly other cytosolic invertases may play an important role in supplying carbon from sucrose to non-photosynthetic tissues.
AT4G09760	2476.73	2986.62	3294.05	1.20587	1.33	encodes a choline synthase whose gene expression is induced by high salt and mannitol.
AT4G09820	5.20071	22.1908	14.249	4.26689	2.73983	TT8 is a regulation factor that acts in a concerted action with TT1, PAP1 and TTG1 on the regulation of flavonoid pathways, namely proanthocyanidin and anthocyanin biosynthesis. Affects dihydroflavonol 4-reductase gene expression. It is thought that a ternary complex composed of TT2, TT8 and TTG1 is necessary for correct expression of BAN in seed endothelium. Also important for important for marg…
AT4G09900	788.768	938.481	943.139	1.18981	1.19571	Encodes a protein predicted to act as a carboxylesterase. It has similarity to the SABP2 methyl salicylate esterase from tobacco. This protein does not act on methyl IAA, methyl JA, MeSA, MeGA4, or MEGA9 in vitro.
AT4G10100	327.984	415.675	348.473	1.26736	1.06247	molybdenum cofactor synthesis family protein, similar to Molybdenum cofactor synthesis protein 2 small subunit (Molybdopterin- synthase small subunit) (MOCS2A) (MOCO1-A) (Swiss-Prot:O96033) (Homo sapiens); contains TIGRFAM TIGR01682: molybdopterin converting factor, subunit 1; sir loss-of-function mutants are resistant to sirtinol, a modulator of auxin signaling.
AT4G10340	110849	127675	130950	1.15179	1.18134	photosystem II encoding the light-harvesting chlorophyll a/b binding protein CP26 of the antenna system of the photosynthetic apparatus The mRNA is cell-to-cell mobile.
AT4G10500	1581.45	2857.93	2035.73	1.80715	1.28725	2-oxoglutarate (2OG) and Fe(II)-dependent oxygenase superfamily protein;(source:Araport11)
AT4G10770	2940.1	3242.14	3451.32	1.10273	1.17388	oligopeptide transporter
AT4G10970	496	591.601	596.754	1.19274	1.20313	ribosome maturation factor;(source:Araport11)
AT4G11000	65.371	105.667	148.226	1.61642	2.26745	Ankyrin repeat family protein;(source:Araport11)
AT4G11010	1531.85	1883.52	1627.52	1.22957	1.06245	nucleoside diphosphate kinase 3 (ndpk3), located to the inter-membrane space in mitochondria
AT4G11150	4814.28	5375.26	5509.64	1.11652	1.14444	Encodes a vacuolar H+-ATPase subunit E isoform 1 which is required for Golgi organization and vacuole function in embryogenesis. The mRNA is cell-to-cell mobile.
AT4G11211	435.311	513.057	636.117	1.1786	1.46129	hypothetical protein;(source:Araport11)
AT4G11260	2818.72	3212.77	3116.86	1.1398	1.10577	Functions in plant disease resistance signaling, SCF(TIR1) mediated degradation of Aux/IAA proteins and HSP90 mediated degradation of R resistance proteins. AtSGT1a and AtSGT1b are functionally redundant in the resistance to pathogenes. AtSGT1b was more highly expressed than AtSGT1. The N-terminal TPR domain of AtSGT1a reduces the steady-state level of Arabidopsis SGT1 proteins whereas the same d…
AT4G11300	171.449	236.945	377.055	1.38202	2.19923	ROH1, putative (DUF793);(source:Araport11)
AT4G11530	162.452	222.089	179.933	1.3671	1.10761	Encodes a cysteine-rich receptor-like protein kinase. The mRNA is cell-to-cell mobile.
AT4G11840	858.738	1366.61	1263	1.59142	1.47077	member of C2-PLD subfamily
AT4G11850	953.802	1351.09	1407.04	1.41653	1.47519	Encodes a phospholipase D (gamma) that is involved in aluminum tolerance and plays a role in membrane lipid modulation under Al stress.
AT4G11890	931.764	1325.04	1052.01	1.42208	1.12905	Encodes a receptor-like cytosolic kinase ARCK1. Negatively controls abscisic acid and osmotic stress signal transduction.
AT4G11900	891.908	1309.59	1289.51	1.4683	1.44579	S-locus lectin protein kinase family protein;(source:Araport11)
AT4G12030	1163.57	1564.11	1255.87	1.34423	1.07932	Required for the biosynthesis of methionine-derived glucosinolates. Involved in the transport of 2-keto acids between chloroplasts and the cytosol.
AT4G13250	1127.59	1302.13	1154.85	1.15479	1.02418	Encodes a chlorophyll b reductase involved in the degradation of chlorophyll b and LHCII (light harvesting complex II).
AT4G13395	11.0735	22.1695	460.295	2.00202	41.5671	ROTUNDIFOLIA like 12;(source:Araport11)
AT4G13410	4.65707	33.2766	47.1134	7.14539	10.1165	encodes a gene similar to cellulose synthase
AT4G13430	5234.23	6924.15	6485.43	1.32286	1.23904	Encodes a methylthioalkylmalate isomerase involved in glucosinolate biosynthesis.
AT4G13493	189.256	241.141	285.994	1.27415	1.51115	Encodes a microRNA of unknown function. MicroRNAs are regulatory RNAs with a mature length of ~21-nucleotides that are processed from hairpin precursors by Dicer-like enzymes. MicroRNAs can negatively regulate gene expression by attenuating translation or by directing mRNA cleavage. Mature sequence: UAAGAUCCGGACUACAACAAAG
AT4G13495	5940.73	6951.87	7044.79	1.1702	1.18585	other_RNA;(source:Araport11)
AT4G13575	2455.13	3187.91	3520.27	1.29847	1.43384	hypothetical protein;(source:Araport11)
AT4G13577	106.779	139.468	108.326	1.30614	1.01448	hypothetical protein;(source:Araport11)
AT4G13615	2434.38	2911.14	2581.56	1.19584	1.06046	Uncharacterized protein family SERF;(source:Araport11)
AT4G13730	433.077	492.875	498.783	1.13808	1.15172	Ypt/Rab-GAP domain of gyp1p superfamily protein;(source:Araport11)
AT4G13770	9024.83	9944.01	9286.8	1.10185	1.02903	Encodes a cytochrome p450 enzyme that catalyzes the initial conversion of aldoximes to thiohydroximates in the synthesis of glucosinolates not derived from tryptophan. Also has a role in auxin homeostasis.
AT4G13800	377.935	467.621	444.007	1.2373	1.17482	magnesium transporter NIPA (DUF803);(source:Araport11)
AT4G13810	1529.24	1666.42	1585.48	1.0897	1.03678	receptor like protein 47;(source:Araport11)
AT4G13890	19.7862	60.7334	40.9606	3.06949	2.07016	Pyridoxal phosphate (PLP)-dependent transferases superfamily protein;(source:Araport11)
AT4G14040	3818.51	4714.49	4108.73	1.23464	1.076	selenium-binding protein 2;(source:Araport11)
AT4G14090	151.886	340.042	232.568	2.23879	1.5312	The At4g14090 encodes a anthocyanidin 5-O-glucosyltransferase specifically glucosylating the 5-position of the flavonoid A-ring.
AT4G14210	4993.55	5335.56	5561.71	1.06849	1.11378	Encodes phytoene desaturase (phytoene dehydrogenase), an enzyme that catalyzes the desaturation of phytoene to zeta-carotene during carotenoid biosynthesis. Processed protein is localized to the plastid.
AT4G14220	790.968	943.814	837.378	1.19324	1.05867	encodes a RING-type E3 ubiquitin ligase implicated in gametogenesis. RHF1a can interact with the cell cycle inhibitor ICK4/KRP6 in vitro. It apppears to target ICK4KRP6 for degradation following meiosis in order to allow the mitoses associated with megagametogenesis and microgametogenesis to occur. RHF1a is expressed in the carpels throughout floral development. It is expressed in various tissues…
AT4G14230	192.954	235.458	241.516	1.22028	1.25167	CBS domain protein with a domain protein (DUF21);(source:Araport11)
AT4G14270	201.962	279.87	545.102	1.38575	2.69903	Protein containing PAM2 motif which mediates interaction with the PABC domain of polyadenyl binding proteins.
AT4G14390	106.292	227.117	233.759	2.13672	2.19921	Ankyrin repeat family protein;(source:Araport11)
AT4G14400	15032.4	23642.4	22642.1	1.57276	1.50622	encodes a novel protein with putative ankyrin and transmembrane regions. It is a member of one of the largest uncharacterized gene families in higher plants. The gene is involved in resistance to Pseudomonas syringae.
AT4G14420	401.452	521.697	492.04	1.29953	1.22565	HR-like lesion-inducing protein-like protein;(source:Araport11)
AT4G14500	497.962	576.742	627.083	1.15821	1.2593	Polyketide cyclase/dehydrase and lipid transport superfamily protein;(source:Araport11)
AT4G14550	421.522	518.684	633.283	1.2305	1.50237	IAA14 is a member of the Aux/IAA protein family. Involved in lateral root development. Gain of function mutation decreases auxin-inducible gene expression. Protein is localized to the nucleus. Expressed in stele and root tip epidermis. Functions as a negative regulator of ARF7/19.
AT4G14560	464.7	640.147	670.131	1.37755	1.44207	auxin (indole-3-acetic acid) induced gene (IAA1) encoding a short-lived nuclear-localized transcriptional regulator protein. The mRNA is cell-to-cell mobile.
AT4G14680	399.456	535.541	654.418	1.34067	1.63827	ATP sulfurylase
AT4G14710	1741.81	1984.55	1752.92	1.13936	1.00638	RmlC-like cupins superfamily protein;(source:Araport11)
AT4G14716	996.115	1107.64	1042.04	1.11196	1.0461	Encodes an acireductone dioxygenase that is activated by interaction with a heterotrimeric G protein beta subunit. It is a metalloenzyme and is likely involved in the methionine salvage pathway.
AT4G14746	284.35	408.803	341.241	1.43768	1.20008	neurogenic locus notch-like protein;(source:Araport11)
AT4G14880	5399.92	6189.95	6114.57	1.1463	1.13235	Encodes a cytosolic isoform of cytosolic O-acetylserine(thiol)lyase, a key enzyme in cysteine biosynthesis and for the fixation of inorganic sulfide. It catalyzes the formation of cysteine from O-acetylserine and inorganic sulfide. Gene expression is predominant in the root cortex and the xylem parenchyma. Gene expression is induced in leave, stems and roots by high salt and heavy metal stresses,…
AT4G15070	61.532	85.0869	89.7188	1.38281	1.45808	Cysteine/Histidine-rich C1 domain family protein;(source:Araport11)
AT4G15210	11.5454	179.915	92.8095	15.5832	8.03863	cytosolic beta-amylase expressed in rosette leaves and inducible by sugar. RAM1 mutants have reduced beta amylase in leaves and stems.
AT4G15233	139.729	197.373	180	1.41254	1.28821	ABC-2 and Plant PDR ABC-type transporter family protein;(source:Araport11)
AT4G15540	1631.08	1909.44	1733.61	1.17066	1.06286	nodulin MtN21-like transporter family protein The mRNA is cell-to-cell mobile.
AT4G15920	663.39	854.111	946.231	1.28749	1.42636	Encodes a vacuolar fructose transporter expressed in parenchyma and xylem that controls leaf fructose content. When its expression is reduced, fructose accumulates in leaves.
AT4G16000	47.031	103.644	81.3347	2.20373	1.72939	hypothetical protein;(source:Araport11)
AT4G16008	198.209	301.401	274.367	1.52062	1.38423	hypothetical protein;(source:Araport11)
AT4G16590	50.4098	174.965	387.852	3.47086	7.69398	encodes a gene similar to cellulose synthase
AT4G16660	3649.41	4564.1	3913.29	1.25064	1.07231	heat shock protein 70 (Hsp 70) family protein;(source:Araport11)
AT4G16710	274.025	331.847	346.232	1.21101	1.26351	glycosyltransferase family protein 28;(source:Araport11)
AT4G16770	304.645	356.019	346.777	1.16864	1.1383	2-oxoglutarate (2OG) and Fe(II)-dependent oxygenase superfamily protein;(source:Araport11)
AT4G16780	290.084	366.585	529.781	1.26372	1.8263	Encodes a homeodomain-leucine zipper protein that is rapidly and strongly induced by changes in the ratio of red to far-red light. It is also involved in cell expansion and cell proliferation and in the response to auxin. The mRNA is cell-to-cell mobile.
AT4G16860	1566.31	2582.01	2779.29	1.64847	1.77442	Confers resistance to Peronospora parasitica. RPP4 is coordinately regulated by transcriptional activation and RNA silencing.
AT4G16880	380.628	674.59	771.598	1.77231	2.02717	Leucine-rich repeat (LRR) family protein;(source:Araport11)
AT4G16890	7711.65	9222.34	9254.33	1.1959	1.20005	Encodes a Toll Interleukin1 receptor-nucleotide binding-Leu- rich repeat-type resistance gene (TIR-NB-LRR-type) involved in the salicylic acid-dependent defense response pathway. Mutant plants constitutively express pathogenesis-related (PR) genes and are pathogen resistant. Resistance signaling in snc1 requires EDS1, MOS3 and PAD4.
AT4G16950	2235.01	3029.58	3387.83	1.35551	1.5158	Contains a putative nucleotide binding site and leucine-rich repeats. Similar to the plant resistance genes N and L6, and to the toll and interleukin-1 receptors. Confers resistance to Peronospora parasitica.
AT4G16990	9347.23	10743.7	10991.4	1.1494	1.1759	disease resistance protein (TIR-NBS class);(source:Araport11)
AT4G17230	354.007	414.863	896.821	1.17191	2.53334	Encodes a scarecrow-like protein (SCL13). Member of GRAS gene family.
AT4G17420	213.671	272.275	271.175	1.27427	1.26913	Tryptophan RNA-binding attenuator protein-like protein;(source:Araport11)
AT4G17460	518.968	600.598	603.023	1.15729	1.16197	Encodes a class II HD-ZIP protein that regulates meristematic activity in different tissues, and that it is necessary for the correct formation of the gynoecium.
AT4G17470	21.9677	145.515	140.556	6.62404	6.39829	alpha/beta-Hydrolases superfamily protein;(source:Araport11)
AT4G17490	9.89365	26.5176	595.012	2.68027	60.1408	Encodes a member of the ERF (ethylene response factor) subfamily B-3 of ERF/AP2 transcription factor family (ATERF-6). The protein contains one AP2 domain. There are 18 members in this subfamily including ATERF-1, ATERF-2, AND ATERF-5. It is involved in the response to reactive oxygen species and light stress.
AT4G17570	935.175	1039.96	1009.17	1.11205	1.07913	Encodes a member of the GATA factor family of zinc finger transcription factors.
AT4G17670	236.893	308.817	248.083	1.30362	1.04724	senescence-associated family protein (DUF581);(source:Araport11)
AT4G17830	1423.86	1623.22	1560.86	1.14001	1.09621	NAOD encodes a functional acetylornithine deacetylase. Silenced lines plants flower early but have reduced fertility (siliques do not develop) as well as reduced ornithine levels.NAOD mediates a linear pathway for ornithine biosynthesis.
AT4G18140	452.099	520.631	485.285	1.15159	1.0734	Encodes a SCP1-like small phosphatase (SSP). Three SSPs form a unique group with long N-terminal extensions: AT5G46410 (SSP4), AT5G11860 (SSP5), AT4G18140 (SSP4b). SSP4 and SSP4b were localized exclusively in the nuclei, whereas SSP5 accumulated in both nuclei and cytoplasm. All three SSPs encodes active CTD phosphatases like animal SCP1 family proteins, with distinct substrate specificities: SSP…
AT4G18253	149.576	211.8	175.41	1.41601	1.17272	receptor Serine/Threonine kinase-like protein;(source:Araport11)
AT4G18270	129.646	193.873	161.822	1.49541	1.24818	Encodes protein similar to similar to bacterial translocase I (mra Y). Expressed during flower bud development.
AT4G18340	33.7539	53.4702	83.3891	1.58412	2.4705	Glycosyl hydrolase superfamily protein;(source:Araport11)
AT4G18440	1768.03	2407.14	4227.7	1.36148	2.3912	L-Aspartase-like family protein;(source:Araport11)
AT4G18530	191.412	230.698	225.967	1.20524	1.18052	lysine ketoglutarate reductase trans-splicing-like protein, putative (DUF707);(source:Araport11)
AT4G18640	53.1222	102.577	107.941	1.93097	2.03194	Required for root hair elongation during tip growth. The mRNA is cell-to-cell mobile.
AT4G18880	428.315	575.915	1348.27	1.34461	3.14785	Encodes a member of Heat Stress Transcription Factor(Hsf) family that is a substrate of the MPK3/MPK6 signaling and regulates stress responses.
AT4G18930	263.865	336.967	315.188	1.27704	1.1945	RNA ligase/cyclic nucleotide phosphodiesterase family protein;(source:Araport11)
AT4G18950	559.531	699.535	901.275	1.25022	1.61077	Integrin-linked protein kinase family;(source:Araport11)
AT4G18970	518.393	621.29	860.342	1.19849	1.65963	GDSL-motif esterase/acyltransferase/lipase. Enzyme group with broad substrate specificity that may catalyze acyltransfer or hydrolase reactions with lipid and non-lipid substrates.
AT4G19050	27.6137	50.3848	41.567	1.82463	1.5053	NB-ARC domain-containing disease resistance protein;(source:Araport11)
AT4G19060	249.17	301.583	327.22	1.21035	1.31324	P-loop containing nucleoside triphosphate hydrolases superfamily protein;(source:Araport11)
AT4G19210	1392.03	1511.38	1463.48	1.08573	1.05132	member of RLI subfamily The mRNA is cell-to-cell mobile.
AT4G19660	1039.44	1359.55	1419.06	1.30796	1.36521	Encodes NPR4, a ankyrin repeat BTB/POZ domain-containing protein with 36% sequence identity with NPR1. Mutants are more susceptible to the bacterial pathogen Pseudomonas syringe pv. tomato DC3000 and to the fungal pathogen Erysiphe cichoracearum, but do not differ markedly from wild type in interaction with virulent and avirulent strains of the oomycete Peronospora parasitica. NPR4 is required fo…
AT4G19830	393.222	452.343	447	1.15035	1.13676	FKBP-like peptidyl-prolyl cis-trans isomerase family protein;(source:Araport11)
AT4G19840	3826.07	4083.87	3475.63	1.06738	0.908405	encodes a phloem lectin, similar to phloem lectin in cucumber and celery. Gene is expressed in the phloem, predominantly in the companion cells. The mRNA is cell-to-cell mobile.
AT4G19860	1997.3	2233.46	2374.8	1.11824	1.18901	Encodes a cytosolic calcium-independent phospholipase A.
AT4G19990	326.657	426.034	398.903	1.30422	1.22117	FAR1-related sequence 1;(source:Araport11)
AT4G20110	802.477	1164.04	1059.8	1.45056	1.32066	VACUOLAR SORTING RECEPTOR 7;(source:Araport11)
AT4G20380	453.716	529.908	564.44	1.16793	1.24404	LSD1 monitors a superoxide-dependent signal and negatively regulates a plant cell death pathway. contains zinc-finger motifs. LSD1 negatively regulates a basal defense pathway that can act upstream or independently of both NIM1/NPR1 function and SA accumulation following avirulent or virulent pathogen challenge
AT4G20820	154.577	199.128	227.91	1.28821	1.47441	FAD-binding Berberine family protein;(source:Araport11)
AT4G20860	265.119	324.836	897.099	1.22524	3.38376	FAD-binding Berberine family protein;(source:Araport11)
AT4G21120	68.3589	105.839	104.568	1.54828	1.52969	Encodes a member of the cationic amino acid transporter (CAT) subfamily of amino acid polyamine choline transporters. Mediates efficient uptake of Lys, Arg and Glu in a yeast system. The mRNA is cell-to-cell mobile.
AT4G21150	1882.61	2048.29	1907.77	1.08801	1.01337	ribophorin II (RPN2) family protein;(source:Araport11)
AT4G21180	626.816	739	694.243	1.17897	1.10757	J domain protein localized in ER membrane.
AT4G21280	23099.4	26246.7	26713.7	1.13625	1.15647	Encodes the PsbQ subunit of the oxygen evolving complex of photosystem II.
AT4G21380	557.392	1217.47	1214.6	2.18422	2.17908	encodes a putative receptor-like serine/threonine protein kinases that is similar to Brassica self-incompatibility (S) locus. Expressed in root. Shoot expression limited to limited to the root-hypocotyl transition zone and at the base of lateral roots as well as in axillary buds, and pedicels.
AT4G21450	1382.13	1651.15	1761.73	1.19464	1.27464	PapD-like superfamily protein;(source:Araport11)
AT4G21470	744.122	841.833	779.693	1.13131	1.0478	Bifunctional enzyme that catalyzes hydrolysis of FMN to riboflavin, and phosphorylation of riboflavin to FMN. The mRNA is cell-to-cell mobile.
AT4G21570	1067.33	1313.88	1550.59	1.231	1.45278	organic solute transporter ostalpha protein (DUF300);(source:Araport11)
AT4G21650	483.639	745.461	728.764	1.54136	1.50684	Subtilase family protein;(source:Araport11)
AT4G21760	154.082	212.911	229.042	1.38181	1.48649	beta-glucosidase 47;(source:Araport11)
AT4G21800	768.088	921.651	851.401	1.19993	1.10847	Encodes QQT2. Required for early embryo development. qqt1 mutant lines are embryo-defective. Participates in the organization of microtubules during cell division. Interacts with QQT1 (encoded by AT5G22370).
AT4G21840	43.4508	82.9622	56.4386	1.90934	1.29891	methionine sulfoxide reductase B8;(source:Araport11)
AT4G21990	1866.97	2449.02	2634.8	1.31176	1.41127	Encodes a protein disulfide isomerase-like (PDIL) protein, a member of a multigene family within the thioredoxin (TRX) superfamily. This protein also belongs to the adenosine 5'-phosphosulfate reductase-like (APRL) group.
AT4G22130	161.601	196.389	201.171	1.21527	1.24486	STRUBBELIG-receptor family 8;(source:Araport11)
AT4G22150	482.235	545.803	436.916	1.13182	0.906023	Arabidopsis thaliana CDC48-interacting UBX-domain protein (PUX3)
AT4G22305	283.316	483.288	518.19	1.70583	1.82902	encodes a carboxylesterase that inhibits AvrBsT-triggered phenotypes in Arabidopsis
AT4G22540	525.326	597.345	649.553	1.13709	1.23648	OSBP(oxysterol binding protein)-related protein 2A;(source:Araport11)
AT4G22590	199.998	298.271	324.083	1.49137	1.62043	Haloacid dehalogenase-like hydrolase (HAD) superfamily protein;(source:Araport11)
AT4G22670	1915.66	2323.66	2310.29	1.21298	1.206	Encodes one of the 36 carboxylate clamp (CC)-tetratricopeptide repeat (TPR) proteins (Prasad 2010, Pubmed ID: 20856808) with potential to interact with Hsp90/Hsp70 as co-chaperones. The mRNA is cell-to-cell mobile.
AT4G22690	1999.01	2271.51	3496.89	1.13632	1.74931	member of CYP706A The mRNA is cell-to-cell mobile.
AT4G22790	32.8815	54.0169	34.052	1.64278	1.0356	Encodes a plasma membrane localized MATE type transporter that is involved in CO2 signaling during stomatal aperture regulation. RHC1 regulates HT1 which phosphorylates OST1, a kinase that regulates the SLAC1 anion channel and thus stomatal closing.
AT4G22880	71.3677	638.214	302.735	8.94261	4.2419	encodes leucoanthocyanidin dioxygenase, which is involved in proanthocyanin biosynthesis. Mutant analysis suggests that this gene is also involved in vacuole formation.
AT4G22930	756.188	836.671	785.65	1.10643	1.03896	Encodes dihydroorotase (PYR4).
AT4G23010	309.46	437.723	448.128	1.41447	1.4481	UDP-galactose transporter 2;(source:Araport11)
AT4G23130	289.001	553.922	533.137	1.91667	1.84476	Encodes a receptor-like protein kinase. Naming convention from Chen et al 2003 (PMID 14756307)
AT4G23140	959.123	1632.92	1307.57	1.70251	1.36329	Arabidopsis thaliana receptor-like protein kinase. Naming convention from Chen et al 2003 (PMID 14756307)
AT4G23150	365.166	480.684	447.249	1.31634	1.22478	Encodes a cysteine-rich receptor-like protein kinase.
AT4G23170	681.314	968.801	1053.77	1.42196	1.54667	Induced in response to Salicylic acid.Similar to receptor-like kinase 4 and 5. NPR1, a known positive regulator of the SA signaling pathway is responsible for the SA-dependent induction and constitutive repression of EP1 gene's basal expression. The mRNA is cell-to-cell mobile.
AT4G23180	1153.17	1956.43	3584.35	1.69657	3.10826	Encodes a receptor-like protein kinase. Naming convention from Chen et al 2003 (PMID 14756307) The mRNA is cell-to-cell mobile.
AT4G23200	155.453	219.115	255.349	1.40953	1.64261	Encodes a cysteine-rich receptor-like protein kinase.
AT4G23220	294.308	399.816	500.389	1.35849	1.70022	Encodes a cysteine-rich receptor-like protein kinase.
AT4G23230	164.089	271.247	268.386	1.65305	1.63561	Encodes a cysteine-rich receptor-like protein kinase.
AT4G23250	1217.75	1460.84	1494.41	1.19962	1.22719	cysteine-rich receptor-like protein kinase 17;(source:Araport11)
AT4G23260	3502.85	3816.71	3603.52	1.0896	1.02874	Encodes a cysteine-rich receptor-like protein kinase.
AT4G23270	857.42	1079.89	1157.05	1.25946	1.34945	Encodes a cysteine-rich receptor-like protein kinase. The mRNA is cell-to-cell mobile.
AT4G23310	209.957	261.097	192.142	1.24357	0.91515	Encodes a cysteine-rich receptor-like protein kinase.
AT4G23430	778.083	886.156	866.663	1.1389	1.11384	NAD(P)-binding Rossmann-fold superfamily protein;(source:Araport11)
AT4G23470	1585.24	2079.75	2078.19	1.31195	1.31096	PLAC8 family protein;(source:Araport11)
AT4G23670	16661.2	20084.4	22772.9	1.20546	1.36682	Polyketide cyclase/dehydrase and lipid transport superfamily protein;(source:Araport11)
AT4G23730	1299.57	1512.25	1592.29	1.16366	1.22524	Galactose mutarotase-like superfamily protein;(source:Araport11)
AT4G23850	6893.77	7624.97	7573.99	1.10607	1.09867	AMP-dependent synthetase and ligase family protein;(source:Araport11)
AT4G24010	70.174	117.866	98.6672	1.67962	1.40604	encodes a protein similar to cellulose synthase
AT4G24060	222.033	265.028	267.34	1.19365	1.20406	Dof-type zinc finger DNA-binding family protein;(source:Araport11)
AT4G24190	12504.3	17840.6	14331.6	1.42676	1.14614	encodes an ortholog of GRP94, an ER-resident HSP90-like protein and is involved in regulation of meristem size and organization. Single and double mutant analyses suggest that SHD may be required for the correct folding and/or complex formation of CLV proteins. Lines carrying recessive mutations in this locus exhibits expanded shoot meristems, disorganized root meristems, and defective pollen tub…
AT4G24240	156.374	200.019	206.964	1.27911	1.32352	Encodes a Ca-dependent calmodulin binding protein. Sequence similarity to the WRKY transcription factor gene family.
AT4G24250	7.0041	18.5309	16.8212	2.64572	2.40162	A member of a large family of seven-transmembrane domain proteins specific to plants, homologs of the barley mildew resistance locus o (MLO) protein. The Arabidopsis genome contains 15 genes encoding MLO proteins, with localization in plasma membrane. Phylogenetic analysis revealed four clades of closely-related AtMLO genes. ATMLO13 belongs to the clade II, with ATMLO1 and ATMLO15. The gene is ex…
AT4G24350	480.306	571.795	666.585	1.19048	1.38783	Phosphorylase superfamily protein;(source:Araport11)
AT4G24620	2293.29	2488.68	2451.58	1.0852	1.06902	The PGI1 gene encodes the plastid phospho-glucose (Glc) isomerase. While pgi1-1 mutant has a deficiency in leaf starch synthesis, it accumulates starch in root cap cells. Flowering time of the pgi1-1 mutant is significantly delayed under short-day conditions.
AT4G24800	755.651	956.872	1149.44	1.26629	1.52112	MA3 domain-containing protein;(source:Araport11)
AT4G24920	904.306	1127.73	970.853	1.24707	1.07359	secE/sec61-gamma protein transport protein;(source:Araport11)
AT4G24970	172.619	269.68	298.045	1.56229	1.72661	MORC7 is a member of a family of GHKL ATPases. It is localized in the nuceloplasm and adjacent to chromocenters. Along with MORC4, it appears to repress the expression of genes involved in defense against pathogens.
AT4G25000	39.5816	82.6001	46.6011	2.08683	1.17734	Predicted to be secreted protein based on signalP prediction. Involved in starch mobilization. Mutants are defective in alpha-amylase activity. (Note: AMY1 has been found in the literature to be referred to as AMY3, which is not to be confused with AMY3/At1g69830).
AT4G25070	68.4689	142.553	105.859	2.08201	1.54609	caldesmon-like protein;(source:Araport11)
AT4G25100	1071.93	2200.93	1765.98	2.05324	1.64748	Fe-superoxide dismutase
AT4G25110	173.405	228.813	207.589	1.31953	1.19713	Encodes a type I metacaspase. Two Arabidopsis metacaspases, AT1G02170 (MC1) and AT4G25110 (MC2) antagonistically control programmed cell death in Arabidopsis. MC1 is a positive regulator of cell death and requires conserved caspase-like putative catalytic residues for its function. MC2 negatively regulates cell death. This function is independent of the putative catalytic residues. A third type I…
AT4G25420	22.0533	44.555	43.9348	2.02033	1.99221	Encodes gibberellin 20-oxidase that is involved in the later steps of the gibberellin biosynthetic pathway. Regulated by a circadian clock. Weak expression response to far red light.
AT4G25434	24.3588	60.7359	41.5247	2.49339	1.70471	nudix hydrolase homolog 10;(source:Araport11)
AT4G25515	155.932	194.719	176.574	1.24875	1.13238	SEUSS-like 3;(source:Araport11)
AT4G25650	2615.74	2872.05	3019.63	1.09799	1.1544	Similar to ACD1. Leaves of antisense ACD1-like plants turn yellow in darkness like wild-type whereas antisense ACD1 plants remain dark after five days of dark treatment.
AT4G25660	399.313	455.766	503.499	1.14138	1.26091	PPPDE putative thiol peptidase family protein;(source:Araport11)
AT4G25835	38.8644	63.2938	57.5954	1.62858	1.48196	P-loop containing nucleoside triphosphate hydrolases superfamily protein;(source:Araport11)
AT4G25900	825.565	1025.37	964.027	1.24202	1.16772	Galactose mutarotase-like superfamily protein;(source:Araport11)
AT4G25940	558.036	673.605	698.112	1.2071	1.25102	ENTH/ANTH/VHS superfamily protein;(source:Araport11)
AT4G26060	186.355	242.508	223.123	1.30132	1.1973	Ribosomal protein L18ae family;(source:Araport11)
AT4G26070	367.247	646.348	679.364	1.75998	1.84988	Member of MAP Kinase Kinase. Likely functions in a stress-activated MAPK pathway. Can phosphorylate the MAPK AtMPK4, in response to stress. Gets phosphorylated by MEKK1 in response to wounding.
AT4G26240	206.514	250.362	192.797	1.21233	0.933577	histone-lysine N-methyltransferase;(source:Araport11)
AT4G26400	373.598	443.381	930.759	1.18678	2.49134	RING/U-box superfamily protein;(source:Araport11)
AT4G26510	536.148	630.87	643.475	1.17667	1.20018	One of the homologous genes predicted to encode proteins with UPRT domains (Uracil phosphoribosyltransferase). Five of these genes (At5g40870, At3g27190, At1g55810, At4g26510 and At3g27440) show a high level of identity, and are annotated as also containing a N-terminal uracil kinase (UK) domain. These genes are referred to as UKL1 (UK-like 1), UKL2, UKL3, UKL4 and UKL5, respectively.
AT4G26550	117.086	159.788	155.768	1.36471	1.33038	Got1/Sft2-like vescicle transport protein family;(source:Araport11)
AT4G26555	774.103	860.21	927.152	1.11124	1.19771	FKBP-like peptidyl-prolyl cis-trans isomerase family protein;(source:Araport11)
AT4G26700	1570.7	1735.77	1800.44	1.1051	1.14627	Encodes a member of the fimbrin family. Different members of the fimbrin/plastin family have diverged biochemically during evolution to generate either tight actin bundles or loose networks with distinct biochemical and biophysical properties. FIM4 generates both actin bundles and branched actin filaments whereas FIM5 only generates actin bundles.
AT4G26910	850.913	984.323	862.073	1.15678	1.01312	Dihydrolipoamide succinyltransferase;(source:Araport11)
AT4G26940	1056.51	1153.06	1132.2	1.09139	1.07164	Galactosyltransferase family protein;(source:Araport11)
AT4G26970	3572.82	3993.99	3818.58	1.11788	1.06879	Encodes an aconitase that can catalyze the conversion of citrate to isocitrate through a cis-aconitate intermediate, indicating that it may participate in the TCA cycle and other primary metabolic pathways. The protein is believed to accumulate in the mitochondria and the cytosol. It affects CSD2 (At2g28190 - a superoxide dismutase) transcript levels and may play a role in the response to oxidati…
AT4G27070	249.402	329.249	322.03	1.32015	1.29121	Tryptophan synthase beta. Expressed at low levels in all tissues. The mRNA is cell-to-cell mobile.
AT4G27410	223.013	318.071	791.469	1.42624	3.54898	Encodes a NAC transcription factor induced in response to desiccation. It is localized to the nucleus and acts as a transcriptional activator in ABA-mediated dehydration response.
AT4G27440	395.508	515.944	647.713	1.30451	1.63767	light-dependent NADPH:protochlorophyllide oxidoreductase B The mRNA is cell-to-cell mobile.
AT4G27450	667.57	803.017	1170.45	1.2029	1.7533	aluminum induced protein with YGL and LRDR motifs;(source:Araport11)
AT4G27470	264.43	362.55	387.23	1.37107	1.4644	Encodes a RING finger E3 ubiquitin ligase.
AT4G27700	2882.55	3373.34	3294.43	1.17026	1.14289	Rhodanese/Cell cycle control phosphatase superfamily protein;(source:Araport11)
AT4G27710	1298.04	1714.48	1786.52	1.32082	1.37632	member of CYP709B The mRNA is cell-to-cell mobile.
AT4G27740	395.936	547.811	528.752	1.38359	1.33545	Yippee family putative zinc-binding protein;(source:Araport11)
AT4G27830	1709.73	1884.99	1730.35	1.10251	1.01206	Encodes a beta-glucosidase that may be responsible for acyl-glucose-dependent anthocyanin glucosyltransferase activity in Arabidopsis. In vitro efforts to demonstrate AAGT activity for BGLU10 have been unsuccessful but experiments with mutants in this gene suggest at least an indirect involvement in anthocyanin formation.
AT4G27860	85.6916	125.636	121.222	1.46614	1.41463	vacuolar iron transporter (VIT) family protein;(source:Araport11)
AT4G28140	8.14812	21.2771	22.2754	2.61129	2.73381	encodes a member of the DREB subfamily A-6 of ERF/AP2 transcription factor family. The protein contains one AP2 domain. There are 8 members in this subfamily including RAP2.4.
AT4G28250	234.729	277.659	339.568	1.18289	1.44664	putative beta-expansin/allergen protein. Naming convention from the Expansin Working Group (Kende et al, 2004. Plant Mol Bio). Involved in the formation of nematode-induced syncytia in roots of Arabidopsis thaliana.
AT4G28400	1191.67	1385.31	1742.57	1.16249	1.46229	Protein phosphatase 2C family protein;(source:Araport11)
AT4G28490	955.044	1088.99	1160.54	1.14025	1.21517	Member of Receptor kinase-like protein family. Controls the separation step of floral organ abscission. The mRNA is cell-to-cell mobile.
AT4G28570	743.06	826.054	789.669	1.11169	1.06273	Long-chain fatty alcohol dehydrogenase family protein;(source:Araport11)
AT4G28610	1326.5	1483.31	1580.62	1.11821	1.19157	Similar to phosphate starvation response gene from Chlamydomonas. Weakly responsive to phosphate starvation. Acts upstream of PHO2 in phosphate signaling. Its expression is responsive to both phosphate (Pi) and phosphite (Phi) in shoots.
AT4G28710	1204.68	1429.68	1451.99	1.18677	1.20528	member of Myosin-like proteins The mRNA is cell-to-cell mobile.
AT4G28860	936.826	1045.34	1086.21	1.11583	1.15946	casein kinase I-like 4;(source:Araport11)
AT4G29040	2273.8	2657.73	2530.79	1.16885	1.11302	RPT2a encodes the 26S proteasome subunit. It is required for root meristem maintenance, and regulates gametogenesis. RPT2a is also shown to regulate gene silencing via DNA methylation.
AT4G29080	221.421	333.82	275.845	1.50763	1.24579	phytochrome-associated protein 2 (PAP2)
AT4G29110	458.182	519.676	383.75	1.13421	0.837549	cotton fiber protein;(source:Araport11)
AT4G29190	298.009	403.493	445.403	1.35396	1.4946	Zinc finger C-x8-C-x5-C-x3-H type family protein;(source:Araport11)
AT4G29520	540.39	811.829	641.756	1.5023	1.18758	nucleophosmin;(source:Araport11)
AT4G29740	188.357	266.238	306.378	1.41347	1.62658	It encodes a protein whose sequence is similar to cytokinin oxidase/dehydrogenase, which catalyzes the degradation of cytokinins.
AT4G29810	1551.74	1989.72	1898.22	1.28225	1.22329	encodes a MAP kinase kinase 2 that regulates MPK6 and MPK4 in response to cold and salt stresses. Co-expression with MEKK1 in protoplasts activated MKK2 activity, suggesting that MEKK1 may be a regulator of MKK2.
AT4G29900	2599.74	2848.52	2634.19	1.0957	1.01325	one of the type IIB calcium pump isoforms. encodes an autoinhibited Ca(2+)-ATPase that contains an N-terminal calmodulin binding autoinhibitory domain.
AT4G29960	460.378	555.211	520.859	1.20599	1.13137	EBS7 encodes a plant specific, endoplasmic reticulum localized protein that is involved in endoplasmic reticulum-associated degradation (ERAD). It interacts with the ERAD component AtHRD1a and may regulate HRD1a stability. Identified in a screen for supressors of a mutation in bri1 that causes bri1 to be retained in the ER. Loss of EBS7 function restores BR sensitivity in the bri1-9 mutant allele.
AT4G30110	469.548	858.942	747.137	1.82929	1.59118	encodes a protein similar to Zn-ATPase, a P1B-type ATPases transport zinc
AT4G30490	1092.81	1214.08	1458.25	1.11097	1.3344	AFG1-like ATPase family protein;(source:Araport11)
AT4G30520	178.539	258.186	209.407	1.44611	1.17289	Encodes SARK (SENESCENCE-ASSOCIATED RECEPTOR-LIKE KINASE). Regulates leaf senescence through synergistic actions of auxin and ethylene.
AT4G30530	3773.41	4641.12	4966.53	1.22995	1.31619	Encodes a gamma-glutamyl peptidase, outside the GGT family, that can hydrolyze gamma-glutamyl peptide bonds. The mRNA is cell-to-cell mobile.
AT4G31170	2151.93	2432.63	2524.74	1.13044	1.17324	Protein kinase superfamily protein;(source:Araport11)
AT4G31500	4415.56	5588.31	6709.7	1.2656	1.51956	Encodes an oxime-metabolizing enzyme in the biosynthetic pathway of glucosinolates. Is required for phytochrome signal transduction in red light. Mutation confers auxin overproduction.
AT4G31550	548.231	646.147	1248.95	1.1786	2.27814	member of WRKY Transcription Factor; Group II-d; negative regulator of basal resistance to Pseudomonas syringae.
AT4G31600	191.128	241.086	186.158	1.26139	0.973997	Encodes a Golgi-localized UDP?glucose/UDP?galactose transporter that affects lateral root emergence.
AT4G31800	580.979	705.227	743.274	1.21386	1.27935	Pathogen-induced transcription factor. Binds W-box sequences in vitro. Forms protein complexes with itself and with WRKY40 and WRKY60. Constitutive expression of WRKY18 enhanced resistance to P. syringae, but its coexpression with WRKY40 or WRKY60 made plants more susceptible to both P. syringae and B. cinerea. WRKY18, WRKY40, and WRKY60 have partially redundant roles in response to the hemibiotr…
AT4G32000	66.7824	89.9894	108.229	1.3475	1.62063	Protein kinase superfamily protein;(source:Araport11)
AT4G32040	916.71	1022.38	1059.23	1.11528	1.15547	A member of Class II KN1-like homeodomain transcription factors factors (together with KNAT3 and KNAT4), with greatest homology to the maize knox1 homeobox protein. Regulates photomorphogenic responses and represses late steps in gibberellin biosynthesis. KNAT5 promoter activity showed cell-type specific pattern along longitudinal root axis, primarily in the epidermis of the distal end of primary…
AT4G32060	3123.09	3610.85	5070.82	1.15618	1.62365	Encodes an EF-hand protein with homology to constituents of the mitochondrial Ca2+ uniporter machinery in mammals. MICU binds Ca2+ and localizes to the mitochondria in Arabidopsis. It is a negative regulator of mitochondrial calcium uptake. Mutants display elevated matrix calcium at steady state and modified calcium transient kinetics in vivo.
AT4G32280	23.055	46.9065	56.8767	2.03455	2.467	Auxin inducible protein.
AT4G32440	396.745	457.444	436.472	1.15299	1.10013	Plant Tudor-like RNA-binding protein;(source:Araport11)
AT4G32570	950.071	1083.21	1205.47	1.14014	1.26883	TIFY domain protein 8;(source:Araport11)
AT4G32590	1617.88	1815.71	2046.84	1.12228	1.26513	2Fe-2S ferredoxin-like superfamily protein;(source:Araport11)
AT4G32800	101.331	156.088	166.112	1.54038	1.6393	encodes a member of the DREB subfamily A-4 of ERF/AP2 transcription factor family. The protein contains one AP2 domain. There are 17 members in this subfamily including TINY.
AT4G32870	163.615	240.421	250.57	1.46943	1.53146	Polyketide cyclase/dehydrase and lipid transport superfamily protein;(source:Araport11)
AT4G32880	365.785	445.192	435.141	1.21709	1.18961	member of homeodomain-leucine zipper family, acting as a differentiation-promoting transcription factor of the vascular meristems.
AT4G33000	620.375	698.156	651.693	1.12538	1.05048	Encodes a member of the calcineurin B-like calcium sensor gene family. Mediates salt tolerance by regulating ion homeostasis in Arabidopsis.
AT4G33030	2206.15	2441.74	2014.06	1.10679	0.912928	involved in sulfolipid biosynthesis The mRNA is cell-to-cell mobile.
AT4G33110	879.515	1056.75	1109.16	1.20152	1.26111	S-adenosyl-L-methionine-dependent methyltransferases superfamily protein;(source:Araport11)
AT4G33300	1710.51	2392.7	3180.4	1.39882	1.85933	Encodes a member of the ADR1 family nucleotide-binding leucine-rich repeat (NB-LRR) immune receptors.
AT4G33360	240.949	309.474	254.593	1.2844	1.05663	Encodes an NAD+-dependent dehydrogenase that oxidizes farnesol more efficiently than other prenyl alcohol substrates.
AT4G33625	224.327	306.275	309.551	1.3653	1.3799	vacuole protein;(source:Araport11)
AT4G33770	141.905	182.316	168.317	1.28478	1.18613	Inositol 1,3,4-trisphosphate 5/6-kinase family protein;(source:Araport11)
AT4G33910	462.061	550.437	517.408	1.19126	1.11978	2-oxoglutarate (2OG) and Fe(II)-dependent oxygenase superfamily protein;(source:Araport11)
AT4G34050	6954.64	8067.26	7901.21	1.15998	1.13611	S-adenosyl-L-methionine-dependent methyltransferases superfamily protein;(source:Araport11)
AT4G34060	569.886	718.55	712.669	1.26086	1.25055	Encodes a protein with 5-meC and thymine-DNA glycosylase activity with a preference for CpG and CpHpG sequences. Involved in maintaining methylation marks.
AT4G34120	1689.46	1950.97	1812.12	1.15479	1.0726	Encodes a single cystathionine beta-Synthase domain-containing protein. Modulates development by regulating the thioredoxin system. The mRNA is cell-to-cell mobile.
AT4G34190	5281.67	5893.67	5692.44	1.11587	1.07777	Encodes a stress enhanced protein that localizes to the thylakoid membrane and whose mRNA is upregulated in response to high light intensity. It may be involved in chlorophyll binding.
AT4G34220	1049.62	1193.12	1218.23	1.13671	1.16064	Encodes a receptor like kinase involved in ABA-mediated seedling development and drought tolerance.RDK1 is an atypical or pseudokinase and has no phosphorylation activity. Its expression is upregulated in response to ABA.interacts with ABI1 and other PP2C phosphatases.
AT4G34240	3344.98	3649.71	3598.94	1.0911	1.07592	Encodes an aldehyde dehydrogenase induced by ABA and dehydration that can oxidize saturated aliphatic aldehydes. It is also able to oxidize beta-unsaturated aldehydes, but not aromatic aldehydes. ALDH3I1 was able to use both NAD+ and NADP+ as cofactors.
AT4G34480	1537.93	1914.66	2032.18	1.24496	1.32137	O-Glycosyl hydrolases family 17 protein;(source:Araport11)
AT4G34600	70.8113	101.685	68.1165	1.436	0.961943	CAF2 is a peptide hormone expressed in the root stele that specifically binds the endodermis-expressed leucine-rich repeat receptor kinase GASSHO1 (GSO1)/SCHENGEN3 and its homolog, GSO2. Together with CAF1 it is required for formation of the casparian band.
AT4G34710	3405.52	3958.51	4355.99	1.16238	1.2791	Encodes a arginine decarboxylase (ADC), a rate-limiting enzyme that catalyzes the first step of polyamine (PA) biosynthesis via ADC pathway in Arabidopsis thaliana. Arabidopsis genome has two ADC paralogs, ADC1 and ADC2. ADC2 is stress-inducible (osmotic stress). Double mutant analysis showed that ADC genes are essential for the production of PA, and are required for normal seed development. Over…
AT4G34770	4.09606	12.2001	12.9059	2.97851	3.1508	SAUR-like auxin-responsive protein family;(source:Araport11)
AT4G34950	150.725	237.283	180.596	1.57428	1.19818	Major facilitator superfamily protein;(source:Araport11)
AT4G35020	381.822	440.682	466.404	1.15416	1.22152	A member of ROP GTPase gene family; Encodes a Rho-like GTP binding protein.
AT4G35060	219.203	260.049	300.498	1.18634	1.37086	Heavy metal transport/detoxification superfamily protein;(source:Araport11)
AT4G35110	398.074	517.464	537.982	1.29992	1.35146	phospholipase-like protein (PEARLI 4) family protein;(source:Araport11)
AT4G35310	1502.24	1930.3	2030.58	1.28495	1.35171	calmodulin-domain protein kinase CDPK isoform 5 (CPK5)
AT4G35350	78.0122	135.788	121.028	1.7406	1.5514	tracheary element vacuolar protein
AT4G35450	8122.62	8580.27	8538.64	1.05634	1.05122	Involved in targeting of chloroplast outer membrane proteins to the chloroplast. Double mutants of AKR2A and the highly homologous AKR2B have yellow leaves, significantly reduced chloroplast proteins, and no thylakoid membranes.
AT4G35580	673.795	753.657	697.802	1.11853	1.03563	Encodes a calmodulin-binding NAC protein (CBNAC). Contains calmodulin-binding domain in the C-terminus of the protein. Functions as a calmodulin-regulated transcriptional repressor.
AT4G35830	8123.04	8659.06	8826.81	1.06599	1.08664	Encodes an aconitase that can catalyze the conversion of citrate to isocitrate through a cis-aconitate intermediate, indicating that it may participate in the TCA cycle and other primary metabolic pathways. The protein is believed to accumulate in the mitochondria and the cytosol. It affects CSD2 (At2g28190 - a superoxide dismutase) transcript levels and may play a role in the response to oxidati…
AT4G35880	138.858	169.452	176.422	1.22033	1.27052	Eukaryotic aspartyl protease family protein;(source:Araport11)
AT4G35970	17.3639	32.0132	33.5026	1.84366	1.92944	Encodes a microsomal ascorbate peroxidase APX5. Ascorbate peroxidases are enzymes that scavenge hydrogen peroxide in plant cells. Eight types of APX have been described for Arabidopsis: three cytosolic (APX1, APX2, APX6), two chloroplastic types (stromal sAPX, thylakoid tAPX), and three microsomal (APX3, APX4, APX5) isoforms.
AT4G35985	94.4007	126.7	197.573	1.34215	2.09292	Senescence/dehydration-associated protein-like protein;(source:Araport11)
AT4G36040	2181.73	2940.6	3745.39	1.34783	1.7167	Chaperone DnaJ-domain superfamily protein;(source:Araport11)
AT4G36090	329.646	461.037	428.174	1.39858	1.29889	oxidoreductase, 2OG-Fe(II) oxygenase family protein;(source:Araport11)
AT4G36105	3.51767	15.4461	14.2628	4.39099	4.05462	polyamine-modulated factor 1-binding protein;(source:Araport11)
AT4G36120	69.8765	100.174	77.7909	1.43358	1.11326	filament-like protein (DUF869);(source:Araport11)
AT4G36150	247.328	420.171	450.938	1.69884	1.82324	Disease resistance protein (TIR-NBS-LRR class) family;(source:Araport11)
AT4G36195	1580.55	1706.67	1623.95	1.07979	1.02745	Serine carboxypeptidase S28 family protein;(source:Araport11)
AT4G36210	2147	2383.8	2458.94	1.11029	1.14529	transmembrane/coiled-coil protein (DUF726);(source:Araport11)
AT4G36410	70.0895	105.692	121.695	1.50796	1.73628	ubiquitin-conjugating enzyme
AT4G36500	776.221	913.798	2239.84	1.17724	2.88557	hypothetical protein;(source:Araport11)
AT4G36648	1603.67	1902.42	2048.25	1.18629	1.27723	other_RNA;(source:Araport11)
AT4G36950	13.3801	30.0217	47.7189	2.24376	3.56641	member of MEKK subfamily
AT4G37010	41.1003	68.5422	66.7881	1.66768	1.625	Encodes a member of the Centrin family. Mutants are hypersensitive to UV and prone to UV induced DNA damage. Based on sequence similarity and mutant phenotype CEN2 is thought to be involved in nucelotide excision repair/DNA repair.
AT4G37180	311.433	408.824	428.233	1.31272	1.37504	UIF1 is a nuclear and cytoplasmically localized myb-domain containing member of the GARP G2-like subfamily of transcription factors. Interacts with ULT1 and binds to the WUS promoter. UIF1 binding domains are also found in CUC and AG promoters suggesting they are also direct targets. This locus was also identified as a putative cytoskeletal protein in a yeast screen.
AT4G37190	176.77	221.33	253.12	1.25208	1.43191	plasma membrane, autoregulation-binding site, misato segment II, myosin-like, tubulin/FtsZ protein;(source:Araport11)
AT4G37470	1384.45	1588.34	1676.86	1.14727	1.21121	HTL belonging to the alpha/beta fold hydrolase superfamily. Mutant and over-expression studies indicates its involvement in seedling de-etiolation process.
AT4G37640	1403.44	1559.27	1577.32	1.11104	1.1239	Encodes a calmodulin-regulated Ca(2+)-pump located in the endoplasmic reticulum. Belongs to plant 2B ATPase's with an N-terminal autoinhibitor.
AT4G37930	65949.2	72782.7	75167.3	1.10362	1.13978	Encodes a protein with mitochondrial serine hydroxymethyltransferase activity, which functions in the photorespiratory pathway, catalyzes the conversion of serine and tetrahydrofolate to glycine and 5,10-methylene tetrahydrofolate. Involved in controlling cell damage caused by abiotic stress, such as high light and salt and the hypersensitive defense response of plants.
AT4G38470	633.58	727.286	812.226	1.1479	1.28196	ACT-like protein tyrosine kinase family protein;(source:Araport11)
AT4G38690	1008.71	1119.25	1443.06	1.10958	1.4306	PLC-like phosphodiesterases superfamily protein;(source:Araport11)
AT4G38840	1656.17	1866.98	1180.68	1.12729	0.712899	SAUR-like auxin-responsive protein family;(source:Araport11)
AT4G38850	183.25	236.177	159.835	1.28882	0.872221	mRNA is rapidly induced by auxin and is very short-lived. Has been used as a reporter gene in studying auxin mutants.
AT4G38890	534.356	609.359	616.197	1.14036	1.15316	FMN-linked oxidoreductases superfamily protein;(source:Araport11)
AT4G39190	59.6626	83.6319	122.047	1.40175	2.04561	nucleolar-like protein;(source:Araport11)
AT4G39350	2738.17	3099.36	3327.79	1.13191	1.21534	Encodes a cellulose synthase isomer, related to CESA6. As inferred from the null role of secondary wall-type CesAs, included in a set of five primary wall-type CesAs that may support trichome cell wall thickening. The mRNA is cell-to-cell mobile.
AT4G39410	15.6727	29.849	17.8743	1.90452	1.14047	Encodes a member of the Group II-c WRKY Transcription Factor family that is involved in stem development and has been shown to directly bind to the promoter of NST2. Mutants show a weak stem phenotype and show decreased expression of lignin-synthesis-related genes.
AT4G39640	1166.78	1320.24	1750.71	1.13153	1.50046	The gene encodes a gamma-glutamyltransferase (AKA gamma-glutamyl transpeptidase, EC 2.3.2.2) that is located in vascular tissues (predominantly phloem) of leaves and is involved in the degradation of glutathione. The encoded enzyme also mitigates oxidative stress by metabolizing GSSG (oxidized form of GSH - glutathione) in the apoplast.
AT4G39770	278.036	342.103	328.357	1.23042	1.18099	Haloacid dehalogenase-like hydrolase (HAD) superfamily protein;(source:Araport11)
AT4G39830	72.3601	110.24	131.341	1.52349	1.8151	Cupredoxin superfamily protein;(source:Araport11)
AT4G39940	1820.39	2399.8	2369.34	1.31829	1.30155	adenosine-5'-phosphosulfate-kinase (akn2) mRNA, complete The mRNA is cell-to-cell mobile.
AT4G39970	1256.52	1468.84	1556.19	1.16897	1.23849	Haloacid dehalogenase-like hydrolase (HAD) superfamily protein;(source:Araport11)
AT4G39980	700.875	933.97	1128.71	1.33258	1.61043	Encodes a 2-deoxy-D-arabino-heptulosonate 7-phosphate (DAHP) synthase, which catalyzes the first committed step in aromatic amino acid biosynthesis. Gene expression is induced by wounding and pathogenic bacteria Pseudomonas syringae. The mRNA is cell-to-cell mobile.
AT4G40060	1533.59	1662.95	1991.15	1.08435	1.29835	Encodes a homeodomain leucine zipper class I (HD-Zip I) protein.
AT5G01200	10.4813	24.9192	29.7185	2.3775	2.83539	Duplicated homeodomain-like superfamily protein;(source:Araport11)
AT5G01220	2681.67	3081.01	2554.62	1.14891	0.95262	Encodes a UDP-sulfoquinovose:DAG sulfoquinovosyltransferase that is involved in sulfolipid biosynthesis and whose expression is responsive to both phosphate (Pi) and phosphite (Phi) in both roots and shoots.
AT5G01500	126.947	166.854	152.295	1.31436	1.19968	encodes an ATP/ADP carrier that is located to the thylakoid membrane involved in providing ATP during thylakoid biogenesis and turnover The mRNA is cell-to-cell mobile.
AT5G01530	44834.6	52155.7	56745.9	1.16329	1.26567	light harvesting complex photosystem II;(source:Araport11)
AT5G01600	554.575	684.225	665.164	1.23378	1.19941	Encodes a ferretin protein that is targeted to the chloroplast. Member of a Ferritin gene family. Gene expression is induced in response to iron overload and by nitric oxide. Expression of the gene is downregulated in the presence of paraquat, an inducer of photoxidative stress.
AT5G01750	4050.29	4734.7	5229.01	1.16898	1.29102	LURP-one-like protein (DUF567);(source:Araport11)
AT5G01770	523.462	613.23	644.322	1.17149	1.23089	Encodes one of two Arabidopsis RAPTOR/KOG1 homologs. RAPTOR proteins are binding partners of the target of rapamycin kinase that is present in all eukaryotes and play a central role in the stimulation of cell growth and metabolism in response to nutrients. Mutations in this gene have no visible effects on embryo or plant development.
AT5G01850	401.554	550.119	504.021	1.36998	1.25518	Protein kinase superfamily protein;(source:Araport11)
AT5G01900	22.0661	56.8989	61.8124	2.57857	2.80124	member of WRKY Transcription Factor; Group III
AT5G01950	351.588	544.635	500.145	1.54907	1.42253	Leucine-rich repeat protein kinase family protein;(source:Araport11)
AT5G01960	988.323	1177.79	1109.14	1.1917	1.12225	RING/U-box superfamily protein;(source:Araport11)
AT5G02020	274.336	343.915	496.317	1.25363	1.80916	Encodes a protein involved in salt tolerance, names SIS (Salt Induced Serine rich).
AT5G02040	313.452	391.008	374.18	1.24743	1.19374	prenylated RAB acceptor 1.A1;(source:Araport11)
AT5G02180	775.399	950.137	929.891	1.22535	1.19924	Transmembrane amino acid transporter family protein;(source:Araport11)
AT5G02200	16.7994	37.6331	31.5084	2.24015	1.87557	Encodes a small plant-specific protein with both nuclear localization and nuclear export signals that is specifically required, together with FHY1, for the light-regulated nuclear accumulation of phyA.
AT5G02290	995.088	1308.52	1557.56	1.31498	1.56525	Encodes a candidate protein kinase NAK that is similar to the oncogenes met and abl.
AT5G02620	955.844	1052.12	1036.41	1.10073	1.08429	Encodes a member of the ankyrin repeat protein. Localized in the endoplasmic reticulum.
AT5G02790	5372.31	5879.7	5766.37	1.09444	1.07335	Glutathione S-transferase family protein;(source:Araport11)
AT5G02810	1901.2	2564.13	2556.1	1.34869	1.34447	PRR7 and PRR9 are partially redundant essential components of a temperature-sensitive circadian system. CCA1 and LHY had a positive effect on PRR7 expression levels. Acts as transcriptional repressor of CCA1 and LHY.
AT5G02940	2475.77	2749.78	3100.02	1.11068	1.25214	ion channel POLLUX-like protein, putative (DUF1012);(source:Araport11)
AT5G03160	1036.43	1406.14	1248.79	1.35672	1.2049	J domain protein localized in ER lumen. Can partially compensate for the growth defect in jem1 scj1 mutant yeast.
AT5G03170	52.1148	80.0156	94.5412	1.53537	1.81409	Encodes FLA11, a member of fasciclin-like arabinogalactan proteins (FLAs) containing a cell adhesion fasciclin (FAS) domain. Mutations result in altered stem biomechanics with reduced tensile strength and reduced tensile modulus of elasticity, as well as altered cell wall architecture and composition, with increased cellulose microfibril angle, reduced arabinose, galactose and cellulose content.
AT5G03260	72.4851	101.949	93.9728	1.40649	1.29644	LAC11 is a putative laccase, a member of laccase family of genes (17 members in Arabidopsis).
AT5G03290	1342.12	1489.94	1519.86	1.11014	1.13243	Encodes a catalytic subunit of the mitochondrially-localized NAD+- dependent isocitrate dehydrogenase. The mRNA is cell-to-cell mobile.
AT5G03340	664.412	747.937	832.409	1.12571	1.25285	ATPase, AAA-type, CDC48 protein;(source:Araport11)
AT5G03350	2846.13	5950.15	4940.53	2.09061	1.73588	Legume lectin family protein;(source:Araport11)
AT5G03545	205.833	494.97	123.899	2.40471	0.601938	Expressed in response to phosphate starvation, this response is enhanced by the presence of IAA. Additionally, its expression is responsive to both phosphate (Pi) and phosphite (Phi) in shoots. The mRNA is cell-to-cell mobile.
AT5G03630	1307.42	1440.48	1499.86	1.10177	1.14718	Pyridine nucleotide-disulfide oxidoreductase family protein;(source:Araport11)
AT5G03995	6.40722	16.7196	12.3565	2.60949	1.92853	hypothetical protein;(source:Araport11)
AT5G04020	481.736	557.581	575.717	1.15744	1.19509	calmodulin binding protein;(source:Araport11)
AT5G04040	987.141	1182.4	1340.69	1.1978	1.35816	Encodes a triacylglycerol lipase that is involved in storage lipid breakdown during seed germination. The mutant plant exhibits a much slower rate of postgerminative growth than the wild type.
AT5G04060	186.348	228.314	193.811	1.2252	1.04005	S-adenosyl-L-methionine-dependent methyltransferases superfamily protein;(source:Araport11)
AT5G04230	260.061	320.213	311.236	1.2313	1.19678	Member of Phenylalanine ammonialyase (PAL) gene family. Differs significantly from PAL1 and PAL2 and other sequenced plant PAL genes. Arabidopsis has four PALs: AT2G37040 (PAL1), AT3G53260 (PAL2), AT5G04230 (PAL3) and AT3G10340 (PAL4).
AT5G04490	807.49	926.628	930.732	1.14754	1.15262	Encodes a protein with phytol kinase activity involved in tocopherol biosynthesis.
AT5G04560	1133.15	1354.23	1344.04	1.1951	1.18611	Encodes a DNA glycosylase DEMETER (DME). Responsible for endosperm maternal-allele-specific hypomethylation at the MEDEA (MEA) gene. DME can excise 5-methylcytosine in vitro and when expressed in E. coli. DME establishes MEA imprinting by removing 5-methylcytosine to activate the maternal allele.
AT5G04590	5317.64	6063.69	5670.92	1.1403	1.06644	A.thaliana gene encoding sulfite reductase.
AT5G04680	24.4756	40.7658	24.2283	1.66557	0.989895	Ankyrin repeat family protein;(source:Araport11)
AT5G04720	1368.17	1608.11	2618.39	1.17537	1.91379	Encodes a member of the ADR1 family nucleotide-binding leucine-rich repeat (NB-LRR) immune receptors. The mRNA is cell-to-cell mobile.
AT5G04920	1366.07	1598.95	1480.21	1.17047	1.08355	EAP30/Vps36 family protein;(source:Araport11)
AT5G04930	3110.22	3941.93	3868.45	1.26741	1.24379	Encodes a putative aminophospholipid translocase (p-type ATPase) involved in chilling response. It is targeted to the plasma membrane following association in the endoplasmic reticulum with an ALIS protein beta-subunit. The mRNA is cell-to-cell mobile.
AT5G04950	459.998	588.708	440.08	1.2798	0.956699	Encodes a nicotianamide synthase.
AT5G05100	804.182	908.164	1041.03	1.1293	1.29453	Single-stranded nucleic acid binding R3H protein;(source:Araport11)
AT5G05160	66.7593	95.4586	89.468	1.42989	1.34016	Encodes a receptor-like kinase that activates secondary growth, the production of secondary vascular tissues.
AT5G05200	3810.58	4166.01	4486.11	1.09327	1.17728	Protein kinase superfamily protein;(source:Araport11)
AT5G05460	307.545	442.396	411.571	1.43848	1.33825	Encodes a cytosolic beta-endo-N-acetyglucosaminidase (ENGase). ENGases N-glycans cleave the O-glycosidic linkage between the two GlcNAc residues of the N-glycan core structure and thus generate a protein with a single GlcNAc attached to asparagine.
AT5G05580	1620.27	1826.65	1922.63	1.12737	1.18661	Encodes a temperature sensitive plastidic fatty acid desaturase.
AT5G05600	134.723	220.861	504.541	1.63937	3.74504	Encodes a protein with similarity to flavonol synthases that is involved in the detoxifcation polycyclic aromatic hydrocarbons.One of 4 paralogs encoding a 2-oxoglutarate/Fe(II)-dependent oxygenases that hydroxylates JA to 12-OH-JA.
AT5G05960	262.05	461.552	328.439	1.76131	1.25334	Bifunctional inhibitor/lipid-transfer protein/seed storage 2S albumin superfamily protein;(source:Araport11)
AT5G06290	3420.07	4165.78	4437.3	1.21804	1.29743	Encodes a 2-Cys peroxiredoxin (2-Cys PrxB) that contains two catalytic Cys residues. The mRNA is cell-to-cell mobile.
AT5G06320	767.815	958.978	2402.42	1.24897	3.1289	encodes a protein whose sequence is similar to tobacco hairpin-induced gene (HIN1) and Arabidopsis non-race specific disease resistance gene (NDR1). Expression of this gene is induced by cucumber mosaic virus, spermine and Pseudomonas syringae pv. tomato DC3000. The gene product is localized to the plasma membrane.
AT5G06750	170.649	230.42	263.484	1.35026	1.54401	Protein phosphatase 2C family protein;(source:Araport11)
AT5G06830	256.142	307.68	340.876	1.20121	1.33081	hypothetical protein;(source:Araport11)
AT5G06870	355.553	546.085	909.909	1.53587	2.55914	Encodes a polygalacturonase inhibiting protein involved in plant defense response. PGIPs inhibit the activity of pectin degrading enzymes such as those produced by fungal pathogens. PGIP2 is induced by fungal infection and methyl jasmonate.Suppressed in the proton sensitive stop1-mutant, but the transcription level was recovered by transformation of STOP2. Knockout mutant showed severe damage in …
AT5G07010	6.90111	17.4311	32.1604	2.52584	4.66018	Encodes a sulfotransferase that acts specifically on 11- and 12-hydroxyjasmonic acid. Transcript levels for this enzyme are increased by treatments with jasmonic acid (JA), 12-hydroxyJA, JA-isoleucine, and 12-oxyphytodienoic acid (a JA precursor).
AT5G07120	329.221	392.086	376.442	1.19095	1.14343	Encodes sorting nexin SNX2b. SNX2b is peripherally associated with membranes. Involved in vesicular trafficking from endosomes to the vacuole.
AT5G07300	1121.08	1234.64	1241.7	1.1013	1.1076	Encodes a copine-like protein, which is a member of a newly identified class of calcium-dependent, phospholipid binding proteins that are present in a wide range of organisms.
AT5G07340	829.631	1021.82	903.043	1.23166	1.08849	Calreticulin family protein;(source:Araport11)
AT5G07440	213.433	314.41	311.977	1.47311	1.46171	Encodes the beta-subunit of the glutamate dehydrogenase. The enzyme is almost exclusively found in the mitochondria of stem and leaf companion cells.
AT5G07460	670.32	925.77	923.465	1.38109	1.37765	ubiquitous enzyme that repairs oxidatively damaged proteins. Methionine sulfoxide reductase activity. Mutant lacking reductase activity showed increased protein oxidation, nitration and glycation of specific amino acid residues during darkness.
AT5G07690	529.599	753.314	658.182	1.42242	1.24279	Encodes a putative transcription factor (MYB29) that acts as a negative regulator of mitochondrial stress responses.
AT5G07710	229.591	290.747	290.647	1.26637	1.26593	Polynucleotidyl transferase, ribonuclease H-like superfamily protein;(source:Araport11)
AT5G07770	514.767	741.154	737.782	1.43979	1.43324	Actin-binding FH2 protein;(source:Araport11)
AT5G07790	190.932	230.448	248.955	1.20696	1.30389	hypothetical protein;(source:Araport11)
AT5G07800	18.4905	36.1918	36.6452	1.95731	1.98183	Flavin-binding monooxygenase family protein;(source:Araport11)
AT5G07830	506.51	573.791	537.698	1.13283	1.06157	Belongs to the plant glycoside hydrolase family 79. Encodes a protein with several posttranslational modification sites including O-&#946;-GlcNAc attachment sites and serine-, threonine- and tyrosine-phosphorylation sites, suggesting that this protein is extensively modified posttranslationally. The protein is predicted (WoLF PSORT program) to be membrane-associated. It is involved in cell elonga…
AT5G07870	173.587	220.957	206.106	1.27289	1.18733	HXXXD-type acyl-transferase family protein;(source:Araport11)
AT5G07910	430.493	531.375	526.373	1.23434	1.22272	Leucine-rich repeat (LRR) family protein;(source:Araport11)
AT5G07990	46.9014	348.421	98.3811	7.42881	2.09762	Required for flavonoid 3' hydroxylase activity. Enzyme abundance relative to CHS determines Quercetin/Kaempferol metabolite ratio. The mRNA is cell-to-cell mobile.
AT5G08280	2615.99	2850.15	2728.31	1.08951	1.04294	Encodes a protein with porphobilinogen deaminase activity. This protein is targeted to the chloroplast. Mutants spontaneously develop chlorotic leaf lesions in the absence of pathogen attack, resembling the phenotype of lesion-mimic mutants. It has been shown to interact with the PPR protein AtECB2 for chloroplast RNA editing.
AT5G08290	1842.93	2039.05	1912.82	1.10642	1.03792	Encodes Dim1 homolog.
AT5G08300	1113.04	1301.24	1144.81	1.16909	1.02854	Succinyl-CoA ligase, alpha subunit;(source:Araport11)
AT5G08330	255.18	419.497	596.874	1.64392	2.33903	TCP family transcription factor;(source:Araport11)
AT5G08380	427.047	553.8	446.705	1.29681	1.04603	alpha-galactosidase 1;(source:Araport11)
AT5G08570	1323.55	1658.15	1486.72	1.25281	1.12329	Pyruvate kinase family protein;(source:Araport11)
AT5G08580	187.421	223.443	210.541	1.1922	1.12336	Calcium-binding EF hand family protein;(source:Araport11)
AT5G08660	514.297	623.986	630.562	1.21328	1.22606	D-lactate dehydrogenase (DUF668);(source:Araport11)
AT5G08760	1724.89	2557.57	2782.56	1.48274	1.61318	transmembrane protein;(source:Araport11)
AT5G09290	85.7668	117.65	94.6249	1.37174	1.10328	Inositol monophosphatase family protein;(source:Araport11)
AT5G09620	1480.55	1692.84	1778.39	1.14338	1.20116	Octicosapeptide/Phox/Bem1p family protein;(source:Araport11)
AT5G09650	2724.9	3364.74	3392.24	1.23481	1.24491	Encodes a protein with inorganic pyrophosphatase activity.
AT5G09900	1509.18	1632.39	1539.87	1.08164	1.02034	Encodes one of two isoforms for the 26S proteasome regulatory protein (RN) subunit RPN5. For many functions it acts redundantly with the paralogous gene RPN5b but also appears to exert independent effects.
AT5G10030	369.39	437.728	358.462	1.185	0.970416	Encodes a member of basic leucine zipper transcription gene family. Nomenclature according to Xiang, et al. (1997).
AT5G10180	2219.31	2941.5	2655.8	1.32541	1.19668	Encodes a low-affinity sulfate transporter expressed in the root cap and central cylinder, where it is induced by sulfur starvation. Expression in the shoot vascular system is not induced by sulfur starvation.
AT5G10380	2412.46	3362.62	3379.58	1.39386	1.40089	Encodes a RING finger domain protein with E3 ligase activity that is localized to the lipid rafts of the plasma membrane. Expression is increased in response to fungal pathogen. May be involved in regulation of programmed cell death by facilitating degredation of regulation of PDC activators. The mRNA is cell-to-cell mobile.
AT5G10560	890.444	998.765	1013.25	1.12165	1.13791	Glycosyl hydrolase family protein;(source:Araport11)
AT5G10740	343.25	407.673	332.523	1.18768	0.968747	Protein phosphatase 2C family protein;(source:Araport11)
AT5G10760	2877.44	5879.6	3666.08	2.04334	1.27408	Eukaryotic aspartyl protease family protein;(source:Araport11)
AT5G10810	527.839	611.209	563.882	1.15795	1.06828	enhancer of rudimentary homolog ATER
AT5G11060	1276.36	1543.55	1550.22	1.20934	1.21456	A member of Class II KN1-like homeodomain transcription factors (together with KNAT3 and KNAT5), with greatest homology to the maize knox1 homeobox protein. Expression regulated by light. Detected in all tissues examined, but most prominent in leaves and young siliques. Transient expression of GFP translational fusion protein suggests bipartite localization in nucleus and cytoplasm. KNAT4 promote…
AT5G11070	215.36	274.857	632.284	1.27627	2.93594	hypothetical protein;(source:Araport11)
AT5G11250	523.381	631.469	709.768	1.20652	1.35612	Encodes an atypical TIR-NBS-LRR protein that is involved in stress responses. Loss of function alleles overproduce stress hormones JA,SA, ABA, and ET.
AT5G11350	341.282	395.985	390.69	1.16029	1.14477	DNAse I-like superfamily protein;(source:Araport11)
AT5G11420	2951.26	3219.43	3644.35	1.09087	1.23485	transmembrane protein, putative (Protein of unknown function, DUF642);(source:Araport11)
AT5G11450	1724.91	1958.29	1830.33	1.1353	1.06111	PsbP domain protein (Mog1/PsbP/DUF1795-like photosystem II reaction center PsbP family protein);(source:Araport11)
AT5G11520	979.759	1117.87	989.712	1.14096	1.01016	Encodes the chloroplastic isozyme of aspartate aminotransferase. Involved in aspartate biosynthesis and nitrogen metabolism. mRNA is expressed in senescing leaves.
AT5G11560	2945.93	3227.69	3092.95	1.09564	1.04991	catalytics;(source:Araport11)
AT5G11610	153.769	224.26	202.803	1.45843	1.31889	Exostosin family protein;(source:Araport11)
AT5G11670	1530.51	1988.06	2053.15	1.29895	1.34148	The malic enzyme (EC 1.1.1.40) encoded by AtNADP-ME2 is presumably a cytosolic enzyme involved in malate metabolism and possibly assisting the oxidative pentose phosphate pathway. AtNADP-ME2 counts for the major part of NADP-ME activity in mature tissues of Arabidopsis.
AT5G11740	1894.55	2117.28	3133.51	1.11756	1.65396	Encodes arabinogalactan protein (AGP15). The mRNA is cell-to-cell mobile.
AT5G11790	1404.35	1556.33	1697.04	1.10822	1.20842	N-MYC downregulated-like 2;(source:Araport11)
AT5G11920	278.85	370.493	379.773	1.32865	1.36193	Encodes a protein with fructan exohydrolase (FEH) activity acting on both inulin and levan-type fructans (1- and 6-FEH). The enzyme does not have invertase activity.
AT5G12040	1099.24	1208.62	1160.11	1.09951	1.05538	Nitrilase/cyanide hydratase and apolipoprotein N-acyltransferase family protein;(source:Araport11)
AT5G12050	203.629	298.524	326.687	1.46602	1.60433	rho GTPase-activating protein;(source:Araport11)
AT5G12110	413.843	517.405	973.955	1.25025	2.35344	elongation factor 1-beta 1;(source:Araport11)
AT5G12140	1987.25	2203.59	1925.1	1.10886	0.968723	Encodes a cystatin.
AT5G12390	186.421	227.419	184.742	1.21992	0.990993	Encodes a protein with similarity to yeast FIS proteins. These membrane anchored proteins bind DRP proteins and function during organelle division. FIS1B is expressed ubiquitously and appears to be involved in peroxisome division.
AT5G12470	4254.81	4556.05	4574.53	1.0708	1.07514	UvrABC system C protein, putative (DUF3411);(source:Araport11)
AT5G12850	711.379	829.325	903.852	1.1658	1.27056	CCCH-type zinc finger protein with ARM repeat domain-containing protein;(source:Araport11)
AT5G12940	59.5607	137.123	342.559	2.30224	5.75143	Leucine-rich repeat (LRR) family protein;(source:Araport11)
AT5G13030	2541.54	2708.11	2495.13	1.06554	0.98174	selenoprotein O;(source:Araport11)
AT5G13220	5.21346	23.462	64.0891	4.50027	12.293	Plants overexpressing At5g13220.3, but not At5g13220.1 showed enhanced insensitivity to MeJa.
AT5G13240	853.015	942.022	976.188	1.10434	1.1444	transcription regulator;(source:Araport11)
AT5G13450	3061.36	3402.78	3134.54	1.11152	1.02391	delta subunit of Mt ATP synthase;(source:Araport11)
AT5G13550	698.357	784.274	829.925	1.12303	1.1884	Encodes a sulfate transporter.
AT5G13930	3309.57	3908.83	2410.21	1.18107	0.728253	Encodes chalcone synthase (CHS), a key enzyme involved in the biosynthesis of flavonoids. Required for the accumulation of purple anthocyanins in leaves and stems. Also involved in the regulation of auxin transport and the modulation of root gravitropism. The mRNA is cell-to-cell mobile.
AT5G14060	5755.22	6137.25	6559.35	1.06638	1.13972	lysine-sensitive aspartate kinase
AT5G14120	1509.06	1812.62	2132.07	1.20116	1.41284	Major facilitator superfamily protein;(source:Araport11)
AT5G14200	2058.12	3176.06	2932.52	1.54319	1.42486	The AtIMD1 is one out of 3 genes encoding the enzyme 3-isopropylmalate dehydrogenase involved in leucine biosynthesis in Arabidopsis. Its subcellular location has been targeted to plastids. Encodes methylthioalkylmalate dehydrogenase. Involved in glucosinolate biosynthesis, in methionine chain elongation. The mRNA is cell-to-cell mobile.
AT5G14210	701.287	833.863	847.485	1.18905	1.20847	Leucine-rich repeat protein kinase family protein;(source:Araport11)
AT5G14270	525.848	594.016	647.191	1.12963	1.23076	bromodomain and extraterminal domain protein 9;(source:Araport11)
AT5G14930	484.171	573.573	698.131	1.18465	1.44191	encodes an acyl hydrolase involved in senescence .
AT5G15090	3313.23	3520.22	3471.34	1.06248	1.04772	Encodes a voltage-dependent anion channel (VDAC: AT3G01280/VDAC1, AT5G67500/VDAC2, AT5G15090/VDAC3, AT5G57490/VDAC4, AT5G15090/VDAC5). VDACs are reported to be porin-type, beta-barrel diffusion pores. They are prominently localized in the outer mitochondrial membrane and are involved in metabolite exchange between the organelle and the cytosol. Purified VDAC3 is shown to have voltage-dependent an…
AT5G15270	769.414	858.22	862.571	1.11542	1.12108	RNA-binding KH domain-containing protein;(source:Araport11)
AT5G15580	85.2591	134.945	156.094	1.58276	1.83082	Encodes LONGIFOLIA1 (LNG1). Regulates leaf morphology by promoting cell expansion in the leaf-length direction. The LNG1 homologue LNG2 (At3g02170) has similar function.
AT5G15780	143.832	184.554	208.256	1.28312	1.44791	Pollen Ole e 1 allergen and extensin family protein;(source:Araport11)
AT5G15860	972.042	1231.49	1214.63	1.26691	1.24957	Encodes a protein with prenylcysteine methylesterase activity.
AT5G15870	313.604	391.138	503.779	1.24723	1.60642	glycosyl hydrolase family 81 protein;(source:Araport11)
AT5G16010	1185.91	1364.32	1379.99	1.15044	1.16366	3-oxo-5-alpha-steroid 4-dehydrogenase family protein;(source:Araport11)
AT5G16030	2782.9	3254.65	3732.89	1.16952	1.34137	mental retardation GTPase activating protein;(source:Araport11)
AT5G16120	447.4	512.279	544.383	1.14501	1.21677	alpha/beta-Hydrolases superfamily protein;(source:Araport11)
AT5G16190	41.6127	64.7232	64.1219	1.55537	1.54092	encodes a gene similar to cellulose synthase
AT5G16350	20.7971	34.5322	41.547	1.66044	1.99773	O-acyltransferase (WSD1-like) family protein;(source:Araport11)
AT5G16400	2541.71	2776.65	3029.21	1.09244	1.1918	Encodes an f-type thioredoxin (Trx-f2) localized in chloroplast stroma.
AT5G16486		3.0888	1.23522	#DIV/0!	#DIV/0!	RNA-directed DNA polymerase (reverse transcriptase)-related family protein;(source:Araport11)
AT5G16590	484.462	558.916	627.883	1.15368	1.29604	Leucine-rich repeat protein kinase family protein;(source:Araport11)
AT5G16880	1986.58	2377.07	2396.61	1.19656	1.2064	Target of Myb protein 1;(source:Araport11)
AT5G17220	78.3267	447.385	219.032	5.71178	2.79639	Encodes glutathione transferase belonging to the phi class of GSTs. Naming convention according to Wagner et al. (2002). Mutants display no pigments on leaves and stems. Likely to function as a carrier to transport anthocyanin from the cytosol to tonoplasts.
AT5G17530	717.799	804.38	778.776	1.12062	1.08495	phosphoglucosamine mutase family protein;(source:Araport11)
AT5G17760	462.529	698.616	545.759	1.51042	1.17994	P-loop containing nucleoside triphosphate hydrolases superfamily protein;(source:Araport11)
AT5G17870	2329.84	2571.27	2276.44	1.10362	0.977081	plastid-specific ribosomal protein 6 precursor (Psrp-6) - like
AT5G17880	717.717	892.482	981.326	1.2435	1.36729	Encodes a TIR-NBS-LRR protein CSA1 that functions in photomorphogenic development. csa1 mutants display a constitutive shade-avoidance (CSA) phenotype (long stem) under high red:far-red rations (i.e. in the absence of a shade signal). csa1 mutation can be complemented by RPS4, a TIR-NBS-LRR protein that confers resistance against bacterium Pseudomonas syringae.
AT5G17990	964.134	1080.58	1105.99	1.12078	1.14713	Encodes the tryptophan biosynthetic enzyme phosphoribosylanthranilate transferase (PAT1, called trpD in bacteria). Converts anthranilate and phosphoribosylpyrophosphate into phosphoribosylanthranilate and inorganic pyrophosphate. The mRNA is cell-to-cell mobile.
AT5G18010	19.2032	35.4383	26.6659	1.84544	1.38862	Encodes SAUR19 (small auxin up RNA 19). Note that TAIR nomenclature is based on Plant Mol Biol. 2002, 49:373-85 (PMID:12036261). In Planta (2011) 233:1223?1235 (PMID:21327815), At5g18010 is SAUR24.
AT5G18020	294.318	392.734	189.99	1.33439	0.645529	SAUR-like auxin-responsive protein family;(source:Araport11)
AT5G18030	303.848	433.88	278.875	1.42795	0.917812	SAUR-like auxin-responsive protein family;(source:Araport11)
AT5G18050	24.177	68.3398	54.0262	2.82664	2.23461	SAUR-like auxin-responsive protein family;(source:Araport11)
AT5G18060	61.7944	113.659	93.7939	1.83931	1.51784	SAUR-like auxin-responsive protein family;(source:Araport11)
AT5G18080	245.446	395.864	250.879	1.61283	1.02213	Encodes SAUR24 (small auxin up RNA 24). Note that TAIR nomenclature is based on Plant Mol Biol. 2002, 49:373-85 (PMID:12036261). In Planta (2011) 233:1223?1235 (PMID:21327815), SAUR24 is At5g18010.
AT5G18170	763.075	907.039	901.342	1.18866	1.1812	Encodes the 43 kDa alpha-subunit of the glutamate dehydrogenase with a putative mitochondrial transit polypeptide and NAD(H)- and alpha-ketoglutarate-binding domains. Mitochondrial localization confirmed by subcellular fractionation. Combines in several ratios with GDH2 protein (GDH-beta) to form seven isoenzymes. Catalyzes the cleavage of glycine residues. May be involved in ammonia assimilation…
AT5G18310	407.471	525.665	502.446	1.29006	1.23308	ubiquitin hydrolase;(source:Araport11)
AT5G18600	756.821	913.255	874.303	1.2067	1.15523	Thioredoxin superfamily protein;(source:Araport11)
AT5G18630	987.566	1166.31	1237.32	1.18099	1.2529	alpha/beta-Hydrolases superfamily protein;(source:Araport11)
AT5G18760	596.376	664.061	603.581	1.11349	1.01208	RING/U-box superfamily protein;(source:Araport11)
AT5G18780	149.205	226.498	221.228	1.51803	1.48271	F-box/RNI-like superfamily protein;(source:Araport11)
AT5G18970	32.4895	49.4643	35.5221	1.52247	1.09334	AWPM-19-like family protein;(source:Araport11)
AT5G19050	288.801	340.993	327.658	1.18072	1.13455	alpha/beta-Hydrolases superfamily protein;(source:Araport11)
AT5G19120	218.758	402.436	631.193	1.83964	2.88535	Eukaryotic aspartyl protease family protein;(source:Araport11)
AT5G19190	1291.11	1663.82	1671.67	1.28868	1.29476	hypothetical protein;(source:Araport11)
AT5G19220	2420.69	2743.85	2787.89	1.1335	1.15169	Encodes the large subunit of ADP-glucose pyrophosphorylase which catalyzes the first, rate limiting step in starch biosynthesis. The large subunit plays a regulatory role whereas the small subunit (ApS) is the catalytic isoform. Four isoforms (ApL1-4) have been identified. ApL1 is the major large subunit isoform present in leaves. Mutational analysis of APS1 suggests that APL1 and APL2 can compen…
AT5G19230	32.3113	55.9843	224.962	1.73266	6.96235	Glycoprotein membrane precursor GPI-anchored;(source:Araport11)
AT5G19240	3893.39	5509.32	10556.2	1.41504	2.71132	Glycoprotein membrane precursor GPI-anchored;(source:Araport11)
AT5G19250	1855.32	2581.39	2594.83	1.39135	1.39859	Glycoprotein membrane precursor GPI-anchored;(source:Araport11)
AT5G19260	104.037	154.429	204.94	1.48437	1.96989	A member of the FAF family proteins encoded by the FANTASTIC FOUR (FAF) genes: AT4G02810 (FAF1), AT1G03170 (FAF2), AT5G19260 (FAF3) and AT3G06020 (FAF4). FAFs have the potential to regulate shoot meristem size in Arabidopsis thaliana. FAFs can repress WUS, which ultimately leads to an arrest of meristem activity in FAF overexpressing lines.
AT5G19530	288.638	399.65	379.916	1.38461	1.31624	Encodes a spermine synthase. Required for internode elongation and vascular development, specifically in the mechanism that defines the boundaries between veins and nonvein regions. This mechanism may be mediated by polar auxin transport. Though ACL5 has been shown to function as a spermine synthase in E. coli, an ACL5 knockout has no effect on the endogenous levels of free and conjugated polyami…
AT5G19550	1564.93	1896.2	1664.08	1.21169	1.06336	Nitrogen metabolism. Major cytosolic isoenzyme controlling aspartate biosynthesis in the light. The mRNA is cell-to-cell mobile.
AT5G19590	2883.13	3209.15	3073.06	1.11308	1.06588	DUF538 family protein (Protein of unknown function, DUF538);(source:Araport11)
AT5G19600	58.6886	125.645	94.9848	2.14088	1.61845	Encodes sulfate transporter Sultr3;5.
AT5G19690	1592.44	1928.1	1872.82	1.21078	1.17607	encodes an oligosaccharyl transferase involved response to high salt. Mutants are hypersensitive to high salt conditions The mRNA is cell-to-cell mobile.
AT5G19750	283.11	373.063	278.428	1.31773	0.983463	Peroxisomal membrane 22 kDa (Mpv17/PMP22) family protein;(source:Araport11)
AT5G19930	244.559	320.324	331.285	1.3098	1.35462	PGR is putative plasma membrane glucose- responsive regulator that is expressed in response to glucose stimulation.RNAi knockdown mutant seeds have enhanced sensitivity to glucose and 2-deoxyglucose.
AT5G19980	548.367	667.628	650.057	1.21748	1.18544	Encodes a Golgi-localized nucleotide-sugar transporter.
AT5G20010	3856.87	4206.36	4488.73	1.09062	1.16383	A member of RAN GTPase gene family. Encodes a small soluble GTP-binding protein. Likely to be involved in nuclear translocation of proteins. May also be involved in cell cycle progression. The mRNA is cell-to-cell mobile.
AT5G20020	1600.76	1809.59	1771.74	1.13046	1.10681	A member of RAN GTPase gene family. Encodes a small soluble GTP-binding protein. Likely to be involved in nuclear translocation of proteins. May also be involved in cell cycle progression.
AT5G20140	1411.29	1561.15	1510.64	1.10619	1.0704	Encodes a haem-binding protein, HBP5. HBP5 binds haem and interacts with the haem oxygenase, HY1. Disrupting the binding of HBP5 to HY1 leads to oxidative stress.
AT5G20230	1208.67	1492.8	1856.16	1.23508	1.53571	Encodes a Al-stress-induced gene. Along with TCF, it promotes lignin biosynthesis in response to cold stress. The mRNA is cell-to-cell mobile.
AT5G20400	76.5812	111.332	73.7731	1.45378	0.963331	encodes a protein whose sequence is similar to flavanone 3 hydroxylase from Malus. The mRNA is cell-to-cell mobile.
AT5G20480	176.045	233.899	227.919	1.32863	1.29466	Encodes a predicted leucine-rich repeat receptor kinase (LRR-RLK). Functions as the receptor for bacterial PAMP (pathogen associated molecular patterns) EF-Tu.
AT5G20660	691.946	781.213	792.031	1.12901	1.14464	Zn-dependent exopeptidases superfamily protein;(source:Araport11)
AT5G20720	6524.36	7332.69	7415	1.12389	1.13651	Encodes a chloroplast co-chaperonin with similarity to CPN21 from spinach, E.coli GroES.
AT5G20990	1096.65	1296.66	1239.25	1.18239	1.13003	Involved in molybdenum cofactor (Moco) biosynthesis, inserting Mo into Molybdopterin. sir loss-of-function mutants are resistant to sirtinol, a modulator of auxin signaling.
AT5G21090	5953.18	6487.88	6109.01	1.08982	1.02618	Leucine-rich repeat (LRR) family protein;(source:Araport11)
AT5G22110	29.1686	46.5588	40.8664	1.5962	1.40104	Encodes a protein with similarity to DNA polymerase epsilon subunit B an essential gene that is required for DNA replication. Homozygous mutants are embryo lethal. Expressed in meristematic , rapidly dividing regions.
AT5G22270	226.341	280.954	427.999	1.24128	1.89095	hypothetical protein;(source:Araport11)
AT5G22400	209.397	258.157	283.44	1.23286	1.3536	Rho GTPase activating protein with PAK-box/P21-Rho-binding domain-containing protein;(source:Araport11)
AT5G22570	120.888	214.982	241.816	1.77836	2.00034	member of WRKY Transcription Factor; Group III
AT5G22580	934.827	1269.1	1312.62	1.35758	1.40413	Stress responsive A/B Barrel Domain-containing protein;(source:Araport11)
AT5G22700	516.358	593.687	555.994	1.14976	1.07676	LOW protein: F-box/FBD/LRR-like protein;(source:Araport11)
AT5G22740	195.491	262.875	234.136	1.34469	1.19768	Encodes a beta-mannan synthase based on in vitro enzyme assays from heterologously expressed protein. CSLA2 synthesizes the backbone of galactoglucomannan in seed coat epidermal cells. Both CSLA2 and MUCI10, which may be part of a protein complex, are critical for mucilage architecture.
AT5G22920	163.558	252.887	268.563	1.54616	1.642	Encodes a protein with sequence similarity to RING, zinc finger proteins. Loss of function mutations show reduced (15%) stomatal aperture under non stress conditions.
AT5G23010	4365.99	5920.64	5731.35	1.35608	1.31273	Encodes a methylthioalkylmalate synthase, catalyzes the condensation reactions of the first two rounds of methionine chain elongation in the biosynthesis of methionine-derived glucosinolates. The mRNA is cell-to-cell mobile.
AT5G23420	179.125	230.328	214.588	1.28585	1.19798	Encodes HMGB6, a protein belonging to the subgroup of HMGB (high mobility group B) proteins. Localized in the nucleus. Binds to supercoiled DNA in vitro. HMGB6 is phosphorylated by protein kinase CK2alpha within its acidic C-terminal domain.
AT5G23540	1346.81	1575.04	1370.02	1.16946	1.01724	Mov34/MPN/PAD-1 family protein;(source:Araport11)
AT5G23810	16.2962	38.907	32.1657	2.38748	1.97381	Encodes nonfunctional amino acid transporter. AAP7 is the most distantly related member of the AAP family, a group of well characterized amino acid transporters within the ATF1 superfamily. Expression of this gene has not been detected with RNA gel blots or promoter GUS studies.
AT5G23820	120.564	204.175	240.209	1.6935	1.99238	ML3 can be modified by NEDD8 and ubiquitin. ML3 expression is regulated by NAI1. ML3 expression is regulated by MeJA, ethylene and wounding. ml3-3 is more susceptible against infections with Alternaria brassicicola and more resistant against infections with Pseudomonas syringae DC3000.
AT5G23980	43.0102	61.8531	58.7364	1.4381	1.36564	Encodes a ferric chelate reductase that is expressed at low levels in roots,shoots and cotyledons, but not flowers. Its transcription is regulated by FIT1.
AT5G24030	186.106	235.274	304.967	1.26419	1.63867	Encodes a protein with ten predicted transmembrane helices. The SLAH3 protein has similarity to the SLAC1 protein involved in ion homeostasis in guard cells. Although it is not expressed in guard cells, it can complement an slac1-2 mutant suggesting that it performs a similar function. SLAH3:GFP localizes to the plasma membrane.
AT5G24200	268.574	342.882	186.628	1.27668	0.694883	alpha/beta-Hydrolases superfamily protein;(source:Araport11)
AT5G24210	4292.55	5157.65	6812.09	1.20154	1.58696	alpha/beta-Hydrolases superfamily protein;(source:Araport11)
AT5G24380	105.844	214.984	155.215	2.03113	1.46644	closest Arabidopsis homolog of Zea maize metal-phytosiderophore/metal-nicotianamine transporter ZmYS1
AT5G24420	1093.32	1240.21	1507.22	1.13436	1.37858	Encodes a cytosolic 6-phosphogluconolactonase (PGL) thought to be involved in the oxidative pentose-phosphate pathway (OPPP).
AT5G24520	1041.8	1156.34	1199.54	1.10995	1.15142	Required for the accumulation of purple anthocyanins in leaves and stems. Involved in trichome and root hair development. Controls epidermal cell fate specification. Affects dihydroflavonol 4-reductase gene expression. It is thought that a ternary complex composed of TT2, TT8 and TTG1 is necessary for correct expression of BAN in seed endothelium. Based on clonal analysis and other methonds TTG1 …
AT5G24530	2793.87	4391.54	3722.77	1.57185	1.33248	Encodes a putative 2OG-Fe(II) oxygenase that is defense-associated but required for susceptibility to downy mildew. The mRNA is cell-to-cell mobile.
AT5G24610	400.848	492.714	489.11	1.22918	1.22019	cyclic AMP-responsive element-binding protein;(source:Araport11)
AT5G24620	450.165	580.32	559.031	1.28913	1.24184	Pathogenesis-related thaumatin superfamily protein;(source:Araport11)
AT5G24770	182.256	934.617	990.023	5.12803	5.43203	Has acid phosphatase activity dependent on the presence of divalent cations (Mg2+, Co2+, Zn2+, Mn2+) and anti-insect activity. Insects fed with the protein show a retarded development. Induced in response to abscisic acid, jasmonic acid, salt, water deficiency and wounding.
AT5G24780	38.4075	111.12	280.715	2.89318	7.30886	encodes an acid phosphatase similar to soybean vegetative storage proteins. Gene expression is induced by wounding and jasmonic acid.
AT5G24810	4367.42	4801.89	4505.78	1.09948	1.03168	ABC1 family protein;(source:Araport11)
AT5G25040	914.369	1096.22	1011.14	1.19888	1.10583	Major facilitator superfamily protein;(source:Araport11)
AT5G25130	1001.64	1230.79	1621.66	1.22878	1.61901	putative cytochrome P450 The mRNA is cell-to-cell mobile.
AT5G25190	29.1628	59.4604	81.4882	2.03891	2.79425	encodes a member of the ERF (ethylene response factor) subfamily B-6 of ERF/AP2 transcription factor family. The protein contains one AP2 domain. There are 12 members in this subfamily including RAP2.11.
AT5G25250	580.88	709.213	805.167	1.22093	1.38612	Encodes a protein that is involved in a membrane microdomain-dependent, but clathrin-independent, endocytic pathway required for optimal seedling development. The mRNA is cell-to-cell mobile.
AT5G25280	3587.46	4661.11	5367.62	1.29928	1.49622	serine-rich protein-like protein;(source:Araport11)
AT5G25440	452.652	561.469	759.025	1.2404	1.67684	Protein kinase superfamily protein;(source:Araport11)
AT5G25460	1623.43	2065.26	2184.16	1.27216	1.3454	transmembrane protein, putative (Protein of unknown function, DUF642);(source:Araport11)
AT5G25540	705.739	831.78	765.016	1.17859	1.08399	Expressed protein contains PAM2 PABC interacting domain.
AT5G25560	3143.44	3568.15	3522.25	1.13511	1.12051	CHY-type/CTCHY-type/RING-type Zinc finger protein;(source:Araport11)
AT5G25820	27.8846	48.0058	36.5552	1.72159	1.31095	Exostosin family protein;(source:Araport11)
AT5G25980	6678.07	11111.6	11926.6	1.66389	1.78594	Myrosinase (thioglucoside glucohydrolase) gene involved in glucosinoloate metabolism. The mRNA is cell-to-cell mobile.
AT5G26000	15205.4	22292.9	24212.4	1.46612	1.59235	member of Glycoside Hydrolase Family 1. encodes one of two known functional myrosinase enzymes in Arabidopsis. The enzyme catalyzes the hydrolysis of glucosinolates into compounds that are toxic to various microbes and herbivores.
AT5G26170	211.306	305.631	235.815	1.44639	1.11599	member of WRKY Transcription Factor; Group II-c. Involved in jasmonic acid inducible defense responses.
AT5G26220	22.538	42.1775	32.1847	1.8714	1.42802	ChaC-like family protein;(source:Araport11)
AT5G26340	483.551	740.804	703.899	1.53201	1.45569	Encodes a protein with high affinity, hexose-specific/H+ symporter activity. The activity of the transporter appears to be negatively regulated by phosphorylation. Importantly, microarray analysis, as well as the study of the expression of this gene in mutants involved in programmed cell death (PCD) demonstrated a tight correlation between this gene's expression and PCD.
AT5G26667	575.346	665.894	675.032	1.15738	1.17326	encodes a uridine 5'-monophosphate (UMP)/cytidine 5'-monophosphate (CMP) kinase. The mRNA is cell-to-cell mobile.
AT5G26670	62.0351	85.4446	96.1131	1.37736	1.54933	Pectinacetylesterase family protein;(source:Araport11)
AT5G26690	305.094	463.391	439.741	1.51885	1.44133	Heavy metal transport/detoxification superfamily protein;(source:Araport11)
AT5G26990	282.461	335.151	351.353	1.18654	1.2439	Drought-responsive family protein;(source:Araport11)
AT5G27290	844.492	940.956	981.116	1.11423	1.16178	stress regulated protein;(source:Araport11)
AT5G27830	361.978	483.086	450.986	1.33457	1.24589	folate receptor family protein;(source:Araport11)
AT5G27950	1617.33	1787.11	1807.58	1.10497	1.11763	P-loop containing nucleoside triphosphate hydrolases superfamily protein;(source:Araport11)
AT5G28237	6.93698	18.3626	58.6422	2.64707	8.45356	Pyridoxal-5-phosphate-dependent enzyme family protein;(source:Araport11)
AT5G28540	6678.37	8458.53	7429.68	1.26656	1.1125	Encodes the luminal binding protein BiP, an ER-localized member of the HSP70 family. BiP is composed of an N-terminal ATP binding domain and a C-terminal domain that binds to hydrophobic patches on improperly/incompletely folded proteins in an ATP-dependent manner. Involved in polar nuclei fusion during proliferation of endosperm nuclei.
AT5G28770	839.593	1023.71	1175.69	1.2193	1.40031	bZIP protein BZO2H3 mRNA, partial cds
AT5G28900	446.295	507.771	478.122	1.13775	1.07131	Calcium-binding EF-hand family protein;(source:Araport11)
AT5G30490	229.869	274.965	268.701	1.19618	1.16893	craniofacial development-like protein;(source:Araport11)
AT5G35080	365.926	469.379	439.617	1.28272	1.20138	Encodes a protein involved in the endoplasmic reticulum-associated degradation of glycoproteins.
AT5G35170	6998.25	7441.55	7497.73	1.06334	1.07137	adenylate kinase family protein;(source:Araport11)
AT5G35200	909.764	1063.07	1122.82	1.16851	1.23418	ENTH/ANTH/VHS superfamily protein;(source:Araport11)
AT5G35560	810.198	938.198	928.74	1.15799	1.14631	DENN (AEX-3) domain-containing protein;(source:Araport11)
AT5G35690	1105.49	1267.45	1165.34	1.14651	1.05414	zinc metalloproteinase-like protein;(source:Araport11)
AT5G35730	439.834	501.858	462.747	1.14102	1.05209	EXS (ERD1/XPR1/SYG1) family protein;(source:Araport11)
AT5G35960	1.15327	8.72265	8.06341	7.56342	6.99179	Protein kinase family protein;(source:Araport11)
AT5G36880	1420.82	1561.58	1398.43	1.09907	0.984241	Encodes a plastidic acetyl-coA synthetase. This enzyme plays a role in converting acetate to acetyl-coA in the plastids. It does not appear to be a major contributor to fatty acid biosynthesis based on mutant phenotypes. The enzyme seems to act as a monomer and may play an important role in preventing the toxic accumulation of fermentation products including acetaldehyde, acetate, and ethanol. It…
AT5G36910	1276.55	2179.93	2284.86	1.70767	1.78988	Encodes a thionin that is expressed at a low basal level in seedlings and shows circadian variation. Predicted to encode a PR (pathogenesis-related) protein. Belongs to the plant thionin (PR-13) family with the following members: At1g66100, At5g36910, At1g72260, At2g15010, At1g12663, At1g12660.
AT5G36930	1374.05	1844.22	1799.01	1.34217	1.30927	Disease resistance protein (TIR-NBS-LRR class) family;(source:Araport11)
AT5G37070	487.471	593.042	589.427	1.21657	1.20915	hypothetical protein (Protein of unknown function, DUF538);(source:Araport11)
AT5G37360	3488.99	3852.85	3929.84	1.10429	1.12635	LOW protein: ammonium transporter 1-like protein;(source:Araport11)
AT5G37370	1010.71	1133.22	1074.88	1.12122	1.0635	encodes a putative splicing factor. Over-expression in yeast and Arabidopsis result in increased tolerance to high salt.
AT5G37480	274.257	322.594	330.237	1.17625	1.20412	maltase-glucoamylase, intestinal protein;(source:Araport11)
AT5G37600	1440.51	1987.65	1666.09	1.37983	1.1566	encodes a cytosolic glutamine synthetase, the enzyme has high affinity with substrate ammonium
AT5G37780	482.875	619.888	551.346	1.28374	1.1418	encodes a calmodulin that is involved in thigmomorphogenesis. Gene expression is rapidly induced upon a variety of abiotic stimuli, including water spray, subirrigation, wind, touch, wounding, or darkness.
AT5G37850	1142.64	1301.37	1297.89	1.13892	1.13587	Encodes a pyridoxal kinase required for root hair development. Mutants are hypersensitive to Na+, K+ and Li+.
AT5G38130	2.35978	12.7142	13.0794	5.38788	5.54265	HXXXD-type acyl-transferase family protein;(source:Araport11)
AT5G38140	427.136	561.243	536.834	1.31397	1.25682	nuclear factor Y, subunit C12;(source:Araport11)
AT5G38200	15.8464	36.5167	21.7345	2.30443	1.37158	Class I glutamine amidotransferase-like superfamily protein;(source:Araport11)
AT5G38480	2977.19	3223.31	3076.03	1.08267	1.0332	general regulatory factor, a 14-3-3 gene
AT5G38660	3806.67	4078.62	4046.51	1.07144	1.06301	mutant has Altered acclimation responses;
AT5G38710	234.892	288.629	298.427	1.22877	1.27049	Methylenetetrahydrofolate reductase family protein;(source:Araport11)
AT5G38990	2862.62	3324.75	3477.18	1.16144	1.21468	Malectin/receptor-like protein kinase family protein;(source:Araport11)
AT5G39020	273.087	364.02	439.864	1.33298	1.61071	Malectin/receptor-like protein kinase family protein;(source:Araport11)
AT5G39040	1123.13	1300.8	1187.41	1.1582	1.05724	Encodes a member of TAP subfamily of ABC transporters that is located in the vacuole. Mutants are hypersensitive to aluminum and the gene product may be important for intracellular movement of some substrate, possibly chelated Al, as part of a mechanism of aluminum sequestration.
AT5G39450	213.481	257.226	281.935	1.20491	1.32066	F-box family protein;(source:Araport11)
AT5G39510	1486.18	1657.52	1519.1	1.11529	1.02215	Encodes a member of SNARE gene family. Homologous with yeast VTI1 and is involved in vesicle transport. Mutant alleles such as sgr4/zig are defective in the shoots response to gravity resulting in a zigzag growth pattern of the stem. Involved in protein trafficking to lytic vacuoles. Can conditionally substitute VTI12 in protein storage vacuole trafficking when plants are devoid of VTI12. The mRN…
AT5G39730	1039.35	1200.08	1068.66	1.15465	1.0282	AIG2-like (avirulence induced gene) family protein;(source:Araport11)
AT5G39790	68.7707	118.545	145.082	1.72377	2.10965	Encodes a chloroplast localized protein that is involved in protein translocation and starch metabolism. PTST helps localize GBSS to the starch granules where GBSS functions in amylose biosynthesis.
AT5G39860	518.483	638.496	676.713	1.23147	1.30518	Encodes PRE1 (PACLOBUTRAZOL RESISTANCE1). PRE1 and IBH1 form a pair of antagonistic HLH/bHLH transcription factors that function downstream of BZR1 to mediate brassinosteroid regulation of cell elongation. BNQ1 is directly and negatively regulated by AP3 and PI in petals.Required for appropriate regulation of flowering time.
AT5G39950	1039.62	1303.26	1226.84	1.2536	1.18009	encodes a cytosolic thioredoxin that reduces disulfide bridges of target proteins by the reversible formation of a disulfide bridge between two neighboring Cys residues present in the active site. Thioredoxins have been found to regulate a variety of biological reactions in prokaryotic and eukaryotic cells.
AT5G40170	1255.92	1571.49	1451.07	1.25126	1.15538	receptor like protein 54;(source:Araport11)
AT5G40230	7.4355	24.7222	27.3931	3.32489	3.6841	nodulin MtN21-like transporter family protein
AT5G40280	229.963	280.484	308.686	1.21969	1.34233	encodes a beta subunit of farnesyl-trans-transferase, which is involved in meristem organization and ABA-mediated signal transduction pathway. Mutant phenotypes have been observed in meristem organization, and response to abscisic acid and drought. The mRNA is cell-to-cell mobile.
AT5G40330	38.3797	60.3664	58.2051	1.57287	1.51656	Encodes a MYB gene that, when overexpressed ectopically, can induce ectopic trichome formation. It is a member of subgroup 15, together with WER and GL1. Members of this subgroup share a conserved motif of 19 amino acids in the putative transcription activation domain at the C-terminal end. The gene is expressed in leaves, stems, flowers, seeds and roots and quite strongly in trichomes. There is …
AT5G40370	1834.69	2024.45	1836.8	1.10343	1.00115	Glutaredoxin family protein;(source:Araport11)
AT5G40500	527.772	668.769	680.261	1.26715	1.28893	hypothetical protein;(source:Araport11)
AT5G40580	686.164	790.61	735.777	1.15222	1.07231	Encodes 20S proteasome beta subunit PBB2 (PBB2).
AT5G40660	206.98	254.18	221.928	1.22804	1.07222	ATP12 protein-like protein;(source:Araport11)
AT5G40670	1146.08	1468.61	1491.52	1.28143	1.30141	PQ-loop repeat family protein / transmembrane family protein;(source:Araport11)
AT5G40720	182.701	240.371	249.613	1.31565	1.36624	C3H4 type zinc finger protein (DUF23);(source:Araport11)
AT5G40760	369.393	464.731	483.011	1.2581	1.30758	Encodes a cytosolic glucose-6-phosphate dehydrogenase that is insensitive to reduction by DTT and whose mRNA is expressed ubiquitously. The mRNA is cell-to-cell mobile.
AT5G40780	599.202	781.22	690.695	1.30377	1.15269	Encodes LHT1 (lysine histidine transporter), a high-affinity transporter for cellular amino acid uptake in both root epidermis and leaf mesophyll.
AT5G40810	2462.68	2687.05	2617.4	1.09111	1.06282	Cytochrome C1 family;(source:Araport11)
AT5G40850	591.586	719.793	822.426	1.21672	1.3902	Encodes a urophorphyrin III methylase that catalyzes S-adenosyl-L-methionine-dependent transmethylation in a multistep process involving the formation of a covalently linked complex with S-adenosyl-L-methionine. The mRNA is cell-to-cell mobile.
AT5G40870	317.643	383.018	376.816	1.20581	1.18629	Encodes a protein that with uridine kinase but not uracil phosphoribosyltransferase activities.
AT5G40910	1656.86	1909.73	1970.21	1.15262	1.18912	Disease resistance protein (TIR-NBS-LRR class) family;(source:Araport11)
AT5G41110	188.503	230.279	233.849	1.22162	1.24056	meiosis chromosome segregation family protein;(source:Araport11)
AT5G41120	35.8833	60.5378	71.9852	1.68707	2.00609	Esterase/lipase/thioesterase family protein;(source:Araport11)
AT5G41140	486.073	580.82	606.165	1.19492	1.24707	Myosin heavy chain-related protein;(source:Araport11)
AT5G41160	25.2852	49.8152	61.3572	1.97013	2.42661	Member of a family of proteins related to PUP1, a purine transporter. May be involved in the transport of purine and purine derivatives such as cytokinins, across the plasma membrane.
AT5G41180	126.485	160.762	157.307	1.27099	1.24368	leucine-rich repeat transmembrane protein kinase family protein;(source:Araport11)
AT5G41210	1547.9	1697.3	1534.08	1.09652	0.991071	Encodes glutathione transferase belonging to the theta class of GSTs. Naming convention according to Wagner et al. (2002).
AT5G41600	427.121	516.272	530.462	1.20873	1.24195	VIRB2-interacting protein 3;(source:Araport11)
AT5G41670	370.939	496.573	498.959	1.33869	1.34512	6-phosphogluconate dehydrogenase family protein;(source:Araport11)
AT5G42020	4570.93	5687.52	5484.82	1.24428	1.19994	Luminal binding protein (BiP2) involved in polar nuclei fusion during proliferation of endosperm nuclei.
AT5G42050	4922.73	5563.2	9101.09	1.1301	1.84879	Stress responsive asparagine-rich protein. Binds to PevD (Verticillium dahliae ) fungal effector protein. NRP interacts with CRY2, leading to increased cytoplasmic accumulation of CRY2 in a blue light-independent manner (PMID:28633330).
AT5G42250	662.22	902.268	995.723	1.36249	1.50361	Zinc-binding alcohol dehydrogenase family protein;(source:Araport11)
AT5G42280	19.6982	34.7392	33.4888	1.76358	1.7001	Cysteine/Histidine-rich C1 domain family protein;(source:Araport11)
AT5G42460	104.896	142.566	128.74	1.35912	1.22731	F-box and associated interaction domains-containing protein;(source:Araport11)
AT5G42530	14210.7	24939.8	21516.7	1.75501	1.51412	hypothetical protein;(source:Araport11)
AT5G42540	1540.01	1703.76	1771.8	1.10633	1.15051	Encodes a protein with similarity to yeast 5'-3'exonucleases and can functionally complement the yeast mutations. In Arabidopsis XRN2 acts as a suppressor of posttranscriptional gene silencing.
AT5G42650	4305.74	5112.07	7488.89	1.18727	1.73928	Encodes a member of the cytochrome p450 CYP74 gene family that functions as an allene oxide synthase. This enzyme catalyzes dehydration of the hydroperoxide to an unstable allene oxide in the JA biosynthetic pathway. It shows a dual catalytic activity, the major one being a 13-AOS but also expressing a 9-AOS activity. CFA-Leu, CFA-Val, CFA-Met and CFA-Ala can induce the expression of AOS.
AT5G42720	216.115	263.532	224.261	1.21941	1.03769	Glycosyl hydrolase family 17 protein;(source:Araport11)
AT5G42800	82.3753	823.038	394.432	9.99132	4.78823	dihydroflavonol reductase. Catalyzes the conversion of dihydroquercetin to leucocyanidin in the biosynthesis of anthocyanins. Not expressed in roots (qRT-PCR). The mRNA is cell-to-cell mobile.
AT5G42830	307.448	510.733	493.244	1.6612	1.60432	HXXXD-type acyl-transferase family protein;(source:Araport11)
AT5G42860	46.4121	87.9797	79.9016	1.89562	1.72157	CC2 is a plant specific gene that interacts with with the cellulose synthase complex and microtubules. It appears to play a role in localizing CESA to the membrane, microtuble dynamics , particularly during salt stress.
AT5G43100	1016.27	1127.73	1161.05	1.10967	1.14246	Eukaryotic aspartyl protease family protein;(source:Araport11)
AT5G43240	9.92489	23.4062	17.3706	2.35833	1.7502	hypothetical protein (DUF674);(source:Araport11)
AT5G43440	228.257	413.539	385.271	1.81172	1.68788	encodes a protein whose sequence is similar to ACC oxidase
AT5G43470	4261.81	4764.74	5202.91	1.11801	1.22082	Confers resistance to Peronospora parasitica. In arabidopsis ecotype Dijon-17, HRT-mediated signaling is dependent on light for the induction of hypersensitive response and resistance to turnip crinkle virus.
AT5G43750	2417.1	2694.64	2571.16	1.11482	1.06374	NAD(P)H dehydrogenase 18;(source:Araport11)
AT5G43830	1570.26	1897.25	1887.19	1.20824	1.20183	aluminum induced protein with YGL and LRDR motifs;(source:Araport11)
AT5G43990	56.2028	82.1786	85.1949	1.46218	1.51585	Encodes SUVR2, one of the four closely related Arabidopsis SUVR proteins that belong to the SU(VAR)3-9 subgroup of SET-domain proteins. Proteins containing the evolutionarily conserved SET domain are involved in regulation of eukaryotic gene expression and chromatin structure through their histone lysine methyltransferase (HMTase) activity. SUVR1, SUVR2 and SUVR4 proteins contain a novel domain a…
AT5G44070	1077.98	1421.67	1776.39	1.31884	1.64789	Phytochelatin synthase gene confers tolerance to cadmium ions. Catalyzes phytochelatin (PC) synthesis from glutathione (GSH) in the presence of Cd2+, Zn2+, Cu2+ and Fe3+, but not by Co2+ or Ni2+. The mRNA is cell-to-cell mobile.
AT5G44290	2051.21	2225.7	2432.89	1.08507	1.18608	Protein kinase superfamily protein;(source:Araport11)
AT5G44390	113.067	166.058	113.109	1.46866	1.00037	FAD-binding Berberine family protein;(source:Araport11)
AT5G44400	211.279	354.022	251.965	1.67562	1.19257	FAD-binding Berberine family protein;(source:Araport11)
AT5G44510	1182.42	1338.51	1279.9	1.13201	1.08244	Encodes TAO1 (Target of AvrB Operation), a TIR-NB-LRR protein that contributes to disease resistance induced by the Pseudomonas syringae effector AvrB.
AT5G44568	719.864	1135.85	1172.09	1.57787	1.62821	transmembrane protein;(source:Araport11)
AT5G44680	549.56	666.567	776.871	1.21291	1.41362	DNA glycosylase superfamily protein;(source:Araport11)
AT5G44720	1012.68	1211.73	1206.78	1.19655	1.19167	Molybdenum cofactor sulfurase family protein;(source:Araport11)
AT5G44820	297.567	441.282	377.431	1.48297	1.26839	Nucleotide-diphospho-sugar transferase family protein;(source:Araport11)
AT5G45000	57.253	105.446	126.25	1.84175	2.20512	Disease resistance protein (TIR-NBS-LRR class) family;(source:Araport11)
AT5G45100	352.66	438.269	476.847	1.24275	1.35215	Encodes one of the BRGs (BOI-related gene) involved in resistance to Botrytis cinerea.
AT5G45110	707.491	967.354	2018.5	1.3673	2.85305	Encodes NPR3, a paralog of NPR1. Involved in negative regulation of defense responses against bacterial and oomycete pathogens. npr3 mutants has elevated level of PR1 expression. Interacts with TGA2, TGA3, TGA5 and TGA6 in yeast two hybrid assays. NPR3 and NPR4 are receptors for the immune signal salicylic acid. The mRNA is cell-to-cell mobile.
AT5G45130	1128.25	1320.69	1374.28	1.17056	1.21806	small GTP binding protein The mRNA is cell-to-cell mobile.
AT5G45380	1685.49	1951.7	1976.06	1.15794	1.17239	urea-proton symporter DEGRADATION OF UREA 3 (DUR3);(source:Araport11)
AT5G45410	1349.48	1647.84	1519.8	1.2211	1.12621	zinc finger B-box protein;(source:Araport11)
AT5G45490	574.373	743.408	818.944	1.29429	1.4258	P-loop containing nucleoside triphosphate hydrolases superfamily protein;(source:Araport11)
AT5G45500	1444.48	1910.82	1915.52	1.32284	1.3261	RNI-like superfamily protein;(source:Araport11)
AT5G45510	5204.08	7002.77	7166.71	1.34563	1.37713	Leucine-rich repeat (LRR) family protein;(source:Araport11)
AT5G45520	155.033	214.968	188.59	1.3866	1.21645	Leucine-rich repeat (LRR) family protein;(source:Araport11)
AT5G45550	681.176	800.766	815.295	1.17556	1.19689	Encodes a gene product involved in both sporogenesis and gametogenesis and is required for the normal progression of megasporogenesis and microsporogenesis. Additional alleles were isolated in a screen for enhancers of PID and genetic analysis indicates a role for MOB1A in auxin mediated signaling.
AT5G45800	1444.9	1681.71	1447.5	1.16389	1.0018	Leucine-rich repeat protein kinase family protein;(source:Araport11)
AT5G45810		5.09431	6.72548	#DIV/0!	#DIV/0!	Encodes a member of the SNF1-related kinase (SnRK) gene family (SnRK3.5), which has also been reported as a member of the CBL-interacting protein kinases (CIPK19).
AT5G45820	739.299	1049.75	1054.32	1.41993	1.42611	Encodes a CBL-interacting serine/threonine protein kinase comprised of an N-terminal kinase catalytic domain similar to SNF1/AMPK and a unique C-terminal regulatory domain.
AT5G45950	1034.77	1196.41	1365.05	1.15621	1.31917	GDSL-motif esterase/acyltransferase/lipase. Enzyme group with broad substrate specificity that may catalyze acyltransfer or hydrolase reactions with lipid and non-lipid substrates.
AT5G46190	799.003	915.429	845.785	1.14571	1.05855	RNA-binding KH domain-containing protein;(source:Araport11)
AT5G46230	193.475	247.173	205.955	1.27754	1.06451	hypothetical protein (Protein of unknown function, DUF538);(source:Araport11)
AT5G46330	212.965	253.192	263.897	1.18889	1.23916	Encodes a leucine-rich repeat serine/threonine protein kinase that is expressed ubiquitously. FLS2 is involved in MAP kinase signalling relay involved in innate immunity. Essential in the perception of flagellin, a potent elicitor of the defense response. FLS2 is directed for degradation by the bacterial ubiquitin ligase AvrPtoB. The mRNA is cell-to-cell mobile.
AT5G46470	2511.12	3598.34	3978.6	1.43296	1.58439	Encodes RPS6 (RESISTANT TO P. SYRINGAE 6), a member of the TIR-NBS-LRR class resistance protein. The mRNA is cell-to-cell mobile.
AT5G46500	526.193	608.298	686.046	1.15603	1.30379	protein VARIATION IN COMPOUND TRIGGERED ROOT growth protein;(source:Araport11)
AT5G46530	10.4095	23.8426	22.2701	2.29046	2.1394	AWPM-19-like family protein;(source:Araport11)
AT5G46630	1475.65	1705.74	1798.15	1.15592	1.21855	clathrin adaptor complexes medium subunit family protein, contains Pfam profile: PF00928 adaptor complexes medium subunit family; similar to micro-adaptins of clathrin coated vesicle adaptor complexes
AT5G46710	23.2506	42.9389	144.132	1.84678	6.19909	PLATZ transcription factor family protein;(source:Araport11)
AT5G46750	938.901	1046.98	1014.3	1.11511	1.0803	A member of ARF GAP domain (AGD), A thaliana has 15 members, grouped into four classes. The mRNA is cell-to-cell mobile.
[truncated: 1,782 more rows]
