# Supplementary material for: Systemic signaling during abiotic stress combination in plants
Source: Proc Natl Acad Sci U S A. 2020 May 29;117(24):13810–20. doi: 10.1073/pnas.2005077117 (PMC7306788; doi:10.1073/pnas.2005077117)
Supplement: Supplementary File [file pnas.2005077117.sd03.xlsx]

## Sheet: 3
Dataset 3. Transcripts significantly upregulated (p < 0.05) in local leaves simultaneously subjected to high light and heat stress (HL+HS) for 2 and 8 min.
genes	control_counts	2min_counts	8min_counts	Fold change 2 min	Fold change 8 min	Gene_description
AT1G01080	1289.42	1580.8	1269.81	1.22597	0.98479	RNA-binding (RRM/RBD/RNP motifs) family protein;(source:Araport11)
AT1G01110	20.2592	34.4449	34.4346	1.70021	1.6997	IQ-domain 18;(source:Araport11)
AT1G01220	644.309	747.676	659.685	1.16043	1.02386	Encodes a bifunctional enzyme that has both L-fucokinase and GDP-L-fucose pyrophosphorylase activities. It catalyzes the two steps of the L-fucose salvage pathway for the generation of activated GDP-L-fucose. This pathway seems to be of minor importance for cell wall polysaccharide biosynthesis compared to the de novo GDP-L-fucose biosynthesis pathway in Arabidopsis.
AT1G01230	375.124	467.016	401.043	1.24496	1.06909	ORM1 is an ER localized orosomucoid-like protein involved in sphingolipid homeostasis.
AT1G01240	370.375	633.974	660.758	1.71171	1.78403	transmembrane protein;(source:Araport11)
AT1G01310	1.17989	8.71399	25.144	7.38542	21.3104	CAP (Cysteine-rich secretory proteins, Antigen 5, and Pathogenesis-related 1 protein) superfamily protein;(source:Araport11)
AT1G01430	1599.19	2085.4	1608.29	1.30403	1.00569	Encodes a member of the TBL (TRICHOME BIREFRINGENCE-LIKE) gene family containing a plant-specific DUF231 (domain of unknown function) domain. TBL gene family has 46 members, two of which (TBR/AT5G06700 and TBL3/AT5G01360) have been shown to be involved in the synthesis and deposition of secondary wall cellulose, presumably by influencing the esterification state of pectic polymers. A nomenclature…
AT1G01470	897.935	1053.11	1273.53	1.17281	1.41829	Encodes late-embryogenesis abundant protein whose mRNA levels are induced in response to wounding and light stress. Might be involved in protection against desiccation.
AT1G01500	216.093	275.624	268.317	1.27549	1.24167	Erythronate-4-phosphate dehydrogenase family protein;(source:Araport11)
AT1G01510	528.537	604.662	590.473	1.14403	1.11718	Encodes a homolog of human CtBP. Mutant has longer and thicker leaves than wild type. Involved in controlling polar cell expansion in the leaf width direction. It has been shown to localize to cytosolic stress granules and is involved in their formation.
AT1G01570	20.2893	35.6201	24.188	1.75561	1.19216	transferring glycosyl group transferase (DUF604);(source:Araport11)
AT1G01620	5270.45	5748.75	4906.74	1.09075	0.930991	a member of the plasma membrane intrinsic protein subfamily PIP1. localizes to the plasma membrane and exhibits water transport activity in Xenopus oocyte. expressed ubiquitously and protein level decreases slightly during leaf development.
AT1G01790	6481.71	7899.33	7328.53	1.21871	1.13065	Encodes a member of the cation/proton antiporters-2 antiporter superfamily, the K efflux antiporter KEA1 that is localized to the chloroplast envelope.
AT1G01970	729.99	826.579	662.445	1.13231	0.90747	Tetratricopeptide repeat (TPR)-like superfamily protein;(source:Araport11)
AT1G02130	818.576	948.087	899.269	1.15822	1.09858	Belongs to the Rab1 GTPase subfamily. This small GTP-binding protein is required in ER to Golgi transportation.
AT1G02150	1851.62	2067.74	1893.06	1.11672	1.02238	Tetratricopeptide repeat (TPR)-like superfamily protein;(source:Araport11)
AT1G02205	4685.93	5809.03	5063.3	1.23968	1.08053	Expression of the CER1 gene associated with production of stem epicuticular wax and pollen fertility. Biochemical studies showed that cer1 mutants are blocked in the conversion of stem wax C30 aldehydes to C29 alkanes, and they also lack the secondary alcohols and ketones. These suggested the CER1 protein is an aldehyde decarbonylase, but the exact molecular function of this protein remains to be…
AT1G02280	854.798	933.36	854.005	1.09191	0.999072	Encodes a GTP-binding GTP-ase. Component of the chloroplast protein import machinery. Required for import of POR B into plastids. Toc33 phosphorylation may not play an important role in vivo.
AT1G02300	203.782	348.327	286.883	1.70931	1.40779	Encodes a capase involved in stress induced cell death.
AT1G02340	425.084	532.935	431.226	1.25372	1.01445	Encodes a light-inducible, nuclear bHLH protein involved in phytochrome signaling. Mutants exhibit a long-hypocotyl phenotype only under far-red light but not under red light and are defective in other phytochrome A-related responses. Mutants also show blue light response defects. HFR1 interacts with COP1, co-localizes to the nuclear specks and is ubiquinated by COP1.
AT1G02350	32.5219	62.507	39.6024	1.922	1.21772	protoporphyrinogen oxidase-like protein;(source:Araport11)
AT1G02610	101.419	146.499	126.038	1.4445	1.24275	RING/FYVE/PHD zinc finger superfamily protein;(source:Araport11)
AT1G02640	125.55	162.013	116.42	1.29043	0.92728	encodes a protein similar to a beta-xylosidase located in the extracellular matrix. This is a member of glycosyl hydrolase family 3 and has six other closely related members.
AT1G02660	72.7166	107.858	318.123	1.48327	4.37483	alpha/beta-Hydrolases superfamily protein;(source:Araport11)
AT1G02730	81.354	120.339	66.554	1.4792	0.818079	Encodes a gene similar to cellulose synthase. Knock-out mutant has reduced growth, reduced xylan level and reduced xylan synthase activity in stems.It's expression is cell cycle dependent and it appears to function in cell plate formation.
AT1G03000	711.858	833.751	765.715	1.17123	1.07566	Encodes an apparent ATPase similar to yeast and human protein required for peroxisomal biogenesis. May facilitate recycling of PEX5, the peroxisomal matrix protein receptor, and thereby promote peroxisomal matrix protein import.
AT1G03090	507.522	594.169	487.521	1.17072	0.960591	MCCA is the biotinylated subunit of the dimer MCCase, which is involved in leucine degradation. Both subunits are nuclear coded and the active enzyme is located in the mitochondrion.
AT1G03130	18277.8	22898	22505.6	1.25277	1.2313	Encodes a protein predicted by sequence similarity with spinach PsaD to be photosystem I reaction center subunit II (PsaD2)
AT1G03140	728.491	837.779	838.406	1.15002	1.15088	splicing factor Prp18 family protein;(source:Araport11)
AT1G03160	1558.62	1758.66	1773.89	1.12835	1.13812	A new plant-specific member of the dynamin superfamily; defines a new protein class within the dynamin superfamily of membrane remodeling GTPases that regulates organization of the thylakoid network in plants. Targeted to chloroplasts and associated with thylakoid and envelope membranes as punctate structures. Knockout mutants have abnormalities in chloroplast and thylakoid morphology, including …
AT1G03220	378.888	445.387	505.085	1.17551	1.33307	Eukaryotic aspartyl protease family protein;(source:Araport11)
AT1G03230	157.345	194.944	198.925	1.23896	1.26426	Eukaryotic aspartyl protease family protein;(source:Araport11)
AT1G03310	1309.11	1808.74	1649.1	1.38165	1.25971	Encodes a protein with strong similarity to isoamylase (EC:3.2.1.68) however lacks critical residues known to be important for activity. Appears to co localize with ISA1 in the chloroplast isoamylase complex. Mutations in this gene cause the loss of detectable isoamylase activity and the disruption of normal starch structure. It has been postulated that AtISA2 interacts with AtISA1 to form the Is…
AT1G03380	2374.22	2662.8	2538.41	1.12155	1.06916	yeast autophagy 18 G-like protein;(source:Araport11)
AT1G03475	2609.17	2967.64	2682.58	1.13739	1.02814	Encodes coproporphyrinogen III oxidase, a key enzyme in the biosynthetic pathway of chlorophyll and heme, a tetrapyrrole pathway. Mutants express cytological and molecular markers associated with the defense responses, usually activated by pathogen infection.
AT1G03600	7335.85	8243.27	8261.85	1.1237	1.12623	PSB27 is a chloroplast lumen localized protein that is involved in adaptation to changes in light intensity.
AT1G03610	939.883	1070.68	1077.26	1.13917	1.14616	plant/protein (DUF789);(source:Araport11)
AT1G03630	5731.64	6717.68	6429.68	1.17203	1.12179	Encodes for a protein with protochlorophyllide oxidoreductase activity. The enzyme is NADPH- and light-dependent.
AT1G03680	5968.05	7356.24	6981.29	1.2326	1.16978	encodes a chloroplast thioredoxin similar to prokaryotic thioredoxins.
AT1G03740	739.499	832.567	851.474	1.12585	1.15142	Protein kinase superfamily protein;(source:Araport11)
AT1G03930	1235	1530.24	1311.04	1.23906	1.06157	Phosphorylates serine, threonine, and tyrosine
AT1G04160	134.334	182.411	185.124	1.35789	1.37809	Encodes a member of the type XI myosin protein family involved in root hair elongation.
AT1G04313	6.89187	27.5204	23.031	3.99317	3.34176	None;(source:Araport11)
AT1G04323	12.1192	25.5303	29.417	2.1066	2.42731	None;(source:Araport11)
AT1G04350	4214.08	4483.44	4331.06	1.06392	1.02776	encodes a protein whose sequence is similar to 2-oxoglutarate-dependent dioxygenase
AT1G04390	348.541	420.001	304.075	1.20503	0.872422	BTB/POZ domain-containing protein;(source:Araport11)
AT1G04400	1994.6	2281.66	2166.1	1.14392	1.08598	Blue light receptor mediating blue-light regulated cotyledon expansion and flowering time. Positive regulator of the flowering-time gene CONSTANS. This gene possesses a light-induced CNT2 N-terminal homodimerisation domain.Involved in blue-light induced stomatal opening. Involved in triggering chromatin decondensation. An 80-residue motif (NC80) is sufficient to confer CRY2's physiological functi…
AT1G04420	2022.93	2643.84	2235.02	1.30694	1.10485	NAD(P)-linked oxidoreductase superfamily protein;(source:Araport11)
AT1G04430	1512.76	1906.14	1545.92	1.26004	1.02192	S-adenosyl-L-methionine-dependent methyltransferases superfamily protein;(source:Araport11)
AT1G04630	326.292	394.406	362.374	1.20875	1.11058	GRIM-19 protein;(source:Araport11)
AT1G04680	713.467	818.45	672.06	1.14714	0.941964	Pectin lyase-like superfamily protein;(source:Araport11)
AT1G04730	38.8875	59.5341	46.436	1.53093	1.19411	Necessary for sister chromatid cohesion. Acts in synergy with ETG1.
AT1G04800	8.77625	32.1195	31.7557	3.65982	3.61836	glycine-rich protein;(source:Araport11)
AT1G04820	3245.69	3759.15	3221.65	1.15819	0.992593	Encodes an alpha tubulin isoform that is expressed in roots, leaves and flowers.
AT1G05010	3906.82	4340.5	3737.67	1.11101	0.956703	Encodes 1-aminocyclopropane-1-carboxylate oxidase
AT1G05035	12.7115	33.0919	39.1739	2.60332	3.08178	hypothetical protein;(source:Araport11)
AT1G05190	6755.45	8028.43	7235.25	1.18844	1.07102	Encodes the plastid 50S ribosomal protein L6.
AT1G05320	455.313	617.7	484.001	1.35665	1.06301	myosin heavy chain, embryonic smooth protein;(source:Araport11)
AT1G05460	267.387	322.211	309.537	1.20503	1.15763	Encodes a protein with similarity to RNA helicases. Mutants are defective in post-transcriptional gene silencing.
AT1G05467	20.4004	34.1102	23.438	1.67203	1.1489	Natural antisense transcript overlaps with AT1G19130;(source:Araport11)
AT1G05500	849.527	998.874	1001.78	1.1758	1.17922	Encodes a endomembrane-localized synaptotagmin. Synaptotagmin family proteins are calcium sensors that regulate exocytosis in mammalian cells.
AT1G05620	77.1098	101.732	103.923	1.31931	1.34773	Encodes a cytosolic inosine nucleoside hydrolase. Transcript levels for this gene are elevated in older leaves suggesting that it may play a role in purine catabolism during senescence.
AT1G05805	211.118	295.183	276.677	1.39819	1.31053	basic helix-loop-helix (bHLH) DNA-binding superfamily protein;(source:Araport11)
AT1G05850	8533.96	11321.4	10039.8	1.32663	1.17645	Encodes an endo chitinase-like protein AtCTL1. Essential for tolerance to heat, salt and drought stresses. Also involved in root hair development, cell expansion and response to cytokinin. Allelic to erh2. 11 alleles described in Hauser (1995). Mutant is defective in acquired thermotolerance, appears semidwarf throughout its life cycle and has extra lateral branches. There are two EMS alleles. Ex…
AT1G06040	6606.68	7778.87	7531.93	1.17743	1.14005	Encodes salt tolerance protein (STO) which confers salt tolerance to yeast cells. Fully complements calcineurin deficient yeast but does not encode a phosphoprotein phosphatase. Sequence has similarities to CONSTANS. STO co-localizes with COP1 and plays a role in light signaling.STO transcript levels are regulated by photoperiod and phtyohormones. STO competes with FLC in the regulation of floral…
AT1G06060	423.287	487.998	446.556	1.15288	1.05497	LisH and RanBPM domains containing protein;(source:Araport11)
AT1G06110	703.79	832.86	777.788	1.18339	1.10514	SKP1/ASK-interacting protein 16;(source:Araport11)
AT1G06460	1850.27	2235.65	2139.89	1.20829	1.15653	ACD32.1 encodes an alpha-crystallin domain containing protein with homology to small heat shock proteins.
AT1G06550	657.655	849.851	703.366	1.29224	1.06951	ATP-dependent caseinolytic (Clp) protease/crotonase family protein;(source:Araport11)
AT1G06640	767.157	943.55	1153.63	1.22993	1.50378	encodes a protein whose sequence is similar to a 2-oxoglutarate-dependent dioxygenase The mRNA is cell-to-cell mobile.
AT1G06680	100008	128569	120516	1.28558	1.20506	Encodes a 23 kD extrinsic protein that is part of photosystem II and participates in the regulation of oxygen evolution. Phosphorylation of this protein is dependent on calcium. In plsp1-1 mutant plastids, the nonmature form of the protein localizes in the stroma. The mRNA is cell-to-cell mobile.
AT1G06690	2988.29	3231.31	3348.88	1.08133	1.12067	NAD(P)-linked oxidoreductase superfamily protein;(source:Araport11)
AT1G06700	1271.91	1407.27	1331.67	1.10642	1.04698	Protein kinase superfamily protein;(source:Araport11)
AT1G06820	1383.96	1501.45	1438.49	1.08489	1.0394	Encodes carotenoid isomerase. Catalyzes the isomerization of poly-cis-carotenoids to all-trans-carotenoids. Together with PDS and ZDS, CRTiso is required to complete the synthesis of lycopene from phytoene.
AT1G06850	68.5545	96.4312	65.4665	1.40663	0.954954	basic leucine-zipper 52;(source:Araport11)
AT1G06900	815.768	922.685	814.428	1.13106	0.998358	Insulinase (Peptidase family M16) family protein;(source:Araport11)
AT1G06960	185.626	230.518	218.746	1.24184	1.17842	RNA-binding (RRM/RBD/RNP motifs) family protein;(source:Araport11)
AT1G07240	324.569	379.597	289.863	1.16954	0.893072	Encodes a UDP-glucosyltransferase that plays a role in abscisic acid (ABA) glucosylation from ABA to ABA-glucose ester and regulates ABA homeostasis, thereby influencing the ABA signal network.
AT1G07280	2679.32	3083.36	2498.92	1.1508	0.932672	Tetratricopeptide repeat (TPR)-like superfamily protein;(source:Araport11)
AT1G07320	5216.71	5933.47	5383.29	1.1374	1.03193	encodes a plastid ribosomal protein L4
AT1G07420	163.494	202.758	194.877	1.24016	1.19195	Arabidopsis thaliana sterol 4-alpha-methyl-oxidase mRNA. The sterol 4alpha-methyl oxidase2 family proteins SMO2-1 and SMO2-2 function partially through effects on auxin accumulation, auxin response and PIN1 expression to regulate embryogenesis in Arabidopsis.
AT1G07440	1766.51	2015.88	2083.12	1.14117	1.17923	NAD(P)-binding Rossmann-fold superfamily protein;(source:Araport11)
AT1G07450	84.0363	113.142	103.287	1.34635	1.22907	NAD(P)-binding Rossmann-fold superfamily protein;(source:Araport11)
AT1G07590	7465.24	8443.78	7697.66	1.13108	1.03113	Tetratricopeptide repeat (TPR)-like superfamily protein;(source:Araport11)
AT1G07743	22.0175	39.9317	44.8906	1.81364	2.03886	Natural antisense transcript overlaps with AT1G51402;(source:Araport11)
AT1G07750	488.911	572.936	588.36	1.17186	1.20341	RmlC-like cupins superfamily protein;(source:Araport11)
AT1G07820	356.214	411.733	318.652	1.15586	0.894552	Histone superfamily protein;(source:Araport11)
AT1G08040	393.922	468.022	460.957	1.18811	1.17017	trimethylguanosine synthase (DUF707);(source:Araport11)
AT1G08110	2605.56	2834.96	2834.72	1.08804	1.08795	Encodes a Zn2+ dependent glyoxylase.
AT1G08200	4165.45	5110.88	5008.63	1.22697	1.20242	Encodes a putative UDP-D-apiose/UPD-D-xylose synthetase.
AT1G08380	43928.4	58887.6	57347.8	1.34054	1.30548	Encodes subunit O of photosystem I.
AT1G08390	54.6401	85.4729	73.1037	1.56429	1.33791	Involved in preserving the stability of 45S rDNA repeats.
AT1G08465	220.185	277.66	243.504	1.26103	1.1059	Member of the YABBY family of Arabidopsis proteins involved in the abaxial cell fate specification in lateral organs
AT1G08520	4640.89	5772.78	5170.36	1.24389	1.11409	Encodes the CHLD subunit of the Mg-chelatase enzyme involved in chlorophyll biosynthesis. Lines carrying recessive mutations of this locus are white and seedling lethal.
AT1G08540	2604.13	2902.89	2684.23	1.11473	1.03076	Enodes a subunit of chloroplast RNA polymerase, confers the ability to recognize promoter sequences on the core enzyme. SIG1 is induced by red and blue light.
AT1G08550	1004.99	1592.1	1426.88	1.58418	1.41979	Violaxanthin deepoxidase involved in xanthophyll cycle.Two major consequences of the npq1 mutation are the absence of zeaxanthin formation in strong light and the partial inhibition of the quenching of singlet excited chlorophylls in the photosystem II light-harvesting complex
AT1G08660	350.469	408.05	386.662	1.1643	1.10327	Encodes a sialyltransferase-like protein that is localized to the Golgi apparatus and is involved in pollen tube growth and pollen germination.
AT1G08680	760.608	871.073	853.745	1.14523	1.12245	A member of ARF GAP domain (AGD), A thaliana has 15 members, grouped into four classes. AGD14 belongs to the class 4, together with AGD15.
AT1G08900	833.863	958.029	870.977	1.1489	1.04451	Major facilitator superfamily protein;(source:Araport11)
AT1G08920	121.137	172.491	227.448	1.42394	1.87762	Encodes ESL1, a transporter for monosaccharides.
AT1G08980	481.236	653.035	563.984	1.35699	1.17195	Encodes an enzyme with similarity to bacterial acylamidohydrolases and exhibits indole-3-acetamide amidohydrolase activity in vitro. This enzyme may be involved in the in vivo biosynthesis of indole-acetic acid from indole-3-acetamide, a native metabolite of A. thaliana. It appears to exist as a monomer.
AT1G09010	1658.48	2075.13	1979.43	1.25122	1.19352	glycoside hydrolase family 2 protein;(source:Araport11)
AT1G09060	1179.04	1339.19	1357.66	1.13583	1.15149	JMJ24 is a nuclear localized JmjC domain containing protein. It has been shown to bind to transcribed regions AtSN1 and solo LTR and the promoter of SDC. JMJ24 appears to regulate basal levels of transcription of silenced loci in part by controlling methylation in heterochromatic regions.
AT1G09130	5074.36	5390.33	5682.22	1.06227	1.11979	ATP-dependent caseinolytic (Clp) protease/crotonase family protein;(source:Araport11)
AT1G09310	25373.2	30021.8	29289.3	1.18321	1.15434	plant/protein (Protein of unknown function, DUF538);(source:Araport11)
AT1G09340	24268.1	29425.5	28738.8	1.21251	1.18422	Encodes CHLOROPLAST RNA BINDING (CRB), a putative RNA-binding protein. CRB is important for the proper functioning of the chloroplast. Mutations in CRB also affects the circadian system, altering the expression of both oscillator and output genes. The mRNA is cell-to-cell mobile.
AT1G09350	25.5259	64.5271	53.8449	2.52791	2.10942	Predicted to encode a galactinol synthase
AT1G09390	272.718	426.744	325.307	1.56478	1.19283	GDSL-motif esterase/acyltransferase/lipase. Enzyme group with broad substrate specificity that may catalyze acyltransfer or hydrolase reactions with lipid and non-lipid substrates.
AT1G09440	289.112	408.321	377.569	1.41233	1.30596	Protein kinase superfamily protein;(source:Araport11)
AT1G09490	1079.38	1209.69	1227.56	1.12072	1.13728	similar to Eucalyptus gunnii alcohol dehydrogenase of unknown physiological function (GI:1143445), Vigna unguiculata (gi:1854445), NOT a cinnamyl-alcohol dehydrogenase; Location of EST gb:H37170, gb:H77227 and gb:AA605565
AT1G09530	178.856	215.902	222.363	1.20713	1.24325	Transcription factor interacting with photoreceptors phyA and phyB. Forms a ternary complex in vitro with G-box element of the promoters of LHY, CCA1. Acts as a negative regulator of phyB signalling. It degrades rapidly after irradiation of dark grown seedlings in a process controlled by phytochromes. Does not play a significant role in controlling light input and function of the circadian clockw…
AT1G09570	1626.91	1842.53	1579.77	1.13253	0.971027	Light-labile cytoplasmic red/far-red light photoreceptor involved in the regulation of photomorphogenesis. It exists in two inter-convertible forms: Pr and Pfr (active) and functions as a dimer.The N terminus carries a single tetrapyrrole chromophore, and the C terminus is involved in dimerization. It is the sole photoreceptor mediating the FR high irradiance response (HIR). Major regulator in re…
AT1G09580	60.824	100.446	71.1382	1.65142	1.16958	emp24/gp25L/p24 family/GOLD family protein;(source:Araport11)
AT1G09750	494.549	576.823	566.278	1.16636	1.14504	Eukaryotic aspartyl protease family protein;(source:Araport11)
AT1G09795	1149.19	1244.85	1190.56	1.08323	1.03599	ATP phosphoribosyl transferase, catalyses first step of histidine biosynthesis
AT1G10090	464.83	627.278	642.267	1.34948	1.38172	Early-responsive to dehydration stress protein (ERD4);(source:Araport11)
AT1G10200	506.447	638.386	568.647	1.26052	1.12282	Encodes a member of the Arabidopsis LIM proteins: a family of actin bundlers with distinct expression patterns. WLIM1, WLIM2a, and WLIM2b are widely expressed, whereas PLIM2a, PLIM2b, and PLIM2c are predominantly expressed in pollen. Regulates actin cytoskeleton organization.
AT1G10360	1497.3	1613.14	1673.86	1.07737	1.11792	Encodes glutathione transferase belonging to the tau class of GSTs. Naming convention according to Wagner et al. (2002).
AT1G10570	452.577	529.567	473.705	1.17011	1.04668	Encodes a deSUMOylating enzyme. In vitro it has both peptidase activity and isopeptidase activity: it can cleave the C-terminal residues from SUMO to activate it for attachment to a target protein and it can also act on the isopeptide bond between SUMO and another protein. sYFP:OTS2 protein accumulates in nuclei in a punctate pattern. Double mutant analysis with ULP1D/OTS1 indicates that these ge…
AT1G10630	747.413	840.912	809.341	1.1251	1.08286	A member of ARF GTPase family. A thaliana has 21 members of this family, known to be essential for vesicle coating and uncoating and functions in GTP-binding. Gene encoding ADP-ribosylation factor and similar to other ARFs and ARF-like proteins. The gene is shown to play a role in cell division, cell expansion and cellulose production using antisense construct.
AT1G10640	28.4247	103.293	55.4774	3.6339	1.95173	Pectin lyase-like superfamily protein;(source:Araport11)
AT1G10657	72.396	137.332	111.204	1.89696	1.53605	transmembrane protein;(source:Araport11)
AT1G10670	2932.08	3598.86	3069.61	1.22741	1.0469	One of the three genes encoding subunit A of the trimeric protein ATP Citrate Lyase. Antisense ACLA-1 plants cause a reduction in cytosolic acetyl-CoA metabolism and have upregulation of stress-related genes and down-regulation of primary metabolism and growth genes, suggesting the mutation restricts normal growth and developmental processes and puts the plant into a state of stress.
AT1G10700	169.772	261.122	281.011	1.53808	1.65523	Encodes a P-independent phosphoribosyl pyrophosphate (PRPP) synthase.
AT1G10760	4804.78	6003.26	5620.53	1.24943	1.16978	Encodes an &#945;-glucan, water dikinase required for starch degradation. Involved in cold-induced freezing tolerance. Mutations that eliminate the GWD protein or affect the dikinase domain of the enzyme dramatically reduce both the amount of phosphate in the amylopectin and the rate of starch degradation. Mature leaves of these mutants accumulate amounts of starch up to seven times greater than …
AT1G10900	2786.44	3137.87	3151.45	1.12612	1.131	Phosphatidylinositol-4-phosphate 5-kinase family protein;(source:Araport11)
AT1G10910	993.462	1149.91	1032.93	1.15747	1.03973	Pentatricopeptide repeat (PPR) superfamily protein;(source:Araport11)
AT1G10930	177.789	249.334	198.594	1.40241	1.11702	DNA helicase involved in the maintenance of genome stability by modulation of the DNA damage response and suppression of homologous recombination.
AT1G11070	15.7075	26.6419	27.1198	1.69613	1.72655	hydroxyproline-rich glycoprotein family protein;(source:Araport11)
AT1G11130	355.71	418.132	389.354	1.17549	1.09458	Encodes a receptor-like kinase protein with a predicted extracellular domain of six leucine-rich repeats and an intracellular serine-threonine kinase domain expressed throughout the developing root. Regulates expression of GLABRA2, CAPRICE, WEREWOLF, and ENHANCER OF GLABRA3. Required for floral organ shape, the development of the outer integument of ovules, and stem development. Regulates cell sh…
AT1G11180	228.499	297.027	280.048	1.29991	1.2256	Secretory carrier membrane protein (SCAMP) family protein;(source:Araport11)
AT1G11260	1476.56	1715.51	1027.34	1.16182	0.695763	Encodes a H+/hexose cotransporter. The mRNA is cell-to-cell mobile.
AT1G11280	584.162	670.439	638.094	1.14769	1.09232	S-locus lectin protein kinase family protein;(source:Araport11)
AT1G11410	1679.38	1951.12	1923.72	1.16181	1.14549	S-locus lectin protein kinase family protein;(source:Araport11)
AT1G11430	1668.65	1802.73	1740.72	1.08035	1.04319	Encodes a protein involved in RNA editing in chloroplasts. The mRNA is cell-to-cell mobile.
AT1G11545	30.8065	58.6063	35.07	1.9024	1.1384	xyloglucan endotransglucosylase/hydrolase 8;(source:Araport11)
AT1G11660	602.79	675.143	735.624	1.12003	1.22036	heat shock protein 70 (Hsp 70) family protein;(source:Araport11)
AT1G11680	1553.87	1675.45	1456.48	1.07824	0.937327	putative obtusifoliol 14-alpha demethylase involved in sterol biosynthesis. The mRNA is cell-to-cell mobile.
AT1G11720	2271.06	2608.9	2593.99	1.14876	1.14219	Encodes a starch synthase that in addition to its role in starch biosynthesis also has a negative regulatory function in the biosynthesis of transient starch. The protein apparently contains a starch-binding domain (SBD).
AT1G11735	0.561011	5.10989	3.33122	9.10836	5.93789	Encodes a microRNA that targets several SCL family members. MicroRNAs are regulatory RNAs with a mature length of ~21-nucleotides that are processed from hairpin precursors by Dicer-like enzymes. MicroRNAs can negatively regulate gene expression by attenuating translation or by directing mRNA cleavage. Mature sequence: UUGAGCCGUGCCAAUAUCACG Expression of this miRNA oscillates during the diurnal c…
AT1G11740		3.63992	3.40925	#DIV/0!	#DIV/0!	ankyrin repeat family protein;(source:Araport11)
AT1G11750	2266.33	2523.87	2363.5	1.11364	1.04287	One of several nuclear-encoded ClpPs (caseinolytic protease). Contains a highly conserved catalytic triad of Ser-type proteases (Ser-His-Asp). The name reflects nomenclature described in Adam et. al (2001).
AT1G11790	412.409	522.315	499.849	1.2665	1.21202	Encodes a plastid-localized arogenate dehydratase involved in phenylalanine biosynthesis. Not less than six genes encoding ADT were identi&#64257;ed in the Arabidopsis genome: ADT1 [At1g11790]; ADT2 [At3g07630]; ADT3 [At2g27820]; ADT4 [At3g44720]; ADT5 [At5g22630]; and ADT6 [At1g08250].
AT1G11840	4070.18	5623.58	5958.03	1.38165	1.46382	Encodes Ni+ dependent glyoxalase I homolog ATGLX1.
AT1G11850	71.3121	116.124	61.8147	1.62839	0.866819	transmembrane protein;(source:Araport11)
AT1G11860	25886	30460.3	27925	1.17671	1.07877	Glycine cleavage T-protein family;(source:Araport11)
AT1G11870	679.922	777.439	690.931	1.14342	1.01619	Seryl-tRNA synthetase targeted to chloroplasts and mitochondria. Its inactivation causes developmental arrest of chloroplasts and mitochondria in Nicotiana benthamiana.
AT1G12030	69.0449	92.8785	116.662	1.34519	1.68966	phosphoenolpyruvate carboxylase, putative (DUF506);(source:Araport11)
AT1G12050	856.197	985.458	1015.92	1.15097	1.18655	Encodes a fumarylacetoacetase that converts fumarylacetoacetate to acetoacetate and fumarate and is likely to be involved in tyrosine catabolism.
AT1G12090	1972.8	5018.4	4231.91	2.54379	2.14512	extensin-like protein (ELP)
AT1G12120	774.472	963.481	805.563	1.24405	1.04014	hypothetical protein (DUF863);(source:Araport11)
AT1G12230	984.268	1213.24	1101.96	1.23263	1.11957	Aldolase superfamily protein;(source:Araport11)
AT1G12250	2021.22	2197.59	2136.75	1.08726	1.05716	Pentapeptide repeat-containing protein;(source:Araport11)
AT1G12330	381.725	448.171	412.494	1.17407	1.0806	cyclin-dependent kinase-like protein;(source:Araport11)
AT1G12350	449.971	521.818	486.072	1.15967	1.08023	At1g12350 encodes phosphopantothenoylcysteine synthetase (phosphopantothenoylcysteine ligase). Its molecular function was shown to add cysteine forming (R)-4?-phospho-N-pantothenoylcysteine (PPC)
AT1G12460	460.447	531.088	361.545	1.15342	0.785204	Leucine-rich repeat protein kinase family protein;(source:Araport11)
AT1G12520	4016.85	4536.79	4046.51	1.12944	1.00738	Copper-zinc superoxide dismutase copper chaperone (delivers copper to the Cu-Zn superoxide dismutase). Localized to the chloroplast. Expressed in roots and shoots. Up-regulated in response to copper and senescence. The AtACC activates all three CuZnSOD activities located in three different subcellular compartments. Contains three domains, central, ATX-1 like and C-terminal. ATX-1 like domain esse…
AT1G12530	190.346	229.491	227.606	1.20565	1.19575	hypothetical protein;(source:Araport11)
AT1G12750	334.002	497.851	385.79	1.49056	1.15505	RHOMBOID-like protein 6;(source:Araport11)
AT1G12780	751.696	893.521	754.232	1.18867	1.00337	Encodes a UDP-glucose epimerase that catalyzes the interconversion of the sugar nucleotides UDP-glucose UDP-galactose via a UDP-4-keto-hexose intermediate. Responsive to stress.
AT1G12800	7022.96	8584.29	7965.33	1.22232	1.13418	SDP is a chloroplast localized RNA binding protein that is required for plastid rRNA processing. Plants harboring a mutation in SDP have numerous defects including reduced chlorophyll content, poor growth, yellow leaves and abnormal chloroplasts.
AT1G12820	925.697	1075.35	657.278	1.16167	0.710036	Auxin receptor involved in primary and lateral root growth inhibition in response to nitrate. Target of miR393. Induced by nitrate in primary roots.
AT1G12840	2585.84	2977.5	2642.99	1.15146	1.0221	Encodes subunit C of the vacuolar H(+)-ATPase (V-ATPase). Bound and phosphorylated by AtWNK8. The mRNA is cell-to-cell mobile.
AT1G12845	2.36441	9.76646	8.08931	4.13062	3.42129	transmembrane protein;(source:Araport11)
AT1G12860	492.948	655.836	555.567	1.33044	1.12703	Encodes ICE2 (Inducer of CBF Expression 2), a transcription factor of the bHLH family that participates in the response to deep freezing through the cold acclimation-dependent pathway. Overexpression of ICE2 results in increased tolerance to deep freezing stress after cold acclimation.
AT1G12900	40847	52421.4	42688.8	1.28336	1.04509	glyceraldehyde 3-phosphate dehydrogenase A subunit 2;(source:Araport11)
AT1G13080	2614.51	3122.93	4205.49	1.19446	1.60852	cytochrome P450 monooxygenase
AT1G13100	348.26	409.853	343.057	1.17686	0.985059	putative cytochrome P450
AT1G13110	2460.29	3025.88	2795.18	1.22989	1.13612	member of CYP71B The mRNA is cell-to-cell mobile.
AT1G13170	291.611	394.982	315.884	1.35448	1.08324	OSBP(oxysterol binding protein)-related protein 1D;(source:Araport11)
AT1G13220	472.509	599.808	587.743	1.26941	1.24388	Encodes a nuclear coiled-coil protein related to the carrot peripheral nuclear protein NMCP1 that is involved in the determination of plant nuclear structure.
AT1G13245	1164.39	1321.96	1380.57	1.13533	1.18566	ROTUNDIFOLIA like 17;(source:Araport11)
AT1G13250	187.458	253.096	193.22	1.35015	1.03074	Encodes a protein with putative galacturonosyltransferase activity.
AT1G13260	601.075	701.961	918.683	1.16784	1.5284	Encodes an AP2/B3 domain transcription factor which is upregulated in response to low temperature. It contains a B3 DNA binding domain. It has circadian regulation and may function as a negative growth regulator. The mRNA is cell-to-cell mobile.
AT1G13280	350.686	472.795	441.099	1.3482	1.25782	Encodes allene oxide cyclase. One of four genes in Arabidopsis that encode this enzyme, which catalyzes an essential step in jasmonic acid biosynthesis. Gene expression is reduced during senescence, a process that involves jasmonic acid signalling pathway.
AT1G13430	9.79066	23.5735	13.4725	2.40775	1.37605	Encodes a sulfotransferase. Unlike the related ST4A protein (At2g14920), in vitro experiements show that this enzyme does not act brassinosteroids. ST4C is expressed in the roots and transcript levels rise in response to cytokinin treatment.
AT1G13440	30493.5	34390.8	34724	1.12781	1.13874	The expression level of GAPC-2 is upregulated in Arabidopsis seedlings exposed to cadmium.
AT1G13450	547.237	695.282	642.287	1.27053	1.17369	Encodes GT-1, a plant transcription factor that binds to one of the cis-acting elements, BoxII, which resides within the upstream promoter region of light-responsive genes. GT-1 was assumed to act as a molecular switch modulated through Ca(2+)-dependent phosphorylation/dephosphorylation in response to light signals.
AT1G13580	110.367	142.486	109.953	1.29101	0.996246	Encodes a ceramide synthase that together with LOH1 is essential for production of ceramides containing Very Long Chain Fatty acid VLCFA-Ceramides(mainly C 22 to 26).
AT1G13607	26.8215	43.6834	30.3627	1.62867	1.13203	Encodes a defensin-like (DEFL) family protein.
AT1G13650	2507.96	3429.48	3050.44	1.36744	1.2163	hypothetical protein;(source:Araport11)
AT1G13820	1439.82	1694.84	1694.89	1.17712	1.17716	alpha/beta-Hydrolases superfamily protein;(source:Araport11)
AT1G13860	276.627	397.764	343.182	1.43791	1.2406	Encodes QUASIMODO2 LIKE1 (QUL1), a paralog of QUASIMODO2 (QUA2). AT1G78240 (QUA2), AT1G13860 (QUL1) and AT2G03480 (QUL2) form a clade with a possible role in plant vasculature development.
AT1G13930	5915.48	8408.53	8511.34	1.42145	1.43883	Involved in response to salt stress. Knockout mutants are hypersensitive to salt stress. The mRNA is cell-to-cell mobile.
AT1G13940	560.199	628.006	570.813	1.12104	1.01895	T-box transcription factor, putative (DUF863);(source:Araport11)
AT1G13980	1012	1161.27	1047.87	1.1475	1.03545	Encodes a GDP/GTP exchange factor for small G-proteins of the ADP ribosylation factor (RAF) class, and as regulator of intracellular trafficking. Homologous to Sec7p and YEC2 from yeast. Involved in the specification of apical-basal pattern formation. Essential for cell division, expansion and adhesion. It appears that heteotypic binding between the DCB and C-terminal domains of two GNOM proteins…
AT1G14030	541.862	653.203	633.415	1.20548	1.16896	Encodes a lysine methyltransferase whose main soluble physiological substrates are chloroplastic fructose 1,6-bisphosphate aldolases, FBA1, FBA2, and FBA3. Lysines near the C-terminal end of the target proteins are trimethylated.
AT1G14180	36.0257	55.3094	36.9489	1.53528	1.02563	RING/U-box superfamily protein;(source:Araport11)
AT1G14200	482.813	992.122	7625.89	2.05488	15.7947	RING/U-box superfamily protein;(source:Araport11)
AT1G14250	35.9134	213.097	467.106	5.93363	13.0064	GDA1/CD39 nucleoside phosphatase family protein;(source:Araport11)
AT1G14270	1275.9	1462.07	1296.59	1.14592	1.01621	CAAX amino terminal protease family protein;(source:Araport11)
AT1G14280	3174.67	3457.75	3074.58	1.08917	0.968472	Encodes phytochrome kinase substrate 2. PKS proteins are critical for hypocotyl phototropism. Forms a complex with Phot1, Phot2 and NPH3.
AT1G14290	526.018	598.317	497.757	1.13745	0.946273	Encodes one of the two redundant sphingoid base hydroxylases (SBH). Involved in sphingolipid trihydroxy long-chain base (4-hydroxysphinganine) biosynthesis. Double mutants of SBHs were dwarfed and not able to progress from vegetative to reproductive growth.
AT1G14350	480.785	546.528	410.28	1.13674	0.853353	Encodes a putative MYB transcription factor involved in stomata development, loss of FLP activity results in a failure of guard mother cells (GMCs) to adopt the guard cell fate, thus they continue to divide resulting in abnormal stomata consisting of clusters of numerous guard cell-like cells. This phenotype is enhanced in double mutants with MYB88. Its transcript levels change after inducing MUT…
AT1G14380	486.435	616.724	561.009	1.26784	1.15331	Encodes a microtubule-associated protein.
AT1G14400	1829.02	1966.22	1983.58	1.07501	1.08451	ubiquitin carrier protein
AT1G14450	74.6539	112.057	79.3264	1.50102	1.06259	NADH dehydrogenase (ubiquinone)s;(source:Araport11)
AT1G14460	294.434	376.639	253.871	1.2792	0.862231	AAA-type ATPase family protein;(source:Araport11)
AT1G14690	1081.23	1192.53	1175.41	1.10294	1.0871	microtubule-associated protein 65-7;(source:Araport11)
AT1G14710	583.219	694.225	638.529	1.19033	1.09483	hydroxyproline-rich glycoprotein family protein;(source:Araport11)
AT1G14830	1205.2	1356.5	1310.53	1.12554	1.0874	Encodes a dynamin-like protein that is involved in mitochondrial morphogenesis and pollen development. Protein is localized as speckles in the cytoplasm, partially co-localizes with mitochondrial markers, cell plate of dividing cells, and the tip of root hairs, root cap cells, and expanding part of trichoblasts.
AT1G14840	805.438	912.911	826.646	1.13343	1.02633	Encodes a microtubule associated protein (MAP70-4). Expressed in all tissues.
AT1G15020	250.932	301.754	280.928	1.20253	1.11954	Encodes a protein disulfide isomerase-like (PDIL) protein, a member of a multigene family within the thioredoxin (TRX) superfamily. This protein also belongs to the quiescin-sulfhydryl oxidase (QSOX) family, which possess an Erv1-like domain at the COOH terminus in addition to a TRX domain.
AT1G15180	803.238	909.559	896.271	1.13237	1.11582	MATE efflux family protein;(source:Araport11)
AT1G15500	3492.94	3801.4	3614.63	1.08831	1.03484	TLC ATP/ADP transporter;(source:Araport11)
AT1G15570	9.34539	26.6666	14.8909	2.85345	1.59339	A2-type cyclin. Negatively regulates endocycles and acts as a key regulator of ploidy levels in Arabidopsis endoreduplication. Interacts physically with CDKA;1. Expressed preferentially in trichomes and young developing tissues.
AT1G15580	26.7544	44.5545	28.2457	1.66531	1.05574	auxin induced protein
AT1G15660	120.857	158.562	153.823	1.31198	1.27277	Encodes a homologue of the human centromeric protein C (CENP-C). CENP-C co-localizes with the 180 bp centromeric regions of chromosomes throughout the cell cycle, but does not completely cover the 180 bp regions.
AT1G15740	3111.06	3468.55	3370.88	1.11491	1.08351	Leucine-rich repeat family protein;(source:Araport11)
AT1G15820	49870.4	66992.9	60315.3	1.34334	1.20944	Lhcb6 protein (Lhcb6), light harvesting complex of photosystem II.
AT1G15890	74.1462	98.675	143.908	1.33082	1.94087	Disease resistance protein (CC-NBS-LRR class) family;(source:Araport11)
AT1G15910	281.126	350.611	290.969	1.24717	1.03501	Belongs to a subgroup of SGS3-like proteins that act redundantly in RNA-directed DNA methylation: AT1G15910 (FDM1), AT4G00380 (FDM2), AT3G12550 (FDM3), AT1G13790 (FDM4), AT1G80790 (FDM5).
AT1G15920	323.427	401.103	396.519	1.24017	1.22599	Polynucleotidyl transferase, ribonuclease H-like superfamily protein;(source:Araport11)
AT1G15980	8015.86	10029.7	9987.63	1.25123	1.24598	encodes a novel subunit of the chloroplast NAD(P)H dehydrogenase complex, involved in cyclic electron flow around photosystem I to produce ATP.
AT1G16080	3784.95	4505.58	4718.99	1.19039	1.24678	nuclear protein;(source:Araport11)
AT1G16170	154.922	195.031	160.898	1.2589	1.03858	ephrin-A3 protein;(source:Araport11)
AT1G16340	166.969	230.534	213.352	1.3807	1.27779	Encodes a protein with putative 3-deoxy-D-manno-octulosonic acid 8-phosphate synthetase activity. This gene share a very high sequence homology with its homologue AtkdsA1 (AT1G79500).
AT1G16460	1742.11	1927.77	1853.15	1.10657	1.06374	encodes a cytoplasmic thiosulfate:cyanide sulfurtransferase, activity of which increased the rhodanese activity of transgenic yeast. Can also act as a mercaptopyruvate sulfurtransferase.
AT1G16750	310.917	361.483	296.564	1.16264	0.953839	GPI-anchored adhesin-like protein, putative (Protein of unknown function, DUF547);(source:Araport11)
AT1G16780	263.265	315.398	270.401	1.19802	1.02711	Encodes a type II H+-PPases that localizes to and function as a proton pump of the Golgi apparatus in most tissues except for mature leaves.
AT1G16820	12.2129	26.0352	15.9784	2.13177	1.30832	vacuolar ATP synthase catalytic subunit-related / V-ATPase-related / vacuolar proton pump-like protein;(source:Araport11)
AT1G16860	576.819	740.179	652.492	1.28321	1.13119	Ubiquitin-specific protease family C19-related protein;(source:Araport11)
AT1G16920	194.411	238.862	183.617	1.22865	0.944479	small GTP-binding protein (Rab11)similar to YPT3/RAB11 proteins in yeast and mammals, respectively. YPT3/RAB11 is involved in intracellular protein trafficking.
AT1G17140	556.091	703.44	574.716	1.26497	1.03349	Encodes a ROP/RAC effector, designated interactor of constitutive active ROPs 1 (ICR1), that interacts with GTP-bound ROPs. ICR1 is a scaffold mediating formation of protein complexes that are required for cell polarity. ICR1 is comprised of coiled-coil domains and forms complexes with itself and the exocyst vesicle-tethering complex subunit SEC3.
AT1G17145	325.121	422.826	421.111	1.30052	1.29525	RING/U-box superfamily protein;(source:Araport11)
AT1G17200	727.407	848.192	737.796	1.16605	1.01428	Uncharacterized protein family (UPF0497);(source:Araport11)
AT1G17360	2913.38	3440.35	3653.52	1.18088	1.25405	LOW protein: protein phosphatase 1 regulatory subunit-like protein;(source:Araport11)
AT1G17420	326.804	439.688	1003.14	1.34542	3.06954	LOX3 encode a Lipoxygenase. Lipoxygenases (LOXs) catalyze the oxygenation of fatty acids (FAs).
AT1G17580	1115.76	1264.11	1199.57	1.13296	1.07512	Encodes a member of the type XI myosin protein family involved in organelle trafficking and overall plant development.
AT1G17650	578.735	889.265	680.161	1.53657	1.17526	Glyoxylate reductase located in chloroplasts.
AT1G17700	13.8022	28.2619	19.945	2.04764	1.44506	prenylated RAB acceptor 1.F1;(source:Araport11)
AT1G17850	160.069	218.568	209.025	1.36546	1.30584	Rhodanese/Cell cycle control phosphatase superfamily protein;(source:Araport11)
AT1G17870	450.476	585.128	8946.36	1.29891	19.8598	S2P-like putative metalloprotease, also contain transmembrane helices near their C-termini and many of them, five of seven, contain a conserved zinc-binding motif HEXXH. Homolog of EGY1. Each of the EGY1 and EGY-like proteins share two additional highly conserved motifs, the previously reported NPDG motif (aa 442?454 in EGY1, Rudner et al., 1999) and a newly defined GNLR motif (aa 171?179 in EGY1…
AT1G17970	172.362	316.304	285.213	1.83511	1.65473	RING/U-box superfamily protein;(source:Araport11)
AT1G18060	3885.2	4416.78	4186.93	1.13682	1.07766	microbial collagenase;(source:Araport11)
AT1G18150	1004.46	1377.22	1277.25	1.3711	1.27157	Encodes mitogen-activated protein kinase 8 (MPK8). MPK8 connects protein phosphorylation, Ca2+, and ROS in the wound-signaling pathway.
AT1G18250	10.4767	21.926	19.7778	2.09284	1.88779	encodes a thaumatin-like protein
AT1G18265	24.2708	51.9677	41.8274	2.14117	1.72336	zein-binding protein (Protein of unknown function, DUF593);(source:Araport11)
AT1G18330	206.002	275.947	1083.55	1.33953	5.25987	EARLY-PHYTOCHROME-RESPONSIVE1
AT1G18360	424.16	851.398	767.344	2.00726	1.80909	alpha/beta-Hydrolases superfamily protein;(source:Araport11)
AT1G18590	1008.92	1130.01	1060.35	1.12002	1.05097	encodes a desulfoglucosinolate sulfotransferase, involved in the final step of glucosinolate core structure biosynthesis. Has a broad-substrate specificity with preference with methionine-derived desulfoglucosinolates.
AT1G18600	294.748	341.934	338.861	1.16009	1.14966	Mitochondrion-located rhomboid-like protein
AT1G18620	1637.35	2986.55	2280.01	1.82401	1.3925	LONGIFOLIA protein;(source:Araport11)
AT1G18650	458.375	528.918	501.289	1.1539	1.09362	Encodes a member of the X8-GPI family of proteins. It localizes to the plasmodesmata and is predicted to bind callose.
AT1G18670	205.038	266.298	276.569	1.29878	1.34887	Encodes a cyclin-dependent kinase-like protein with a ser/thr protein kinase domain and an N-terminal myristoylation sequence. Mutants in this gene are unable to express female sterility in response to beta-aminobutyric acid, as wild type plants do.
AT1G18840	318.981	479.585	436.278	1.50349	1.36772	IQ-domain 30;(source:Araport11)
AT1G18870	36.1495	65.1778	76.6829	1.80301	2.12127	Encodes a protein with isochorismate synthase activity involved in phylloquinone biosynthesis. Mutant studies of this gene's function suggest that its function is redundant with that of ICS1 (AT1G7410).
AT1G18990	12.7427	28.6855	32.6448	2.25114	2.56184	myosin-binding protein, putative (Protein of unknown function, DUF593);(source:Araport11)
AT1G19000	8665.08	9518.59	10288.4	1.0985	1.18734	Homeodomain-like superfamily protein;(source:Araport11)
AT1G19050	503.344	596.502	356.894	1.18508	0.709047	Encodes a member of the Arabidopsis response regulator (ARR) family, most closely related to ARR15. A two-component response regulator protein containing a phosphate accepting domain in the receiver domain but lacking a DNA binding domain in the output domain. Involved in response to cytokinin and meristem stem cell maintenance. Arr7 protein is stabilized by cytokinin.
AT1G19110	1422.05	1608.15	1522.94	1.13087	1.07095	inter-alpha-trypsin inhibitor heavy chain-like protein;(source:Araport11)
AT1G19150	3216.49	3672.44	3479.68	1.14175	1.08182	PSI type II chlorophyll a/b-binding protein (Lhca2*1) mRNA, The mRNA is cell-to-cell mobile.
AT1G19180	94.6403	154.314	1459.87	1.63053	15.4254	JAZ1 is a nuclear-localized protein involved in jasmonate signaling. JAZ1 transcript levels rise in response to a jasmonate stimulus. JAZ1 can interact with the COI1 F-box subunit of an SCF E3 ubiquitin ligase in a yeast-two-hybrid assay only in the presence of jasmonate-isoleucine (JA-ILE) or coronatine. Application of jasmonate methyl ester to Arabidopsis roots reduces the levels of a JAZ1:GUS …
AT1G19220	337.782	424.694	425.38	1.2573	1.25933	Encodes an auxin response factor that contains the conserved VP1-B3 DNA-binding domain at its N-terminus and the Aux/IAA-like domains III and IV present in most ARFs at its C-terminus. The protein interacts with IAA1 (yeast two hybrid) and other auxin response elements such as ER7 and ER9 (yeast one hybrid). ARF19 protein can complement many aspects of the arf7 mutant phenotype and , together wit…
AT1G19310	92.5085	168.267	160.682	1.81893	1.73694	RING/U-box superfamily protein;(source:Araport11)
AT1G19330	280.567	400.257	381.29	1.4266	1.35899	histone deacetylase complex subunit;(source:Araport11)
AT1G19350	2690.03	2919.33	2565.18	1.08524	0.953591	Encodes brassinosteroid (BR) signalling protein that accumulates in the nucleus as dephosphorylated form in response to BRs. Is phosphorylated by the BIN2 GSK3 kinase. It synergistically interacts with BIM1 to bind to E box sequences (CANNTG). The protein contains a nuclear localization signal (NLS), followed by a highly conserved amino-terminal domain (N) shared by all family members, a BIN2 pho…
AT1G19450	3700.66	3944.2	3476.31	1.06581	0.939375	Major facilitator superfamily protein;(source:Araport11)
AT1G19485	657.638	757.518	604.927	1.15188	0.919848	Transducin/WD40 repeat-like superfamily protein;(source:Araport11)
AT1G19570	2214.85	3111.75	3522.34	1.40495	1.59033	Encodes a member of the dehydroascorbate reductase gene family. Critical for a mutualistic symbiosis between the host Arabidopsis and the root colonizing fungus Piriformospora indica.Encodes about 50-60% of extractable leaf GSH-dependent DHAR activity, but single knockout mutants show unaltered ascorbate and glutathione status in optimal and oxidative stress conditions (PMID:28381499). Acts redun…
AT1G19580	470.764	537.879	527.741	1.14257	1.12103	Encodes mitochondrial gamma carbonic anhydrase. Component of the NADH dehydrogenase complex.
AT1G19650	1382.16	1496.8	1535.41	1.08294	1.11087	Sec14p-like phosphatidylinositol transfer family protein;(source:Araport11)
AT1G19660	7241.88	8279.89	8668.03	1.14333	1.19693	Wound-responsive family protein;(source:Araport11)
AT1G19670	1494.75	2401.53	2442.68	1.60664	1.63417	Chlorophyllase is the first enzyme involved in chlorophyll degradation. It catalyzes the hydrolysis of the ester bond to yield chlorophyllide and phytol. AtCLH1 lacks a typical signal sequence for the chloroplast. Its expression is induced rapidly by methyljasmonate, a known promoter of senescence and chlorophyll degradation.
AT1G19690	174.07	216.703	246.957	1.24492	1.41872	NAD(P)-binding Rossmann-fold superfamily protein;(source:Araport11)
AT1G19715	3149.92	3379.95	3860.44	1.07303	1.22557	Mannose-binding lectin superfamily protein;(source:Araport11)
AT1G19740	1817.81	2100.92	2026.17	1.15575	1.11462	ATP-dependent protease La (LON) domain protein;(source:Araport11)
AT1G19770	1083.92	1283.13	2050.45	1.18379	1.8917	Member of a family of proteins related to PUP1, a purine transporter. May be involved in the transport of purine and purine derivatives such as cytokinins, across the plasma membrane. The mRNA is cell-to-cell mobile.
AT1G19800	771.223	907.387	865.457	1.17656	1.12219	Encodes a permease-like protein involved in lipid transfer from the ER to the chloroplast, more specifically, transfer of phosphatidate across the chloroplast inner membrane. Mutant leaves accumulate trigalactosyldiacylglycerol, triacylglycerol and phosphatidate. Chloroplast lipids are altered in their fatty acid composition and as a consequence the development of chloroplasts in the mutants are …
AT1G19835	1925.94	2310.8	2137.13	1.19983	1.10965	TCS1 encodes a coiled-coil domain protein that binds to microtubules and co-localizes with the cortical microtubules. Mutants have defects in trichome branching and hypocotyl elongation. TCS1 interacts with ZWI and appears to be involved in microtubule assembly.
AT1G19850	103.89	137.905	107.137	1.32742	1.03126	Encodes a transcription factor (IAA24) mediating embryo axis formation and vascular development. Similar to AUXIN RESPONSIVE FACTOR 1 (ARF1) shown to bind to auxin responsive elements (AREs), and to the maize transcriptional activator VIVIPAROUS 1( VP1). In situ hybridization shows expression in provascular tissue of embryos, the emerging shoot primordia, then is restricted to provascular tissue,…
AT1G19920	3079.45	3329.5	2887.66	1.0812	0.93772	encodes a chloroplast form of ATP sulfurylase.
AT1G19970	126.27	162.356	180.313	1.28578	1.42799	ER lumen protein retaining receptor family protein;(source:Araport11)
AT1G20010	1203.99	1825.11	1326.47	1.51588	1.10172	beta tubulin
AT1G20020	7675.3	11941.3	9280.97	1.55581	1.2092	Encodes a leaf-type ferredoxin:NADP(H) oxidoreductase. It is present in both chloroplast stroma and thylakoid membranes but is more abundant in the stroma The mRNA is cell-to-cell mobile.
AT1G20030	11.0157	27.6545	23.36	2.51047	2.12062	Pathogenesis-related thaumatin superfamily protein;(source:Araport11)
AT1G20060	42.36	67.0375	53.3955	1.58256	1.26052	ATP binding microtubule motor family protein;(source:Araport11)
AT1G20090	671.448	756.684	696.953	1.12694	1.03799	Member of the Rho GTPase family. Functions to organize the microtubular cytoskeleton in combination with RIC1 and RIC4. These interactions affect pavement cell morphogenesis and pollen tube growth. ROP2 expression is stimulated by brassinosteroid treatment. Inhibit light-induced stomatal opening. The mRNA is cell-to-cell mobile.
AT1G20190	673.724	936.651	777.199	1.39026	1.15359	member of Alpha-Expansin Gene Family. Naming convention from the Expansin Working Group (Kende et al, 2004. Plant Mol Bio)
AT1G20260	3229.77	3784.47	3714.25	1.17175	1.15001	One of three genes encoding the vacuolar ATP synthase subunit B1. The protein binds to and co-localizes with F-actin, bundles F-actin to form higher-order structure, and stabilizes actin filaments in vitro. The mRNA is cell-to-cell mobile.
AT1G20440	2777.11	3559.54	4951.95	1.28174	1.78313	Belongs to the dehydrin protein family, which contains highly conserved stretches of 7-17 residues that are repetitively scattered in their sequences, the K-, S-, Y- and lysine rich segments. Cold regulated gene, amino acid sequence homology with Group II LEA (late embryogenesis abundant) proteins. Also responds to osmotic stress, ABA, dehydration and inhibits e.coli growth while overexpressed. C…
AT1G20450	2411.88	3184.56	5411.58	1.32036	2.24371	Encodes a gene induced by low temperature and dehydration. Inhibits e.coli growth while overexpressed. Belongs to the dehydrin protein family, which contains highly conserved stretches of 7-17 residues that are repetitively scattered in their sequences, the K-, S-, Y- and lysine rich segments. LTI29 and LTI30 double overexpressors confer cold tolerance. Localized to membranes and cytoplasm.
AT1G20510	772.347	953.146	2815.33	1.23409	3.64517	OPC-8:0 CoA ligase1;(source:Araport11)
AT1G20540	354.608	431.135	348.57	1.21581	0.982972	Transducin/WD40 repeat-like superfamily protein;(source:Araport11)
AT1G20560	619.28	713.725	678.537	1.15251	1.09569	acyl activating enzyme 1;(source:Araport11)
AT1G20620	11382	19333.2	17373.9	1.69857	1.52643	Catalase, catalyzes the breakdown of hydrogen peroxide (H2O2) into water and oxygen. The mRNA is cell-to-cell mobile.
AT1G20640	672.544	800.691	2422.78	1.19054	3.60241	Plant regulator RWP-RK family protein;(source:Araport11)
AT1G20650	1424.88	1767.67	1734.26	1.24057	1.21712	Protein kinase superfamily protein;(source:Araport11)
AT1G20670	363.795	429.531	400.534	1.18069	1.10099	DNA-binding bromodomain-containing protein;(source:Araport11)
AT1G20810	1367.87	1490.76	1387.71	1.08984	1.0145	FKBP-like peptidyl-prolyl cis-trans isomerase family protein;(source:Araport11)
AT1G20823	393.156	503.314	1644.09	1.28019	4.18178	Encodes a RING E3 ubiquitin ligase ATL80. Involved in phosphate mobilization and cold stress response in sufficient phosphate growth conditions. The mRNA is cell-to-cell mobile.
AT1G20850	272.531	355.337	264.322	1.30384	0.969878	Cysteine peptidase. Enzyme activity detected in leaf.
AT1G20950	1189.5	1374.43	1275.76	1.15546	1.07251	Phosphofructokinase family protein;(source:Araport11)
AT1G20970	1155.1	1324.75	1121.31	1.14688	0.970747	calponin-like domain protein;(source:Araport11)
AT1G21065	3726.01	4205.06	4360.86	1.12857	1.17038	secondary thiamine-phosphate synthase enzyme;(source:Araport11)
AT1G21070	63.3908	84.9708	67.6933	1.34043	1.06787	Nucleotide-sugar transporter family protein;(source:Araport11)
AT1G21130	739.608	1076.94	1196.66	1.4561	1.61796	O-methyltransferase family protein;(source:Araport11)
AT1G21350	904.011	1080.53	1112.39	1.19526	1.23051	Thioredoxin superfamily protein;(source:Araport11)
AT1G21410	688.404	780.17	764.598	1.1333	1.11068	AtSKP2;1 is a homolog of human SKP2, the human F-box protein that recruits E2F1. Contains an F-box motif at the N-terminal region and a C-terminal Leu-rich repeat domain. Forms part of an E3-ubiquitin-ligase SCF (Skp1, cullin, F-box) complex and recruits phosphorylated AtE2Fc, a transcriptional factor that might play a role in cell division and during the transition from skotomorphogenesis to pho…
AT1G21440	723.175	846.694	837.327	1.1708	1.15785	Phosphoenolpyruvate carboxylase family protein;(source:Araport11)
AT1G21480	186.087	242.044	202.828	1.3007	1.08996	Exostosin family protein;(source:Araport11)
AT1G21500	3119.45	4097.57	4009.6	1.31356	1.28536	hypothetical protein;(source:Araport11)
AT1G21560	310.237	399.277	472.812	1.28701	1.52404	hypothetical protein;(source:Araport11)
AT1G21590	3995.64	4690.44	4340.49	1.17389	1.08631	kinase with adenine nucleotide alpha hydrolases-like domain-containing protein;(source:Araport11)
AT1G21610	578.25	703.242	703.607	1.21616	1.21679	wound-responsive family protein;(source:Araport11)
AT1G21730	188.561	260.239	222.558	1.38014	1.1803	P-loop containing nucleoside triphosphate hydrolases superfamily protein;(source:Araport11)
AT1G21790	192.872	240.408	235.387	1.24646	1.22043	TRAM, LAG1 and CLN8 (TLC) lipid-sensing domain containing protein;(source:Araport11)
AT1G21810	16.929	29.5054	19.5963	1.74289	1.15756	Encodes a protein that localizes at motile vesicle-like small compartments in differentiating xylem cells that is associated with microtubule plus-ends. VETH-positive compartments are unlikely to be elements in conventional endomembrane trafficking pathways. It can associate with COG2, and together these two proteins co-localize with the EXO70A1 exocyst subunit, tethering EXO70A1 to compartments …
AT1G21830	174.775	222.338	152.966	1.27214	0.875214	hypothetical protein;(source:Araport11)
AT1G21920	2028.09	2439.53	1844.52	1.20287	0.909489	Histone H3 K4-specific methyltransferase SET7/9 family protein;(source:Araport11)
AT1G22060	1196.33	1520.31	1370.88	1.27082	1.14591	sporulation-specific protein;(source:Araport11)
AT1G22070	481.351	550.401	585.756	1.14345	1.2169	Encodes a transcription factor. Like other TGAla-related factors, TGA3 has a highly conserved bZIP region and exhibits similar DNA-binding properties.
AT1G22170	16.2696	45.7519	35.2937	2.81211	2.1693	Phosphoglycerate mutase family protein;(source:Araport11)
AT1G22310	204.355	243.709	187.407	1.19257	0.917064	Protein containing methyl-CpG-binding domain.Has sequence similarity to human MBD proteins.
AT1G22330	103.376	130.805	99.9186	1.26533	0.966555	RNA-binding (RRM/RBD/RNP motifs) family protein;(source:Araport11)
AT1G22360	200.834	337.057	268.7	1.67828	1.33792	UDP-glucosyl transferase 85A2;(source:Araport11)
AT1G22370	405.786	497.233	468.456	1.22536	1.15444	UDP-glucosyl transferase 85A5;(source:Araport11)
AT1G22430	1134.85	1350.74	1340.98	1.19024	1.18164	GroES-like zinc-binding dehydrogenase family protein;(source:Araport11)
AT1G22540	151.087	187.636	176.801	1.24191	1.17019	Major facilitator superfamily protein;(source:Araport11)
AT1G22570	55.5526	111.826	119.322	2.01298	2.1479	Major facilitator superfamily protein;(source:Araport11)
AT1G22640	384.36	444.651	327.753	1.15686	0.852724	MYB-type transcription factor (MYB3) that represses phenylpropanoid biosynthesis gene expression
AT1G22700	1361.38	1614.24	1381.69	1.18574	1.01492	Encodes a TPR protein with homology to Ycf37 from Synechocystis that is localized to the thylakoid membrane and is involved in photosystem I biogenesis.
AT1G22710	4083.39	4647.1	4719.09	1.13805	1.15568	Encodes for a high-affinity transporter essential for phloem loading and long-distance transport. A major sucrose transporter, AtSUC2 can also transport a wide range of physiological and synthetic glucose conjugates with both &#945;- or &#946;-linkage.
AT1G22770	500.603	584.843	648.294	1.16828	1.29503	Together with CONSTANTS (CO) and FLOWERING LOCUS T (FT), GIGANTEA promotes flowering under long days in a circadian clock-controlled flowering pathway. GI acts earlier than CO and FT in the pathway by increasing CO and FT mRNA abundance. Located in the nucleus. Regulates several developmental processes, including photoperiod-mediated flowering, phytochrome B signaling, circadian clock, carbohydra…
AT1G22910	625.18	726.84	667.909	1.16261	1.06835	RNA-binding (RRM/RBD/RNP motifs) family protein;(source:Araport11)
AT1G23060	14.5322	30.4197	24.893	2.09326	1.71295	hypothetical protein;(source:Araport11)
AT1G23080	1273.32	2026.63	1622.96	1.59162	1.27459	Encodes a novel component of auxin efflux that is located apically in the basal cell and is involved during embryogenesis in setting up the apical-basal axis in the embryo. It is also involved in pattern specification during root development. In roots, it is expressed at lateral and basal membranes of provascular cells in the meristem and elongation zone, whereas in the columella cells it coincid…
AT1G23170	57.4984	89.9133	61.4971	1.56375	1.06955	transmembrane protein (Protein of unknown function DUF2359, transmembrane);(source:Araport11)
AT1G23180	771.208	858.388	1176.55	1.11304	1.5256	ARM repeat superfamily protein;(source:Araport11)
AT1G23205	153.534	195.308	116.952	1.27209	0.761735	Plant invertase/pectin methylesterase inhibitor superfamily protein;(source:Araport11)
AT1G23310	81241.6	89115.2	88665	1.09692	1.09137	Identified by cloning the gene that corresponded to a purified protein having glyoxylate aminotransferase activity. Localized to the peroxisome and thought to be involved in photorespiration/ metabolic salvage pathway.
AT1G23340	34.796	53.8995	43.7121	1.54901	1.25624	carboxyl-terminal proteinase, putative (DUF239);(source:Araport11)
AT1G23390	1974.93	3572.73	2598.43	1.80904	1.3157	A kelch domain-containing F-box protein. Its N terminus contains a typical F-box motif but its C-terminal domain only consists of one predicted kelch motif. Predicted to be stu Interacts with chalcone synthase CHS to mediate CHS ubiquitination and degradation.
AT1G23400	1537.27	1974.52	1877.97	1.28443	1.22163	Promotes the splicing of chloroplast group II introns.
AT1G23480	341.094	399.78	317.689	1.17205	0.931383	encodes a gene similar to cellulose synthase
AT1G23490	3135.95	3624.05	3661.21	1.15565	1.1675	Gene encoding ADP-ribosylation factor and similar to other ARFs and ARF-like proteins. A member of ARF GTPase family. Arabidopsis has 21 known members, known to be essential for vesicle coating and uncoating and functions in GTP-binding. The gene is shown to play a role in cell division, cell expansion and cellulose production using antisense construct.
AT1G23750	124.528	154.979	121.841	1.24453	0.978418	Nucleic acid-binding, OB-fold-like protein;(source:Araport11)
AT1G23800	41.0644	64.8732	58.6395	1.57979	1.42799	Encodes a mitochondrial aldehyde dehydrogenase; nuclear gene for mitochondrial product.
AT1G23880	62.4676	89.1701	91.0436	1.42746	1.45745	NHL domain-containing protein;(source:Araport11)
AT1G24070	28.98	47.9035	71.7763	1.65299	2.47676	encodes a gene similar to cellulose synthase
AT1G24100	1642.77	1916.15	1983.66	1.16642	1.20751	Encodes a UDP-glucose:thiohydroximate S-glucosyltransferase, involved in glucosinolate biosynthesis
AT1G24120	489.88	583.499	541.557	1.1911	1.10549	encodes a DnaJ-like protein similar to ARG1 and ARL2 that are both involved in root and hypocotyl gravitropism response. However, null mutation in this gene does not result in defects in gravitropism. Gene is expressed in all tissues examined.
AT1G24160	1330.16	1619.12	1615.07	1.21724	1.21419	triadin;(source:Araport11)
AT1G24170	243.614	304.516	319.465	1.25	1.31136	Encodes a protein with putative galacturonosyltransferase activity.
AT1G24440	187.651	258.29	187.131	1.37644	0.997232	RING/U-box superfamily protein;(source:Araport11)
AT1G24610	561.907	637.502	568.191	1.13453	1.01118	Rubisco methyltransferase family protein;(source:Araport11)
AT1G24625	214.086	276.336	217.551	1.29077	1.01619	Encodes a zinc finger protein containing only a single zinc finger.
AT1G25230	205.62	324.283	246.297	1.5771	1.19783	Calcineurin-like metallo-phosphoesterase superfamily protein;(source:Araport11)
AT1G25375	168.2	214.021	181.345	1.27242	1.07815	Metallo-hydrolase/oxidoreductase superfamily protein;(source:Araport11)
AT1G25440	8857.13	10635.7	8734.97	1.2008	0.986208	B-box type zinc finger protein with CCT domain-containing protein;(source:Araport11)
AT1G25480	363.055	422.155	414.319	1.16279	1.1412	Encodes a phosphorylation-dependent anion channel that can mediate malate release from the vacuole and is required for stomatal closure in response to abscisic acid.
AT1G25490	1584.87	1745.53	1631.45	1.10137	1.02939	One of three genes encoding phosphoprotein phosphatase 2A regulatory subunit A; Recessive ethylene-response mutant EER1 displays increased ethylene sensitivity in the hypocotyl and stem
AT1G25550	722.253	809.927	995.727	1.12139	1.37864	myb-like transcription factor family protein;(source:Araport11)
AT1G26100	28.9985	66.1003	55.2959	2.27944	1.90686	Cytochrome b561/ferric reductase transmembrane protein family;(source:Araport11)
AT1G26150	2927.04	3920.96	4190.85	1.33956	1.43177	Encodes a member of the proline-rich extensin-like receptor kinase (PERK) family. This family consists of 15 predicted receptor kinases (PMID: 15653807).
AT1G26230	595.734	700.642	609.858	1.1761	1.02371	Encodes a subunit of chloroplasts chaperonins that are involved in mediating the folding of newly synthesized, translocated, or stress-denatured proteins. Cpn60 subunits are: Cpn60alpha1 (At2g28000), AtCpn60alpha2 (At5g18820), AtCpn60beta1 (At1g55490), AtCpn60beta2 (At3g13470), AtCpn60beta3 (At5g56500), AtCpn60beta4 (At1g26230).
AT1G26440	355.042	423.03	389.053	1.19149	1.09579	uptake assays in yeast mutants indicated this splice variant is a cellular importer for allantoin, uracil and xanthine
AT1G26560	2431.87	2687.56	2382.16	1.10514	0.979559	beta glucosidase 40;(source:Araport11)
AT1G26580	1578.41	1750.54	1870.98	1.10905	1.18535	ELM2 domain protein;(source:Araport11)
AT1G26620	262.617	305.018	293.837	1.16145	1.11888	T-box transcription factor, putative (DUF863);(source:Araport11)
AT1G26640	334.096	386.505	367.656	1.15687	1.10045	Encodes a cytosolic isopentenyl phosphate kinase that plays an important role in regulating the formation of both MVA (mevalonic acid) and MEP (methylerythritol phosphate) pathway-derived terpenoid compounds by controlling the ratio of IP/DMAP to IPP/DMAPP. IPP and DMAPP are the universal C5 building blocks of all natural terpenoids. IPK enhances terpenoid formation by returning IP/DMAP to the te…
AT1G26650	474.848	574.07	524.203	1.20896	1.10394	Son of sevenless protein;(source:Araport11)
AT1G26670	1985.09	2270.45	2058.91	1.14375	1.03719	member of VTI1 Gene Family. Normally localizes to the transgolgi network and plasma membrane. A dominant mutation (zip1) alters the subcellular localization of VTI12 and suppresses loss of function mutation (zag1) of VTI11. Interacts with members of the SYP family. Involved in protein trafficking to protein storage vacuoles.
AT1G26761	1087.2	1292.9	1145.48	1.1892	1.0536	Arabinanase/levansucrase/invertase;(source:Araport11)
AT1G26800	345.025	647.69	6107.42	1.87723	17.7014	RING/U-box superfamily protein;(source:Araport11)
AT1G26810	69.5782	114.996	101.812	1.65276	1.46327	Encodes a protein with &#946;1,3-galactosyltransferase activity involved in the biosynthesis of the Lewis a epitope of certain glycoproteins.
AT1G26850	3484.85	3886.25	3607.56	1.11518	1.03521	S-adenosyl-L-methionine-dependent methyltransferases superfamily protein;(source:Araport11)
AT1G26920	505.744	704.334	542.883	1.39267	1.07344	zinc finger CCHC domain protein;(source:Araport11)
AT1G26945	319.523	409.079	337.09	1.28028	1.05498	Encodes a basic helix-loop-helix (bHLH) protein involved in blue/far-red light signaling. Physically interacts with HFR1 and negatively regulates its activity.
AT1G27030	290.066	417.79	377.613	1.44033	1.30181	hypothetical protein;(source:Araport11)
AT1G27120	455.982	548.486	488.697	1.20287	1.07175	Encodes a Golgi-localized hydroxyproline-O-galactosyltransferase.
AT1G27150	592.605	753.396	733.371	1.27133	1.23754	Tetratricopeptide repeat (TPR)-like superfamily protein;(source:Araport11)
AT1G27190	951.867	1175.99	1169.59	1.23545	1.22873	Leucine-rich repeat protein kinase family protein;(source:Araport11)
AT1G27210	151.441	329.493	248.577	2.17572	1.64141	ARM repeat superfamily protein;(source:Araport11)
AT1G27290	728.566	831.062	891.546	1.14068	1.2237	transmembrane protein;(source:Araport11)
AT1G27460	160.36	216.584	162.442	1.35061	1.01299	encodes a calmodulin-binding protein that is expressed in pollen, suspension culture cells, flowers, and fruits. The mRNA is cell-to-cell mobile.
AT1G27600	428.664	481.554	471.701	1.12338	1.1004	Encodes a member of the GT43 family glycosyltransferases involved in glucuronoxylan biosynthesis: AT2G37090 (IRX9) and AT1G27600 (IRX9-L or I9H, IRX9 homolog); AT4G36890 (IRX14) and AT5G67230 (IRX14-L or I14H, IRX14 homolog). They form two functionally non-redundant groups essential for the normal elongation of glucuronoxylan backbone. I9H functions redundantly with IRX9, I14H is redundant with I…
AT1G27630	178.401	221.283	192.107	1.24037	1.07683	cyclin T 1;(source:Araport11)
AT1G28100	101.013	136.744	129.178	1.35373	1.27883	hypothetical protein;(source:Araport11)
AT1G28130	21.4426	40.3438	31.1925	1.88148	1.4547	Encodes an IAA-amido synthase that conjugates Asp and other amino acids to auxin in vitro. Lines carrying insertions in this gene are hypersensitive to auxin.
AT1G28140	1693.98	1866.31	1898.39	1.10174	1.12067	integral membrane family protein;(source:Araport11)
AT1G28230	332.664	443.126	446.016	1.33205	1.34074	Encodes a transporter that transports purines,cytokinins and other adenine derivatives. Expressed in the leaf hydathodes where it may be involved in re-uptake of cytokinins during guttation.
AT1G28250	205.227	274.479	233.393	1.33744	1.13724	transmembrane protein;(source:Araport11)
AT1G28260	293.59	350.755	333.901	1.19471	1.1373	Telomerase activating protein Est1;(source:Araport11)
AT1G28290	73.141	116.186	98.4376	1.58852	1.34586	Encodes an atypical arabinogalactan protein that is localized to the plasma membrange. AGP31 is highly expressed in flowers and vascular tissue and is repressed by jasmonic acid. AGP31 may play a role in vascular tissue function during defense and development.
AT1G28340	1089.3	1313.04	1161.83	1.2054	1.06659	receptor like protein 4;(source:Araport11)
AT1G28400	425.97	510.449	450.561	1.19832	1.05773	GATA zinc finger protein;(source:Araport11)
AT1G28440	1894.94	2055.31	1760.08	1.08463	0.928833	HAESA-like 1;(source:Araport11)
AT1G28610	679.58	894.084	958.395	1.31564	1.41028	GDSL-motif esterase/acyltransferase/lipase. Enzyme group with broad substrate specificity that may catalyze acyltransfer or hydrolase reactions with lipid and non-lipid substrates.
AT1G29390	710.753	833.306	847.894	1.17243	1.19295	Integral membrane protein in the inner envelope of chloroplasts. Provide freezing tolerance.
AT1G29395	280.715	517.584	452.855	1.8438	1.61322	Integral membrane protein in the inner envelope of chloroplasts. Provide freezing tolerance. Expression is induced by short-term cold-treatment, water deprivation, and abscisic acid treatment.
AT1G29400	3585.69	4450.21	4075.3	1.2411	1.13655	A member of mei2-like gene family, predominantly plant-based family of genes encoding RNA binding proteins with characteristic presence of a highly conserved RNA binding motif first described in the mei2 gene of the fission yeast S. pombe. In silico analyses reveal nine mei2 -like genes in A. thaliana. They were grouped into four distinct clades, based on overall sequence similarity and subfamily…
AT1G29430	526.655	708.542	259.841	1.34536	0.49338	SAUR-like auxin-responsive protein family;(source:Araport11)
AT1G29440	190.792	311.888	102.747	1.6347	0.538529	SAUR-like auxin-responsive protein family;(source:Araport11)
AT1G29450	242.29	414.424	159.005	1.71044	0.656258	SAUR-like auxin-responsive protein family;(source:Araport11)
AT1G29460	266.242	417.518	143.06	1.56819	0.537331	SAUR-like auxin-responsive protein family;(source:Araport11)
AT1G29470	3568.9	4121.08	3813.66	1.15472	1.06858	S-adenosyl-L-methionine-dependent methyltransferases superfamily protein;(source:Araport11)
AT1G29500	296.279	456.04	181.96	1.53922	0.614152	SAUR-like auxin-responsive protein family;(source:Araport11)
AT1G29510	193.16	362.236	106.167	1.87531	0.54963	This locus was referred to as SAUR68 in PMID:17948056 but the nomenclature should be SAUR67.
AT1G29520	56.2815	86.0332	63.4061	1.52862	1.12659	AWPM-19-like family protein;(source:Araport11)
AT1G29660	3583.97	4618.83	3263.6	1.28875	0.910611	GDSL-motif esterase/acyltransferase/lipase. Enzyme group with broad substrate specificity that may catalyze acyltransfer or hydrolase reactions with lipid and non-lipid substrates.
AT1G29670	1735.41	2479.88	2185.71	1.42899	1.25948	GDSL-motif esterase/acyltransferase/lipase. Enzyme group with broad substrate specificity that may catalyze acyltransfer or hydrolase reactions with lipid and non-lipid substrates. The mRNA is cell-to-cell mobile.
AT1G29700	3268.61	3891.95	4012.36	1.19071	1.22754	Metallo-hydrolase/oxidoreductase superfamily protein;(source:Araport11)
AT1G29720	2191.65	2473.12	2252.48	1.12843	1.02776	Leucine-rich repeat transmembrane protein kinase;(source:Araport11)
AT1G29750	454.913	549.294	507.344	1.20747	1.11526	Receptor-like serine/threonine kinase (RKF1). The putative extracellular domain of the RKF1 protein contains 13 tandem repeats of leucine-rich sequences. Expressed in early flower primordial, stamen, and pollen grains.
AT1G29840	109.435	146.004	99.7976	1.33416	0.911933	alpha/beta-Hydrolases superfamily protein;(source:Araport11)
AT1G29910	59267	99308.9	94526.1	1.67562	1.59492	member of Chlorophyll a/b-binding protein family
AT1G29920	81684.9	111189	107824	1.36119	1.32	Encodes lhcb1.1 a component of the LHCIIb light harvesting complex associated with photosystem II.
AT1G29930	217467	301696	260435	1.38732	1.19758	Subunit of light-harvesting complex II (LHCII),which absorbs light and transfers energy to the photosynthetic reaction center. The mRNA is cell-to-cell mobile.
AT1G30120	2514.4	2936.78	2703.23	1.16799	1.0751	Encodes a putative plastid pyruvate dehydrogenase E1 beta subunit that is distinct from the mitochondrial pyruvate dehydrogenase E1 beta subunit.
AT1G30200	709.996	866.832	921.11	1.2209	1.29735	F-box family protein;(source:Araport11)
AT1G30210	546.497	633.02	537.57	1.15832	0.983665	TCP family protein involved in heterochronic regulation of leaf differentiation.
AT1G30300	123.235	154.872	153.735	1.25672	1.2475	Metallo-hydrolase/oxidoreductase superfamily protein;(source:Araport11)
AT1G30330	481.85	610.742	546.263	1.2675	1.13368	Encodes a member of the auxin response factor family. Mediates auxin response via expression of auxin regulated genes. Acts redundantly with ARF8 to control stamen elongation and flower maturation. Expression of ARF6 is controlled by miR167.
AT1G30360	4036.52	4458.42	4297.11	1.10452	1.06456	Early-responsive to dehydration stress protein (ERD4);(source:Araport11)
AT1G30380	32190.7	42264.4	37853	1.31294	1.1759	Encodes subunit K of photosystem I reaction center. The mRNA is cell-to-cell mobile.
AT1G30510	223.663	288.266	242.512	1.28884	1.08427	Encodes a root-type ferredoxin:NADP(H) oxidoreductase.
AT1G30520	499.515	669.856	535.119	1.34101	1.07128	Encodes a chloroplast O-succinylbenzoyl-CoA ligase. Involved in phylloquinone biosynthesis. Knock mutant is seedling lethal.
AT1G30610	573.756	736.457	614.546	1.28357	1.07109	Mutations in this locus result in embryo lethality. Embryo shape at seed maturity is globular.
AT1G30820	733.86	956.515	908.661	1.3034	1.23819	CTP synthase family protein;(source:Araport11)
AT1G30910	604.536	711.245	629.846	1.17651	1.04187	Molybdenum cofactor sulfurase family protein;(source:Araport11)
AT1G31070	294.49	385.673	362.787	1.30963	1.23192	Encodes a protein that functions as an N-acetylglucosamine-1-phosphate uridylyltransferase that catalyzes the formation of UDP-N-acetylglucosamine (UDP-GlcNAc). This is an essential precursor for glycolipid and glycoprotein synthesis and is also used for regulatory protein modification in signaling pathways. The enzyme can also catalyze the reverse reaction using both UDP-GlcNAc and the less comm…
AT1G31173	22.663	53.4736	20.979	2.35951	0.925696	Encodes a microRNA that targets ARF family members ARF6 and ARF8. MicroRNAs are regulatory RNAs with a mature length of ~21-nucleotides that are processed from hairpin precursors by Dicer-like enzymes. MicroRNAs can negatively regulate gene expression by attenuating translation or by directing mRNA cleavage.Mature sequence: UGAAGCUGCCAGCAUGAUCUGG
AT1G31230	1418.13	1780.55	1696.84	1.25556	1.19654	Encodes a bifunctional aspartate kinase/homoserine dehydrogenase. These two activities catalyze the first and the third steps toward the synthesis of the essential amino acids threonine, isoleucine and methionine.
AT1G31330	48396.8	59387.8	58192.6	1.2271	1.20241	Encodes subunit F of photosystem I.
AT1G31410	501.569	563.355	496.016	1.12318	0.988929	putrescine-binding periplasmic protein-like protein;(source:Araport11)
AT1G31500	383.89	439.241	384.026	1.14418	1.00035	HESP identified based on similarity to nocturnins and presence circadian regulatory elements in the promoter. It functions as a Mg(II) dependent poly(A) exoribonuclease.It is under circadian regulation and expressed at night. Knockdowns affect the regulation of circadian genes CCA1 and TOC1.
AT1G31550	250.974	333.085	287.667	1.32717	1.1462	GDSL-motif esterase/acyltransferase/lipase. Enzyme group with broad substrate specificity that may catalyze acyltransfer or hydrolase reactions with lipid and non-lipid substrates.
AT1G31690	18.5449	52.9287	31.5554	2.85408	1.70157	Copper amine oxidase family protein;(source:Araport11)
AT1G31710	117.401	177.505	163.073	1.51195	1.38902	Copper amine oxidase family protein;(source:Araport11)
AT1G31800	2591.12	3071.21	2741.51	1.18528	1.05804	Encodes a protein with &#946;-ring carotenoid hydroxylase activity. The mRNA is cell-to-cell mobile.
AT1G31850	226.901	298.2	231.61	1.31423	1.02075	S-adenosyl-L-methionine-dependent methyltransferases superfamily protein;(source:Araport11)
AT1G32080	10592.2	12678.6	11953.1	1.19697	1.12848	Encodes a plant LrgAB/CidAB protein localized to the chloroplast envelope that is involved in chloroplast development, carbon partitioning and leaf senescence. The gene may have evolved from gene fusion of bacterial lrgA and lrgB.
AT1G32120	208.61	265.376	277.69	1.27212	1.33115	serine/threonine-protein phosphatase 7 long form-like protein;(source:Araport11)
AT1G32160	2177.57	2462.79	2133.19	1.13098	0.979616	beta-casein (DUF760);(source:Araport11)
AT1G32200	1378.14	1579.77	1410.03	1.14631	1.02314	Encodes a chloroplast glycerol-3-phosphate acyltransferase.Involved in the biosynthesis of chloroplast phosphatidylglycerol.
AT1G32220	3678.6	4607.05	4812.33	1.25239	1.3082	NAD(P)-binding Rossmann-fold superfamily protein;(source:Araport11)
AT1G32400	1995.67	2248.59	2247.86	1.12673	1.12637	TOM2A encodes a 280 amino acid putative four-pass transmembrane protein with a C-terminal farnesylation signal, essential for efficient multiplication of tobacco mosaic viruses.
AT1G32470	6898.25	8279.55	7163.57	1.20024	1.03846	Single hybrid motif superfamily protein;(source:Araport11)
AT1G32500	1834	2019.05	1867.02	1.1009	1.01801	Encodes a member of a heterogenous group of non-intrinsic ATP-binding cassette (ABC) proteins. Members of this group bear no close resemblance to each other nor to representatives of specific ABC protein subfamilies from other organisms. This grouping is arbitrary and will likely change upon acquisition of further data.
AT1G32540	393.141	616.751	489.853	1.56878	1.246	Encodes a protein with 3 plant-specific zinc finger domains that acts as a positive regulator of cell death.
AT1G32550	794.037	980.787	936.89	1.23519	1.17991	Encodes FdC2, a ferredoxin protein capable of alternative electron partitioning. FdC1 level increases in conditions of acceptor limitation at PSI.
AT1G32930	27.2355	47.1876	34.3753	1.73257	1.26215	Galactosyltransferase family protein;(source:Araport11)
AT1G32990	3252.58	3877.62	3594.18	1.19217	1.10502	mutant has Decreased effective quantum yield of photosystem II; Pale green plants; Reduced growth rate; Plastid Ribosomal Protein L11 The mRNA is cell-to-cell mobile.
AT1G33170	1037.75	1248.4	1102.23	1.20299	1.06214	S-adenosyl-L-methionine-dependent methyltransferases superfamily protein;(source:Araport11)
AT1G33230	555.583	660.748	646.007	1.18929	1.16276	TMPIT-like protein;(source:Araport11)
AT1G33240	2988.81	3264.45	2620.1	1.09222	0.876634	Encodes a plant transcriptional activator that contains two separate, but similar, trihelix DNA-binding domains, similar to GT-2. Gene is expressed in all aerial parts of the plant, with higher level of expression in siliques. At-GTL2 was thought to be a duplicated copy of this gene but is likely to be a cloning artefact, the result of a chimeric clone. Regulates ploidy-dependent cell growth in t…
AT1G33480	215.55	262.276	287.373	1.21677	1.33321	RING/U-box superfamily protein;(source:Araport11)
AT1G33590	1091.43	1530.67	1548.17	1.40245	1.41848	Leucine-rich repeat (LRR) family protein;(source:Araport11)
AT1G33600	1055.75	1157.62	1778.68	1.0965	1.68476	Leucine-rich repeat (LRR) family protein;(source:Araport11)
AT1G33770	102.794	143.885	161.389	1.39974	1.57002	Protein kinase superfamily protein;(source:Araport11)
AT1G33811	67.9854	163.431	137.948	2.40391	2.02908	GDSL-motif esterase/acyltransferase/lipase. Enzyme group with broad substrate specificity that may catalyze acyltransfer or hydrolase reactions with lipid and non-lipid substrates.
AT1G33930	12.6397	29.6382	23.109	2.34485	1.82828	P-loop containing nucleoside triphosphate hydrolases superfamily protein;(source:Araport11)
AT1G33970	466.807	693.684	808.479	1.48602	1.73193	P-loop containing nucleoside triphosphate hydrolases superfamily protein;(source:Araport11)
AT1G33990	1377.84	1669.74	1563.48	1.21185	1.13473	Encodes a protein predicted to act as a carboxylesterase. It has similarity to the SABP2 methyl salicylate esterase from tobacco. This protein does not act on methyl IAA, methyl JA, MeSA, MeGA4, or MEGA9 in vitro.
AT1G34220	839.14	981.495	960.39	1.16964	1.14449	Regulator of Vps4 activity in the MVB pathway protein;(source:Araport11)
AT1G34340	442.528	549.552	524.689	1.24185	1.18566	alpha/beta-Hydrolases superfamily protein;(source:Araport11)
AT1G34370	694.326	820.656	868.718	1.18195	1.25117	Encodes a putative nuclear Cys(2)His(2)-type zinc finger protein involved in H+ and Al3+ rhizotoxicity. In mutants exposed to aluminum stress, there is no induction of AtALMT1, an malate transporter known to be involved in the mediation of aluminum toxicity. Cell wall of the mutant is unstable in low pH medium (pH 4.5) in low Ca solution. This would mediate Ca-alleviation of low pH stress through…
AT1G34430	1080.96	1197.1	991.708	1.10744	0.917435	2-oxoacid dehydrogenases acyltransferase family protein;(source:Araport11)
AT1G34780	531.655	660.903	590.593	1.2431	1.11086	Encodes a protein disulfide isomerase-like (PDIL) protein, a member of a multigene family within the thioredoxin (TRX) superfamily. This protein also belongs to the adenosine 5'-phosphosulfate reductase-like (APRL) group.
AT1G34844	159.862	198.299	142.388	1.24043	0.890695	Potential natural antisense gene, locus overlaps with AT1G34842
AT1G35180	73.8927	117.346	92.9011	1.58806	1.25724	TRAM, LAG1 and CLN8 (TLC) lipid-sensing domain containing protein;(source:Araport11)
AT1G35260	31.4207	48.9672	31.5385	1.55844	1.00375	MLP-like protein 165;(source:Araport11)
AT1G35420	1171.04	1468.72	1326.37	1.2542	1.13264	alpha/beta-Hydrolases superfamily protein;(source:Araport11)
AT1G35620	1013.71	1132.13	1030.23	1.11682	1.0163	Encodes a protein disulfide isomerase-like (PDIL) protein, a member of a multigene family within the thioredoxin (TRX) superfamily. Unlike several other PDI family members, transcript levels for this gene are not up-regulated in response to three different chemical inducers of ER stress (dithiothreitol, beta-mercaptoethanol, and tunicamycin). However, the level of transcripts for this gene is sli…
AT1G35680	4783.83	5974.6	5342.6	1.24892	1.1168	Encodes a chloroplast ribosomal protein L21 that is required for chloroplast development and embryogenesis. The mRNA is cell-to-cell mobile.
AT1G35720	1435.82	2196.25	2263.77	1.52961	1.57663	Encodes a member of the annexin gene family, a diverse, multigene family of calcium-dependent, membrane-binding proteins. The protein was determined to have peroxidase activity. This activity is thought to be dependent on the presence of post-translational modifications (most likely phosphorylation). The protein was shown to be present as a mixture of monomer and homodimer. The homodimerization s…
AT1G35780	188.22	223.546	237.506	1.18768	1.26185	N-lysine methyltransferase;(source:Araport11)
AT1G36180	326.315	389.399	362.77	1.19332	1.11172	acetyl-CoA carboxylase 2 (ACC2) The mRNA is cell-to-cell mobile.
AT1G36390	510.215	602.541	519.833	1.18096	1.01885	Co-chaperone GrpE family protein;(source:Araport11)
AT1G41830	2065.55	2842.96	2613.98	1.37637	1.26552	SKU5-similar 6;(source:Araport11)
AT1G42470	952.082	1174.79	1146.39	1.23392	1.20409	Patched family protein;(source:Araport11)
AT1G42970	56131.2	65324.2	61672.1	1.16378	1.09871	Encodes chloroplast localized glyceraldehyde-3-phosphate dehydrogenase that can use both NADH and NADPH to reduce 1,3-diphosphate glycerate. It forms A2B2 heterotetramers with GapA forms of the GADPH enzyme. These complexes are active in the light under reducing conditions, but show reduced NADPH-dependent activity in response to oxidized thioredoxins and increased NAD(H)/NADP(H) ratios due to th…
AT1G43190	1072.25	1197.3	1128.63	1.11663	1.05258	polypyrimidine tract-binding protein 3;(source:Araport11)
AT1G43580	426.629	514.303	464.286	1.2055	1.08826	Sphingomyelin synthetase family protein;(source:Araport11)
AT1G43620	327.983	401.906	422.906	1.22539	1.28942	Encodes a UDP-glucose:sterol-glucosyltransferase. Mutants produce pale greenish-brown seeds whose dormancy was slightly reduced
AT1G43670	4622.3	6145.75	5741.17	1.32959	1.24206	Encodes a fructose-1,6-bisphosphatase. This enzyme, in addition to catalyzing the formation of fructose-6-phosphate for sucrose biosynthesis, appears to play a role in fructose-mediated signaling that is independent of its enzymatic activity. atcfbp-1/fins1 mutants have reduced photosynthetic rates, elevated levels of starch and reduced levels of sucrose during the day. Although the protein is ex…
AT1G44350	169.464	266.405	310.919	1.57204	1.83472	encodes a protein similar to IAA amino acid conjugate hydrolase.
AT1G44446	7993.62	10526.3	7867.18	1.31684	0.984182	Encodes chlorophyllide <i>a</i> oxygenase which converts chlorophyllide <i>a</i> to chlorophyllide <i>b</i> by catalyzing two successive hydroxylations at the 7-methyl group of chlorophyllide <i>a</i> . Mutants are deficient in pigments that associate with thylakoid membrane proteins, lacking chlorophyll <i>b</i> and light-harvesting proteins of photosystem II. The protein was shown through cross…
AT1G44575	52767.2	58547.3	59451.5	1.10954	1.12668	Encoding PSII-S (CP22), a ubiquitous pigment-binding protein associated with photosystem II (PSII) of higher plants. Involved in nonphotochemical quenching rather than in photosynthesis. Mutant has a normal violaxanthin cycle but has a limited capacity of quenching singlet excited chlorophylls and is tolerant to lipid peroxidation.
AT1G44770	1402.57	1547.58	1470.75	1.10339	1.04862	elongation factor;(source:Araport11)
AT1G44780	57.0195	80.3701	58.3208	1.40952	1.02282	translation initiation factor;(source:Araport11)
AT1G45130	288.719	412.348	303.733	1.4282	1.052	beta-galactosidase 5;(source:Araport11)
AT1G45191	548.401	750.518	774.772	1.36856	1.41278	beta-glucosidase related protein, similar to beta-glucosidase GI:3820531 from (Pinus contorta); contains Pfam profile: PF00232 Glycosyl hydrolase family 1
AT1G45201	2214.05	2728.66	3293.13	1.23243	1.48738	Target of AtGRP7 regulation.
AT1G45207	116.814	177.691	139.632	1.52114	1.19534	Remorin family protein;(source:Araport11)
AT1G45248	90.986	125.714	124.925	1.38168	1.37301	Nucleolar histone methyltransferase-related protein;(source:Araport11)
AT1G46480	7.52462	16.0039	10.4391	2.12687	1.38733	Encodes WOX4, a WUSCHEL-related homeobox gene family member with 65 amino acids in its homeodomain. Proteins in this family contain a sequence of eight residues (TLPLFPMH) downstream of the homeodomain called the WUS box. This protein also contains an acidic domain approximately 10 residues upstream of the WUS box. Part of the TDIF-TDR-WOX4 signaling pathway that plays a crucial role in the maint…
AT1G47270	210.242	271.852	203.733	1.29304	0.969039	Member of TLP family
AT1G47290	172.201	221.901	181.429	1.28861	1.05359	Encodes an enzyme with 3&#946;-hydroxysteroid dehydrogenase/C4-decarboxylase activity <i>in vitro</i>. The activity of the enzyme was determined using microsomal extracts of yeast overexpressing the <i>Arabidopsis</i> gene. Cytosolic fractions failed to be associated to the activity, leading to the speculation that the enzyme is membrane-bound.
AT1G47330	384.277	472.892	440.417	1.2306	1.14609	methyltransferase, putative (DUF21);(source:Araport11)
AT1G47740	558.75	649.78	563.457	1.16292	1.00842	PPPDE putative thiol peptidase family protein;(source:Araport11)
AT1G47900	466.209	639.145	563.32	1.37094	1.2083	filament-like protein (DUF869);(source:Araport11)
AT1G48020	2.88955	10.0788	17.0677	3.48801	5.90672	Pectin methylesterase inhibitor AtPMEI1. Inactivates AtPPME1 in vitro. Localized to pollen tube cell tip.
AT1G48030	8009.81	8959.42	8490.88	1.11856	1.06006	Encodes a mitochondrial lipoamide dehydrogenase whose expression is induced by light.
AT1G48100	85.7324	117.154	139.896	1.3665	1.63178	Pectin lyase-like superfamily protein;(source:Araport11)
AT1G48230	443.459	516.334	446.986	1.16433	1.00795	Nucleotide/sugar transporter family protein
AT1G48300	12642.3	14185.4	13424.1	1.12206	1.06184	diacylglycerol acyltransferase;(source:Araport11)
AT1G48310	531.749	648.825	538.376	1.22017	1.01246	chromatin remodeling factor18;(source:Araport11)
AT1G48350	1965.92	2502.38	2192.49	1.27288	1.11525	Ribosomal L18p/L5e family protein;(source:Araport11)
AT1G48420	1514.02	1704.62	1690.88	1.1259	1.11682	Encodes an enzyme that decomposes D-cysteine into pyruvate, H2S, and NH3. Only D-cysteine but not L-cysteine was converted by D-CDes to pyruvate, H2S, and NH3. There is conflicting evidence on its 1-aminocyclopropane-1-carboxylate deaminase activity. Involved in regulating ethylene levels.
AT1G48450	3087.37	3436.54	3244.07	1.1131	1.05076	alanine-tRNA ligase, putative (DUF760);(source:Araport11)
AT1G48480	632.79	831.208	521.293	1.31356	0.823801	Arabidopsis thaliana receptor-like protein kinase (RKL1) gene
AT1G48520	1283.45	1627.98	1442.9	1.26844	1.12424	Encodes Glu-tRNA(Gln) amidotransferase subunit B (from Genbank record AF239836).
AT1G48540	1177.66	1421.92	1454.67	1.20742	1.23522	Outer arm dynein light chain 1 protein;(source:Araport11)
AT1G48600	8442.81	9787.18	10193.2	1.15923	1.20732	Encodes a phosphoethanolamine N-methyltransferase that catalyses the last two methylation steps of the three sequential methylations of phosphoethanolamine (PEA) that are required for the synthesis of phosphocholine (PCho) in plants.
AT1G48760	478.466	545.459	536.775	1.14002	1.12187	Encodes the putative delta subunit of the AP(adaptor protein)-3 complex and plays a role in vacuolar function.
AT1G48840	294.067	420.004	390.047	1.42826	1.32639	heat-inducible transcription repressor (DUF639);(source:Araport11)
AT1G49130	32.5509	67.9445	61.7143	2.08733	1.89593	B-box type zinc finger protein with CCT domain-containing protein;(source:Araport11)
AT1G49180	252.724	324.609	289.04	1.28444	1.1437	protein kinase family protein;(source:Araport11)
AT1G49230	2.88955	9.88849	8.92309	3.42216	3.08806	RING/U-box superfamily protein;(source:Araport11)
AT1G49240	3632.04	4390.96	3923.12	1.20895	1.08014	Member of a subclass of actins composed of ACT2 and ACT8. Its mRNA is strongly expressed in strongly expressed in leaves, roots, stems, flowers, pollen, and siliques. However, protein expression, assayed by a ACT8:GUS fusion reporter, is very low in pollen.
AT1G49380	1861.24	2150.43	2033.19	1.15538	1.09239	cytochrome c biogenesis protein family;(source:Araport11)
AT1G49430	752.813	961.001	787.721	1.27655	1.04637	Encodes a long chain acyl-CoA synthetase that catalyzes the synthesis of omega-hydroxy fatty acyl-CoA intermediates in the pathway to cutin synthesis. Required for repression of lateral root formation.
AT1G49500	747.951	1140.37	944.464	1.52466	1.26273	transcription initiation factor TFIID subunit 1b-like protein;(source:Araport11)
AT1G49650	101.96	135.293	121.358	1.32692	1.19025	alpha/beta-Hydrolases superfamily protein;(source:Araport11)
AT1G49720	57.1153	119.683	94.4398	2.09546	1.65349	Identified as a protein that binds to abscisic acid response elements. May mediate transcriptional regulation of ABA responses.
AT1G49730	382.904	583.983	419.281	1.52514	1.095	Protein kinase superfamily protein;(source:Araport11)
AT1G50010	1720.45	2078.94	1766.58	1.20837	1.02681	Encodes alpha-2,4 tubulin. TUA2 and TUA4 encode identical proteins. The mRNA is cell-to-cell mobile.
AT1G50120	621.437	688.333	628.432	1.10765	1.01126	immunoglobulin;(source:Araport11)
AT1G50140	1019.96	1107.57	1002.93	1.0859	0.983307	P-loop containing nucleoside triphosphate hydrolases superfamily protein;(source:Araport11)
AT1G50280	99.4328	154.938	117.177	1.55822	1.17846	Phototropic-responsive NPH3 family protein;(source:Araport11)
AT1G50450	1215.16	1424.1	1365.94	1.17194	1.12409	Saccharopine dehydrogenase;(source:Araport11)
AT1G50480	3164.34	3637.99	3544.89	1.14968	1.12026	10-formyltetrahydrofolate synthetase (THFS) mRNA, complete The mRNA is cell-to-cell mobile.
AT1G50940	232.123	291.255	261.671	1.25475	1.1273	Encodes the electron transfer flavoprotein ETF alpha, a putative subunit of the mitochondrial electron transfer flavoprotein complex (ETF beta is At5g43430.1) in Arabidopsis. Mutations of the ETF beta gene results in accelerated senescence and early death compared to wild-type during extended darkness.
AT1G51110	2821.14	4092.27	3714.56	1.45057	1.31669	Plastid-lipid associated protein PAP / fibrillin family protein;(source:Araport11)
AT1G51140	1221.93	1367.08	1310.84	1.11879	1.07276	Encodes a basic helix-loop-helix-type transcription factor involved in photoperiodism flowering. Binds to the E-box cis-element in the CONSTANS (CO) promoter to regulate flowering. Interacts with CFL1 and along with CFLAP2 negatively regulates cuticle development. Binds to the potassium channel gene KAT1 as a dimer. The DNA-binding capacity is inhibited in response to ABA through phosphorylation-…
AT1G51160	444.796	511.083	451.736	1.14903	1.0156	SNARE-like superfamily protein;(source:Araport11)
AT1G51430	298.93	361.439	291.796	1.20911	0.976136	cTAGE family protein;(source:Araport11)
AT1G51500	5352.39	6806.71	5880.38	1.27172	1.09865	Encodes an ABC transporter involved in cuticular wax biosynthesis. Lines carrying recessive mutations in this locus have weakly glaucous stem surface, and relative elevated secondary alcohols and ketones.
AT1G51570	2292.16	2544.46	2168.03	1.11007	0.945848	Calcium-dependent lipid-binding (CaLB domain) plant phosphoribosyltransferase family protein;(source:Araport11)
AT1G51610	263.739	344.081	309.776	1.30463	1.17455	Cation efflux family protein;(source:Araport11)
AT1G51630	681.424	804.839	719.631	1.18111	1.05607	O-fucosyltransferase family protein;(source:Araport11)
AT1G51940	59.7726	90.5099	62.6588	1.51424	1.04829	Encodes a LysM-containing receptor-like kinase. Induction of chitin-responsive genes by chitin treatment is not blocked in the mutant. Based on protein sequence alignment analysis, it has a typical RD signaling domain in its catalytic loop and possesses autophosphorylation activity.It is required for the suppression of defense responses in absence of pathogen infection or upon abscisic acid treat…
AT1G52000	2522.08	3312.9	3439.99	1.31356	1.36395	Mannose-binding lectin superfamily protein;(source:Araport11)
AT1G52040	379.552	693.755	913.046	1.82783	2.40559	Encodes myrosinase-binding protein expressed in flowers.
AT1G52190	1561.99	2267.1	1671.56	1.45142	1.07015	Encodes a low affinity nitrate transporter that is expressed in the plasma membrane and found in the phloem of the major veins of leaves. It is responsible for nitrate redistribution to young leaves.
AT1G52220	7464.09	9923.74	9947.58	1.32953	1.33272	CURVATURE THYLAKOID protein;(source:Araport11)
AT1G52230	20131.3	23563.8	22499.5	1.17051	1.11764	Phosphorylation of this protein is dependent on calcium. The mRNA is cell-to-cell mobile.
AT1G52260	172.39	208.242	169.243	1.20797	0.981746	Encodes a protein disulfide isomerase-like (PDIL) protein, a member of a multigene family within the thioredoxin (TRX) superfamily. Unlike several other PDI family members, transcript levels for this gene are not up-regulated in response to three different chemical inducers of ER stress (dithiothreitol, beta-mercaptoethanol, and tunicamycin).
AT1G52280	324.777	426.084	369.178	1.31193	1.13671	RAB GTPase homolog G3D;(source:Araport11)
AT1G52400	2798.77	4866.42	6003.68	1.73877	2.14511	encodes a member of glycosyl hydrolase family 1, located in inducible ER bodies which were formed after wounding, required in inducible ER body formation The mRNA is cell-to-cell mobile.
AT1G52410	551.212	917.798	1206.96	1.66505	2.18964	Contains a novel calcium-binding repeat sequence. Binds TSK in vitro. Localizes to small cytoplasmic vesicles in interphase cells. In cells synchronized for cell division, TSA1 and TSK relocalize to ends of spindle microtubules that are ahead of separating chromatids during metaphase and anaphase of mitosis. May be involved in mitosis together with TSK. Expressed preferentially in the flower and …
AT1G52510	2325.7	3005.79	2999.17	1.29242	1.28958	alpha/beta-Hydrolases superfamily protein;(source:Araport11)
AT1G52670	660.957	776.636	625.182	1.17502	0.945873	Single hybrid motif superfamily protein;(source:Araport11)
AT1G52830	44.6932	66.5021	71.7256	1.48797	1.60484	An extragenic dominant suppressor of the hy2 mutant phenotype. Also exhibits aspects of constitutive photomorphogenetic phenotype in the absence of hy2. Mutants have dominant leaf curling phenotype shortened hypocotyls and reduced apical hook. Induced by indole-3-acetic acid.
AT1G53040	237.792	286.62	215.399	1.20534	0.905831	tRNA (met) cytidine acetyltransferase, putative (DUF616);(source:Araport11)
AT1G53050	664.058	847.988	791.974	1.27698	1.19263	Protein kinase superfamily protein;(source:Araport11)
AT1G53070	13.357	28.4001	23.5987	2.12624	1.76677	Legume lectin family protein;(source:Araport11)
AT1G53180	7.52924	16.8005	10.2108	2.23137	1.35616	hypothetical protein;(source:Araport11)
AT1G53250	96.7686	132.33	87.1992	1.36749	0.90111	histone-lysine N-methyltransferase, H3 lysine-79 specific-like protein;(source:Araport11)
AT1G53290	218.617	257.603	226.071	1.17833	1.0341	Galactosyltransferase family protein;(source:Araport11)
AT1G53320	459.039	573.147	562.574	1.24858	1.22555	Member of TLP family
AT1G53430	794.878	997.696	1031.33	1.25516	1.29747	Leucine-rich repeat transmembrane protein kinase;(source:Araport11)
AT1G53520	128.748	236.023	155.37	1.83322	1.20678	Encodes a plastid stroma localized fatty acid binding protein involved in fatty acid metabolism.
AT1G53580	1114.87	1309.86	1470.51	1.1749	1.319	Mononuclear Fe(II)-containing member of the b-lactamase fold superfamily. ETHE1 is homodimeric in solution, exhibits low-level esterase activity, and specifically binds a single Fe(II) atom in the active site.
AT1G53590	540.503	689.714	714.53	1.27606	1.32197	Calcium-dependent lipid-binding (CaLB domain) family protein;(source:Araport11)
AT1G53730	542.521	622.519	619.567	1.14746	1.14201	STRUBBELIG-receptor family 6;(source:Araport11)
AT1G53840	1677.98	2114.56	2073.97	1.26019	1.23599	encodes a pectin methylesterase
AT1G53910	624.645	707.265	613.741	1.13227	0.982544	Encodes a member of the ERF (ethylene response factor) subfamily B-2 of ERF/AP2 transcription factor family (RAP2.12). The protein contains one AP2 domain. There are 5 members in this subfamily including RAP2.2 AND RAP2.12. Involved in oxygen sensing. It plays a key role in controlling root bending in response to hypoxia.
AT1G54040	1202.15	1673.25	1816.95	1.39188	1.51142	Epithiospecifier protein, interacts with WRKY53. Involved in pathogen resistance and leaf senescence.
AT1G54050	236.715	570.895	22706.9	2.41174	95.9252	HSP20-like chaperones superfamily protein;(source:Araport11)
AT1G54100	1630.82	1874.06	1866.88	1.14915	1.14475	Aldehyde dehydrogenase
AT1G54130	2142.84	2428.41	2162.31	1.13327	1.00909	This gene appears to be at least partially redundant with RSH2 (At3g14050). Guanosine tetraphosphate synthesized by RSH2/RSH3 (and CRSH At3g17470) to an unknown extent can repress chloroplast gene expression, and also reduce chloroplast size.
AT1G54200	116.622	161.416	126.926	1.3841	1.08835	DNA mismatch repair Msh6-like protein;(source:Araport11)
AT1G54350	2178.89	2519.68	2442.8	1.1564	1.12112	ABC transporter family protein;(source:Araport11)
AT1G54450	53.0149	75.8685	43.9235	1.43108	0.828512	Calcium-binding EF-hand family protein;(source:Araport11)
AT1G54730	749.082	860.639	850.944	1.14893	1.13598	Major facilitator superfamily protein;(source:Araport11)
AT1G54740	377.887	457.974	326.696	1.21193	0.864534	FANTASTIC four-like protein (DUF3049);(source:Araport11)
AT1G54780	11749.6	13760.2	13794.2	1.17112	1.17401	Encodes a thylakoid lumen protein regulating photosystem II repair cycle. Has acid phosphatase activity. The mRNA is cell-to-cell mobile.
AT1G54790	16.9626	34.9401	31.452	2.05983	1.85419	GDSL-motif esterase/acyltransferase/lipase. Enzyme group with broad substrate specificity that may catalyze acyltransfer or hydrolase reactions with lipid and non-lipid substrates.
AT1G54820	534.672	956.6	833.517	1.78913	1.55893	Protein kinase superfamily protein;(source:Araport11)
AT1G54920	1369.43	1562.78	1485.91	1.14118	1.08505	hypothetical protein;(source:Araport11)
AT1G55000	805.61	959.814	872.541	1.19141	1.08308	peptidoglycan-binding LysM domain-containing protein;(source:Araport11)
AT1G55020	995.162	1196.97	1346.83	1.20279	1.35338	lipoxygenase, a defense gene conferring resistance Xanthomonas campestris The mRNA is cell-to-cell mobile.
AT1G55090	1365.45	1479.02	1490.65	1.08317	1.09169	carbon-nitrogen hydrolase family protein;(source:Araport11)
AT1G55120	213.63	266.869	246.124	1.24921	1.15211	Encodes a protein with fructan exohydrolase (FEH) activity acting on levan-type fructans (6-FEH, levanase). The enzyme does not have invertase activity.
AT1G55130	256.75	301.281	266.326	1.17344	1.0373	Encodes an Arabidopsis Transmembrane nine (TMN) protein. Transmembrane nine (TM9) proteins are localized in the secretory pathway of eukaryotic cells and are involved in cell adhesion and phagocytosis.
AT1G55180	151.506	185.136	195.603	1.22197	1.29106	member of C2-PLD. subfamily Represents a phospholipase D (PLD) gene with four exons, hence it is a member of the alpha class. Its amino acid sequence is quite different from other PLDs, therefore it might possess unique structural and/or catalytic properties.
AT1G55260	1104.71	1524.99	1360.04	1.38045	1.23113	Bifunctional inhibitor/lipid-transfer protein/seed storage 2S albumin superfamily protein;(source:Araport11)
AT1G55360	3296.47	3643.41	3096.37	1.10525	0.939301	tRNA-splicing ligase (DUF239);(source:Araport11)
AT1G55370	744.993	937.073	805.12	1.25783	1.08071	NDH-dependent cyclic electron flow 5;(source:Araport11)
AT1G55480	7225.57	8250.42	8290.37	1.14184	1.14737	Encodes a member of a novel plant protein family containing a PDZ, a K-box, and a TPR motif. mRNA but not protein levels decrease after wounding. ZKT is phosphorylated at Thr and Ser residues after wounding. The mRNA is cell-to-cell mobile.
AT1G55490	6820.43	8799.52	7633.12	1.29017	1.11915	encodes the beta subunit of the chloroplast chaperonin 60, a homologue of bacterial GroEL. Mutants in this gene develops lesions on its leaves, expresses systemic acquired resistance (SAR) and develops accelerated cell death to heat shock stress. The protein has molecular chaperone activity for suppressing protein aggregation in vitro.
AT1G55510	120.546	157.073	172.982	1.30302	1.43499	branched-chain alpha-keto acid decarboxylase E1 beta
AT1G55670	8189.07	11541.7	9737.68	1.4094	1.18911	Encodes subunit G of photosystem I, an 11-kDa membrane protein that plays an important role in electron transport between plastocyanin and PSI and is involved in the stability of the PSI complex. PSI-G subunit is bound to PSI-B and is in contact with Lhca1. The protein inserts into thylakoids by a direct or spontaneous pathway that does not involve the activities of any known chloroplast protein-…
AT1G55805	250.256	297.353	289.403	1.1882	1.15643	BolA-like family protein;(source:Araport11)
AT1G55810	344.329	411.615	366.811	1.19541	1.06529	One of the homologous genes predicted to encode proteins with UPRT domains (Uracil phosphoribosyltransferase). Five of these genes (At5g40870, At3g27190, At1g55810, At4g26510 and At3g27440) show a high level of identity, and are annotated as also containing a N-terminal uracil kinase (UK) domain. These genes are referred to as UKL1 (UK-like 1), UKL2, UKL3, UKL4 and UKL5, respectively.
AT1G55840	1079.97	1169.54	1027.97	1.08293	0.951848	Sec14p-like phosphatidylinositol transfer family protein;(source:Araport11)
AT1G55920	1626.89	1828.24	1519.39	1.12376	0.933922	Encodes a chloroplast/cytosol localized serine O-acetyltransferase involved in sulfur assimilation and cysteine biosynthesis. Expressed in the vascular system. The mRNA is cell-to-cell mobile.
AT1G55950	6.39797	16.4108	29.1914	2.56501	4.5626	DNA-binding storekeeper protein-related transcriptional regulator;(source:Araport11)
AT1G56050	1035.18	1213.6	1097.52	1.17236	1.06023	GTP-binding protein-like protein;(source:Araport11)
AT1G56090	147.427	182.885	176.6	1.24051	1.19788	Tetratricopeptide repeat (TPR)-like superfamily protein;(source:Araport11)
AT1G56190	4088.93	5188.43	4716.44	1.2689	1.15347	Phosphoglycerate kinase family protein;(source:Araport11)
AT1G56220	2741.67	3921.94	3914.96	1.43049	1.42795	Dormancy/auxin associated family protein;(source:Araport11)
AT1G56230	255.223	365.804	292.621	1.43327	1.14653	enolase (DUF1399);(source:Araport11)
AT1G56300	19.6577	80.7698	92.6267	4.10882	4.71198	Chaperone DnaJ-domain superfamily protein;(source:Araport11)
AT1G56500	5094.02	5672.47	5467.4	1.11355	1.0733	Encodes a thylakoid membrane protein with thioredoxin-like and beta-propeller domains located in the lumen and a haloacid-dehalogenase domain exposed to the chloroplast stroma. The protein's role may be to prevent formation of a slowly reversible form of antenna quenching, thereby maintaining the efficiency of light harvesting. The mRNA is cell-to-cell mobile.
AT1G56600	3651.49	4010.08	8561.58	1.0982	2.34468	GolS2 is a galactinol synthase that catalyzes the formation of galactinol from UDP-galactose and myo-inositol. GolS2 transcript levels rise in response to methyl viologen, an oxidative damage-inducing agent. Plants over-expressing GolS2 have increased tolerance to salt, chilling, and high-light stress.
AT1G56670	114.993	155.345	136.791	1.35091	1.18955	GDSL-motif esterase/acyltransferase/lipase. Enzyme group with broad substrate specificity that may catalyze acyltransfer or hydrolase reactions with lipid and non-lipid substrates.
AT1G56700	977.678	1079.76	1095.7	1.10441	1.12072	Peptidase C15, pyroglutamyl peptidase I-like protein;(source:Araport11)
AT1G56720	302.336	456.327	373.489	1.50934	1.23534	Protein kinase superfamily protein;(source:Araport11)
AT1G57590	132.282	172.488	178.619	1.30394	1.35029	Pectinacetylesterase family protein;(source:Araport11)
AT1G57770	1637.69	1863.37	1841.78	1.13781	1.12462	FAD/NAD(P)-binding oxidoreductase family protein;(source:Araport11)
AT1G57870	771.798	864.686	803.094	1.12035	1.04055	shaggy-like kinase 42;(source:Araport11)
AT1G58080	3036.09	3240.52	3306.29	1.06733	1.08899	ATP phosphoribosyl transferase, catalyses first step of histidine biosynthesis
AT1G58200	772.515	1042.81	1137.94	1.34988	1.47303	A member of MscS-like gene family, structurally very similar to MSL2, comprising of an N-terminal chloroplast transit peptide, five trans-membrane helices and a C-terminal cytoplasmic domain. Mutant plants showed abnormalities in the size and shape of plastids. MSL3-GFP was localized to discrete foci on the plastid envelope and co-localize with the plastid division protein AtMinE. MSL3 was capabl…
AT1G58270	155.186	271.291	307.932	1.74816	1.98427	ZW9 mRNA, complete cds The mRNA is cell-to-cell mobile.
AT1G58290	8167.61	10006.5	9113.11	1.22515	1.11576	Encodes a protein with glutamyl-tRNA reductase (GluTR) activity, catalyzing the NADPH-dependent reduction of Glu-tRNA(Glu) to glutamate 1-semialdehyde (GSA) with the release of free tRNA(Glu). It is involved in the early steps of chlorophyll biosynthesis.
AT1G58440	445.333	542.102	513.965	1.2173	1.15411	Encodes a putative protein that has been speculated, based on sequence similarities, to have squalene monooxygenase activity.
AT1G59540	16.2199	30.313	12.134	1.86888	0.748092	Encodes a kinesin-like protein.
AT1G59560	70.2514	93.6487	78.3673	1.33305	1.11553	Encodes a chloroplast-localized putative RING-type ubiquitin E3 ligase.
AT1G59830	722.347	845.506	802.945	1.1705	1.11158	Encodes one of the isoforms of the catalytic subunit of protein phosphatase 2A: AT1G59830/PP2A-1, AT1G10430/PP2A-2, At2g42500/PP2A-3, At3g58500/PP2A-4 [Plant Molecular Biology (1993) 21:475-485 and (1994) 26:523-528; Note that in more recent publications, there is mixed use of gene names for PP2A-3 and PP2A-4 - some refer to At2g42500 as PP2A-3 and some as PP2A-4].
AT1G59860	65.577	400.27	20794.5	6.10382	317.101	HSP20-like chaperones superfamily protein;(source:Araport11)
AT1G60000	2253.11	2472.74	2172.89	1.09748	0.964397	RNA-binding (RRM/RBD/RNP motifs) family protein;(source:Araport11)
AT1G60070	1459.36	1604.66	1435.44	1.09956	0.983609	Adaptor protein complex AP-1, gamma subunit;(source:Araport11)
AT1G60140	439.467	529.772	450.928	1.20549	1.02608	Encodes an enzyme putatively involved in trehalose biosynthesis. The protein has a trehalose synthase (TPS)-like domain that may or may not be active as well as a trehalose phosphatase (TPP)-like domain.
AT1G60160	870.168	1062.74	966.151	1.2213	1.1103	Potassium transporter family protein;(source:Araport11)
AT1G60220	490.897	589.446	558.799	1.20075	1.13832	Encodes a deSUMOylating enzyme. In vitro it has both peptidase activity and isopeptidase activity: it can cleave C-terminal residues from SUMO to activate it for attachment to a target protein and it can also act on the isopeptide bond between SUMO and another protein. sGFP:OTS1 protein accumulates in the nucleus. Double mutant analysis with ULP1C/OTS2 indicates that these genes are involved in s…
AT1G60270	614.466	719.003	661.463	1.17013	1.07648	beta glucosidase 6;(source:Araport11)
AT1G60550	1753.94	1908.41	1758.6	1.08807	1.00265	enoyl-CoA hydratase/isomerase D;(source:Araport11)
AT1G60590	801.901	1052.23	870.465	1.31217	1.0855	Pectin lyase-like superfamily protein;(source:Araport11)
AT1G60690	447.73	511.817	447.841	1.14314	1.00025	NAD(P)-linked oxidoreductase superfamily protein;(source:Araport11)
AT1G60710	1528.02	1727.91	1662.92	1.13082	1.08828	Encodes ATB2.
AT1G60790	423.866	497.482	467.076	1.17368	1.10194	Encodes a member of the TBL (TRICHOME BIREFRINGENCE-LIKE) gene family containing a plant-specific DUF231 (domain of unknown function) domain. TBL gene family has 46 members, two of which (TBR/AT5G06700 and TBL3/AT5G01360) have been shown to be involved in the synthesis and deposition of secondary wall cellulose, presumably by influencing the esterification state of pectic polymers. A nomenclature…
AT1G60810	110.007	142.541	106.61	1.29574	0.969119	One of the three genes encoding subunit A of the trimeric enzyme ATP Citrate lyase
AT1G60860	139.343	195.862	212.41	1.40561	1.52437	A member of ARF GAP domain (AGD), A thaliana has 15 members, grouped into four classes. AGD2 belongs to the class 1, together with AGD1, AGD3, and AGD4.
AT1G61100	754.227	887.981	704.44	1.17734	0.93399	disease resistance protein (TIR class);(source:Araport11)
AT1G61120	13.8207	28.6709	38.0449	2.07448	2.75274	Encodes a geranyllinalool synthase that produces a precursor to TMTT, a volatile plant defense C16-homoterpene. GES transcript levels rise in response to alamethicin, a fungal peptide mixture that damages membranes. This transcriptional response is blocked in JA biosynthetic and JA signaling mutants, but GES transcript levels still rise in response to alamethicin in mutants with salicylic acid an…
AT1G61170	89.4674	118.734	83.7939	1.32712	0.936586	hypothetical protein;(source:Araport11)
AT1G61240	165.016	220.923	202.589	1.3388	1.2277	lysine ketoglutarate reductase trans-splicing-like protein (DUF707);(source:Araport11)
AT1G61500	204.649	257.771	221.072	1.25958	1.08025	S-locus lectin protein kinase family protein;(source:Araport11)
AT1G61520	99709.5	138657	127978	1.39061	1.28351	PSI type III chlorophyll a/b-binding protein (Lhca3*1) The mRNA is cell-to-cell mobile.
AT1G61690	571.125	647.798	677.241	1.13425	1.1858	phosphoinositide binding protein;(source:Araport11)
AT1G61795	66.0779	99.0082	98.7467	1.49836	1.4944	PAK-box/P21-Rho-binding family protein;(source:Araport11)
AT1G61850	566.485	689.698	644.401	1.21751	1.13754	Encodes a non-specific lipase that hydrolyzes phospholipids as well as galactolipids, at both sn-1 and sn-2 positions. Involved in basal jasmonic acid biosynthesis by releasing the precursor fatty acid from membrane lipids. Mutant plants were impacted in resistance to fungus B. cinerea.
AT1G61970	117.569	181.854	168.191	1.54678	1.43057	Mitochondrial transcription termination factor family protein;(source:Araport11)
AT1G62030	317.258	389.421	356.916	1.22746	1.125	Cysteine/Histidine-rich C1 domain family protein;(source:Araport11)
AT1G62290	65.5678	99.5878	84.3851	1.51885	1.28699	Saposin-like aspartyl protease family protein;(source:Araport11)
AT1G62310	480.882	597.207	620.655	1.2419	1.29066	transcription factor jumonji (jmjC) domain-containing protein;(source:Araport11)
AT1G62330	395.911	455.737	403.526	1.15111	1.01924	O-fucosyltransferase family protein;(source:Araport11)
AT1G62380	3399.62	3970.14	3256.14	1.16782	0.957795	Encodes a protein similar to 1-aminocyclopropane-1-carboxylic oxidase (ACC oxidase). Expression of the AtACO2 transcripts is affected by ethylene.
AT1G62420	26.59	54.1042	52.6209	2.03476	1.97897	DUF506 family protein (DUF506);(source:Araport11)
AT1G62430	460.536	647.533	611.409	1.40604	1.3276	Encodes a CDP-diacylglycerol synthase, involved in phospholipid biosynthesis.
AT1G62510	917.176	1364.27	1960.28	1.48747	2.13729	Bifunctional inhibitor/lipid-transfer protein/seed storage 2S albumin superfamily protein;(source:Araport11)
AT1G62540	295.896	360.128	508.466	1.21708	1.71839	belongs to the flavin-monooxygenase (FMO) family, encodes a glucosinolate S-oxygenase that catalyzes the conversion of methylthioalkyl glucosinolates to methylsulfinylalkyl glucosinolates The mRNA is cell-to-cell mobile.
AT1G62660	1222.67	1341.66	1578.85	1.09732	1.29131	Glycosyl hydrolases family 32 protein;(source:Araport11)
AT1G62680	83.4788	110.53	83.4291	1.32405	0.999405	Pentatricopeptide repeat (PPR) superfamily protein;(source:Araport11)
AT1G62710	263.157	326.736	345.96	1.2416	1.31465	Encodes a vacuolar processing enzyme belonging to a novel group of cysteine proteases that is expressed specifically in seeds and is essential for the proper processing of storage proteins.
AT1G62780	2286.62	2523.9	2379.59	1.10377	1.04066	dimethylallyl, adenosine tRNA methylthiotransferase;(source:Araport11)
AT1G62800	264.194	314.668	304.878	1.19105	1.15399	Encodes aspartate aminotransferase (Asp4).
AT1G62850	453.544	523.16	536.215	1.15349	1.18228	Class I peptide chain release factor;(source:Araport11)
AT1G63000	1363.4	1535.98	1503.91	1.12658	1.10305	nucleotide-rhamnose synthase/epimerase-reductase;(source:Araport11)
AT1G63110	499.224	590.082	524.874	1.182	1.05138	GPI transamidase subunit PIG-U;(source:Araport11)
AT1G63120	354.478	420.773	362.752	1.18702	1.02334	AtRBL2 has been identified as a rhomboid protein involved in regulated intramembrane proteolysis (RIP). The enzyme has the proteolytic activity and substrate specificity comparable to the Drosophila Rho-1 protein.
AT1G63240	223.457	324.203	282.642	1.45085	1.26486	hypothetical protein;(source:Araport11)
AT1G63420	316.578	428.709	361.482	1.3542	1.14184	O-glucosyltransferase-like protein (DUF821);(source:Araport11)
AT1G63430	657.596	735.323	727.533	1.1182	1.10635	Leucine-rich repeat protein kinase family protein;(source:Araport11)
AT1G63610	861.6	1031.21	929.208	1.19686	1.07847	hypothetical protein;(source:Araport11)
AT1G63690	1094.39	1560.56	1316.33	1.42596	1.2028	SIGNAL PEPTIDE PEPTIDASE-LIKE 2;(source:Araport11)
AT1G63770	8554.06	9809.68	9432.72	1.14679	1.10272	Peptidase M1 family protein;(source:Araport11)
AT1G63800	976.9	1167.38	1127.18	1.19498	1.15383	ubiquitin-conjugating enzyme 5;(source:Araport11)
AT1G63880	920.022	1308.91	1203.46	1.42269	1.30808	Encodes a TIR-NBS-LRR class of disease resistance protein effective against Leptosphaeria maculans. The mRNA is cell-to-cell mobile.
AT1G63940	917.523	1060.54	1040.74	1.15588	1.13429	monodehydroascorbate reductase 6;(source:Araport11)
AT1G64150	546.452	692.945	612.217	1.26808	1.12035	PAM71 encodes an integral thylakoid membrane protein that is required for normal operation of oxygen-evolving complex (as evidenced by oxygen evolution rates) and for manganese incorporation. PAM71 belongs to a small gene family in Arabidopsis comprising five members. PAM71 is well conserved in the green lineage and shares homology with putative Ca2+/H+ exchangers from yeast (Saccharomyces cerevi…
AT1G64190	321.712	372.111	355.337	1.15666	1.10452	6-phosphogluconate dehydrogenase family protein;(source:Araport11)
AT1G64200	448.527	620.349	912.697	1.38308	2.03488	vacuolar H+-ATPase subunit E isoform 3;(source:Araport11)
AT1G64390	1670.17	2652.49	2652.17	1.58816	1.58797	glycosyl hydrolase 9C2;(source:Araport11)
AT1G64510	4008.61	5119.12	4434.16	1.27703	1.10616	Translation elongation factor EF1B/ribosomal protein S6 family protein;(source:Araport11)
AT1G64580	57.8777	86.2022	61.2507	1.48939	1.05828	Pentatricopeptide repeat (PPR) superfamily protein;(source:Araport11)
AT1G64640	89.0661	138.872	110.816	1.5592	1.2442	early nodulin-like protein 8;(source:Araport11)
AT1G64660	161.211	197.842	194.984	1.22723	1.2095	Encodes a functional methionine gamma-lyase, a cytosolic enzyme catalyzes the degradation of methionine into methanethiol, alpha-ketobutyrate and ammonia. The catabolism of excess methionine is important to methionine homeostasis. The mRNA is cell-to-cell mobile.
AT1G64720	42139	51775.7	54241.3	1.22869	1.2872	membrane related protein CP5
AT1G64980	3075.49	3347.91	2425.15	1.08858	0.78854	Encodes a putative nucleotide-diphospho-sugar transferase required for pollen germination and tube growth.
AT1G65010	1192.09	1493.84	1188.2	1.25312	0.996734	Encodes a microtubule-associated protein. Putative role in flower development. Comparison of SALK_061426C to Columbia wild type in normal lighting and under low light of 33 micromoles per meter-squared per second resulted in a trend toward earlier bolting in the mutant under low light (P=0.055) (Ann Stapleton and Patrick Pridgen, 2009, personal communication).
AT1G65220	1399.78	1516.81	1429.24	1.08361	1.02105	ARM repeat superfamily protein;(source:Araport11)
AT1G65230	1594.56	2096.13	1959.71	1.31455	1.229	transmembrane protein, putative (DUF2358);(source:Araport11)
AT1G65260	6375.13	7237.35	7139.49	1.13525	1.1199	Encodes a protein required for thylakoid membrane formation.
AT1G65370	544.748	660.168	489.008	1.21188	0.897677	TRAF-like family protein;(source:Araport11)
AT1G65470	121.837	157.476	135.645	1.29252	1.11333	Chromatin Assembly Factor-1 (CAF-1) p150 subunit. Mutants have reduced heterochromatin content. In Arabidopsis, the three CAF-1 subunits are encoded by FAS1, FAS2 and, most likely, MSI1, respectively. Mutations in FAS1 or FAS2 lead to increased frequency of homologous recombination and T-DNA integration in Arabidopsis.
AT1G65580	980.341	1143.92	1259.33	1.16686	1.28458	Endonuclease/exonuclease/phosphatase family protein;(source:Araport11)
AT1G65590	1357.56	1612.36	1506.52	1.18769	1.10972	Encodes a protein with beta-hexosaminidase activity. Located on the plasma membrane.
AT1G65880		2.83103	2.02656	#DIV/0!	#DIV/0!	Encodes a benzoate-CoA ligase. Involved in the biosynthesis of benzoyloxyglucosinolate in Arabidopsis seeds.
AT1G65900	34.6444	62.1581	39.7754	1.79417	1.1481	plant/protein;(source:Araport11)
AT1G65920	119.499	159.314	124.819	1.33318	1.04452	Regulator of chromosome condensation (RCC1) family with FYVE zinc finger domain-containing protein;(source:Araport11)
AT1G65960	10340.1	12629.9	12649.9	1.22144	1.22338	glutamate decarboxylase (GAD2) The mRNA is cell-to-cell mobile.
AT1G66080	174.34	228.788	3815.64	1.31231	21.8862	hikeshi-like protein;(source:Araport11)
AT1G66100	10510.9	13395.3	12147.3	1.27442	1.15569	Predicted to encode a PR (pathogenesis-related) protein. Belongs to the plant thionin (PR-13) family with the following members: At1g66100, At5g36910, At1g72260, At2g15010, At1g12663, At1g12660.
AT1G66150	2205.53	3004.26	2529.63	1.36215	1.14695	receptor-like transmembrane kinase I (TMK1)
AT1G66180	670.81	815.409	1730.15	1.21556	2.5792	The gene encodes a putative aspartyl protease (ASP). Its expression is induced in response to light and ascorbate. The mRNA is cell-to-cell mobile.
AT1G66410	1197.75	1367.18	1440.15	1.14146	1.20238	encodes a calmodulin
AT1G66430	515.639	624.859	551.859	1.21182	1.07024	Encodes one of the several Arabidopsis fructokinases. Nomenclature according to Riggs 2017 has been adopted for the family by the community (personal communication, Boernke, Callis, Granot, Boernke, and Smeekens). Important for seed oil accumulation and vascular development.
AT1G66760	311.967	622.241	510.622	1.99457	1.63678	MATE efflux family protein;(source:Araport11)
AT1G66890	156.16	203.838	198.291	1.30532	1.26979	50S ribosomal-like protein;(source:Araport11)
AT1G66900	467.378	580.014	576.633	1.24099	1.23376	alpha/beta-Hydrolases superfamily protein;(source:Araport11)
AT1G66980	2081.84	2605.54	2338.52	1.25156	1.12329	Encodes SNC4 (suppressor of npr1-1, constitutive 4), an atypical receptor-like kinase with two predicted extracellular glycerophosphoryl diester phosphodiesterase domains.
AT1G67040	50.049	77.6194	54.1143	1.55087	1.08123	DnaA initiator-associating protein;(source:Araport11)
AT1G67050	236.841	308.593	236.475	1.30295	0.998455	membrane-associated kinase regulator;(source:Araport11)
AT1G67180	9.87978	22.0436	17.4391	2.23119	1.76513	zinc finger (C3HC4-type RING finger) family protein / BRCT domain-containing protein;(source:Araport11)
AT1G67280	5473.61	6051.78	6168.33	1.10563	1.12692	Encodes a Ni+ dependent glyoxylase.
AT1G67300	396.604	480.549	463.114	1.21166	1.1677	Major facilitator superfamily protein;(source:Araport11)
AT1G67310	1047.55	1148.78	1249.03	1.09664	1.19234	Calmodulin-binding transcription activator protein with CG-1 and Ankyrin domain;(source:Araport11)
AT1G67400	55.5132	89.5078	88.1364	1.61237	1.58766	ELMO/CED-12 family protein;(source:Araport11)
AT1G67590	425.922	520.034	474.877	1.22096	1.11494	Remorin family protein;(source:Araport11)
AT1G67660	131.08	183.006	137.999	1.39614	1.05278	Restriction endonuclease, type II-like superfamily protein;(source:Araport11)
AT1G67690	110.824	151.642	124.729	1.36831	1.12547	Zincin-like metalloproteases family protein;(source:Araport11)
AT1G67700	6001.44	7124.48	6583.91	1.18713	1.09706	multidrug resistance protein;(source:Araport11)
AT1G67740	30262.4	35960.5	33033.4	1.18829	1.09156	PsbY precursor (psbY) mRNA. This single nuclear gene is imported into the chloroplasts where it is processed into two integral membrane proteins with identical topology (PsbY-1 and PsbY-2). The protein appears to bind manganese. Important for the redox control of cytochrome b559.
AT1G67750	110.095	265.681	227.925	2.41319	2.07025	Pectate lyase family protein;(source:Araport11)
AT1G67830	214.288	258.707	217.965	1.20728	1.01716	Encodes a protein with &#945;-fucosidase activity. The activity was assessed on 2'-fucosyl-lactitol. AtFXG1 was able to remove the t-fucosyl residues of XXFG xyloglucan oligosaccharides.
AT1G67840	2718.45	2977.05	2732.18	1.09513	1.00505	Encodes a chloroplast sensor kinase (CSK) that shares common ancestors with cyanobacterial histidine sensor kinases. CSK is synthesised in the cytosol and imported into the chloroplast as a protein precusor. CSK is autophosphorylated and required for control of transcription of chloroplast genes by the redox state of an electron carrier connecting photosystems I and II.
AT1G67900	2236.98	3133.41	2593.95	1.40073	1.15958	Phototropic-responsive NPH3 family protein;(source:Araport11)
AT1G67950	141.439	197.977	193.735	1.39974	1.36975	RNA-binding (RRM/RBD/RNP motifs) family protein;(source:Araport11)
AT1G68000	582.56	689.026	568.232	1.18276	0.975405	phosphatidylinositol synthase 1
AT1G68020	768.308	893.42	805.463	1.16284	1.04836	Encodes an enzyme putatively involved in trehalose biosynthesis. The protein has a trehalose synthase (TPS)-like domain and a trehalose phosphatase (TPP)-like domain. It can complement a yeast mutant lacking both of these activities suggesting that this is a bifunctional enzyme.
AT1G68060	369.412	498.255	429.583	1.34878	1.16288	Encodes a microtubule associated protein (MAP70-1). Expressed in all tissues.
AT1G68190	283.36	624.196	497.396	2.20284	1.75535	B-box zinc finger family protein;(source:Araport11)
AT1G68260	220.483	292.782	228.272	1.32791	1.03533	Thioesterase superfamily protein;(source:Araport11)
AT1G68470	33.6637	51.1075	37.5589	1.51818	1.11571	Exostosin family protein;(source:Araport11)
AT1G68560	2841.96	4709.38	3905.03	1.65709	1.37406	Encodes a bifunctional alpha-l-arabinofuranosidase/beta-d-xylosidase that belongs to family 3 of glycoside hydrolases.
AT1G68600	1381.46	1641.7	1866.83	1.18838	1.35134	aluminum activated malate transporter family protein;(source:Araport11)
AT1G68660	3208.89	3523.97	3541.65	1.09819	1.1037	Ribosomal protein L12/ ATP-dependent Clp protease adaptor protein ClpS family protein;(source:Araport11)
AT1G68670	1062.27	1338.87	1489.79	1.26039	1.40246	HHO2 is a HRS1 homolog. Induced in roots by low Pi and is likely involved in maintaining phosphate homeostasis. It is target of PHR1.
AT1G68780	311.016	462.213	371.991	1.48614	1.19605	RNI-like superfamily protein;(source:Araport11)
AT1G68810	135.572	174.009	163.693	1.28352	1.20743	basic helix-loop-helix (bHLH) DNA-binding superfamily protein;(source:Araport11)
AT1G68820	306.119	379.599	326.588	1.24004	1.06687	Transmembrane Fragile-X-F-associated protein;(source:Araport11)
AT1G68830	5990.98	6394.73	6134.68	1.06739	1.02399	STN7 protein kinase; required for state transitions, phosphorylation of the major antenna complex (LHCII) between PSII and PSI, and light adaptation. STN7 is involved in state transitions.
AT1G68890	2222.56	2531.24	2166.25	1.13889	0.974664	Homologous to the four eubacterial men genes involved in menanoquinone biosynthesis. Studies of mutants defective in this gene demonstrated its involvement in phylloquinone biosynthesis in Arabidopsis. The mRNA is cell-to-cell mobile.
AT1G69030	162.568	198.523	200.737	1.22117	1.23479	BSD domain-containing protein;(source:Araport11)
AT1G69040	124.062	210.557	122.97	1.69719	0.991194	ACT-domain containing protein involved in feedback regulation of amino acid metabolism
AT1G69080	24.4305	40.2424	18.1441	1.64722	0.742681	Adenine nucleotide alpha hydrolases-like superfamily protein;(source:Araport11)
AT1G69330	111.382	147.395	122.107	1.32333	1.09629	RING/U-box superfamily protein;(source:Araport11)
AT1G69360	364.035	467.527	475.632	1.28429	1.30656	T-box transcription factor, putative (DUF863);(source:Araport11)
AT1G69370	149.703	234.01	249.521	1.56317	1.66678	Encodes chorismate mutase 3 (CM3).
AT1G69380	98.0828	136.958	126.006	1.39636	1.28469	Encodes a mitochondria-localized protein that is required for cell division in the root meristem.
AT1G69390	932.547	1039.11	1004.13	1.11427	1.07676	Encodes an Arabidopsis homologue of the bacterial MinE topological specificity factor ensuring correct division site placement. It is an essential integral component of the plastid division machinery.
AT1G69523	544.743	706.335	649.399	1.29664	1.19212	S-adenosyl-L-methionine-dependent methyltransferases superfamily protein;(source:Araport11)
AT1G69530	7557.81	11187.9	6651.7	1.48032	0.88011	Member of Alpha-Expansin Gene Family. Naming convention from the Expansin Working Group (Kende et al, Plant Mol Bio). Involved in the formation of nematode-induced syncytia in roots of Arabidopsis thaliana.
AT1G69580	97.9936	124.088	111.123	1.26629	1.13398	Homeodomain-like superfamily protein;(source:Araport11)
AT1G69700	192.946	283.215	206.36	1.46785	1.06952	Part of the AtHVA22 family. Protein expression is ABA- and stress-inducible. The mRNA is cell-to-cell mobile.
AT1G69740	2453.42	2784.54	2406.06	1.13496	0.980696	Encodes a putative 5-aminolevulinate dehydratase involved in chlorophyll biosynthesis.
AT1G69770	221.349	272.973	268.594	1.23322	1.21344	Encodes a chromomethylase involved in methylating cytosine residues at non-CG sites. Involved in preferentially methylating transposon-related sequences, reducing their mobility. CMT3 interacts with an Arabidopsis homologue of HP1 (heterochromatin protein 1), which in turn interacts with methylated histones. Involved in gene silencing.
AT1G69830	917.454	2058.34	1899.33	2.24353	2.07022	Encodes a plastid-localized &#945;-amylase. Expression is reduced in the SEX4 mutant. Loss of function mutations show normal diurnal pattern of starch accumulation/degradation. Expression follows circadian rhythms.
AT1G69980	314.073	367.54	347.619	1.17024	1.10681	structural polyprotein;(source:Araport11)
AT1G70070	1250.29	1393.06	1321.97	1.11419	1.05733	Allelic to ISE2(increased size exclusion limit of plasmodesmata 2). Mutants maintain dilated plasmodesmata at the embryonic torpedo stage.
AT1G70100	551.86	665.416	564.289	1.20577	1.02252	neurofilament heavy protein;(source:Araport11)
AT1G70160	3071.1	3471.27	3521.34	1.1303	1.1466	zinc finger MYND domain protein;(source:Araport11)
AT1G70200	1058.53	1188.21	1112.3	1.12251	1.0508	Encodes a RNA-Binding Protein RBD1. Promotes chilling tolerance through 23S rRNA processing.
AT1G70210	181.833	246.169	225.217	1.35382	1.23859	Encodes a D-type cyclin that physically interacts with CDC2A. Its expression is upregulated early during germination.
AT1G70280	677.636	848.427	751.017	1.25204	1.10829	NHL domain-containing protein;(source:Araport11)
AT1G70290	2064.93	3280.42	2946.98	1.58863	1.42716	Encodes an enzyme putatively involved in trehalose biosynthesis. Though the protein has both trehalose-6-phosphate synthase (TPS)-like and trehalose-6-phosphate phosphatase (TPP)-like domains, neither activity has been detected in enzymatic assays nor has the protein been able to complement yeast TPS or TPP mutants.
AT1G70300	335.877	402.79	639.095	1.19922	1.90276	potassium transporter
AT1G70310	1096.64	1241.41	1220.21	1.13202	1.11268	Spermidine synthase.
AT1G70370	1702.05	2053.46	2198.56	1.20646	1.29171	polygalacturonase 2;(source:Araport11)
AT1G70410	6094.61	6829.28	6804.45	1.12054	1.11647	Encodes a putative beta-carbonic anhydrase betaCA4. Together with betaCA1 (At3g01500) regulates CO2-controlled stomatal movements in guard cells.
AT1G70430	28.9452	61.7344	44.1687	2.1328	1.52594	Protein kinase superfamily protein;(source:Araport11)
AT1G70505	178.547	213.742	181.696	1.19712	1.01763	transmembrane protein;(source:Araport11)
AT1G70520	884.292	1054.82	1082.31	1.19285	1.22392	Encodes a cysteine-rich receptor-like protein kinase.
AT1G70530	689.039	897.555	931.891	1.30262	1.35245	Encodes a cysteine-rich receptor-like protein kinase.
AT1G70580	6729.73	7136.2	7588.37	1.0604	1.12759	Encodes a protein with glyoxylate aminotransferase activity. It can act on a number of different small substrates and amino acids in vitro.
AT1G70610	3404.74	3694.01	3504.59	1.08496	1.02933	member of TAP subfamily
AT1G70620	2095.36	2392.84	2405.01	1.14197	1.14778	cyclin-like protein;(source:Araport11)
AT1G70700	3946.27	4343.12	4317.14	1.10056	1.09398	JAZ9 is a protein presumed to be involved in jasmonate signaling. JAZ9 transcript levels rise in response to a jasmonate stimulus. JAZ9 can interact with the COI1 F-box subunit of an SCF E3 ubiquitin ligase in a yeast-two-hybrid assay only in the presence of jasmonate-isoleucine (JA-ILE) or coronatine. The Jas domain appears to be important for JAZ9-COI1 interactions in the presence of coronatine…
AT1G70790	153.653	187.061	200.805	1.21743	1.30687	Calcium-dependent lipid-binding (CaLB domain) family protein;(source:Araport11)
AT1G70820	520.694	1951.58	1752.21	3.74804	3.36513	phosphoglucomutase, putative / glucose phosphomutase;(source:Araport11)
AT1G70830	2182.56	2709.82	2738.85	1.24158	1.25488	MLP-like protein 28;(source:Araport11)
AT1G70890	1606.77	2417.91	2557.41	1.50483	1.59165	MLP-like protein 43;(source:Araport11)
AT1G71020	288.693	403.196	331.244	1.39663	1.14739	Encodes a nuclear localized plant U-Box protein that interacts with MYC2 and regulates its stability by acting as an E3 ubiquitin ligase and polyubiquitinating MYC2. By this mechanism, it targets MYC2 for destruction thereby affecting JA signaling.
AT1G71030	1196.05	2081.16	1202.28	1.74003	1.0052	Encodes a putative myb family transcription factor. In contrast to most other myb-like proteins its myb domain consists of a single repeat. A proline-rich region potentially involved in transactivation is found in the C-terminal part of the protein. Its transcript accumulates mainly in leaves.
AT1G71070	402.687	508.915	452.115	1.2638	1.12274	Core-2/I-branching beta-1,6-N-acetylglucosaminyltransferase family protein;(source:Araport11)
AT1G71440	272.283	364.037	324.837	1.33698	1.19302	Encodes tubulin-folding cofactor E. Mutant embryos consist of one or a few grossly enlarged cells, surrounded by an endosperm that fails to cellularize and contains a few big nuclei.
AT1G71500	6750.42	7286.25	7357.7	1.07938	1.08996	Encodes PSB33, a protein conserved in the plastid lineage. PSB33 is associated with the chloroplast thylakoid membrane and provides stability to Photosystem II. The mRNA is cell-to-cell mobile.
AT1G71695	1829.44	2465.44	2255.11	1.34765	1.23268	Peroxidase superfamily protein;(source:Araport11)
AT1G71710	1046.15	1162.52	1031.17	1.11124	0.985683	DNAse I-like superfamily protein;(source:Araport11)
AT1G71790	108.733	139.651	120.678	1.28435	1.10985	Encodes a heterodimeric actin binding protein composed of an alpha and a beta sumunit. Stabilizes actin filament cytoskeleton by capping.
AT1G71970	570.283	666.229	489.339	1.16824	0.858063	hypothetical protein;(source:Araport11)
AT1G71990	90.5709	122.563	104.155	1.35323	1.14999	This gene encodes a Lewis-type alpha 1,4-fucosyltransferase
AT1G72150	8468.8	12318.2	11038.9	1.45454	1.30347	novel cell-plate-associated protein that is related in sequence to proteins involved in membrane trafficking in other eukaryotes The mRNA is cell-to-cell mobile.
AT1G72160	2068.14	2758.49	2599.8	1.3338	1.25707	Sec14p-like phosphatidylinositol transfer family protein;(source:Araport11)
AT1G72180	1306.81	1700.71	1726.37	1.30142	1.32105	Encodes a leucine-rich repeat receptor kinase that functions as a receptor for CEP1 peptide. Mediates nitrate uptake signaling.
AT1G72230	82.6018	140.394	88.6535	1.69965	1.07326	Cupredoxin superfamily protein;(source:Araport11)
AT1G72410	631.873	746.839	688.936	1.18195	1.09031	COP1-interacting protein-like protein;(source:Araport11)
AT1G72416	27.8139	50.5036	242.941	1.81577	8.73452	Chaperone DnaJ-domain superfamily protein;(source:Araport11)
AT1G72450	1407.46	1689.56	1929.56	1.20043	1.37095	JAZ6 transcript levels rise in response to a jasmonate stimulus and a GFP:JAZ6 fusion protein localizes to the nucleus. Application of jasmonate methyl ester to Arabidopsis roots reduces the levels of a JAZ6:GUS fusion protein, presumably by stimulating ubiquitin-proteasome-mediated degradation.
AT1G72480	517.541	625.048	526.448	1.20773	1.01721	Lung seven transmembrane receptor family protein;(source:Araport11)
AT1G72500	1072.29	1354.05	1219.01	1.26276	1.13683	inter alpha-trypsin inhibitor, heavy chain-like protein;(source:Araport11)
AT1G72630	168.638	245.598	221.837	1.45636	1.31546	ELF4-like 2;(source:Araport11)
AT1G72640	1197.37	1385.4	1207.03	1.15704	1.00807	NAD(P)-binding Rossmann-fold superfamily protein;(source:Araport11)
AT1G72650	962.788	1076.76	1292.36	1.11837	1.34231	Arabidopsis thaliana myb family transcription factor (At1g72650)
AT1G72710	2138.87	2279.74	2282.86	1.06586	1.06732	Encodes a member of the casein kinase 1 protein family that is localized to the cytoplasm and nucleus. The mRNA is cell-to-cell mobile.
AT1G72820	427.506	522.51	434.591	1.22223	1.01657	Mitochondrial substrate carrier family protein;(source:Araport11)
AT1G72880	813.736	911.168	980.848	1.11974	1.20536	Survival protein SurE-like phosphatase/nucleotidase;(source:Araport11)
AT1G72970	312.328	505.64	396.401	1.61894	1.26918	Originally identified as a mutation that causes floral organs to fuse together. About 10-20% of mutants also have defects in ovules. Mutants have reduced fertility most likely as because of fusions that pistil emergence. The protein has similarity to the mandelonitrile lyase family of FAD containing oxidoreductases and is predicted to be secreted (SignalP).It is expressed in all tissue layers of …
AT1G72990	260.898	316.999	240.9	1.21503	0.923348	beta-galactosidase 17;(source:Araport11)
AT1G73060	2404.39	2829.37	2683.11	1.17675	1.11592	Low PSII Accumulation 3;(source:Araport11)
AT1G73066	24.4166	46.3655	75.9283	1.89893	3.1097	Leucine-rich repeat family protein;(source:Araport11)
AT1G73110	1227.27	1346.49	1104.34	1.09714	0.89983	P-loop containing nucleoside triphosphate hydrolases superfamily protein;(source:Araport11)
AT1G73325	59.3341	103.998	116.403	1.75276	1.96182	Kunitz family trypsin and protease inhibitor protein;(source:Araport11)
AT1G73370	29.4796	48.8475	38.9443	1.65699	1.32106	Encodes a protein with sucrose synthase activity (SUS6).
AT1G73470	620.229	887.709	980.042	1.43126	1.58013	hypothetical protein;(source:Araport11)
AT1G73480	1464.02	2693.22	4692.07	1.8396	3.20491	alpha/beta-Hydrolases superfamily protein;(source:Araport11)
AT1G73530	712.153	879.606	836.467	1.23514	1.17456	RNA-binding (RRM/RBD/RNP motifs) family protein;(source:Araport11)
AT1G73600	17588.7	25186.5	27843.7	1.43197	1.58305	Encodes a S-adenosyl-L-methionine-dependent phosphoethanolamine N-methyltransferase whose expression is responsive to both phosphate (Pi) and phosphite (Phi) in roots.
AT1G73640	7.53737	22.7343	12.8728	3.01622	1.70786	RAB GTPase homolog A6A;(source:Araport11)
AT1G73655	1507.67	1825.25	1536.24	1.21064	1.01895	FKBP-like peptidyl-prolyl cis-trans isomerase family protein;(source:Araport11)
AT1G73750	686.948	1220.6	1149.98	1.77684	1.67404	alpha/beta hydrolase family protein;(source:Araport11)
AT1G73760	177.467	271.096	230.996	1.52759	1.30163	RING/U-box superfamily protein;(source:Araport11)
AT1G73920	2523.2	3093.46	3126.75	1.22601	1.2392	alpha/beta-Hydrolases superfamily protein;(source:Araport11)
AT1G73980	630.991	810.467	737.082	1.28444	1.16814	TTM1 is a triphosphate tunnel metalloenzyme that displays pyrophosphatase activity. It contains both a uridine kinase (UK) domain,CYTH domain, a coiled-coil domain and a transmembrane domain at the C-terminal Mutants show a delay in leaf senescence. Can functionally complement TTM1 and vise versa. (PMID:28733390)
AT1G74030	104.418	133.665	98.287	1.28009	0.941281	Encodes the plastid-localized phosphoenolpyruvate enolase. Mutant plants have abnormal trichomes.
AT1G74040	881.281	998.693	915.42	1.13323	1.03874	Encodes an active Arabidopsis isopropylmalate synthase IPMS2. Involved in leucine biosynthesis. Do not participate in the chain elongation of glucosinolates. Expressed constitutively throughout the plant. Loss of IPMS2 can be compensated by a second isopropylmalate synthase gene IPMS1 (At1g18500).
AT1G74070	1235.32	1372.64	1278.44	1.11117	1.03491	Cyclophilin-like peptidyl-prolyl cis-trans isomerase family protein;(source:Araport11)
AT1G74100	1282.37	1415.61	2033.86	1.1039	1.58602	encodes a desulfoglucosinolate sulfotransferase, involved in the final step of glucosinolate core structure biosynthesis. Has a broad-substrate specificity with different desulfoglucosinolates, the best substrate is indole-3-methyl-dsGS, followed by benzyl-dsGS. Expression was induced by wounding, jasmonate and ethylene stimulates.
AT1G74320	429.48	535.636	1008.21	1.24717	2.3475	encodes a choline kinase, whose expression is induced by high salt and mannitol.
AT1G74470	31805	38477.7	34179.9	1.2098	1.07467	Encodes for a multifunctional protein with geranylgeranyl reductase activity shown to catalyze the reduction of prenylated geranylgeranyl-chlorophyll a to phytyl-chlorophyll a (chlorophyll a) and free geranylgeranyl pyrophosphate to phytyl pyrophosphate. The mRNA is cell-to-cell mobile.
AT1G74520	628.099	779.791	730.222	1.24151	1.16259	Part of the AtHVA22a family. Protein expression is ABA- and stress-inducible.
AT1G74640	1075.79	1452.17	1485.87	1.34986	1.38118	alpha/beta-Hydrolases superfamily protein;(source:Araport11)
AT1G74670	1420.82	3003.07	1973.19	2.11362	1.38877	Gibberellin-regulated family protein;(source:Araport11)
AT1G74675	2.88955	11.4037	1.37423	3.94653	0.475586	transmembrane protein;(source:Araport11)
AT1G74690	984.795	1269.21	1112.49	1.2888	1.12967	Encodes a microtubule-associated protein.
AT1G74730	2161.26	2795.22	2338.05	1.29333	1.0818	Encodes a grana core localized protein, is homologous to RIG1. Mutant plants have reduced NPQ, affected organization of light-havesting complex II and an enhanced grana stacking.
AT1G74790	313.497	369.106	300.836	1.17738	0.959614	catalytics;(source:Araport11)
AT1G74840	1126.42	1313.73	1190.08	1.16629	1.05652	Homeodomain-like superfamily protein;(source:Araport11)
AT1G74890	181.737	236.231	120.025	1.29985	0.660433	Encodes a nuclear response regulator that acts as a negative regulator in cytokinin-mediated signal transduction. Transcript accumulates in leaves and roots in response to cytokinin treatment.
AT1G74910	1759.58	2107.91	1955.18	1.19796	1.11116	KONJAC1 is imilar to sugar pyrophosphorylases but has an insertion of 2 AA in the pyrophosphorylase consensus motif that is highly conserved in GMPPs. It lacks GDP-mannose pyrophosphorylase activity but can simulate the GDP-mannose pyrophosphorylase activity of VTC1.
AT1G74940	173.448	340.065	251.889	1.96062	1.45225	cyclin-dependent kinase, putative (DUF581);(source:Araport11)
AT1G74960	2852.75	3283.95	3236.67	1.15115	1.13458	Encodes a plastidic beta-ketoacyl-ACP synthase II, involved in fatty acid elongation from 16:0-ACP to 18:0-ACP. Homozygous knock-out mutants are embryo lethal, indicating early embryo development is sensitive to elevated 16:0.
AT1G74970	3523.13	4077.89	4039.57	1.15746	1.14659	ribosomal protein S9, nuclear encoded component of the chloroplast ribosome
AT1G75010	590.702	670.856	666.31	1.13569	1.128	Encodes ARC3 (Accumulation and Replication of Chloroplast 3), a chloroplast division factor functioning in the initiation of chloroplast division. ARC3 is a chimera of the prokaryotic FtsZ and part of the eukaryotic phosphatidylinositol-4-phosphate 5-kinase (PIP5K). Located on the outer surface of the chloroplast in a ring-like structure at the early stage of chloroplast division. The arc3 mutant…
AT1G75030	7.52462	21.9893	23.0751	2.92231	3.06662	encodes a PR5-like protein
AT1G75120	49.7423	75.5567	83.1838	1.51896	1.6723	Encodes an arabinosyltransferase that modifies extensin proteins in root hair cells.
AT1G75210	1735.46	1869.05	1858.01	1.07698	1.07062	HAD-superfamily hydrolase, subfamily IG, 5-nucleotidase;(source:Araport11)
AT1G75220	1357.64	1632.85	1626.78	1.20272	1.19824	Encodes a vacuolar glucose exporter that is induced in response to factors that activate vacuolar glucose pools like darkness, heat stress and wounding and repressed during conditions that trigger glucose accumulation in the vacuole like cold stress and external sugar supply.
AT1G75240	9.34077	23.5634	19.945	2.52265	2.13526	Encodes a zinc finger-homeodomain transcription factor ZHD5. Nuclear import and DNA binding of the ZHD5 transcription factor is modulated by a competitive peptide inhibitor MIF1 (AT1G74660).
AT1G75280	2328.49	3165.93	3249.86	1.35965	1.3957	isoflavone reductase, putative, identical to SP:P52577 Isoflavone reductase homolog P3 (EC 1.3.1.-) {Arabidopsis thaliana}; contains Pfam profile PF02716: isoflavone reductase. Involved in response to oxidative stress. The mRNA is cell-to-cell mobile.
AT1G75310	361.249	447.807	485.867	1.23961	1.34496	auxin-like 1 protein;(source:Araport11)
AT1G75350	3849.74	4430.3	4444.52	1.1508	1.1545	Ribosomal protein L31;(source:Araport11)
AT1G75370	1196.22	1476.16	1564.25	1.23402	1.30767	Sec14p-like phosphatidylinositol transfer family protein;(source:Araport11)
AT1G75380	8673.29	11128.8	11134.9	1.28311	1.28381	Encodes a nuclease involved in ABA-mediated callose deposition. It has been shown to interact with JAZ proteins, binds to a jasmonic acid-responsive element (JARE) and repress AtJMT expression.
AT1G75420	347.344	426.086	356.567	1.2267	1.02655	UDP-Glycosyltransferase superfamily protein;(source:Araport11)
AT1G75460	6120.16	7631.7	6706.62	1.24698	1.09582	ATP-dependent protease La (LON) domain protein;(source:Araport11)
AT1G75500	2538.27	2895.97	2465.89	1.14092	0.971486	An Arabidopsis thaliana homolog of Medicago truncatula NODULIN21 (MtN21). The gene encodes a plant-specific, predicted integral membrane protein and is a member of the Plant-Drug/Metabolite Exporter (P-DME) family (Transporter Classification number: TC 2.A.7.3) and the nodulin MtN21-like transporter family.
AT1G75540	400.85	494.941	453.704	1.23473	1.13185	Encodes a B-box zinc finger transcription factor BBX21 (also named STH2/salt tolerance homolog2 and LHUS/long hypocotyl under shade). Interacts with COP1 to control de-etiolation. Also genetically interacts with COP1 to regulate shade avoidance. The mRNA is cell-to-cell mobile.
AT1G75660	1853.7	2009.34	1898.26	1.08396	1.02404	Encodes a protein with similarity to yeast 5'-3'exonucleases and can functionally complement the yeast mutations. In Arabidopsis XRN3 acts as a suppressor of posttranscriptional gene silencing. Mutants accumulate excised miRNA products suggesting that XRN3 is involved in degradation of these products.
AT1G75680	1684.55	2421.45	2199.52	1.43744	1.3057	glycosyl hydrolase 9B7;(source:Araport11)
AT1G75690	4907.18	5947.27	5613.05	1.21195	1.14384	DnaJ/Hsp40 cysteine-rich domain superfamily protein;(source:Araport11)
AT1G75710	339.154	406.24	390.922	1.1978	1.15264	C2H2-like zinc finger protein;(source:Araport11)
AT1G75800	592.709	985.546	860.036	1.66278	1.45102	Pathogenesis-related thaumatin superfamily protein;(source:Araport11)
AT1G75820	1460.36	1642.09	1429.24	1.12444	0.978687	Putative receptor kinase with an extracellular leucine-rich domain. Controls shoot and floral meristem size, and contributes to establish and maintain floral meristem identity. Negatively regulated by KAPP (kinase-associated protein phosphatase). CLV3 peptide binds directly CLV1 ectodomain.
AT1G75900	258.929	330.853	280.279	1.27778	1.08246	GDSL-motif esterase/acyltransferase/lipase. Enzyme group with broad substrate specificity that may catalyze acyltransfer or hydrolase reactions with lipid and non-lipid substrates.
AT1G76020	538.12	698.624	675.329	1.29827	1.25498	Thioredoxin superfamily protein;(source:Araport11)
AT1G76030	3972.15	4260.29	4166.18	1.07254	1.04885	One of three genes encoding the vacuolar ATP synthase subunit B1. This subunit was shown to interact with the gene product of hexokinase1 (ATHXK1). This interaction, however, is solely restricted to the nucleus. The protein binds to and co-localizes with F-actin, bundles F-actin to form higher-order structure, and stabilizes actin filaments in vitro. The mRNA is cell-to-cell mobile.
AT1G76100	2978.74	3858.05	3469.63	1.29519	1.1648	One of two Arabidopsis plastocyanin genes. Expressed at 1/10th level of PETE2. Does not respond to increased copper levels and is thought to be the isoform that participates in electron transport under copper-limiting conditions. Mutation of this gene does not have obvious effect on photosynthesis.
AT1G76110	2086.37	2239.93	2254.64	1.07361	1.08065	HMG (high mobility group) box protein with ARID/BRIGHT DNA-binding domain-containing protein;(source:Araport11)
AT1G76160	655.426	748.283	614.434	1.14167	0.937459	SKU5 similar 5;(source:Araport11)
AT1G76180	8559.96	10690.8	13937.6	1.24893	1.62823	Encodes a dehydrin protein whose expression is induced early on in response to dehydration stress. This gene's expression to cold occurs in two waves, with early induction occurring within 1 h and secondary induction occurring 5 h after the beginning of cold stress. Expression is also induced in response to ABA but not in response to 2,4-D, BA, and GA3. ERD14 protein is capable of binding Ca2+, e…
AT1G76240	854.114	1094.57	745.3	1.28153	0.8726	DUF241 domain protein (DUF241);(source:Araport11)
AT1G76260	94.9109	129.432	109.542	1.36373	1.15416	DWD (DDB1-binding WD40 protein) hypersensitive to ABA 2;(source:Araport11)
AT1G76310	10.8953	20.4395	15.4736	1.876	1.42021	core cell cycle genes
AT1G76360	580.752	680.555	920.517	1.17185	1.58504	Protein kinase superfamily protein;(source:Araport11)
AT1G76380	227.263	266.978	267.177	1.17475	1.17563	DNA-binding bromodomain-containing protein;(source:Araport11)
AT1G76450	2365.94	2860.55	2492.89	1.20905	1.05366	Photosystem II reaction center PsbP family protein;(source:Araport11)
AT1G76540	37.4924	56.0494	39.0263	1.49496	1.04091	Encodes a cyclin-dependent protein kinase involved in regulation of the G2/M transition of the mitotic cell cycle. Specifically binds to the cyclin CYCD4;1, expressed in shoot meristem, young leaves and vascular tissue during the G2/M phase. Required for proper organization of the shoot apical meristem and for hormone signaling.
AT1G76550	304.605	355.494	332.323	1.16707	1.091	Phosphofructokinase family protein;(source:Araport11)
AT1G76590	97.5935	128.666	105.977	1.31839	1.0859	PLATZ transcription factor family protein;(source:Araport11)
AT1G76670	1540.62	1864.01	1744.25	1.20991	1.13218	Nucleotide-sugar transporter family protein;(source:Araport11)
AT1G76730	1781.81	2043.99	1882.24	1.14715	1.05637	Encodes a paralog of ATP-dependent folate salvage enzyme 5-formyltetrahydrofolate cycloligase (5-FCL) that is targeted to chloroplasts and to be required for embryo viability and lacks 5-FCL activity.
AT1G77000	115.99	145.187	188.342	1.25172	1.62377	AtSKP2;2 is a homolog of human SKP2, the human F-box protein that recruits E2F1. Contains an F-box motif at the N-terminal region and a C-terminal Leu-rich repeat domain. Forms part of an E3-ubiquitin-ligase SCF (Skp1, cullin, F-box) complex and recruits phosphorylated AtE2Fc, a transcriptional factor that might play a role in cell division and during the transition from skotomorphogenesis to pho…
AT1G77060	581.916	712.213	655.514	1.22391	1.12647	Phosphoenolpyruvate carboxylase family protein;(source:Araport11)
AT1G77090	2138.17	2396.97	2387.27	1.12104	1.11651	thylakoid lumenal protein (Mog1/PsbP/DUF1795-like photosystem II reaction center PsbP family protein);(source:Araport11)
AT1G77130	614.166	739.833	674.999	1.20462	1.09905	Encodes a glucuronyltransferase responsible for the addition of GlcA residues onto xylan and for secondary wall deposition.
AT1G77210	169.616	282.908	250.158	1.66793	1.47485	AtSTP14 belongs to the family of sugar transport proteins (AtSTPs)in volved in monosaccharide transport. Heterologous expression in yeast revealed that AtSTP14 is the transporter specifc for galactose and does not transport other monosaccharides such as glucose or fructose.
AT1G77440	474.32	528.058	495.346	1.1133	1.04433	Encodes beta subunit of 20s proteosome complex which is involved in protein degradation.
AT1G77490	2776.74	3483.52	3232.31	1.25453	1.16407	Encodes a chloroplastic thylakoid ascorbate peroxidase tAPX. Ascorbate peroxidases are enzymes that scavenge hydrogen peroxide in plant cells. Eight types of APX have been described for Arabidopsis: three cytosolic (APX1, APX2, APX6), two chloroplastic types (stromal sAPX, thylakoid tAPX), and three microsomal (APX3, APX4, APX5) isoforms.
AT1G77580	820.279	1088.97	946.732	1.32755	1.15416	filament-like protein (DUF869);(source:Araport11)
AT1G77590	774.489	937.309	847.329	1.21023	1.09405	Encodes major plastidic long chain acyl-CoA synthetase with a slight substrate preference of oleic acid over any of the other fatty acids.
AT1G77680	1048.46	1186.69	1143.36	1.13184	1.09051	Ribonuclease II/R family protein;(source:Araport11)
AT1G77960	126.845	185.63	174.376	1.46343	1.37471	repressor ROX1-like protein;(source:Araport11)
AT1G78040	4699.4	5459.59	5335.21	1.16176	1.1353	Pollen Ole e 1 allergen and extensin family protein;(source:Araport11)
AT1G78060	515.418	641.832	591.213	1.24527	1.14706	Glycosyl hydrolase family protein;(source:Araport11)
AT1G78070	4213.51	4661.81	6133.32	1.1064	1.45563	Transducin/WD40 repeat-like superfamily protein;(source:Araport11)
AT1G78080	3077.98	3445.76	12477.5	1.11949	4.05381	Encodes a member of the DREB subfamily A-6 of ERF/AP2 transcription factor family (RAP2.4). The protein contains one AP2 domain. Role in mediating light and ethylene signaling. The mRNA is cell-to-cell mobile.
AT1G78120	17.8855	31.7419	25.0744	1.77472	1.40194	Encodes one of the 36 carboxylate clamp (CC)-tetratricopeptide repeat (TPR) proteins (Prasad 2010, Pubmed ID: 20856808) with potential to interact with Hsp90/Hsp70 as co-chaperones.
AT1G78140	1277.23	1497.25	1461.92	1.17226	1.1446	S-adenosyl-L-methionine-dependent methyltransferases superfamily protein;(source:Araport11)
AT1G78170	211.566	306.643	195.435	1.44939	0.923752	E3 ubiquitin-protein ligase;(source:Araport11)
AT1G78240	1019.13	1119	983.136	1.09799	0.964682	Encodes TSD2 (TUMOROUS SHOOT DEVELOPMENT2), a putative methyltransferase with an essential role in cell adhesion and coordinated plant development.
AT1G78370	3156.19	4449.25	4305.48	1.40969	1.36414	Encodes glutathione transferase belonging to the tau class of GSTs. Naming convention according to Wagner et al. (2002).
AT1G78430	17.3696	29.4682	26.7296	1.69653	1.53887	Encodes RIP2 (ROP interactive partner 2), a putative Rho protein effector, interacting specifically with the active form of ROPs (Rho proteins of plants).
AT1G78440	102.295	133.386	112.57	1.30394	1.10045	Encodes a gibberellin 2-oxidase that acts on C19 gibberellins.
AT1G78460	328.662	467.083	412.511	1.42116	1.25512	SOUL heme-binding family protein;(source:Araport11)
AT1G78490	451.469	585.84	630.827	1.29763	1.39727	member of CYP708A The mRNA is cell-to-cell mobile.
AT1G78530	8.62002	18.8991	13.6201	2.19246	1.58005	Protein kinase superfamily protein;(source:Araport11)
AT1G78560	441.395	569.867	515.967	1.29106	1.16894	Sodium Bile acid symporter family;(source:Araport11)
AT1G78600	119.628	204.341	215.153	1.70813	1.79852	light-regulated zinc finger protein 1;(source:Araport11)
AT1G78630	5925.73	7801.42	6688.74	1.31653	1.12876	Ribosomal protein L13 family protein;(source:Araport11)
AT1G78660	532.666	655.175	586.88	1.22999	1.10178	The Arabidopsis protein AtGGH1 is a gamma-glutamyl hydrolase cleaving pentaglutamates to yield di- and triglutamates. The enzyme is involved in the tetrahydrofolate metabolism and located to the vacuole.
AT1G78680	1770.42	2618.32	2815.89	1.47893	1.59052	The Arabidopsis protein AtGGH2 is a gamma-glutamyl hydrolase acting specifically on monoglutamates. The enzyme is involved in the tetrahydrofolate metabolism and located to the vacuole.
AT1G78820	827.669	1174.39	1013.03	1.41891	1.22396	D-mannose binding lectin protein with Apple-like carbohydrate-binding domain-containing protein;(source:Araport11)
AT1G78830	1621.8	1917.96	1841.39	1.18262	1.1354	Curculin-like (mannose-binding) lectin family protein;(source:Araport11)
AT1G78850	1076.46	1507.06	1419.67	1.40001	1.31883	curculin-like (mannose-binding) lectin family protein, low similarity to ser/thr protein kinase from Zea mays (GI:2598067); contains Pfam lectin (probable mannose binding) domain PF01453 but not the protein kinase domain of the Z. mays protein
AT1G78895	75.7933	100.593	83.2646	1.3272	1.09857	Reticulon family protein;(source:Araport11)
AT1G78900	8590.18	9589.62	9685.89	1.11635	1.12755	Encodes catalytic subunit A of the vacuolar ATP synthase. Mutants are devoid of vacuolar ATPase activity as subunit A is encoded only by this gene and show strong defects in male gametophyte development and in Golgi stack morphology. The mRNA is cell-to-cell mobile.
AT1G78915	819.7	994.782	881.88	1.21359	1.07586	Tetratricopeptide repeat (TPR)-like superfamily protein;(source:Araport11)
AT1G78970	221.824	321.245	276.555	1.4482	1.24673	Lupeol synthase. Converts oxidosqualene to multiple triterpene alcohols and a triterpene diols. This conversion proceeds through the formation of a 17&#946;-dammarenyl cation.
AT1G79040	106559	127607	131300	1.19752	1.23218	Encodes for the 10 kDa PsbR subunit of photosystem II (PSII). This subunit appears to be involved in the stable assembly of PSII, particularly that of the oxygen-evolving complex subunit PsbP. Mutants defective in this gene have reduced amounts of subunits PsbP and PsbQ in PSII. In turn, assembly of PsbR is dependent on the presence of PsbJ.
AT1G79220	72.5615	106.188	103.123	1.46342	1.42118	Mitochondrial transcription termination factor family protein;(source:Araport11)
AT1G79230	1750.69	1881	1836.75	1.07443	1.04915	encodes a sulfurtransferase/rhodaneses, which belongs to a group of enzymes widely distributed in all three phyla that catalyze the transfer of sulfur from a donor to a thiophilic acceptor substrate. The protein and transcript levels are NOT affected by senescence or exogenous cyanide, suggesting that sulfurtransferases are involved in cyanide detoxification.
AT1G79380	2323.91	2605.84	2371.34	1.12132	1.02041	Encodes a ubiquitin ligase that is an essential upstream modulator of JA signaling in response to various stimuli.
AT1G79420	8.68713	17.3967	9.42782	2.00258	1.08526	C-type mannose receptor (DUF620);(source:Araport11)
AT1G79460	96.8531	193.014	150.118	1.99285	1.54996	Encodes for a protein with ent-kaurene synthase B activity which catalyzes the second step in the cyclization of GGPP to ent-kaurene in the gibberellins biosynthetic pathway.
AT1G79500	116.676	156.356	133.078	1.34009	1.14057
AT1G79600	8119.14	8669.87	9141.67	1.06783	1.12594	Encodes a chloroplast ABC1-like kinase that regulates vitamin E metabolism.
AT1G79620	87.7218	150.756	117.152	1.71857	1.3355	Leucine-rich repeat protein kinase family protein;(source:Araport11)
AT1G79790	663.568	735.381	660.002	1.10822	0.994625	Encodes a chloroplast-localized FMN hydrolase that whose phosphatase activity is FMN-specific.
AT1G79840	57.4139	83.9983	95.5019	1.46303	1.66339	Glabra 2, a homeodomain protein affects epidermal cell identity including trichomes, root hairs, and seed coat. It also down-regulates seed oil content. Expressed in atrichoblasts and required to suppress root hair development. Also expressed abundantly during early seed development. Directly regulated by WER.
AT1G79970	713.059	840.438	843.738	1.17864	1.18326	hypothetical protein;(source:Araport11)
AT1G80050	214.243	339.785	309.865	1.58598	1.44632	Encodes an adenosine phosphoribosyl transferase(E.C:2.4.2.7), a constitutively expressed enzyme involved in the one-step salvage of adenine to AMP. This isozyme has high affinity for cytokinins and is likely to be localized to the cytosol.
AT1G80260	830.999	922.788	881.605	1.11046	1.0609	Spc97 / Spc98 family of spindle pole body (SBP) component;(source:Araport11)
AT1G80350	279.967	344.67	332.63	1.23111	1.1881	encodes a p60 katanin protein that is expressed throughout the plant. Required for the specification of cell fates from early in development (in the meristem) through differentiation and for normal postmitotic organization of cortical microtubules into transverse arrays in root epidermis cells. Mutants display cytoskeletal defects.
AT1G80380	5807.31	6741.79	6225.38	1.16091	1.07199	encodes a glycerate kinase which catalyzes the last step of photorespiration C2 cycle.
AT1G80400	378.546	453.046	393.84	1.19681	1.0404	RING/U-box superfamily protein;(source:Araport11)
AT1G80420	387.42	458.812	455.726	1.18427	1.17631	Encodes a component of plant break excision repair and functions at several stages during active DNA demethylation in Arabidopsis.
AT1G80440	500.188	1041.64	725.184	2.08249	1.44982	Encodes a member of a family of F-box proteins, called the KISS ME DEADLY (KMD) family, that targets type-B ARR proteins for degradation and is involved in the negative regulation of the cytokinin response. Also named as KFB20, a member of a group of Kelch repeat F-box proteins that negatively regulate phenylpropanoid biosynthesis by targeting the phenypropanoid biosynthesis enzyme phenylalanine …
AT1G80480	859.582	1028.95	909.687	1.19703	1.05829	plastid transcriptionally active 17;(source:Araport11)
AT1G80560	297.49	348.169	302.344	1.17035	1.01632	The AtIMD2 is one out of 3 genes encoding the enzyme 3-isopropylmalate dehydrogenase involved in leucine biosynthesis in Arabidopsis. Its subcellular location has been targeted to plastids. The mRNA is cell-to-cell mobile.
AT1G80650	227.712	318.876	299.902	1.40035	1.31702	RNAse THREE-like protein 1;(source:Araport11)
AT1G80690	47.0402	73.0554	62.7622	1.55304	1.33422	PPPDE putative thiol peptidase family protein;(source:Araport11)
AT1G80770	1207.02	1416.58	1319.99	1.17362	1.0936	P-loop containing nucleoside triphosphate hydrolases superfamily protein;(source:Araport11)
AT1G80790	1338.05	1444.8	1636.53	1.07978	1.22307	Belongs to a subgroup of SGS3-like proteins that act redundantly in RNA-directed DNA methylation: AT1G15910 (FDM1), AT4G00380 (FDM2), AT3G12550 (FDM3), AT1G13790 (FDM4), AT1G80790 (FDM5). The mRNA is cell-to-cell mobile.
AT1G80810	295.22	377.357	409.114	1.27822	1.38579	One of 5 PO76/PDS5 cohesion cofactor orthologs of Arabidopsis.
AT1G80850	231.045	289.061	235.435	1.2511	1.019	DNA glycosylase superfamily protein;(source:Araport11)
AT1G80870	270.373	343.247	282.016	1.26953	1.04306	Protein kinase superfamily protein;(source:Araport11)
AT1G80920	1816.08	3533.33	2854.05	1.94558	1.57154	A nuclear encoded soluble protein found in the chloroplast stroma. Negatively regulated by light and has rapid turnover in darkness.
AT1G80950	487.161	551.431	538.497	1.13193	1.10538	Encodes an acyl-CoA: lysophosphatidylethanolamine acyltransferase with 16:0-CoA being the best acyl donor. Mutations adversely affect the growth of plants and result in decreased lipid content in roots and seeds.
AT1G80960	112.771	166.556	174.449	1.47694	1.54692	F-box and Leucine Rich Repeat domains containing protein;(source:Araport11)
AT2G01070	329.048	400.738	345.53	1.21787	1.05009	Lung seven transmembrane receptor family protein;(source:Araport11)
AT2G01110	2296.77	2670.3	2514.83	1.16263	1.09494	mutant is Albino and pale green; Chloroplast Protein Translocation (tatC). Core subunit of the chloroplast Tat translocase. Integral chloroplast thylakoid membrane protein.
AT2G01170	134.067	202.5	166.947	1.51044	1.24525	Encodes a bidirectional amino acid transporter that can transport ala, arg, glu and lys, GABA but not pro with both export and import activity. Its expression is localized in the vascular tissues suggesting a function in amino acids export from the phloem into sink tissue.
AT2G01420	2446.33	2823.86	2834.61	1.15432	1.15872	Encodes a putative auxin efflux carrier that is localized in developing and mature root meristems. It is involved in the maintenance of embryonic auxin gradients. A role for AtPIN4 in generating a sink for auxin below the quiescent center of the root meristem that is essential for auxin distribution and patterning is proposed. In the root, PIN4 is detected around the quiescent center and cells su…
AT2G01690	1170.23	1309.64	1272.17	1.11913	1.0871	ARM repeat superfamily protein;(source:Araport11)
AT2G01760	220.97	295.968	223.131	1.3394	1.00978	member of Response Regulator: B- Type
AT2G01830	240.423	301.38	239.848	1.25354	0.997608	Histidine kinase: cytokinin-binding receptor that transduces cytokinin signals across the plasma membrane
AT2G01870	108.929	149.457	106.639	1.37207	0.978979	transmembrane protein;(source:Araport11)
AT2G01890	295.697	380.428	333.759	1.28655	1.12872	Encodes a purple acid phosphatase (PAP) belonging to the low molecular weight plant PAP group.
AT2G01918	173.876	240.644	194.394	1.384	1.118	Encode a protein homologous to each PQL protein. Mutational analysis indicates that PQL3 is also required for NDH activity.
AT2G01930	218.535	317.191	260.642	1.45145	1.19268	BASIC PENTACYSTEINE1 (BPC1) is a regulator of the homeotic Arabidopsis thaliana gene SEEDSTICK (STK), which controls ovule identity. BPC1 induces conformational changes by cooperative binding to purine-rich elements present in the STK regulatory sequence. STK is upregulated in bpc1 mutant.
AT2G01940	84.5603	120.484	105.654	1.42483	1.24945	Encodes a transcription factor that, together with IDD14 and IDD16, regulates auxin biosynthesis and transport and thus aerial organ morphogenesis and gravitropic responses. May be involved in an early event in shoot gravitropism such as gravity perception and/or a signaling process subsequent to amyloplast sedimentation as a putative transcription factor in gravity-perceptive cells.
AT2G01990	75.1791	105.107	85.9238	1.39809	1.14292	XRI1-like protein;(source:Araport11)
AT2G02080	882.588	999.675	948.99	1.13266	1.07523	C2H2 BIRD transcription factor family.
AT2G02160	1788.31	1935.39	1918.83	1.08225	1.07299	CCCH-type zinc finger family protein;(source:Araport11)
AT2G02170	131.057	197.618	163.763	1.50788	1.24956	Remorin family protein;(source:Araport11)
AT2G02180	737.205	818.406	735.635	1.11015	0.99787	Necessary for the efficient multiplication of tobamoviruses. The mRNA is cell-to-cell mobile.
AT2G02450	215.05	261.966	210.825	1.21816	0.980354	NAC domain containing protein 35;(source:Araport11)
AT2G02480	215.195	254.32	213.872	1.18181	0.99385	STICHEL mutant shows trichomes with fewer than normal branches.
AT2G02500	451.016	621.405	475.096	1.37779	1.05339	Encodes a protein with 4-Diphosphocytidyl-2C-methyl-D-erythritol synthase activity. The enzyme has an absolute requirement for divalent cations (Mg2+ reaches the highest catalytic activity).
AT2G02570	780.369	900.844	895.787	1.15438	1.1479	nucleic acid binding/RNA binding protein;(source:Araport11)
AT2G02710	605.665	840.179	790.872	1.3872	1.30579	Encodes a putative blue light receptor protein.
AT2G02760	1238.46	1427.62	1696.67	1.15274	1.36999	ubiquitin conjugating enzyme UBC2. Homolog of the yeast RAD6 gene.
AT2G02765	184.229	229.507	209.675	1.24577	1.13812	L-aminoadipate-semialdehyde dehydrogenase-phosphopantetheinyl transferase;(source:Araport11)
AT2G02780	282.401	350.644	312.901	1.24165	1.108	Leucine-rich repeat protein kinase family protein;(source:Araport11)
AT2G02950	333.439	429.22	330.164	1.28725	0.990178	Encodes a basic soluble protein which can independently bind to either PHYA or PHYB, regardless of whether the phytochromes are in the Pr or Pfr state. PKS1 can be phosphorylated by oat phyA in vitro in a light regulated manner. It is postulated to be a negative regulator of phyB signalling.
AT2G03070	287.752	337.872	319.277	1.17418	1.10956	Encodes a subunit of the Mediator complex. Regulates plant defense and flowering.
AT2G03090	52.1344	73.7193	60.9105	1.41402	1.16834	member of Alpha-Expansin Gene Family. Naming convention from the Expansin Working Group (Kende et al, 2004. Plant Mol Bio). Involved in the formation of nematode-induced syncytia in roots of Arabidopsis thaliana.
AT2G03200	4.02081	16.6546	11.0661	4.14209	2.7522	Eukaryotic aspartyl protease family protein;(source:Araport11)
AT2G03220	237.093	280.059	258.002	1.18122	1.08819	member of Glycosyltransferase Family- 37
AT2G03310	614.559	827.97	803.165	1.34726	1.3069	transmembrane protein;(source:Araport11)
AT2G03340	575.843	659.256	558.92	1.14486	0.970612	Encodes WRKY DNA-binding protein 3 (WRKY3).
AT2G03350	490.763	574.089	479.376	1.16979	0.976799	DUF538 family protein (Protein of unknown function, DUF538);(source:Araport11)
AT2G03440	1698.86	2337.46	2281.51	1.37591	1.34297	Induced at the transcriptional level by Pseudomonas syringae pv. tomato infection.
AT2G03530	478.406	630.804	686.52	1.31855	1.43502	Mediate high-affinity uracil and 5-FU (a toxic uracil analogue) transport when expressed in yeast and Xenopus oocytes.Involved in allantoin transport.
AT2G03730	2038.56	2424.6	1618.98	1.18937	0.794179	Member of a small family of ACT domain containing proteins. ACT domains are thought to be involved in amino acid binding.
AT2G03750	1203.06	1656.13	1438.56	1.3766	1.19576	P-loop containing nucleoside triphosphate hydrolases superfamily protein;(source:Araport11)
AT2G03760	268.394	364.312	324.424	1.35738	1.20876	Encodes a brassinosteroid sulfotransferase. In vitro experiements show that this enzyme has a preference for 24-epibrassinosteroids, particularly 24-epicathasterone, but does not act on castasterone and brassinolide. It also shows sulfating activity toward flavonoids. It is differentially expressed during development, being more abundant in young seedlings and actively growing cell cultures. Expr…
AT2G04032	75.2057	110.99	97.3047	1.47581	1.29385	zinc transporter 7 precursor;(source:Araport11)
AT2G04080	393.493	532.074	563.642	1.35218	1.43241	MATE efflux family protein;(source:Araport11)
AT2G04230	534.046	619.446	629.577	1.15991	1.17888	FBD, F-box and Leucine Rich Repeat domains containing protein;(source:Araport11)
AT2G04235	51.666	72.7463	59.4252	1.40801	1.15018	hypothetical protein;(source:Araport11)
AT2G04240	330.968	440.277	393.942	1.33027	1.19027	Encodes a small protein with an N-terminal trans-membrane domain and a RING-H2 zinc finger motif located at the C-terminus. Gene expression is induced by salt and osmotic stress. Transcrips levels are induced by DELLA proteins and repressed by gibberellic acid. Involved in ABA metabolism.
AT2G04270	1172.3	1372.39	1234.82	1.17068	1.05333	Similar to E.coli endoribonuclease E. Functions as a ribonuclease, is located in the chloroplast, and is involved in chloroplast development. Loss of function mutants are white and arrest at the cotyledon stage. The phenotype is rescued by providing sucrose.
AT2G04550	430.49	507.186	488.896	1.17816	1.13567	Encodes a protein phosphatase that interacts with MPK12, but not with other MAP kinases. It can dephosphorylate a dually phosphorylated MPK12 in vitro and can inactivate MPK12 in vivo. ibr5 mutants have reduced sensitivity to auxin and abscisic acid. IBR5 promotes auxin responses, including auxin-inducible transcription, differently than the TIR1 auxin receptor and without destabilizing Aux/IAA r…
AT2G04700	2450.97	3136.14	2869.36	1.27955	1.1707	ferredoxin thioredoxin reductase catalytic beta chain family protein;(source:Araport11)
AT2G04780	290.93	408.624	350.796	1.40455	1.20578	fasciclin-like arabinogalactan-protein 7 (Fla7)
AT2G05070	42927.9	57431.4	54838.4	1.33786	1.27745	Encodes Lhcb2.2. Belongs to the Lhc super-gene family encodes the light-harvesting chlorophyll a/b-binding (LHC) proteins that constitute the antenna system of the photosynthetic apparatus.
AT2G05100	54665.6	66620.7	63554.3	1.21869	1.1626	Lhcb2.1 protein encoding a subunit of the light harvesting complex II. Member of a gene family with high degree of sequence similarity. Initially LHCB2.3 was considered as a separate gene but appears to be an allele of LHCB2.1.
AT2G05210	227.002	312.162	254.908	1.37515	1.12293	Encodes AtPOT1a, an accessory factor for telomerase required for positive telomere length regulation. Note on nomenclature: different names have been given to Arabidopsis POT-like genes (Kuchar and Fajkus, 2004; Shakirov et al, 2005; Tani and Murata, 2005). According to a unifying nomenclature (Surovtseva et al, 2007), At2g05210 (previously named AtPOT1) is designated AtPOT1a, while At5g06310 (pr…
AT2G05790	1154.2	1646.87	1185.46	1.42685	1.02708	O-Glycosyl hydrolases family 17 protein;(source:Araport11)
AT2G05990	771.985	990.423	800.71	1.28296	1.03721	Encodes enoyl-ACP reductase a component of the fatty acid synthase complex. A reduced function mutation in this gene, mod1, was found in a screen for premature cell death mutants. Mutant plants have reduced lipid level and pleiotropic morphological defects, including chlorotic and abnormally shaped leaves. The mRNA is cell-to-cell mobile.
AT2G06025	971.74	1113.19	1119.7	1.14556	1.15226	Acyl-CoA N-acyltransferases (NAT) superfamily protein;(source:Araport11)
AT2G06050	514.804	724.772	1174.49	1.40786	2.28143	Encodes a 12-oxophytodienoate reductase that is required for jasmonate biosynthesis. Mutants are male sterile and defective in pollen dehiscence. Shows activity towards 2,4,6-trinitrotoluene. CFA-Ile, CFA-Leu, CFA-Val, CFA-Met and CFA-Ala can restore the fertility of opr3 plants by inducing filament elongation and anther dehiscence.
AT2G06520	37734.1	43180.6	41585.3	1.14434	1.10206	Encodes a protein with sequence similarity to the spinach photosystem II subunit PsbX.
AT2G07050	2226.96	2530.59	2333.45	1.13634	1.04782	Involved in the biosynthesis of brassinosteroids. Catalyzes the reaction from epoxysqualene to cycloartenol.
AT2G10940	5100.56	7012.36	5213.22	1.37482	1.02209	Bifunctional inhibitor/lipid-transfer protein/seed storage 2S albumin superfamily protein;(source:Araport11)
AT2G12400	303.864	426.744	449.027	1.40439	1.47772	plasma membrane fusion protein;(source:Araport11)
AT2G14247	1045.34	1283.84	985.257	1.22816	0.942527	Expressed protein;(source:Araport11)
AT2G14260	1129.32	1253.07	1291.49	1.10958	1.1436	encodes proline iminopeptidase
AT2G14520	203.839	277.383	244.665	1.3608	1.20029	CBS domain protein (DUF21);(source:Araport11)
AT2G14530	261.345	307.975	271.793	1.17842	1.03998	Encodes a member of the TBL (TRICHOME BIREFRINGENCE-LIKE) gene family containing a plant-specific DUF231 (domain of unknown function) domain. TBL gene family has 46 members, two of which (TBR/AT5G06700 and TBL3/AT5G01360) have been shown to be involved in the synthesis and deposition of secondary wall cellulose, presumably by influencing the esterification state of pectic polymers. A nomenclature…
AT2G14750	2400.75	2730.28	2699.37	1.13726	1.12438	Encodes adenosine-5'-phosphosulfate kinase. Provides activated sulfate for sulfation of secondary metabolites, including the glucosinolates. Essential for pollen viability. The mRNA is cell-to-cell mobile.
AT2G14890	307.464	410.751	331.113	1.33593	1.07692	putative proline-rich protein (At2g14890) mRNA, complete The mRNA is cell-to-cell mobile.
AT2G15042	316.103	412.188	405.588	1.30397	1.28309	Leucine-rich repeat (LRR) family protein;(source:Araport11)
AT2G15080	1799.39	2023.48	2389.14	1.12454	1.32775	receptor like protein 19;(source:Araport11)
AT2G15090	62.5255	140.548	85.4529	2.24786	1.36669	Encodes KCS8, a member of the 3-ketoacyl-CoA synthase family involved in the biosynthesis of VLCFA (very long chain fatty acids). The mRNA is cell-to-cell mobile.
AT2G15290	1019.66	1149.75	1130.63	1.12758	1.10883	Encodes a protein located in the chloroplast inner envelope. The study of mutant defective in the gene product suggests that the protein is involved in the translocation of protein across the envelope membrane into the chloroplast stroma.
AT2G15530	667.688	756.798	776.014	1.13346	1.16224	RING/U-box superfamily protein;(source:Araport11)
AT2G15620	4884.5	6233.64	5844.73	1.27621	1.19659	Involved in the second step of nitrate assimilation. Its expression is induced by nitrate. The mRNA is cell-to-cell mobile.
AT2G15880	19.2252	50.6837	38.608	2.63632	2.0082	Leucine-rich repeat (LRR) family protein;(source:Araport11)
AT2G15890	118.785	448.887	265.714	3.77899	2.23693	Encodes CBP1, a regulator of transcription initiation in central cell-mediated pollen tube guidance.
AT2G15960	423.707	563.884	471.037	1.33083	1.1117	stress-induced protein;(source:Araport11)
AT2G15970	2592.44	3471.38	3687.92	1.33904	1.42256	encodes an alpha form of a protein similar to the cold acclimation protein WCOR413 in wheat. Expression is induced by short-term cold-treatment, water deprivation, and abscisic acid treatment. The mRNA is cell-to-cell mobile.
AT2G16280	2797.93	3008.21	2209.34	1.07515	0.789633	Encodes KCS9, a member of the 3-ketoacyl-CoA synthase family involved in the biosynthesis of VLCFA (very long chain fatty acids).
AT2G16390	141.528	178.109	182.172	1.25847	1.28718	Putative chromatin remodeling protein, member of a plant-specific subfamily of SWI2/SNF2-like proteins. Mutations nearly eliminate non-CpG methylation at a target promoter but do not affect rDNA or centromere methylation. Cooperates with PolIVb to facilitate RNA-directed de novo methylation and silencing of homologous DNA. Endogenous targets include intergenic regions near retrotransposon LTRs or…
AT2G16750	41.2033	69.6633	60.6322	1.69072	1.47154	kinase with adenine nucleotide alpha hydrolases-like domain-containing protein;(source:Araport11)
AT2G17320	309.538	371.874	326.539	1.20138	1.05492	pantothenate kinase;(source:Araport11)
AT2G17370	86.4297	119.95	91.3239	1.38783	1.05663	Encodes a 3-hydroxy-3-methylglutaryl-CoA reductase (HMGR) that is involved in the synthesis of sterol and triterpenoid compounds.
AT2G17540	388.167	462.654	365.606	1.1919	0.941878	hypothetical protein;(source:Araport11)
AT2G17620		2.73589	2.02656	#DIV/0!	#DIV/0!	Cyclin B2;(source:Araport11)
AT2G17700	439.975	516.015	508.469	1.17283	1.15568	ACT-like protein tyrosine kinase family protein;(source:Araport11)
AT2G17780	171.298	230.226	172.481	1.34401	1.00691	Encodes a mechanosensitive channel candidate MCA2. The three-dimensional structure of MCA2 was reconstructed and appears to comprise a small transmembrane region and large cytoplasmic region.
AT2G17840	613.062	731.806	1356.15	1.19369	2.2121	Identified as drought-inducible gene by differential hybridization. Upregulated by high light, drought, cold and salt stress determined by microarray analysis.
AT2G18170	275.684	324.007	322.54	1.17529	1.16997	MAP kinase 7;(source:Araport11)
AT2G18280	1883.49	2172.66	1949.2	1.15353	1.03489	Member of TLP family The mRNA is cell-to-cell mobile.
AT2G18300	2100.61	3769.76	2393.78	1.7946	1.13956	basic helix-loop-helix (bHLH) DNA-binding superfamily protein;(source:Araport11)
AT2G18350	29.6266	48.2308	40.4193	1.62796	1.36429	homeobox protein 24;(source:Araport11)
AT2G18480	4.02081	11.8292	13.8542	2.94199	3.44561	Major facilitator superfamily protein;(source:Araport11)
AT2G18630	414.529	572.424	634.298	1.3809	1.53017	transmembrane protein, putative (DUF677);(source:Araport11)
AT2G18700	703.983	1505.38	1241.56	2.13838	1.76362	Encodes an enzyme putatively involved in trehalose biosynthesis. The protein has a trehalose synthase (TPS)-like domain that may or may not be active as well as a trehalose phosphatase (TPP)-like domain.
AT2G18710	2236.41	2544.61	2152.21	1.13781	0.962351	Encodes a component of the thylakoid-localized Sec system involved in the translocation of cytoplasmic proteins into plastid.
AT2G18750	1513.13	1644.57	1753.14	1.08687	1.15862	Calmodulin-binding protein;(source:Araport11)
AT2G18890	125.89	173.128	163.253	1.37524	1.2968	Protein kinase superfamily protein;(source:Araport11)
AT2G18915	486.333	546.974	493.161	1.12469	1.01404	encodes a member of F-box proteins that includes two other proteins in Arabidopsis (ZTL and FKF1). These proteins contain a unique structure containing a PAS domain at their N-terminus, an F-box motif, and 6 kelch repeats at their C-terminus. Overexpression results in arrhythmic phenotypes for a number of circadian clock outputs in both constant light and constant darkness, long hypocotyls under …
AT2G19170	88.1289	124.651	93.1379	1.41442	1.05684	Encodes a novel subtilisin-like serine protease.
AT2G19310	2399.37	3123.2	16440.1	1.30167	6.85182	HSP20-like chaperones superfamily protein;(source:Araport11)
AT2G19350	86.6979	119.394	99.8164	1.37713	1.15131	transmembrane protein (DUF872);(source:Araport11)
AT2G19720	65.474	89.738	73.6976	1.37059	1.1256	ribosomal protein S15A B;(source:Araport11)
AT2G19780	233.895	302.428	188.034	1.29301	0.803928	Leucine-rich repeat (LRR) family protein;(source:Araport11)
AT2G19790	441.149	542.229	509.312	1.22913	1.15451	Encodes a component of the AP4 complex and is involved in vacuolar sorting of storage proteins.
AT2G19810	222.789	330.445	233.141	1.48322	1.04646	Encodes Oxidation-related Zinc Finger 1 (OZF1), a plasma membrane protein involved in oxidative stress.
AT2G19830	2039.49	2243.07	2313.64	1.09982	1.13442	SNF7 family protein;(source:Araport11)
AT2G19860	658.838	750.119	802.231	1.13855	1.21764	Encodes a protein with hexokinase activity (AtHXK2) and acts as a sensor for plant sugar responses.
AT2G19930	73.7506	100.048	83.2223	1.35658	1.12843	RNA-dependent RNA polymerase family protein;(source:Araport11)
AT2G19940	928.211	1099.98	930.311	1.18506	1.00226	Putative N-acetyl-gamma-glutamyl-phosphate reductase;(source:Araport11)
AT2G20180	520.982	639.636	630.972	1.22775	1.21112	Encodes a novel Myc-related bHLH transcription factor that has transcriptional activation activity in the dark. It is a key negative regulator of phytochrome-mediated seed germination and acts by inhibiting chlorophyll biosynthesis, light-mediated suppression of hypocotyl elongation and far-red light-mediated suppression of seed germination, and promoting negative gravitropism in hypocotyls. Ligh…
AT2G20210	183.462	224.466	196.686	1.2235	1.07208	RNI-like superfamily protein;(source:Araport11)
AT2G20250	91.6258	126.251	133.337	1.3779	1.45524	hypothetical protein;(source:Araport11)
AT2G20260	6459.59	8464.91	8145.93	1.31044	1.26106	Encodes subunit E of photosystem I. The mRNA is cell-to-cell mobile.
AT2G20290	448.749	755.921	670.083	1.68451	1.49322	member of Myosin-like proteins
AT2G20300	463.582	537.459	511.744	1.15936	1.10389	Encodes ABNORMAL LEAF SHAPE 2 (ALE2), a receptor-like protein kinase (RLK) with a cluster of basic amino acid residues followed by a cysteine-containing sequence in the putative extracellular domain. Function together with ACR4 (Arabidopsis homolog of the Crinkly4) and ALE1 in positively regulating protoderm-specific gene expression and for the formation of leafy organs. ale2 mutants have various…
AT2G20340	1212.25	1550.32	1560.25	1.27888	1.28708	Encodes an aromatic aldehyde synthase (AtAAS), which catalyzes the in vitro conversion of phenylalanine and 3,4-dihydroxy-L-phenylalanine to phenylacetaldehyde and dopaldehyde, respectively. The mRNA is cell-to-cell mobile.
AT2G20360	1934.15	2202.86	2053.6	1.13893	1.06176	NAD(P)-binding Rossmann-fold superfamily protein;(source:Araport11)
AT2G20370	543.484	609.251	620.686	1.12101	1.14205	Encodes a xyloglucan galactosyltransferase located in the membrane of Golgi stacks that is involved in the biosynthesis of fucose. It is also involved in endomembrane organization. It is suggested that it is a dual-function protein that is responsible for actin organization and the synthesis of cell wall materials. The mRNA is cell-to-cell mobile.
AT2G20635	51.2509	81.9669	72.2173	1.59933	1.40909	protein kinase and Mad3-BUB1-I domain-containing protein;(source:Araport11)
AT2G20670	380.647	765.153	386.856	2.01014	1.01631	sugar phosphate exchanger, putative (DUF506);(source:Araport11)
AT2G20680	70.7315	93.8786	81.6197	1.32725	1.15394	Encodes a mannanase belonging to clade 1 of the GH5 7 phylogenetic tree that exhibits high substrate affinity and catalytic efficiency on mannan substrates with main chains containing both glucose and mannose units such as konjac glucomannan and spruce galactoglucomannan. It is likely a glycoprotein.
AT2G20740	587.838	686.145	611.228	1.16724	1.03979	Tetraspanin family protein;(source:Araport11)
AT2G20750	73.7564	207.858	209.962	2.81817	2.8467	member of BETA-EXPANSINS. Naming convention from the Expansin Working Group (Kende et al, 2004. Plant Mol Bio)
AT2G20790	557.015	677.928	663.649	1.21707	1.19144	clathrin adaptor complexes medium subunit family protein;(source:Araport11)
AT2G20860	2448.23	2642.15	2450.44	1.0792	1.0009	LIP1,Lipoic acid synthase,
AT2G20890	8227.85	9189.49	9092.03	1.11688	1.10503	Chloroplast-localized Thylakoid formation1 gene product involved in vesicle-mediated formation of thylakoid membranes. Thf1 antisense lines contain abnormal chloroplasts early in leaf development (chloroplasts have loosely stacked thylakoid membranes). Expression was induced in the light and decreased under dark conditions. G-alpha interaction partner that functions downstream of the plasma membr…
AT2G20990	4196.79	4978.57	4767.48	1.18628	1.13598	Encodes an endoplasmic reticulum and plasma membrane localized protein with similarity to synaptotagmins, a class of membrane trafficking proteins. SYT1 is expressed in all tissues. Loss of function mutations show hypersensitivity to NaCl and electrolyte leakage from the plasma membrane. SYT1 also affects calcium dependent freezing tolerance and mechanical stress response. Regulates endocytosis e…
AT2G21050	118.223	194.953	150.038	1.64903	1.26911	Encodes LAX2 (LIKE AUXIN RESISTANT), a member of the AUX1 LAX family of auxin influx carriers. Required for the establishment of embryonic root cell organization.
AT2G21170	7289.38	8405.73	8139.09	1.15315	1.11657	Encodes a plastidic triose phosphate isomerase. Mutants with reduced pdTPI levels have difficulty transitioning from heterotrophic to autotrophic growth. The related phenotypes, such as chlorosis in light-grown seedlings may result from an accumulation of dihydroxyacetone phosphate (DHAP) and methylglyoxal (MG) in these mutants. Both splice variants appear to be expressed, but the At2g21170.2 var…
AT2G21200	25.49	54.658	34.4684	2.14429	1.35223	SAUR-like auxin-responsive protein family;(source:Araport11)
AT2G21240	582.316	736.305	700.337	1.26444	1.20267	Encodes a member of the BASIC PENTACYSTEINE (BPC) proteins. BPC proteins are plant-specific transcription factors present throughout land plants. BPC transcription factor family is integral for a wide range of processes that support normal growth and development.
AT2G21250	703.809	1044.79	986.505	1.48448	1.40167	NAD(P)-linked oxidoreductase superfamily protein;(source:Araport11)
AT2G21280	1467.46	1724.82	1650.42	1.17538	1.12468	A nuclear-encoded, plastid-targeted protein (AtSulA) whose overexpression causes severe yet stochastic plastid (shown in chloroplasts and leucoplasts) division defects. The protein does not appear to interact with either AtFtsZ proteins when studied in a yeast two-hybrid system.
AT2G21300	1080.4	1259.4	1210.03	1.16569	1.11998	ATP binding microtubule motor family protein;(source:Araport11)
AT2G21340	1528.62	1724.73	1628.01	1.12829	1.06502	Encodes a homolog of the multidrug and toxin extrusion transporter ENHANCED DISEASE SUSCEPTIBILITY5 that is constitutively expressed in green tissues independent of pathogen infection and is expressed in the chloroplast envelope. Unlike EDS5, it does not contribute to pathogen-induced SA accumulation.
AT2G21370	1216.55	1421.05	1267.22	1.1681	1.04165	Although this gene has a sequence similar to xylulose kinases, several lines of experimental evidence suggest that it does not act on xylulose or deoxy-xylulose.
AT2G21380	861.43	1447.14	1232.91	1.67993	1.43124	Kinesin motor family protein;(source:Araport11)
AT2G21385	1602.27	1769.62	1581.04	1.10445	0.986754	Encodes a chloroplast stroma localized protein that is found only in the green plant lineage. It is involved in assembly of the chloroplast ATP synthase complex.
AT2G21410	1563.51	1754.47	1662	1.12214	1.06299	Vacuolar proton ATPase subunit VHA-a isoform 2. Localized in the tonoplast. Required for efficient nutrient storage but not for sodium accumulation.
AT2G21530	2267.65	2514.08	2231.21	1.10867	0.983931	SMAD/FHA domain-containing protein;(source:Araport11)
AT2G21830	361.248	489.247	436.459	1.35432	1.2082	Cysteine/Histidine-rich C1 domain family protein;(source:Araport11)
AT2G21880	55.5757	75.7867	75.3247	1.36366	1.35535	RAB GTPase homolog 7A;(source:Araport11)
AT2G21960	2501.77	2733.98	2740.52	1.09282	1.09543	transmembrane protein;(source:Araport11)
AT2G22080	845.049	979.334	947.801	1.15891	1.12159	transmembrane protein;(source:Araport11)
AT2G22125	2666.96	3188.08	3160.58	1.1954	1.18509	Encodes a protein involved in cell elongation in root and anther filaments. Mutants have greater cell volumes in root tissues and have additive phenotypes with other cell expansion mutants such as those carrying mutations in COB, QUI and POM1 loci. POM2/CSI1 promotes Cellulose Synthase and microtubule co-alignment. The mRNA is cell-to-cell mobile.
AT2G22170	262.169	381.399	324.974	1.45478	1.23956	Lipase/lipooxygenase, PLAT/LH2 family protein;(source:Araport11)
AT2G22190	220.645	325.343	328.23	1.47451	1.48759	Haloacid dehalogenase-like hydrolase (HAD) superfamily protein;(source:Araport11)
AT2G22230	400.361	546.103	464.05	1.36403	1.15908	Thioesterase superfamily protein;(source:Araport11)
AT2G22250	381.521	444.974	403.998	1.16632	1.05891	Encodes a prokaryotic-type plastidic aspartate aminotransferase with glutamate/aspartate-prephenate aminotransferase (PAT) activity.
AT2G22310	165.478	200.058	188.983	1.20897	1.14204	Encodes a ubiquitin-specific protease.
AT2G22330	873.587	1033.43	1162.09	1.18297	1.33024	Encodes a cytochrome P450. Involved in tryptophan metabolism. Converts Trp to indole-3-acetaldoxime (IAOx), a precursor to IAA and indole glucosinolates. The mRNA is cell-to-cell mobile.
AT2G22430	4535.11	5651.04	7646.31	1.24606	1.68603	Encodes a homeodomain leucine zipper class I (HD-Zip I) protein that is a target of the protein phosphatase ABI1 and regulates hormone responses in Arabidopsis.
AT2G22610	21.0424	34.6667	29.9444	1.64747	1.42305	Di-glucose binding protein with Kinesin motor domain-containing protein;(source:Araport11)
AT2G22670	3462.4	4805.4	3938.63	1.38788	1.13754	Encodes a transcriptional repressor of the auxin response that is auxin inducible and is involved in lateral root formation. The mRNA is cell-to-cell mobile.
AT2G22690	142.393	182.416	160.168	1.28108	1.12484	zinc ion binding protein;(source:Araport11)
AT2G22795	1423.45	1703.86	1613.92	1.19699	1.1338	hypothetical protein;(source:Araport11)
AT2G22810	15.6947	30.3408	16.0564	1.93318	1.02304	key regulatory enzyme in the biosynthesis of the plant hormone ethylene. ACS4 is specifically induced by indoleacetic acid (IAA).
AT2G22830	78.5188	110.147	80.4542	1.40282	1.02465	squalene epoxidase 2;(source:Araport11)
AT2G22840	49.018	76.263	51.2129	1.55582	1.04478	Growth regulating factor encoding transcription activator. One of the nine members of a GRF gene family, containing nuclear targeting domain. Mutants result in smaller leaves indicating the role of the gene in leaf development. Expressed in root, shoot and flower
AT2G22900	107.411	174.832	171.991	1.6277	1.60125	Encodes MUCI10, a galactomannan-1,6-galactosyltransferase. MUCI10 likely decorates glucomannan, synthesized by CSLA2, with galactose residues in vivo. The degree of galactosylation is essential for the synthesis of the GGM backbone, the structure of cellulose, mucilage density, as well as the adherence of pectin.
AT2G22970	829.19	993.061	1009.81	1.19763	1.21782	serine carboxypeptidase-like 11;(source:Araport11)
AT2G22980	1281.32	2046.47	1658.29	1.59716	1.2942	serine carboxypeptidase-like 13;(source:Araport11)
AT2G22990	14556.4	16504.7	16590	1.13384	1.1397	sinapoylglucose:malate sinapoyltransferase. Catalyzes the formation of sinapoylmalate from sinapoylglucose. Mutants accumulate excess sinapoylglucose.
AT2G23000	1476.15	1743.91	1534.31	1.18139	1.0394	serine carboxypeptidase-like 10;(source:Araport11)
AT2G23010	83.6605	129.584	154.163	1.54893	1.84272	serine carboxypeptidase-like 9;(source:Araport11)
AT2G23080	414.262	467.6	424.799	1.12876	1.02544	Protein kinase superfamily protein;(source:Araport11)
AT2G23130	150.427	209.889	181.871	1.39529	1.20904	AGP17 is a lysine-rich arabinogalactan-protein (AGP) and part of a multi-gene family of glycoproteins with approx. 50 members. It falls into one subclass with AGP18 and AGP19, other lysine-rich AGPs. 84% of its proline residues are hydroxylated to hydroproline and its heavy glycosylation accounts for appr. 69% of the molecular weight. The main glycosyl residues are arabinose (30.1%) and galactose…
AT2G23360	152.718	201.787	158.492	1.3213	1.03781	filament-like protein (DUF869);(source:Araport11)
AT2G23380	155.397	192.036	153.791	1.23577	0.989664	Similar to the product of the Polycomb-group gene Enhancer of zeste. Required for stable repression of AG and AP3. Putative role in cell fate determination. Involved in the control of leaf morphogenesis. mutants exhibit curled, involute leaves. AGAMOUS and APETALA3 are ectopically expressed in the mutant.
AT2G23390	1997.72	2160.85	2118.86	1.08166	1.06064	acyl-CoA;(source:Araport11)
AT2G23560	20.4062	32.9224	24.9626	1.61335	1.22328	Encodes a protein shown to have carboxylesterase activity, methyl salicylate esterase activity, and methyl IAA esterase activity in vitro. This protein does not act on methyl JA, MeGA4, or MEGA9 in vitro. MES7 appears to be involved in MeSA hydrolysis in planta. Expression of MES7 can restore systemic acquired resistance in SAR-deficient tobacco plants.
AT2G23610	1153.5	1290.46	1305.83	1.11873	1.13206	Encodes a protein shown to have carboxylesterase activity, methyl IAA esterase activity, and methyl jasmonate esterase activity in vitro. This protein does not act on methyl salicylate, MeGA4, or MEGA9 in vitro.
AT2G23755	19.0701	38.5359	22.1418	2.02076	1.16108	transmembrane family 220 helix protein;(source:Araport11)
AT2G23780	677.776	758.817	788.885	1.11957	1.16393	RING/U-box superfamily protein;(source:Araport11)
AT2G23840	1018.47	1363.89	1322.32	1.33916	1.29834	HNH endonuclease;(source:Araport11)
AT2G24020	1569.06	1817.7	1628.84	1.15846	1.0381	STIC2 was identifided in a screen for suppressors of chloroplast protein import defect in tic40.
AT2G24090	3088.16	3387.01	3423.41	1.09677	1.10856	Ribosomal protein L35;(source:Araport11)
AT2G24150	721.064	917.353	795.321	1.27222	1.10298	heptahelical transmembrane protein HHP3
AT2G24200	4461.39	4918.2	4829.57	1.10239	1.08253	Cytosol aminopeptidase family protein;(source:Araport11)
AT2G24240	49.689	79.5273	69.0702	1.6005	1.39005	BTB/POZ domain with WD40/YVTN repeat-like protein;(source:Araport11)
AT2G24270	14385.7	15801.3	16122.8	1.0984	1.12075	Encodes a protein with non-phosphorylating NADP-dependent glyceraldehyde-3-phosphate dehydrogenase activity. The activity of the enzyme was determined from leaf extracts; the enzyme has not been purified to confirm activity.
AT2G24290	204.674	248.886	212.129	1.21601	1.03642	ubiquitin-associated protein (DUF1068);(source:Araport11)
AT2G24420	3658.03	3873.19	3944.55	1.05882	1.07833	DNA repair ATPase-like protein;(source:Araport11)
AT2G24550	528.13	808.056	851.142	1.53003	1.61161	major centromere autoantigen B-like protein;(source:Araport11)
AT2G24630	222.358	270.164	190.925	1.215	0.858639	encodes a gene similar to cellulose synthase
AT2G24645	56.3856	76.1638	65.9477	1.35077	1.16958	Transcriptional factor B3 family protein;(source:Araport11)
AT2G24650	585.827	672.68	645.867	1.14826	1.10249	B3 domain-containing protein REM13;(source:Araport11)
AT2G24762	73.9555	95.2155	76.9423	1.28747	1.04039	Encodes a member of the GDU (glutamine dumper) family proteins involved in amino acid export: At4g31730 (GDU1), At4g25760 (GDU2), At5g57685 (GDU3), At2g24762 (GDU4), At5g24920 (GDU5), At3g30725 (GDU6) and At5g38770 (GDU7).
AT2G24790	3561.73	3949.61	5338.81	1.1089	1.49894	Positive regulator of photomorphogenesis that acts downstream of COP1 but can promote lateral root development independently of COP1 and also function as a daylength-sensitive regulator of shoot branching. The mRNA is cell-to-cell mobile.
AT2G25050	414.921	507.206	464.316	1.22242	1.11904
AT2G25080	16425.7	20406.3	21122.3	1.24235	1.28594	Encodes glutathione peroxidase. The mRNA is cell-to-cell mobile.
AT2G25170	2172.42	2382.33	2345.5	1.09662	1.07967	Encodes a SWI/SWF nuclear-localized chromatin remodeling factor of the CHD3 group. Involved in post-germination repression of embryonic development. Acts with GA to establish repression of embryonic genes upon germination. Protein preferentially accumulates in differentiating tissues. Loss of function alleles are associated with expression of embryonic traits in adult plants and derepression of e…
AT2G25180	423.467	493.254	455.966	1.1648	1.07675	Encodes an Arabidopsis response regulator (ARR) protein that acts in concert with other type-B ARRs in the cytokinin signaling pathway. Also involved in cytokinin-dependent inhibition of hypocotyl elongation and cytokinin-dependent greening and shooting in tissue culture. ARR1, ARR10, and ARR12 are redundant regulators of drought response, with ARR1 being the most critical.The retention of leaf w…
AT2G25200	186.043	290.046	149.48	1.55903	0.803472	hypothetical protein (DUF868);(source:Araport11)
AT2G25220	36.5184	56.0871	48.3441	1.53586	1.32383	Protein kinase superfamily protein;(source:Araport11)
AT2G25250	266.54	313.319	380.073	1.17551	1.42595	serine/arginine repetitive matrix-like protein;(source:Araport11)
AT2G25260	27.7514	42.85	36.6426	1.54407	1.32038	Hyp O-arabinosyltransferase-like protein;(source:Araport11)
AT2G25270	29.0378	52.9235	28.0512	1.82257	0.966024	transmembrane protein;(source:Araport11)
AT2G25350	244.589	286.934	262.44	1.17313	1.07298	Phox (PX) domain-containing protein;(source:Araport11)
AT2G25450	4498.25	5362.99	4805.91	1.19224	1.0684	encodes a protein whose sequence is similar to ACC oxidase
AT2G25800	791.673	924.698	773.785	1.16803	0.977405	elongation factor Ts (DUF810);(source:Araport11)
AT2G25850	495.189	577.381	536.015	1.16598	1.08245	Encodes a poly(A) polymerase. Located in the nucleus.
AT2G25900	471.38	1267.71	495.089	2.68937	1.0503	Encodes a protein with two tandem-arrayed CCCH-type zinc fingers that binds RNA and is involved in RNA turnover. The mRNA is cell-to-cell mobile.
AT2G25920	235.761	294.18	279.14	1.24779	1.184	pollen-specific LRR extensin-like protein;(source:Araport11)
AT2G25950	193.849	259.964	237.858	1.34107	1.22703	PITH domain protein (DUF1000);(source:Araport11)
AT2G26070	123.83	161.379	148.209	1.30324	1.19688	Encodes a predicted membrane protein. Similar sequences are widely distributed and conserved in plants, animals and protists but absent in fungi and prokaryotes. The sequence has no known motifs and no biological function has been assigned in any species. In Arabidopsis, it appears to be involved in the negative regulation of the response to ethylene, is localized to the Golgi and is a positive r…
AT2G26150	244.069	425.387	32218.2	1.7429	132.005	member of Heat Stress Transcription Factor (Hsf) family. Involved in response to misfolded protein accumulation in the cytosol. Regulated by alternative splicing and non-sense-mediated decay.
AT2G26200	130.879	162.424	158.589	1.24102	1.21172	S-adenosyl-L-methionine-dependent methyltransferases superfamily protein;(source:Araport11)
AT2G26330	1042.48	1572.89	1363.98	1.5088	1.30841	Homologous to receptor protein kinases. Involved in specification of organs originating from the shoot apical meristem. Contains a cytoplasmic protein kinase catalytic domain, a transmembrane region, and an extracellular leucine-rich repeat. ER has been identified as a quantitative trait locus for transpiration efficiency by influencing epidermal and mesophyll development, stomatal density and po…
AT2G26530	347.536	399.411	1323.14	1.14927	3.80721	unknown function
AT2G26540	551.536	768.557	719.836	1.39348	1.30515	Encodes a uroporphyrinogen-III synthase involved in tetrapyrrole biosynthesis. The protein localizes to the chloroplast. Member of the plant-specific DUF724 protein family. Arabidopsis has 10 DUF724 proteins. Loss of function mutant has a WT phenotype
AT2G26550	608.476	687.197	610.572	1.12937	1.00344	Encodes a heme oxygenase-like protein lacking the conserved histidine residue at the active site that is usually involved in heme-iron coordination. It is unable to bind and degrade heme. Mutant analyses suggest a role in photomorphogenesis. The protein can bind the heme precursor, proto IX, which could be biologically significant and point to a role in the regulation of the two tetrapyrrole bios…
AT2G26690	5638.35	6188.61	5524.16	1.09759	0.979748	Major facilitator superfamily protein;(source:Araport11)
AT2G26710	104.312	170.697	114.636	1.63641	1.09897	Encodes a member of the cytochrome p450 family that serves as a control point between multiple photoreceptor systems and brassinosteroid signal transduction. Involved in brassinolide metabolism. Mediates response to a variety of light signals including hypocotyl elongation and cotyledon expansion.
AT2G26730	920.45	1113.77	853.221	1.21003	0.926961	Leucine-rich repeat protein kinase family protein;(source:Araport11)
AT2G26870	128.188	161.904	148.745	1.26302	1.16037	non-specific phospholipase C2;(source:Araport11)
AT2G26900	2047.03	3011.4	2838.77	1.4711	1.38677	Sodium Bile acid symporter family;(source:Araport11)
AT2G26910	4232.87	4860.59	4155.97	1.14829	0.981831	Encodes a member of the PLEIOTROPIC DRUG RESISTANCE family of ATP binding cassette transporters. Required for the formation of a functional cuticle.
AT2G26930	851.325	975.495	888.685	1.14585	1.04388	Encodes a 4-(cytidine 5'-phospho)-2-C-methyl-D-erithritol kinase.
AT2G26980	1083.03	1263.83	1336.84	1.16693	1.23435	encodes a serine-threonine protein kinase whose expression increases in response to abscisic acid, cold, drought, high salt, and wounding conditions. The gene is expressed in developing seeds and seedlings. Lines carrying a T-DNA insertions have reduced germination efficiency and expression of cold, high-salt, and abscisic acid marker genes are altered, but not drought-response markers.
AT2G27040	608.641	767.014	662.145	1.26021	1.08791	AGO4 is a member of a class of PAZ/PIWI domain containing proteins involved in siRNA mediated gene silencing.Loss of function mutations have reduced site specific CpNpG and CpHpH methylation and increased susceptibility to bacterial pathogens including Tobacco rattle virus.
AT2G27050	1060.52	1371.09	1115.42	1.29285	1.05177	ethylene-insensitive3-like1 (EIL1) The mRNA is cell-to-cell mobile.
AT2G27060	569.115	639.695	556.485	1.12402	0.977808	Leucine-rich repeat protein kinase family protein;(source:Araport11)
AT2G27290	2089.2	2499.56	2561.25	1.19642	1.22595	FAM210B-like protein, putative (DUF1279);(source:Araport11)
AT2G27385	1228.72	2457.75	2276.44	2.00025	1.85269	Pollen Ole e 1 allergen and extensin family protein;(source:Araport11)
AT2G27402	356.777	499.339	301.409	1.39958	0.844811	plastid transcriptionally active protein;(source:Araport11)
AT2G27450	845.717	934.728	928.539	1.10525	1.09793	Encodes N-carbamoylputrescine amidohydrolase that is involved in putrescine and polyamine biosynthesis.
AT2G27680	3738.16	4702.51	4346.98	1.25797	1.16286	NAD(P)-linked oxidoreductase superfamily protein;(source:Araport11)
AT2G27860	2415.51	2765.65	2536.65	1.14496	1.05015	Encodes UDP-d-apiose/UDP-d-xylose synthase that requires NAD+ for enzymatic activity and is strongly inhibited by UDP-d-galacturonate.
AT2G28000	8800.33	10094	13233.5	1.14701	1.50375	Encodes chaperonin-60 alpha, a molecular chaperone involved in Rubisco folding. Mutants display aberrant chloroplast and embryo development. The mRNA is cell-to-cell mobile.
AT2G28150	479.478	557.224	506.59	1.16215	1.05655	UPSTREAM OF FLC protein (DUF966);(source:Araport11)
AT2G28190	14774.1	18310.5	18095.5	1.23936	1.22481	Encodes a chloroplastic copper/zinc superoxide dismutase CSD2 that can detoxify superoxide radicals. Its expression is affected by miR398-directed mRNA cleavage. Activation depends totally on CCS. Overexpression of a miR398-resistant form of CSD2 leads to more dramatic improvements in stress (hight light, Cu2+ and methyl viologen) tolerance than overexpression of wild-type CSD2. The mRNA is cell-…
AT2G28250	38.3357	62.5968	66.3463	1.63286	1.73067	Protein kinase superfamily protein;(source:Araport11)
AT2G28310	517.227	620.76	575.791	1.20017	1.11323	trimethylguanosine synthase (DUF707);(source:Araport11)
AT2G28360	218.012	266.381	260.067	1.22186	1.19291	SIT4 phosphatase-associated family protein;(source:Araport11)
AT2G28390	818.115	904.748	886.417	1.10589	1.08349	SAND family protein;(source:Araport11)
AT2G28410	70.7638	106.578	83.5598	1.5061	1.18083	transmembrane protein;(source:Araport11)
AT2G28430	327.589	387.549	328.796	1.18303	1.00368	zinc finger, C3HC4 type family protein;(source:Araport11)
AT2G28470	3672.04	4839.29	4704.45	1.31787	1.28115	putative beta-galactosidase (BGAL8 gene)
AT2G28620	17.992	50.0972	39.3045	2.78441	2.18455	Mutants have radially swollen roots but do not exhibit defects in abundance or orientation of cortical microtubules, nor are microfibrils reduced. Cellulose synthesis is also unchanged with respect to wild type. There is a disruption in the normal pattern of cell wall placement.
AT2G28630	271.713	319.32	222.284	1.17521	0.818082	Encodes KCS12, a member of the 3-ketoacyl-CoA synthase family involved in the biosynthesis of VLCFA (very long chain fatty acids).
AT2G28710	15.0354	27.8398	26.4064	1.85162	1.75628	C2H2-type zinc finger family protein;(source:Araport11)
AT2G28800	9848.03	11492.6	10984	1.167	1.11535	member of Chloroplast membrane protein ALBINO3 family. Similar to pea PPF1 and may play a role in plant senescence.
AT2G28840	779.759	1097.44	812.09	1.40741	1.04146	hypothetical protein;(source:Araport11)
AT2G28900	234.18	289.63	198.201	1.23678	0.846364	Encodes AtOEP16, a 16-KDa plastid outer membrane protein involved in plastid import of protochlorophyllide oxidoreductase A. Predominantly expressed in leaves and is also inducible by cold treatment.
AT2G28950	1014.97	1284.3	1036.7	1.26536	1.02141	Encodes an expansin. Naming convention from the Expansin Working Group (Kende et al, 2004. Plant Mol Bio). Involved in the formation of nematode-induced syncytia in roots of Arabidopsis thaliana.
AT2G29130	38.0371	63.8653	49.1479	1.67903	1.2921	putative laccase, knockout mutant had reduced root elongation under PEG-induced dehydration
AT2G29170	121.707	207.252	197.161	1.70287	1.61996	NAD(P)-binding Rossmann-fold superfamily protein;(source:Araport11)
AT2G29290	1582.67	2397.71	2124	1.51498	1.34204	NAD(P)-binding Rossmann-fold superfamily protein;(source:Araport11)
AT2G29300	290.736	468.373	575.804	1.61099	1.9805	NAD(P)-binding Rossmann-fold superfamily protein;(source:Araport11)
AT2G29310	917.979	1475.13	1268.36	1.60693	1.38168	NAD(P)-binding Rossmann-fold superfamily protein;(source:Araport11)
AT2G29360	2101.91	2468.1	2106.96	1.17422	1.00241	NAD(P)-binding Rossmann-fold superfamily protein;(source:Araport11)
AT2G29390	460.609	527.779	523.006	1.14583	1.13547	Encodes a sterol 4-alpha-methyl-oxidase, specifically a 4-alpha-methyl-delta-7-sterol-4alpha-methyl-oxidase.
AT2G29510	1564.14	1730.86	2078.41	1.10659	1.32878	hypothetical protein (DUF3527);(source:Araport11)
AT2G29630	7120.96	7706.35	7012.58	1.08221	0.984781	Encodes a protein involved in thiamin biosynthesis. The protein is an iron-sulfur cluster protein predicted to catalyze the conversion of 5-aminoimidazole ribonucleotide (AIR) to hydroxymethylpyrimidine (HMP) or hydroxymethylpyrimidine phosphate (HMP-P). A severe reduction of THIC levels in plants decreases vitamin B1 (thiamin diphosphate (TPP)) levels and also leads to changes in the levels of n…
AT2G29650	4626.68	5877.95	5498.85	1.27045	1.18851	Encodes an inorganic phosphate transporter (PHT4;1) that is localized to the thylakoid membrane.
AT2G29670	1365.62	2728.22	2214.8	1.99779	1.62182	Tetratricopeptide repeat (TPR)-like superfamily protein;(source:Araport11)
AT2G29690	344.18	468.354	360.956	1.36078	1.04874	Encode a functional anthranilate synthase protein. Expressed at a constitutive basal level. Expression was not induced by wounding nor bacterial pathogen infiltration. Involved in aromatic amino acid biosynthesis.
AT2G29730	55.0194	91.9461	69.6971	1.67116	1.26677	UDP-glucosyl transferase 71D1;(source:Araport11)
AT2G29890	63.7227	99.7296	75.7741	1.56505	1.18912	Encodes a ubiquitously expressed villin-like protein, whose mRNA may be alternatively processed. Villin belongs to a superfamily of actin binding proteins called the villin/gelsolin family. Animal villins are involved in actin binding. VLN1 protein co-localizes with actin filaments in several assays. VLN1 binds and bundles F-actin in a calcium-independent manner. It does not nucleate, cap or seve…
AT2G29970	2552.14	2805.78	2245.31	1.09938	0.879772	Encodes a member of an eight-gene family (SMAX1 and SMAX1-like) that has weak similarity to AtHSP101, a ClpB chaperonin required for thermotolerance. The mRNA is cell-to-cell mobile.
AT2G29980	784.874	1108.31	753.54	1.41209	0.960077	Endoplasmic reticulum enzyme responsible for the synthesis of 18:3 fatty acids from phospholipids. Uses cytochrome b5 as electron donor.
AT2G30105	528.202	595.595	583.583	1.12759	1.10485	LRR/ubiquitin-like domain protein;(source:Araport11)
AT2G30170	1160.25	1286.38	1148.95	1.1087	0.990258	Encodes a chloroplast PP2C phosphatase that is required for efficient dephosphorylation of PSII proteins and involved in light acclimation.
AT2G30390	3866.38	4117.18	3740.07	1.06487	0.967331	Encodes one of two ferrochelatase genes in Arabidopsis. Ferrochelatase is the terminal enzyme of heme biosynthesis. FC-II is speculated to operate in photosynthetic cytochromes.
AT2G30410	404.032	472.116	378.656	1.16851	0.937192	mutant has embryo defect; enlarged embryo cells and endosperm nuclei; Tubulin Folding Cofactor A
AT2G30424	55.2821	110.025	96.1016	1.99026	1.73839	In a tandem repeat with AT2g30432 (TCL1) and AT2g30420 (ETC2), it encodes a single-repeat R3 MYB transcription factor that is involved in the negative regulation of trichome formation.
AT2G30432	55.6116	83.4895	85.7067	1.5013	1.54116	Encodes TRICHOMELESS1 (TCL1), a single-repeat MYB-type transcription factor that negatively regulates trichome formation by suppressing GL1 (GLABRA1). In a tandem repeat with AT2g30424 and AT2g30420.
AT2G30500	419.543	516.444	571.231	1.23097	1.36156	Kinase interacting (KIP1-like) family protein;(source:Araport11)
AT2G30520	18142.5	19821.9	16170.8	1.09257	0.891319	light inducible root phototropism 2 encoding a signal transducer of the phototropic response in Arabidopsis
AT2G30570	43407.7	53561	51055.8	1.2339	1.17619	Encodes PsbW, a protein similar to photosystem II reaction center subunit W. Loss of PsbW destabilizes the supramolecular organization of PSII.
AT2G30575	180.171	227.493	182.835	1.26265	1.01478	Encodes a protein with putative galacturonosyltransferase activity.
AT2G30600	363.121	565.663	526.413	1.55778	1.44969	BTB/POZ domain-containing protein;(source:Araport11)
AT2G30710	383.16	433.572	409.309	1.13157	1.06824	Ypt/Rab-GAP domain of gyp1p superfamily protein;(source:Araport11)
AT2G30790	195.866	280.532	233.792	1.43226	1.19363	Encodes a 23 kD extrinsic protein that is part of photosystem II and participates in the regulation of oxygen evolution.
AT2G30860	6172.87	7534.36	7467.07	1.22056	1.20966	Encodes glutathione transferase belonging to the phi class of GSTs. Naming convention according to Wagner et al. (2002).
AT2G30950	21642.1	25287.1	25461.1	1.16842	1.17646	Metalloprotease that functions in thylakoid membrane biogenesis. Involved in the repair of PSII following damaged incurred during photoinhibition. Forms a complex with VAR1. Mutants show a variegated phenotype, which decreases during development. Transcript and protein levels increase with light intensity. In plsp1-1 mutant plastids, the nonmature form of the protein localizes in the membrane.
AT2G30990	309.989	359.309	364.009	1.1591	1.17426	arginine N-methyltransferase, putative (DUF688);(source:Araport11)
AT2G31040	2344.17	3018.37	2919.54	1.28761	1.24545	Encodes an integral thylakoid protein that facilitates assembly of the membranous part of the chloroplast ATPase.
AT2G31150	424.255	510.13	528.885	1.20241	1.24662	ATP binding / ATPase;(source:Araport11)
AT2G31170	579.451	648.319	590.852	1.11885	1.01968	Encodes the cysteinyl t-RNA synthetase SYCO ARATH (SYCO), which is expressed and required in the central cell but not in the antipodals. SYCO, localized to the mitochondria, is necessary for mitochondrial cristae integrity. Mutation of this gene affects the lifespan of adjacent accessory cells.
AT2G31510	1227.64	1353.06	1319.23	1.10216	1.07461	IBR domain-containing protein;(source:Araport11)
AT2G31580	240.801	287.72	267.742	1.19485	1.11188	ICA1 is a nuclear localized member of the tRNA(His) guanylyl transferase superfamily. Loss of function alleles show increased sensitivity to growth at high temperatures defects in cell cycle progression and DNA repair.
AT2G31800	1151.64	1301.12	1296.29	1.12979	1.1256	Integrin-linked protein kinase family;(source:Araport11)
AT2G31900	58.042	78.1704	63.9484	1.34679	1.10176	Encodes an novel myosin isoform.
AT2G32010	1169.14	1491.44	1286.88	1.27567	1.10071	Encodes an inositol polyphosphate 5?-phosphatase (5PTase). Mediating phosphoinositide signaling. Involved in establishment of foliar vein patterns.
AT2G32040	752.19	869.86	815.564	1.15644	1.08425	The At2g32040 gene product has been demonstrated to mediate folate monoglutamate transport involved in tetrahydrofolate biosynthesis. It also mediates transport of antifolates, such as methotrexate and aminopterin. The gene is expressed in both chloroplast and non-green plastids.
AT2G32080	1913.7	2198.77	2031.89	1.14896	1.06176	similar to the conserved animal nuclear protein PUR alpha which was implicated in the control of gene transcription and DNA replication
AT2G32090	641.147	907.33	955.927	1.41517	1.49096	Lactoylglutathione lyase / glyoxalase I family protein;(source:Araport11)
AT2G32100	171.585	295.745	82.2167	1.72361	0.479161	ovate family protein 16;(source:Araport11)
AT2G32150	868.928	1207.09	1436.7	1.38917	1.65342	Haloacid dehalogenase-like hydrolase (HAD) superfamily protein;(source:Araport11)
AT2G32170	632.259	752.572	704.147	1.19029	1.1137	S-adenosyl-L-methionine-dependent methyltransferases superfamily protein;(source:Araport11)
AT2G32230	1072.52	1237.17	1142.44	1.15352	1.06519	Encodes a protein-only RNase P that is involved in the 5? cleavage of the precursor tRNAs and is able to cleave tRNA-like structures involved in the maturation of plant mitochondrial mRNAs. Mutants show a drastic reduction in the levels of mature plastid tRNA-Phe(GAA) and tRNA-Arg(ACG), limiting plastid gene expression.
AT2G32390	124.947	157.898	149.001	1.26372	1.19251	Encodes a ionotropic glutamate receptor ortholog, a member of a putative ligand-gated ion channel subunit family.
AT2G32415	245.8	287.828	237.303	1.17098	0.965429	Polynucleotidyl transferase, ribonuclease H fold protein with HRDC domain-containing protein;(source:Araport11)
AT2G32440	804.06	940.595	815.569	1.16981	1.01431	ent-kaurenoic acid hydroxylase (KAO2)
AT2G32500	1156.24	1464.12	1370.61	1.26628	1.1854	Stress responsive alpha-beta barrel domain protein;(source:Araport11)
AT2G32560	2132.53	2687.69	2409.81	1.26033	1.13002	F-box family protein;(source:Araport11)
AT2G32640	1190.53	1482.45	1292.83	1.2452	1.08593	Encodes a lycopene beta cyclase that catalyzes the addition of beta-ionone end groups to the end of lycopene molecules.
AT2G32880	1061.4	1250.69	1222.68	1.17833	1.15195	TRAF-like family protein;(source:Araport11)
AT2G32970	526.628	704.244	683.447	1.33727	1.29778	G1/S-specific cyclin-E protein;(source:Araport11)
AT2G32990	121.279	247.987	181.797	2.04477	1.499	glycosyl hydrolase 9B8;(source:Araport11)
AT2G33040	3590.02	3851.99	3647.22	1.07297	1.01593	gamma subunit of Mt ATP synthase;(source:Araport11)
AT2G33205		2.88594	1.2962	#DIV/0!	#DIV/0!	Serinc-domain containing serine and sphingolipid biosynthesis protein;(source:Araport11)
AT2G33330	239.79	341.504	245.764	1.42418	1.02491	Encodes a plasmodesmal protein that affects the intercellular movement of molecules through the plasmodesmata. The protein has two DUF26 domains and a single transmembrane domain.
AT2G33380	1606.81	1918.52	2692.6	1.19399	1.67574	Encodes a calcium binding protein whose mRNA is induced upon treatment with NaCl, ABA and in response to desiccation. mRNA expression under drought conditions is apparent particularly in leaves and flowers. Isoform of caleosin with a role as a peroxygenase involved in oxylipin metabolism during biotic and abiotic stress. Involved in the production of 2-hydroxy-octadecatrienoic acid. The peroxygen…
AT2G33385	9.82653	19.8332	10.4703	2.01833	1.06551	actin-related protein C2B;(source:Araport11)
AT2G33550	303.103	355.658	371.525	1.17339	1.22574	Homeodomain-like superfamily protein;(source:Araport11)
AT2G33570	274.801	337.105	343.484	1.22673	1.24994	glycosyltransferase family protein (DUF23);(source:Araport11)
AT2G33620	289.513	350.966	333.353	1.21226	1.15143	AT hook motif DNA-binding family protein;(source:Araport11)
AT2G33740	498.787	569.779	631.142	1.14233	1.26535	encodes a copper binding protein that forms tetramers in vitro. Gene is expressed in all tissues examined and protein is localized to the chloroplast. The mRNA is cell-to-cell mobile.
AT2G33800	4305.49	5289.14	4774.55	1.22846	1.10894	Encodes SCABRA1 (SCA1), a nuclear gene encoding a plastid-type ribosomal protein that functions &#8232;as a structural component of the 70S plastid ribosome. The sca1-rps5 allele exhibits defects in plastid 16SrRNA processing and a resulting decrease in accumulation of photosynthetic proteins. Loss-of-function mutations enhance the polarity defects of the as2 mutants.
AT2G33830	162.572	217.273	95.3009	1.33647	0.586205	Dormancy/auxin associated family protein;(source:Araport11)
AT2G33840	366.913	422.024	412.005	1.1502	1.1229	Tyrosyl-tRNA synthetase, class Ib, bacterial/mitochondrial;(source:Araport11)
AT2G33860	466.609	540.485	437.975	1.15832	0.938633	ettin (ett) mutations have pleiotropic effects on Arabidopsis flower development, causing increases in perianth organ number, decreases in stamen number and anther formation, and apical-basal patterning defects in the gynoecium. The ETTIN gene encodes a protein with homology to DNA binding proteins which bind to auxin response elements. ETT transcript is expressed throughout stage 1 floral merist…
AT2G34090	44.1507	70.4481	43.6894	1.59563	0.989552	maternal effect embryo arrest 18;(source:Araport11)
AT2G34150	231.242	286.693	270.409	1.2398	1.16938	Encodes a member of the SCAR family.These proteins are part of a complex (WAVE) complex.The SCAR subunit activates the ARP2/3 complex which in turn act as a nucleator for actin filaments.
AT2G34170	429.7	645.365	486.495	1.50189	1.13217	hypothetical protein (DUF688);(source:Araport11)
AT2G34300	355.197	417.534	358.948	1.1755	1.01056	S-adenosyl-L-methionine-dependent methyltransferases superfamily protein;(source:Araport11)
AT2G34430	15508.3	34992.7	27954.3	2.25639	1.80254	Photosystem II type I chlorophyll a/b-binding protein The mRNA is cell-to-cell mobile.
AT2G34510	570.501	706.612	550.633	1.23858	0.965174	choice-of-anchor C domain protein, putative (Protein of unknown function, DUF642);(source:Araport11)
AT2G34560	1001.92	1382.82	1355.02	1.38017	1.35243	P-loop containing nucleoside triphosphate hydrolases superfamily protein;(source:Araport11)
AT2G34590	1055.18	1170.63	993.542	1.10941	0.941585	Transketolase family protein;(source:Araport11)
AT2G34620	1282.41	2077.66	1770.69	1.62013	1.38075	Mitochondrial transcription termination factor family member.
AT2G34680	1338.09	1749.07	1445.37	1.30714	1.08017	isolated from differential screening of a cDNA library from auxin-treated root culture. sequence does not show homology to any known proteins and is predicted to be extracellular.
AT2G34810	528.729	641.728	708.831	1.21372	1.34063	FAD-binding Berberine family protein;(source:Araport11)
AT2G34860	2649.84	2935.42	2851.37	1.10777	1.07605	DnaJ/Hsp40 cysteine-rich domain superfamily protein;(source:Araport11)
AT2G34930	202.93	322.274	470.322	1.5881	2.31765	disease resistance family protein / LRR family protein;(source:Araport11)
AT2G35060	1687.55	1873.77	1934.31	1.11035	1.14623	potassium transporter
AT2G35110	1004.14	1115.55	1030.08	1.11095	1.02584	Component of the WAVE protein complex which act as activators of ARP2/3 complex involved in actin nucleation. Required for trichome morphogenesis. Mutant displays distorted trichomes, a phenotype that can be phenocopied by treatment of WT plants with actin-interacting drugs. Its ER localization is independent of upstream SPK1 activation signaling and the physical association with the WAVE/SCAR Re…
AT2G35120	133.409	172.772	144.349	1.29506	1.08201	Single hybrid motif superfamily protein;(source:Araport11)
AT2G35130	1287.99	1432.65	1223.29	1.11231	0.94976	Tetratricopeptide repeat (TPR)-like superfamily protein;(source:Araport11)
AT2G35190	129.391	201.196	153.622	1.55495	1.18727	plant-specific SNARE located in cell plate of dividing cells. cofractionates with the cytokinesis-specific syntaxin, KNOLLE, which is required for the formation of the cell plate.
AT2G35260	7661.19	9026.48	9468.72	1.17821	1.23593	CAAX protease self-immunity protein;(source:Araport11)
AT2G35340	199.076	245.608	242.252	1.23374	1.21688	helicase domain-containing protein;(source:Araport11)
AT2G35350	17.5028	33.7346	29.6257	1.92739	1.69263	Encodes a protein most similar to the POLTERGEIST locus. Double mutant analysis of loss of function alleles indicate PLL1 functions redundantly with POL to regulate meristem size and pedicel length. Acts in a dose dependent manner with POL to suppress the clv1, clv2 and clv3 phenotypes.
AT2G35370	8100.48	9678.15	8548.38	1.19476	1.05529	Encodes glycine decarboxylase complex H protein. Involved in photorespiration. The mRNA is cell-to-cell mobile.
AT2G35410	2042.09	2291.28	2182.42	1.12203	1.06872	RNA-binding (RRM/RBD/RNP motifs) family protein;(source:Araport11)
AT2G35450	587.196	722.106	597.669	1.22975	1.01784	catalytic/ hydrolase;(source:Araport11)
AT2G35470	229.904	291.356	282.611	1.26729	1.22925	ribosome maturation factor;(source:Araport11)
AT2G35490	2903.08	3232.67	3096.88	1.11353	1.06676	Plastid-lipid associated protein PAP / fibrillin family protein;(source:Araport11)
AT2G35500	780.425	904.083	827.547	1.15845	1.06038	Encodes a protein with some sequence similarity to shikimate kinases, but a truncated form of this protein (lacking a putative N-terminal chloroplast transit peptide) does not have shikimate kinase activity in vitro.
AT2G35620	371.729	494.005	498.748	1.32894	1.3417	Encodes a plasma membrane localized leucine-rich repeat receptor kinase that is involved in cell wall elongation. Loss of function mutations of FEI1 and FEI2 exhibit defects in root and hypocotyl cell elongation. Double mutants are defective in cell wall biosynthesis and have thick hypocotyls, and short, thick roots.Mucilage is easily detached from fei2 mutants seeds, and forms a capsule that is …
AT2G35650	263.891	337.174	317.89	1.2777	1.20463	a member of Glycosyltransferase- Family 2 and encodes a beta-mannan synthase based on in vitro enzyme assays from heterologously expressed protein. Mutants exhibit defects in pollen tube growth and embryo development. The defective embryonic development was associated with reduced proliferation and failed cellularization of the endosperm.
AT2G35690	476.577	577.83	540.71	1.21246	1.13457	Encodes an acyl-CoA oxidase. Involved in jasmonate biosynthesis. Expressed uniformly in seedlings and throughout development.
AT2G35780	980.885	1226.1	1093.77	1.24999	1.11508	serine carboxypeptidase-like 26;(source:Araport11)
AT2G35830	3567.09	3936.25	4058.78	1.10349	1.13784	ureidoglycolate hydrolase;(source:Araport11)
AT2G35840	3966.03	4331.57	4451.14	1.09217	1.12232	Sucrose-6F-phosphate phosphohydrolase family protein;(source:Araport11)
AT2G35860	141.765	186.518	170.833	1.31568	1.20505	FASCICLIN-like arabinogalactan protein 16 precursor;(source:Araport11)
AT2G35880	342.41	416.242	381.643	1.21562	1.11458	TPX2 (targeting protein for Xklp2) protein family;(source:Araport11)
AT2G35920	638.109	724.457	631.998	1.13532	0.990424	RNA helicase family protein;(source:Araport11)
AT2G35960	1166.58	1276.7	1058.53	1.09439	0.907376	Encodes a protein whose sequence is similar to tobacco hairpin-induced gene (HIN1) and Arabidopsis non-race specific disease resistance gene (NDR1). Expression is not altered in response to cucumber mosaic virus or spermine.
AT2G36000	1260.85	1399.48	1286.58	1.10995	1.02041	Mitochondrial transcription termination factor family protein;(source:Araport11)
AT2G36060	1366.95	1475.64	1439.27	1.07952	1.05291	MMZ3/UEV1C encodes a protein that may play a role in DNA damage responses and error-free post-replicative DNA repair by participating in lysine-63-based polyubiquitination reactions. UEV1C can form diubiquitin and triubiquitin chains in combination with UBC13A/UBC35 in vitro. It can also functionally complement an mms2 mutation in budding yeast, both by increasing mms2 mutant viability in the pre…
AT2G36145	1288.61	1546.32	1688.9	1.19999	1.31064	hypothetical protein;(source:Araport11)
AT2G36200	72.2536	98.9474	69.2731	1.36945	0.958749	P-loop containing nucleoside triphosphate hydrolases superfamily protein;(source:Araport11)
AT2G36230	183.314	239.227	188.891	1.30501	1.03042	Encodes a BBMII isomerase involved in histidine biosynthesis.
AT2G36250	1898.21	2163.56	1898.63	1.13979	1.00022	Encodes one of two FtsZ proteins, tubulin-like proteins, in Arabidopsis. It is involved in chloroplast division.
AT2G36290	284.934	332.732	331.729	1.16775	1.16423	alpha/beta-Hydrolases superfamily protein;(source:Araport11)
AT2G36320	947.566	1088.3	871.859	1.14852	0.920104	A20/AN1-like zinc finger family protein;(source:Araport11)
AT2G36350	67.9449	96.0094	82.3942	1.41305	1.21266	Protein kinase superfamily protein;(source:Araport11)
AT2G36390	997.551	1165.42	958.331	1.16828	0.960683	Encodes a starch branching enzyme (EC.2.4.1.18) similar to SBE2 from maize and rice. Expressed throughout plant tissues. The mRNA is cell-to-cell mobile.
AT2G36400	4.09606	14.2016	8.09777	3.46713	1.97697	Growth regulating factor encoding transcription activator. One of the nine members of a GRF gene family, containing nuclear targeting domain. Mutants result in smaller leaves indicating the role of the gene in leaf development. Expressed in root, shoot and flower.
AT2G36430	718.495	839.353	701.301	1.16821	0.97607	transmembrane protein, putative (DUF247);(source:Araport11)
AT2G36490	1940.08	2234.93	2152.08	1.15198	1.10928	A repressor of transcriptional gene silencing. Functions by demethylating the target promoter DNA. Interacts physically with RPA2/ROR1. In the ros1 mutants, an increase in methylation is observed in a number of gene promoters. Among the loci affected by ros1, a few (RD29A and At1g76930) are affected in cytosine methylation in all sequence contexts (CpG, CpNpG or CpNpN), although many others are a…
AT2G36570	80.3751	128.253	97.9129	1.59568	1.2182	Leucine-rich repeat protein kinase family protein;(source:Araport11)
AT2G36870	1077.35	1311.23	990.125	1.21709	0.919037	Encodes a xyloglucan endotransglycosylase/hydrolase. Protein sequence and phylogenetic analysis indicates that this enzyme resides in Group III-A of the XTH family, with high similarity to Tropaeolum majus (nasturtium) xyloglucanase 1 (TmNXG1). By sequence similarity to XTH31 (At3g44990) and in vivo analysis, likely to exhibit predominant xyloglucan endo-hydrolase activity (EC 3.2.1.151) with onl…
AT2G36895	2073.94	2327.14	2166.79	1.12208	1.04477	D-tagatose-1,6-bisphosphate aldolase subunit;(source:Araport11)
AT2G36910	2676.26	2942.91	2766.6	1.09964	1.03376	Belongs to the family of ATP-binding cassette (ABC) transporters. Also known as AtMDR1.Possibly regulates auxin-dependent responses by influencing basipetal auxin transport in the root. Exerts nonredundant, partially overlapping functions with the ABC transporter encoded by AT3G28860. PGP1 mediates cellular efflux of IAA and interacts with PIN genes that may confer an accelerated vectoral compone…
AT2G37040	2948.7	3365.43	2416.68	1.14133	0.819576	Encodes PAL1, a phenylalanine ammonia-lyase. Arabidopsis has four PALs: AT2G37040 (PAL1), AT3G53260 (PAL2), AT5G04230 (PAL3) and AT3G10340 (PAL4).
AT2G37220	13136.1	14271.6	13515.2	1.08645	1.02886	Encodes a chloroplast RNA binding protein. A substrate of the type III effector HopU1 (mono-ADP-ribosyltransferase). Protein is tyrosine-phosphorylated and its phosphorylation state is modulated in response to ABA in Arabidopsis thaliana seeds.
AT2G37380	5.75709	15.8416	6.63705	2.75167	1.15285	Encodes a member of the MAKR (MEMBRANE-ASSOCIATED KINASE REGULATOR) gene family. MAKRs have putative kinase interacting motifs and membrane localization signals. Known members include: AT5G26230 (MAKR1), AT1G64080 (MAKR2), AT2G37380 (MAKR3), AT2G39370 (MAKR4), AT5G52870 (MAKR5) and AT5G52900 (MAKR6).
AT2G37480	1274.54	1510.02	1421.96	1.18476	1.11567	hypothetical protein;(source:Araport11)
AT2G37500	737.225	811.269	701.047	1.10044	0.950926	arginine biosynthesis protein ArgJ family;(source:Araport11)
AT2G37520	604.458	671.147	737.233	1.11033	1.21966	Acyl-CoA N-acyltransferase with RING/FYVE/PHD-type zinc finger domain-containing protein;(source:Araport11)
AT2G37550	511.581	576.902	505.26	1.12769	0.987644	A member of ARF GAP domain (AGD), A thaliana has 15 members, grouped into four classes.
AT2G37585	84.5649	130.544	114.436	1.54371	1.35323	Encodes GlcAT14C. Has glucuronosyltransferase activity adding glucuronic acid residues to beta-1,3- and beta-1,6-linked galactans.
AT2G37620	366.285	427.327	413.461	1.16665	1.1288	Member of the actin gene family. Expressed in mature pollen.
AT2G37640	155.737	270.923	228.891	1.73961	1.46973	member of Alpha-Expansin Gene Family. Naming convention from the Expansin Working Group (Kende et al, 2004. Plant Mol Bio). Involved in the formation of nematode-induced syncytia in roots of Arabidopsis thaliana.
AT2G37660	3141.64	4107.08	3563.91	1.3073	1.13441	NAD(P)-binding Rossmann-fold superfamily protein;(source:Araport11)
AT2G37678	101.276	142.732	88.2322	1.40933	0.871202	Positive regulator of photomorphogenesis in far-red light. Most abundant in young seedlings in the dark. Downregulated in the light and older as plants develop. Localized in the nucleus and the cytoplasm. Nuclear localization strongest in the dark. Degraded through the 26S proteasome. Regulated by PHYA. It is specifically required for the light-regulated nuclear accumulation of phyA but not phyB.
AT2G37720	11.0504	31.7793	19.3538	2.87584	1.75141	Encodes a member of the TBL (TRICHOME BIREFRINGENCE-LIKE) gene family containing a plant-specific DUF231 (domain of unknown function) domain. TBL gene family has 46 members, two of which (TBR/AT5G06700 and TBL3/AT5G01360) have been shown to be involved in the synthesis and deposition of secondary wall cellulose, presumably by influencing the esterification state of pectic polymers. A nomenclature…
AT2G37790	214.475	305.444	296.72	1.42414	1.38347	NAD(P)-linked oxidoreductase superfamily protein;(source:Araport11)
AT2G37840	663.073	799.599	725.154	1.2059	1.09363	Protein kinase superfamily protein;(source:Araport11)
AT2G37950	91.3503	121.375	73.8114	1.32868	0.808003	RING/FYVE/PHD zinc finger superfamily protein;(source:Araport11)
AT2G38010	466.785	582.022	509.215	1.24687	1.0909	Neutral/alkaline non-lysosomal ceramidase;(source:Araport11)
AT2G38040	4502.34	4901.73	4554.37	1.08871	1.01156	encodes the carboxyltransferase alpha subunit of acetyl-CoA carboxylase, involved in de novo fatty acid biosynthesis
AT2G38120	1128.74	1364.6	1075.63	1.20896	0.952945	Encodes an auxin influx transporter. AUX1 resides at the apical plasma membrane of protophloem cells and at highly dynamic subpopulations of Golgi apparatus and endosomes in all cell types. AUX1 action in the lateral root cap and/or epidermal cells influences lateral root initiation and positioning. Shoot supplied ammonium targets AUX1 and inhibits lateral root emergence. The mRNA is cell-to-cell…
AT2G38140	2611.8	2957.09	2808.62	1.13221	1.07536	plastid-specific ribosomal protein 4 (PSRP4) mRNA, complete The mRNA is cell-to-cell mobile.
AT2G38330	784.802	877.134	764.445	1.11765	0.974061	MATE efflux family protein;(source:Araport11)
AT2G38400	543.821	605.902	423.171	1.11416	0.778144	alanine:glyoxylate aminotransferase 2 homolog (AGT3) mRNA,
AT2G38460	261.098	319.079	254.683	1.22206	0.975431	Encodes IRON REGULATED1 (IREG1/FPN1), one of the Arabidopsis orthologs (AT2G38460/IREG1/FPN1 and AT5G03570/IREG2/FPN2) the iron efflux transporter ferroportin (FPN) identified in animals.
AT2G38540	8738.54	11302.6	10612.8	1.29341	1.21449	Non-specific lipid transfer protein. Binds calmodulin in a Ca2+-independent manner. Localized to the cell wall. Specifically expressed in L1 epidermal layer. Predicted to be a member of PR-14 pathogenesis-related protein family with the following members: At2g38540/LTP1, At2g38530/LTP2, At5g59320/LTP3, At5g59310/LTP4, At3g51600/LTP5, At3g08770/LTP6, At2g15050/LTP7, At2g18370/LTP8, At2g15325/LTP9,…
AT2G38670	487.514	592.262	572.459	1.21486	1.17424	Encodes a mitochondrial ethanolamine-phosphate cytidylyltransferase, involved in phosphatidylethanolamine (PE) biosynthesis.
AT2G38680	201.697	267.571	231.742	1.3266	1.14896	5-nucleotidase / magnesium ion binding protein;(source:Araport11)
AT2G38700	429.941	570.082	479.29	1.32595	1.11478	Encodes mevalonate diphosphate decarboxylase, the enzyme that catalyzes the synthesis of isopentenyl diphosphate, used in sterol and isoprenoid biosynthesis. The protein appears to form a homodimeric complex. Incidentally, it was shown that the Arabidopsis MVD protein could also interact with its yeast homolog to form a heterodimer.
AT2G38750	461.813	691.635	723.052	1.49765	1.56568	Annexins are a family of calcium dependent membrane binding proteins though to be involved in Golgi mediated secretion. This is one of four annexins identified in Arabidopsis.
AT2G38760	114.947	177.113	194.185	1.54082	1.68935	Annexins are calcium binding proteins that are localized in the cytoplasm. When cytosolic Ca2+ increases, they relocate to the plasma membrane. The mRNA is cell-to-cell mobile.
AT2G38820	262.004	420.113	558.845	1.60346	2.13296	DNA-directed RNA polymerase subunit beta-beta protein, putative (DUF506);(source:Araport11)
AT2G38840	385.972	474.193	442.851	1.22857	1.14736	Guanylate-binding family protein;(source:Araport11)
AT2G38870	147.506	193.9	244.423	1.31452	1.65704	Predicted to encode a PR (pathogenesis-related) peptide that belongs to the PR-6 proteinase inhibitor family. Six putative PR-6-type protein encoding genes are found in Arabidopsis: At2g38900, At2g38870, At5g43570, At5g43580, At3g50020 and At3g46860.
AT2G39010	4597.25	5735.03	5628.79	1.24749	1.22438	plasma membrane intrinsic protein 2E;(source:Araport11)
AT2G39080	723.982	806.128	757.931	1.11346	1.04689	NAD(P)-binding Rossmann-fold superfamily protein;(source:Araport11)
AT2G39090	262.127	310.134	258.95	1.18315	0.987881	tetratricopeptide repeat (TPR)-containing protein;(source:Araport11)
AT2G39130	381.251	448.609	389.711	1.17668	1.02219	Transmembrane amino acid transporter family protein;(source:Araport11)
AT2G39190	2349.81	2576.55	2485.6	1.09649	1.05778	member of ATH subfamily
AT2G39250	373.187	480.597	389.67	1.28782	1.04417	Encodes a AP2 domain transcription factor that can repress flowering. SNZ and its paralogous gene, SCHLAFMUTZE (SMZ), share a signature with partial complementarity to the miR172 microRNA, whose precursor is induced upon flowering.
AT2G39280	326.261	410.554	355.21	1.25836	1.08873	Ypt/Rab-GAP domain of gyp1p superfamily protein;(source:Araport11)
AT2G39400	483.297	620.094	690.085	1.28305	1.42787	alpha/beta-Hydrolases superfamily protein;(source:Araport11)
AT2G39420	316.694	419.067	476.03	1.32326	1.50312	alpha/beta-Hydrolases superfamily protein;(source:Araport11)
AT2G39450	2130.46	2314.78	1923.8	1.08652	0.902998	Encodes a Golgi-localized manganese transporter that is involved in Mn tolerance. When expressed into yeast cells, this gene confer Mn<sup>2+</sup> and Cu<sup>2+</sup> tolerance.
AT2G39470	5276.15	6263.39	5727.46	1.18712	1.08554	PsbP-like protein 2;(source:Araport11)
AT2G39570	1904.56	2190.08	1967.01	1.14992	1.03279	Encodes a ACT domain-containing protein. The ACT domain, named after bacterial aspartate kinase, chorismate mutase and TyrA (prephenate dehydrogenase), is a regulatory domain that serves as an amino acid-binding site in feedback-regulated amino acid metabolic enzymes.
AT2G39700	390.018	478.356	395.677	1.2265	1.01451	putative expansin. Naming convention from the Expansin Working Group (Kende et al, 2004. Plant Mol Bio). Involved in the formation of nematode-induced syncytia in roots of Arabidopsis thaliana.
AT2G39750	710.186	790.542	746.488	1.11315	1.05112	S-adenosyl-L-methionine-dependent methyltransferases superfamily protein;(source:Araport11)
AT2G39800	6813.18	14274.7	13583	2.09517	1.99364	encodes a delta1-pyrroline-5-carboxylate synthase that catalyzes the rate-limiting enzyme in the biosynthesis of proline. Gene is expressed in reproductive organs and tissues under non-stress conditions but in the whole plant under water-limiting condition. Expression is also induced by abscisic acid and salt stress in a light-dependent manner. encodes a delta1-pyrroline-5-carboxylate synthase th…
AT2G39850	2962.52	3230.62	3487.13	1.09049	1.17708	Subtilisin-like serine endopeptidase family protein;(source:Araport11)
AT2G39870	720.345	867.826	718.95	1.20474	0.998064	hypothetical protein;(source:Araport11)
AT2G39890	569.359	697.728	707.522	1.22546	1.24266	Encodes a proline transporter with affinity for gly betaine, proline and GABA. Protein is expressed in the vascular tissue, specifically the phloem.
AT2G39920	5.81959	17.6478	9.27363	3.03249	1.59352	HAD superfamily, subfamily IIIB acid phosphatase;(source:Araport11)
AT2G39930	815.617	1071.17	1075.47	1.31332	1.3186	Encodes an isoamylase-type debranching enzyme. Mutations in this gene cause the loss of detectable isoamylase activity and the disruption of normal starch structure. Mutants have reduced starch content and abnormally structured amylopectins and phytoglycogens. It has been postulated that AtISA1 interacts with AtISA2 to form the Iso1 complex.
AT2G40100	494.63	586.792	644.995	1.18633	1.304	Lhcb4:3 protein (Lhcb4.3, light harvesting complex of photosystem II The mRNA is cell-to-cell mobile.
AT2G40190	156.122	201.312	156.353	1.28945	1.00148	Encodes a putative alpha-1,2-mannosyltransferase in N-linked glycoprotein (homologous to yeast ALG11). Plays vital roles in cell-wall biosynthesis and abiotic stress response. Located in endoplasmic reticulum membrane.
AT2G40280	426.428	505.175	444.631	1.18467	1.04269	S-adenosyl-L-methionine-dependent methyltransferases superfamily protein;(source:Araport11)
AT2G40420	379.772	473.229	399.426	1.24609	1.05175	Encodes a putative amino acid transporter.
AT2G40435	95.5867	133.831	136.294	1.4001	1.42587	transcription factor SCREAM-like protein;(source:Araport11)
AT2G40490	2703.07	3553.17	3042.22	1.31449	1.12547	Uroporphyrinogen decarboxylase;(source:Araport11)
AT2G40540	1650.97	1820.57	1659.65	1.10273	1.00526	putative potassium transporter AtKT2p (AtKT2) mRNA,
AT2G40610	2088.85	4276.46	2940.25	2.04728	1.40759	member of Alpha-Expansin Gene Family. Naming convention from the Expansin Working Group (Kende et al, 2004. Plant Mol Bio). Involved in the formation of nematode-induced syncytia in roots of Arabidopsis thaliana.
AT2G40620	58.8573	88.8749	80.7118	1.51001	1.37131	Basic-leucine zipper (bZIP) transcription factor family protein;(source:Araport11)
AT2G40760	363.795	414.096	376.154	1.13827	1.03397	Rhodanese/Cell cycle control phosphatase superfamily protein;(source:Araport11)
AT2G40820	69.5655	123.77	85.5479	1.77918	1.22975	stomatal closure actin-binding-like protein;(source:Araport11)
AT2G40840	2195.16	3685.66	3456.86	1.679	1.57476	Encodes a cytosolic protein with transglucosidase and amylomaltase activity. It is an essential component of the pathway from starch to sucrose and cellular metabolism in leaves at night. The protein binds to heteroglycans and utilizes glucose, mannose and xylose as acceptors. Fucose and galactose can also act as acceptors but less efficiently than the previous three. It was also was also recentl…
AT2G40860	382.294	441.123	459.246	1.15389	1.20129	protein kinase family protein / protein phosphatase 2C ( PP2C) family protein;(source:Araport11)
AT2G40940	334.366	387.28	327.864	1.15825	0.980556	Ethylene receptor, subfamily 1. Has histidine kinase activity.
AT2G40960	815.165	1100.4	1206.65	1.34991	1.48025	Single-stranded nucleic acid binding R3H protein;(source:Araport11)
AT2G41240	2209.15	2729.56	2554.15	1.23557	1.15617	Encodes a member of the basic helix-loop-helix transcription factor family protein. Functions as a key regulator of iron-deficiency responses independent of the master regulator FIT. Likely regulates genes involved in the distribution of iron within the plant.
AT2G41310	944.529	1047.12	613.342	1.10862	0.649362	Encodes an A- type response Regulator that is primarily expressed in the root and is involved in cytokinin-mediated signalling.
AT2G41430	3957.6	5979.37	8278.16	1.51086	2.09171	Encodes hydrophilic protein lacking Cys residues that is expressed in response to drought stress, light stress and treatment with plant-growth-promoting rhizobacteria (Paenibacillus polymyxa), possibly revealing a connection between responses to biotic and abiotic stress. Also identified as a CTC Interacting Domain (CID) protein in a yeast two hybrid screen using the PAB2 protein as bait. Contain…
AT2G41540	115.951	180.033	141.02	1.55267	1.2162	Encodes a protein with NAD-dependent glycerol-3-phosphate (G3P) dehydrogenase which was shown to complement an Escherichia coli strain: BB20-14, auxotrophic for glycerol/G3P due to a loss-of-function mutation in the gpsA gene.
AT2G41560	2420.12	3171.82	3324.33	1.31061	1.37362	Encodes a calmodulin-regulated Ca(2+)-ATPase that improves salt tolerance in yeast. Localized to the vacuole. Lesion mimic phenotype when mutation in the gene is combined with a mutation in ACA11. Lesion mimic phenotype of double knockout can be suppressed by nutritional supplements that increase anion levels (e.g. 15 mM Nitrate, Chloride, or Phosphate).
AT2G41820	276.509	482.052	351.278	1.74335	1.2704	Leucine-rich repeat protein kinase family protein;(source:Araport11)
AT2G41870	1612.9	2027.55	2434.74	1.25708	1.50955	Remorin family protein;(source:Araport11)
AT2G42070	721.313	857.004	701.195	1.18812	0.97211	Encodes a plastid-localized Nudix hydrolase that has FAD pyrophosphohydrolase activity. Negative feedback regulation of the metabolism of flavins through the hydrolysis of FAD by AtNUDX23 in plastids is involved in the flavin homeostasis in plant cells.
AT2G42130	1039.24	1333.41	1246.96	1.28306	1.19987	Plastid-lipid associated protein PAP / fibrillin family protein;(source:Araport11)
AT2G42170	18.6155	33.5235	18.1779	1.80083	0.976492	Actin family protein;(source:Araport11)
AT2G42200	73.1654	105.783	63.7124	1.44581	0.8708	Encodes a putative transcriptional regulator that is involved in the vegetative to reproductive phase transition. Expression is regulated by MIR156b. SPL activity nonautonomously inhibits initiation of new leaves at the shoot apical meristem.
AT2G42210	1267.63	1417.54	1315.67	1.11826	1.0379	Homologous to pea OEP16 and barley pPORA (OEP16), a member of Arabidopsis OEP16 family.
AT2G42220	5043.04	6510.35	5760.97	1.29096	1.14236	Rhodanese/Cell cycle control phosphatase superfamily protein;(source:Araport11)
AT2G42320	447.546	715.97	591.573	1.59977	1.32182	nucleolar protein gar2-like protein;(source:Araport11)
AT2G42330	316.664	374.301	426.679	1.18202	1.34742	GC-rich sequence DNA-binding factor-like protein with Tuftelin interacting domain-containing protein;(source:Araport11)
AT2G42380	90.3255	182.246	139.409	2.01766	1.5434	Encodes a member of the BZIP family of transcription factors. Forms heterodimers with the related protein AtbZIP61. Binds to G-boxes in vitro and is localized to the nucleus in onion epidermal cells.
AT2G42500	1332.3	1445.84	1333.31	1.08522	1.00076	Encodes one of the isoforms of the catalytic subunit of protein phosphatase 2A: AT1G59830/PP2A-1, AT1G10430/PP2A-2, At2g42500/PP2A-3, At3g58500/PP2A-4 [Plant Molecular Biology (1993) 21:475-485 and (1994) 26:523-528; Note that in more recent publications, there is mixed use of gene names for PP2A-3 and PP2A-4 - some refer to At2g42500 as PP2A-3 and some as PP2A-4]. ACR4 phosphorylates the PROTEIN…
AT2G42530	115.131	205.982	155.326	1.78911	1.34912	Encodes COR15B, a protein that protects chloroplast membranes during freezing.
AT2G42540	443.411	898.562	1050.01	2.02648	2.36804	A cold-regulated gene whose product is targeted to the chloroplast. Cor15am protects stromal proteins from aggregation under various stress conditions. Constitutive expression increases freezing tolerance in protoplasts in vitro and chloroplasts in vivo. NMR and x-ray diffraction studies suggest that COR15a alters the intrinsic curvature of the inner membrane of chloroplast envelope. Late Embryog…
AT2G42590	5451.61	6555.3	6659.64	1.20245	1.22159	14-3-3 gene. Binds calcium and displays induced structural changes.
AT2G42670	162.401	210.857	172.451	1.29837	1.06188	2-aminoethanethiol dioxygenase, putative (DUF1637);(source:Araport11)
AT2G42690	5337.84	5958.64	5795.5	1.1163	1.08574	alpha/beta-Hydrolases superfamily protein;(source:Araport11)
AT2G42730	98.8497	137.387	131.177	1.38986	1.32704	F-box/FBD/LRR protein;(source:Araport11)
AT2G42750	10326.8	11943	11224.7	1.1565	1.08694	DNAJ heat shock N-terminal domain-containing protein;(source:Araport11)
AT2G42770	890.474	1019.33	917.41	1.1447	1.03025	Peroxisomal membrane 22 kDa (Mpv17/PMP22) family protein;(source:Araport11)
AT2G42870	4.57258	11.7259	4.05312	2.5644	0.886396	Encodes PHYTOCHROME RAPIDLY REGULATED1 (PAR1), an atypical basic helix-loop-helix (bHLP) protein. Closely related to PAR2 (At3g58850). Up regulated after simulated shade perception. Acts in the nucleus to control plant development and as a negative regulator of shade avoidance response. Functions as transcriptional repressor of auxin-responsive genes SAUR15 (AT4G38850) and SAUR68 (AT1G29510).
AT2G42880	1206.32	1429	1253.96	1.1846	1.03949	member of MAP Kinase
AT2G43010	1801.12	2985.59	3384.57	1.65762	1.87915	Isolated as a semidominant mutation defective in red -light responses. Encodes a nuclear localized bHLH protein that interacts with active PhyB protein. Negatively regulates phyB mediated red light responses. Involved in shade avoidance response. Protein abundance is negatively regulated by PhyB.
AT2G43020	482.122	678.701	1015.9	1.40774	2.10714	Encodes a polyamine oxidase.
AT2G43030	5495.87	6809.74	6194.32	1.23906	1.12709	Ribosomal protein L3 family protein;(source:Araport11)
AT2G43120	109.477	166.489	184.93	1.52077	1.68922	Encodes a member of the functionally diverse cupin protein superfamily that is involved in susceptibility to the bacterial plant pathogen Ralstonia solanacearum. It stabilizes the papain-like cysteine protease XCP2. The mRNA is cell-to-cell mobile.
AT2G43200	162.011	215.414	159.204	1.32962	0.982671	S-adenosyl-L-methionine-dependent methyltransferases superfamily protein;(source:Araport11)
AT2G43330	1174.3	1290.71	1285.23	1.09913	1.09446	Encodes a tonoplast-localized myo-inositol exporter, involved in efflux of myo-inositol from the vacuole to the cytosol. The gene is ubiquitously expressed. Reduced root growth in knock-out mutants grown on low inositol agar medium.
AT2G43360	316.8	434.142	314.647	1.3704	0.993202	Catalyzes the conversion of dethiobiotin to biotin.
AT2G43530	330.64	448.715	495.716	1.35711	1.49926	Encodes a defensin-like (DEFL) family protein. The mRNA is cell-to-cell mobile.
AT2G43535	33.0285	59.9881	47.6476	1.81625	1.44262	Encodes a defensin-like (DEFL) family protein.
AT2G43550	121.169	181.927	220.942	1.50143	1.82342	Encodes a defensin-like (DEFL) family protein.
AT2G43560	2142.56	2853.05	2636.82	1.33161	1.23068	FKBP-like peptidyl-prolyl cis-trans isomerase family protein;(source:Araport11)
AT2G43690	24.7554	39.3544	41.2361	1.58973	1.66574	Concanavalin A-like lectin protein kinase family protein;(source:Araport11)
AT2G43750	2713.98	2972.3	2828.49	1.09518	1.04219	Arabidopsis thaliana O-acetylserine (thiol) lyase (OAS-TL) isoform oasB, the key enzyme for fixation of inorganic sulfide. It catalyzes the formation of cysteine from O-acetylserine and inorganic sulfide. Required for pollen tube growth and/or fertilization.
AT2G43760	384.364	445.98	343.41	1.16031	0.893451	molybdopterin biosynthesis MoaE family protein;(source:Araport11)
AT2G43800	104.499	137.748	195.67	1.31817	1.87245	Actin-binding FH2 (formin homology 2) family protein;(source:Araport11)
AT2G43820	505.562	605.593	500.442	1.19786	0.989874	Encodes a nicotinate-O-glycosyltransferase. Induced by Salicylic acid, virus, fungus and bacteria. Also involved in the tryptophan synthesis pathway. Independent of NPR1 for their induction by salicylic acid. UGT74F1 transfers UDP:glucose to salicylic acid (forming a glucoside (SAG) and a glucose ester (SGE)), benzoic acid, and anthranilate in vitro. UGT74F2 shows a weak ability to catalyze the f…
AT2G43910	4774.73	5107.84	4746.42	1.06977	0.99407	HARMLESS TO OZONE LAYER 1;(source:Araport11)
AT2G43920	311.568	395.684	398.773	1.26998	1.27989	S-adenosyl-L-methionine-dependent methyltransferases superfamily protein;(source:Araport11)
AT2G43945	1958.73	2325.48	2058.1	1.18724	1.05073	hypothetical protein;(source:Araport11)
AT2G44050	1111.15	1244.15	1192.24	1.11969	1.07297	6,7-dimethyl-8-ribityllumazine synthase / DMRL synthase / lumazine synthase / riboflavin synthase [Arabidopsis thaliana]. Acts in the jasmonic acid signaling pathway. The mRNA is cell-to-cell mobile.
AT2G44060	4415.98	5029.61	5478.16	1.13896	1.24053	Late embryogenesis abundant protein, group 2;(source:Araport11)
AT2G44090	1447.92	1593.18	1585.66	1.10032	1.09513	Ankyrin repeat family protein;(source:Araport11)
AT2G44140	520.389	588.773	594.116	1.13141	1.14168	Peptidase family C54 protein;(source:Araport11)
AT2G44150	247.435	305.912	265.272	1.23634	1.07209	Encodes a protein-lysine N-methyltransferase. Located in ER.
AT2G44160	3711.65	4371.66	3881.64	1.17782	1.0458	methylenetetrahydrofolate reductase MTHFR2 mRNA, complete The mRNA is cell-to-cell mobile.
AT2G44210	3710.24	4399.13	3592.35	1.18567	0.968228	carboxyl-terminal peptidase (DUF239);(source:Araport11)
AT2G44230	1212.06	1767.16	1417.83	1.45798	1.16976	hypothetical protein (DUF946);(source:Araport11)
AT2G44490	3018.84	3771.49	3542.88	1.24932	1.17359	Encodes a glycosyl hydrolase that localizes to peroxisomes and acts as a component of an inducible preinvasion resistance mechanism. Required for mlo resistance. The mRNA is cell-to-cell mobile.
AT2G44740	33.0725	50.9859	34.3923	1.54164	1.0399	cyclin p4;(source:Araport11)
AT2G44770	286.357	361.688	317.584	1.26307	1.10905	ELMO/CED-12 family protein;(source:Araport11)
AT2G44830	77.2406	113.6	93.134	1.47074	1.20577	Protein kinase superfamily protein;(source:Araport11)
AT2G44920	1682.51	1857.33	1795.76	1.1039	1.06731	Encodes a pentapeptide-repeat protein (PRP) composed of 25 repeats capped by N- and C-terminal a-helices. Unlike other PRPs, At2g44920 consists exclusively of type II b-turns
AT2G45170	609.404	862.357	815.857	1.41508	1.33878	Involved in autophagy. Under nutrient starvation the protein localizes to autophagosomes.
AT2G45180	18904.8	20633.4	18300.8	1.09144	0.968052	Bifunctional inhibitor/lipid-transfer protein/seed storage 2S albumin superfamily protein;(source:Araport11)
AT2G45190	532.963	678.768	649.883	1.27357	1.21938	Encodes a member of the YABBY family of transcriptional regulators that is involved in abaxial cell type specification in leaves and fruits. YAB1 acts in a non-cell autonomous fashion within the meristem to affect phyllotactic patterning. The non-autonomous effect on the central region of the meristem is mediated through the activity if Lateral Suppressor (LAS).
AT2G45380	1279.57	1398.28	1406.24	1.09277	1.09899	myeloid leukemia factor;(source:Araport11)
AT2G45400	63.3492	86.4808	91.8305	1.36514	1.44959	involved in the regulation of brassinosteroid metabolic pathway
AT2G45470	1589.46	1929.03	1566.19	1.21364	0.98536	FASCICLIN-like arabinogalactan protein 8;(source:Araport11)
AT2G45560	649.675	927.812	744.416	1.42812	1.14583	cytochrome P450 monooxygenase
AT2G45590	716.359	823.795	803.787	1.14998	1.12204	Protein kinase superfamily protein;(source:Araport11)
AT2G45600	314.251	394.803	464.181	1.25633	1.4771	alpha/beta-Hydrolases superfamily protein;(source:Araport11)
AT2G45660	2254.32	2657.35	2702.44	1.17878	1.19878	Controls flowering and is required for CO to promote flowering. It acts downstream of FT. Overexpression of (SOC1) AGL20 suppresses not only the late flowering of plants that have functional FRI and FLC alleles but also the delayed phase transitions during the vegetative stages of development. AGL20/SOC1 acts with AGL24 to promote flowering and inflorescence meristem identity.AGL20 upregulates ex…
AT2G45700	598.336	671.005	602.049	1.12145	1.00621	sterile alpha motif (SAM) domain-containing protein;(source:Araport11)
AT2G45770	925.647	1019.58	894.669	1.10148	0.966534
AT2G45920	188.096	225.777	295.936	1.20033	1.57332	U-box domain-containing protein;(source:Araport11)
AT2G45980	1057.56	1192.16	1115.67	1.12727	1.05495	Encodes an Atg8-interacting protein that is partially associated with the ER during favorable growth conditions and becomes mainly associated with a spherical compartment that dynamically moves along the ER network. In stress induced plants, ATI1 is localized to a novel plastid associated bodies that are transported to vesicles, in what appears to be an autophagy dependent process. ATI1 interacts…
AT2G45990	1518.76	1652.08	1577.93	1.08778	1.03896	ribosomal RNA small subunit methyltransferase G;(source:Araport11)
AT2G46030	835.135	1030.38	950.652	1.23378	1.13832	Ubiquitin conjugating enzyme E2
AT2G46070	263.769	317.027	309.597	1.20191	1.17374	Encodes a MAP kinase protein. MPK12 interacts with the IBR5 protein phosphatase in vitro and in vivo, and it can be dephosphorylated and inactivated by IBR5. MPK12 appears to be a negative regulator of auxin signlaing. MPK12 RNAi lines are hypersensitive to auxin in root elongation and transcriptional response assays, but they appear to have normal sensitivity to ABA. MPK12 is a nuclear protein a…
AT2G46180	474.706	535.198	520.832	1.12743	1.09717	This gene is predicted to encode a protein that functions as a Golgi apparatus structural component known as a golgin in mammals and yeast. A fluorescently-tagged version of GC4 co-localizes with Golgi markers, and this localization appears to be replicated using the C-terminal (169 aa) portion of the protein.
AT2G46220	3553.9	4643.85	4551.15	1.30669	1.28061	DUF2358 family protein (DUF2358);(source:Araport11)
AT2G46225	388.576	463.438	428.343	1.19266	1.10234	Encodes a subunit of the WAVE complex. The WAVE complex is required for activation of ARP2/3 complex which functions in actin microfilament nucleation and branching. One of four ABI-like proteins.
AT2G46260	615.628	686.568	668.945	1.11523	1.08661	Involvement in protein ubiquitylation is predicted based on physical interaction with CULLIN 3 proteins.
AT2G46490	176.266	233.086	199.292	1.32235	1.13063	hypothetical protein;(source:Araport11)
AT2G46510	556.667	632.561	1001.1	1.13634	1.79839	Encodes a nuclear localized BLH domain containing transcriptional activator involved in response to ABA. Overexpression confers enhanced ABA responsiveness while loss of function mutants are ABA sensitive.bHLH17 interacts with JAZ proteins, and functions redundantly with bHLH3, bHLH13 and bHLH14 to negatively regulate jasmonate responses.
AT2G46530	486.474	634.537	592.386	1.30436	1.21771	auxin response factor 11;(source:Araport11)
AT2G46535	125.909	161.613	161.581	1.28357	1.28331	hypothetical protein;(source:Araport11)
AT2G46550	669.866	1047.65	1009.5	1.56398	1.50701	transmembrane protein;(source:Araport11)
AT2G46640	80.6734	114.782	103.093	1.4228	1.27791	Encodes TAC1 (Tiller Angle Control 1). Influences axillary branch growth angle. Inflorescence stems of TAC1 mutants are vertically oriented and have axillary shoots with narrow branch angles.
AT2G46710	883.371	1268.62	1223.29	1.43611	1.38479	Rho GTPase activating protein with PAK-box/P21-Rho-binding domain-containing protein;(source:Araport11)
AT2G46810	235.528	327.319	302.061	1.38972	1.28248	basic helix-loop-helix (bHLH) DNA-binding superfamily protein;(source:Araport11)
AT2G46820	32477.8	41722.1	41560.4	1.28463	1.27965	Encodes the P subunit of Photosystem I. About 25% of the TMP14 pool appeared to be phosphorylated, and this ratio is not affected by light. Contains seven phosphorylation sites on threonine residue and chloroplast targeting signal. Located in the proximity of PSI-L, -H and -O subunits.
AT2G46900	532.697	595.596	570.236	1.11808	1.07047	transcription factor-like protein;(source:Araport11)
AT2G46910	1017.03	1298.03	1183.78	1.27629	1.16396	Plastid-lipid associated protein PAP / fibrillin family protein;(source:Araport11)
AT2G46930	297.008	411.201	391.301	1.38448	1.31748	Encodes a pectin acetylesterase that removes cell wall acetate associated with pectin formation in Arabidopsis leaves.
AT2G47060	711.001	906.276	1558.62	1.27465	2.19215	Encodes Pto-interacting 1-4 (PTI1-4), a member of the PTI1-like serine/threonine protein kinases that share strong sequence identity to the tomato PTI1 kinase.
AT2G47070	5153.85	5646.01	6138.64	1.09549	1.19108	member of SPL gene family, encodes DNA binding proteins and putative transcription factors. All have the SBP-box, which encodes the SBP-domain, required for and sufficient for interaction with DNA.
AT2G47160	590.581	740.672	566.839	1.25414	0.9598	Boron transporter. Protein accumulates in shoots and roots under conditions of boron deficiency and is degraded within several hours of restoring boron supply. Localized to the plasma membrane under B limitation, and to the cytoplasm after B application before degradation. Protein is transferred via the endosomes to the vacuole for degradation. Localized to the inner plasma membrane domain in the…
AT2G47170	3327.62	3909.02	3628.78	1.17472	1.0905	Gene encoding ADP-ribosylation factor and similar to other ARFs and ARF-like proteins. Members of this family are known to be essential for vesicle coating and uncoating and functions in GTP-binding. The gene is shown to play a role in cell division, cell expansion and cellulose production using antisense construct. The mRNA is cell-to-cell mobile.
AT2G47180	704.282	985.398	6418.02	1.39915	9.11286	GolS1 is a galactinol synthase that catalyzes the formation of galactinol from UDP-galactose and myo-inositol. GolS1 transcript levels rise in response to methyl viologen, an oxidative damage-inducing agent. Plants over-expressing GolS1 have increased tolerance to salt, chilling, and high-light stress.
AT2G47310	87.539	123.986	98.9027	1.41635	1.12981	flowering time control protein-related / FCA gamma-like protein;(source:Araport11)
AT2G47320	620.803	707.759	627.45	1.14007	1.01071	Cyclophilin-like peptidyl-prolyl cis-trans isomerase family protein;(source:Araport11)
AT2G47500	339.21	400.416	346.058	1.18043	1.02019	P-loop nucleoside triphosphate hydrolases superfamily protein with CH (Calponin Homology) domain-containing protein;(source:Araport11)
AT2G47590	3577.81	4272.44	4253.45	1.19415	1.18884	photolyase/blue light photoreceptor PHR2 (PHR2) mRNA,
AT2G47600	582.444	696.827	669.337	1.19638	1.14919	Encodes a magnesium/proton exchanger, member of putative Na+/Ca2+ antiporter gene family
AT2G47630	315.157	415.582	370.487	1.31865	1.17556	alpha/beta-Hydrolases superfamily protein;(source:Araport11)
AT2G47650	327.012	389.534	333.84	1.19119	1.02088	encodes a protein similar to UDP-glucuronic acid decarboxylase. UDP-glucuronic acid decarboxylase produces UDP-xylose, which is a substrate for many cell wall carbohydrates including hemicellulose and pectin. UDP-xylose is also known to feedback regulate several cell wall biosynthetic enzymes.
AT2G47700	789.982	924.562	868.138	1.17036	1.09893	RING/U-box superfamily protein;(source:Araport11)
AT2G47750	51.5063	131.686	91.1171	2.55669	1.76905	Encodes GH3.9, a member of the GH3 family auxin-responsive genes. gh3.9-1 mutants had greater primary root length, increased sensitivity to indole-3-acetic acid (IAA)-mediated root growth inhibition, but no obvious effects on apical dominance or leaf morphology.
AT2G47760	280.068	344.374	296.745	1.22961	1.05955	Encodes an &#945;-1,3-mannosyltransferase. Plants with mutations in the ALG3 protein have abnormal gylcoslation profiles. They also exhibit abnormal responses to MAMPs possibly because the glycan properties of FL22 are affected.
AT2G47780	4.67557	16.7612	16.8563	3.58485	3.6052	Encodes a small rubber particle protein homolog. Plays dual roles as positive factors for tissue growth and development and in drought stress responses.
AT2G47860	38.2153	70.7657	56.2389	1.85176	1.47163	Phototropic-responsive NPH3 family protein;(source:Araport11)
AT2G47930	23.1881	37.3988	26.9976	1.61285	1.16429	arabinogalactan protein 26;(source:Araport11)
AT2G47940	2507.05	3444.16	2952.7	1.37379	1.17776	Encodes DegP2 protease (DEGP2); nuclear gene for chloroplast product.
AT2G48060	1006.6	1186.67	1151.21	1.17889	1.14366	piezo-type mechanosensitive ion channel component;(source:Araport11)
AT3G01120	9759.12	10909.3	10276.2	1.11786	1.05298	encodes a cystathionine gamma-synthase, which performs the first committed step in methionine biosynthesis. A conserved motif of 13 amino acids in the first exon is required for posttranscriptional autoregulation. This enzyme shares the same substrate as threonine synthase (TS) and its absence transcriptionally affects 8 genes in the genome.
AT3G01210	703.394	795.996	879.229	1.13165	1.24998	RNA-binding (RRM/RBD/RNP motifs) family protein;(source:Araport11)
AT3G01310	891.164	1556.34	1467.94	1.74641	1.64722	Encodes a functional VIP1/PPIP5K-type ATP-grasp kinase that is involved in both InsP6 to InsP7 conversion and InsP7 to InsP8 conversion, producing the InsP8 cofactor of the ASK1-COI1-JAZ-jasmonate co-receptor complex. It is the major isoform in plants, is required for jasmonate-dependent defenses, and plays an important role in plant defenses against necrotrophic fungi and insect herbivores.
AT3G01330	25.0008	41.723	50.4825	1.66887	2.01924	Member of the E2F transcription factors, (cell cycle genes), key components of the cyclin D/retinoblastoma/E2F pathway.
AT3G01370	2000.05	2424.16	2219.16	1.21205	1.10955	Encodes a protein containing a CRM domain that is involved in group I and group II intron splicing.
AT3G01480	5591.12	7610.35	6385.92	1.36115	1.14215	Encodes a chloroplast cyclophilin functioning in the assembly and maintenance of photosystem II (PSII) supercomplexes. The mRNA is cell-to-cell mobile.
AT3G01490	469.654	663.157	598.995	1.41201	1.2754	Protein kinase superfamily protein;(source:Araport11)
AT3G01500	80070.4	105865	107519	1.32215	1.34281	Encodes a putative beta-carbonic anhydrase betaCA1. Together with betaCA4 (At1g70410) regulates CO2-controlled stomatal movements in guard cells.
AT3G01510	706.389	901.258	861.74	1.27587	1.21992	Encodes a putative phosphatase, LSF1, required for normal starch turnover in leaves.
AT3G01670	357.679	465.215	416.067	1.30065	1.16324	Encodes a protein localized to phloem filaments that is required for phloem filament formation. The mRNA is cell-to-cell mobile.
AT3G01680	621.175	899.96	712.191	1.4488	1.14652	Encodes a protein localized to phloem filaments that is required for phloem filament formation. The mRNA is cell-to-cell mobile.
AT3G01690	3346.07	4087.66	3730.47	1.22163	1.11488	alpha/beta-Hydrolases superfamily protein;(source:Araport11)
AT3G01750	40.6781	69.2275	48.4287	1.70184	1.19053	Ankyrin repeat family protein;(source:Araport11)
AT3G01770	1070.83	1201.7	1157.92	1.12222	1.08133	bromodomain and extraterminal domain protein 10;(source:Araport11)
AT3G01810	886.873	1282.57	1143.72	1.44617	1.2896	EEIG1/EHBP1 protein amino-terminal domain protein;(source:Araport11)
AT3G01860	346.688	442.222	388.891	1.27556	1.12173	hypothetical protein;(source:Araport11)
AT3G01920	421.312	506.524	474.648	1.20225	1.1266	DHBP synthase RibB-like alpha/beta domain-containing protein;(source:Araport11)
AT3G01960	69.51	114.572	102.036	1.64828	1.46793	hypothetical protein;(source:Araport11)
AT3G01980	518.638	638.487	578.183	1.23108	1.11481	NAD(P)-binding Rossmann-fold superfamily protein;(source:Araport11)
AT3G02110	325.785	467.983	398.505	1.43648	1.22322	serine carboxypeptidase-like 25;(source:Araport11)
AT3G02170	1751.55	2081.96	1658.92	1.18864	0.947112	Encodes LONGIFOLIA2 (LNG2). Regulates leaf morphology by promoting cell expansion in the leaf-length direction. The LNG2 homologue LNG1 (At5g15580) has similar function.
AT3G02180	855.149	1006.28	943.176	1.17673	1.10294	SPIRAL1-LIKE3 belongs to a six-member gene family in Arabidopsis; all members share high sequence similarity in amino- and carboxy-terminal regions. Regulates cortical microtubule organization. Mutant plants exhibit altered patterns of root, leaf and petal growth as a result of defective anisotropic cell expansion.
AT3G02250	731.089	831.19	729.082	1.13692	0.997254	O-fucosyltransferase family protein;(source:Araport11)
AT3G02290	339.252	414.761	406.619	1.22257	1.19857	RING/U-box superfamily protein;(source:Araport11)
AT3G02300	1377.64	1518.02	1501.93	1.1019	1.09022	Regulator of chromosome condensation (RCC1) family protein;(source:Araport11)
AT3G02540	1319.17	1567.62	1441.37	1.18834	1.09264	Encodes a member of the RADIATION SENSITIVE23 (RAD23) family: AT1G16190(RAD23A), AT1G79650(RAD23B), AT3G02540(RAD23C), AT5G38470(RAD23D). RAD23 proteins play an essential role in the cell cycle, morphology, and fertility of plants through their delivery of UPS (ubiquitin/26S proteasome system) substrates to the 26S proteasome.
AT3G02630	464.122	567.573	558.571	1.2229	1.2035	One of seven acyl acyl carrier proteins. Expressed primarily in developing seeds.Involved in fatty acid metabolism.
AT3G02660	490.756	575.795	469.059	1.17328	0.955788	Tyrosyl-tRNA synthetase, class Ib, bacterial/mitochondrial;(source:Araport11)
AT3G02700	358.366	428.018	356.397	1.19436	0.994506	NC domain-containing protein-like protein;(source:Araport11)
AT3G02720	1866.96	2244.35	2252.68	1.20215	1.20661	Encodes a glyoxalase with high activity towards glyoxal and methylglyoxal. It differs from its animal and bacterial homologs with respect to the configuration of its catalytic residues and the oligomeric property of the enzyme. The mRNA is cell-to-cell mobile.
AT3G02730	5951.52	7333.26	7310.66	1.23217	1.22837	Encodes a type-f thioredoxin. Has a role in the short-term activation of carbon metabolism. Loss affects growth under short-day conditions.
AT3G02780	1146.46	1277.31	1302.8	1.11414	1.13637	Encodes a protein with isopentenyl diphosphate:dimethylallyl diphosphate isomerase activity. There is genetic evidence that it functions in the mevalonate, but not the MEP biosynthetic pathway.
AT3G02830	4868.1	5135.06	4491.58	1.05484	0.922656	Encodes a zinc finger protein that binds to PORA mRNA in vivo and recruits the Pfr form of phytochrome to the 5&#8242;-UTR of PORA mRNA to regulate translation of the mRNA.
AT3G02870	1056.24	1402.93	1206.34	1.32823	1.14211	Encodes a L-galactose-1-phosphate phosphatase, involved in ascorbate biosynthesis.
AT3G02930	41.091	67.5985	54.7528	1.64509	1.33248	Encodes a microtubule-associated protein.
AT3G03170	4.06944	11.4504	11.9083	2.81377	2.92628	hypothetical protein;(source:Araport11)
AT3G03220	86.4482	113.695	85.8758	1.31518	0.993378	member of Alpha-Expansin Gene Family. Naming convention from the Expansin Working Group (Kende et al, 2004. Plant Mol Bio)
AT3G03250	3091.82	3344.38	3339.38	1.08169	1.08007	Is thought to encode a cytosolic UDP-glucose pyrophosphorylase with strong similarity to potato UTP--glucose-1-phosphate uridylyltransferase. Downregulated by flooding.
AT3G03710	1809.77	1958.01	1799.8	1.08191	0.994492	Encodes a chloroplast polynucleotide phosphorylase (PNPase). Involved in response to phosphorus (P) starvation. Mutants impaired in the expression of this gene have been selected through their resistance to fosmidomycin, a strong inhibitor of DXR, an enzyme of the methylerythritol-dependent IPP biosynthesis pathway. The pathway enzymes were upregulated in the mutant seedlings.
AT3G03780	9276.31	11662.3	10618.9	1.25721	1.14474	Encodes a cytosolic methionine synthase, involved in methionine regeneration via the activated methyl cycle (or SAM cycle)
AT3G03820	84.13	134.188	50.9534	1.595	0.60565	SAUR-like auxin-responsive protein family;(source:Araport11)
AT3G03830	10.4142	21.4968	13.0542	2.06419	1.25351	SAUR-like auxin-responsive protein family;(source:Araport11)
AT3G03840	50.8828	77.7251	37.6962	1.52753	0.740844	SAUR-like auxin-responsive protein family;(source:Araport11)
AT3G03850	36.5149	65.5531	29.7103	1.79524	0.813648	SAUR-like auxin-responsive protein family;(source:Araport11)
AT3G03870	1250.04	1517.41	1392.22	1.21389	1.11374	transmembrane protein;(source:Araport11)
AT3G03910	22.1367	36.6823	18.8133	1.65708	0.84987	GDH3 encodes a member of the glutamate dehydrogenease family. Its expression is upregulated in response to cytokinin and it may play a role in the control of nitrogen metabolism in leaf development.
AT3G03980	114.467	161.373	138.447	1.40978	1.20949	NAD(P)-binding Rossmann-fold superfamily protein;(source:Araport11)
AT3G04160	212.548	260.846	289.442	1.22723	1.36177	U11/U12 small nuclear ribonucleoprotein;(source:Araport11)
AT3G04260	1562.4	1713.19	1625.95	1.09651	1.04067	plastid transcriptionally active 3;(source:Araport11)
AT3G04340	2553.1	3051.93	2739.77	1.19538	1.07312	FtsH extracellular protease family;(source:Araport11)
AT3G04470	951.207	1045.73	962.483	1.09937	1.01185	Ankyrin repeat family protein;(source:Araport11)
AT3G04550	1089.04	1217.25	1226.22	1.11772	1.12596	Encodes an ancillary chaperone protein that functions in Rubisco biogenesis. RAF1 dimers function in the assembly of the large subunit of Rubisco. Co-expression of RAF1 and rbcL in tobacco cells results in increased photosynthesis and plant growth. The mRNA is cell-to-cell mobile.
AT3G04630	80.7941	121.71	96.0509	1.50642	1.18883	Member of a small gene family which have a KLEEK domain which may be involved in protein- protein interactions. Over expression of WDL1 results in abnormal root development.
AT3G04730	4005.17	4907.6	4856.01	1.22532	1.21244	early auxin-induced (IAA16)
AT3G04810	189.065	268.729	239.124	1.42135	1.26477	Encodes AtNek2, a member of the NIMA-related serine/threonine kinases (Neks) that have been linked to cell-cycle regulation in fungi and mammals. Plant Neks might be involved in plant development processes.
AT3G04910	828.136	1282.82	816.649	1.54904	0.98613	Serine/threonine protein kinase, whose transcription is regulated by circadian rhythm.
AT3G04940	915.263	1068.26	999.514	1.16716	1.09205	Encodes cysteine synthase CysD1.
AT3G04960	88.9017	114.336	94.1927	1.28609	1.05951	trichohyalin, putative (DUF3444);(source:Araport11)
AT3G05030	799.748	1090.47	1469.57	1.36352	1.83754	Encodes a vacuolar K+/H+ exchanger essential for active K+ uptake at the tonoplast and involved in regulating stomatal closure.
AT3G05140	2.88955	13.71	6.80157	4.74469	2.35385	ROP binding protein kinases 2;(source:Araport11)
AT3G05220	1277.57	1429.32	1164	1.11878	0.911104	Heavy metal transport/detoxification superfamily protein;(source:Araport11)
AT3G05350	1814.8	2022.74	1924.51	1.11458	1.06045	Metallopeptidase M24 family protein;(source:Araport11)
AT3G05410	357.222	414.511	337.091	1.16037	0.943644	Photosystem II reaction center PsbP family protein;(source:Araport11)
AT3G05420	761.975	862.617	783.53	1.13208	1.02829	Acyl-CoA binding protein with high affinity for oleoyl-CoA. Expressed in all plant organs. Involved in fatty acid transport.
AT3G05640	191.73	341.683	284.405	1.7821	1.48336	EGR1 functions as a negative regulator of plant growth with prominent effect on plant growth during drought stress.EGR1 regulates microtubule organization and likely affects additional cytoskeleton and trafficking processes along the plasma membrane.
AT3G05910	1109.54	1412.48	1136.72	1.27303	1.0245	Pectinacetylesterase family protein;(source:Araport11)
AT3G06060	246.455	306.387	265.998	1.24317	1.0793	Encodes one of the Arabidopsis proteins (At3g06060/TSC10A and At5g19200/TSC10B) with significant similarity to the yeast 3-ketodihydrosphinganine (3-KDS) reductase, Tsc10p. Both TSC10A and TSC10B are bona fide 3-KDS reductase as shown by complementation experiment in yeast.
AT3G06070	848.966	1285.75	537.07	1.51449	0.632616	hypothetical protein;(source:Araport11)
AT3G06130	377.9	518.088	399.823	1.37096	1.05801	Heavy metal transport/detoxification superfamily protein;(source:Araport11)
AT3G06140	56.3984	81.4246	63.486	1.44374	1.12567	Paralog of LOG2 (At3g09770), a ubiquitin ligase that regulates amino acid export.
AT3G06150	751.641	858.082	682.149	1.14161	0.907547	cytochrome P450 family protein;(source:Araport11)
AT3G06170	903.322	1026.03	978.165	1.13584	1.08285	Serinc-domain containing serine and sphingolipid biosynthesis protein;(source:Araport11)
AT3G06350	1763.21	1935.34	1745.23	1.09762	0.989806	Encodes a bi-functional dehydroquinate-shikimate dehydrogenase enzyme that catalyzes two steps in the chorismate biosynthesis pathway.
AT3G06370	46.7544	73.5461	63.3026	1.57303	1.35394	member of Sodium proton exchanger family
AT3G06430	822.153	957.82	854.032	1.16501	1.03877	Encodes PPR2, a pentatricopeptide repeat protein. Binds to plastid 23S rRNA and plays an important role in the first mitotic division during gametogenesis and in cell proliferation during embryogenesis.
AT3G06440	336.493	403.595	332.956	1.19942	0.98949	Encodes a Golgi-localized hydroxyproline-O-galactosyltransferase. Mutants display multiple phenotypes including reduced root hair growth and reduced seed coat mucilage.
AT3G06470	285.374	343.382	300.921	1.20327	1.05448	GNS1/SUR4 membrane protein family;(source:Araport11)
AT3G06483	1354.11	1639.5	1524.61	1.21076	1.12592	Pyruvate dehydrogenase kinase (PDK) specifically phosphorylates the E1&#945; subunit of the pyruvate dehydrogenase complex (PDC) on a Ser residue using ATP as a phosphate donor. PDK is a unique type of protein kinase having a His-kinase-like sequence but Ser-kinase activity. Site-directed mutagenesis and structural analysis indicate that PDK belongs to the GHKL superfamily.
AT3G06500	453.736	805.645	1218.85	1.77558	2.68626	Encodes an alkaline/neutral invertase which localizes in mitochondria. It may be modulating hormone balance in relation to the radicle emergence. Mutants display severely reduced shoot growth and reduced oxygen consumption. Mutant root development is not affected as reported for A/N-InvA mutant (inva) plants. The mRNA is cell-to-cell mobile.
AT3G06550	2696.27	2990.92	3048.15	1.10928	1.13051	Encodes a homolog of the protein Cas1p known to be involved in polysaccharide O-acetylation in Cryptococcus neoformans. Mutants show reduced cell wall polysaccharide acetylation and increased resistance to Botrytis cinerea. The protein is expressed in the Golgi and is involved in the acetylation of xylan during secondary wall biosynthesis.
AT3G06580	752.105	840.398	796.5	1.11739	1.05903	Encodes a protein with galactose kinase activity. The gene was shown to complement the yeast Agal1 mutant defective in the galactokinase gene GAL1.
AT3G06650	2663.98	3059.38	2761.93	1.14843	1.03677	One of the two genes encoding subunit B of the trimeric enzyme ATP Citrate lyase
AT3G06655	1.76753	11.5968	11.1253	6.56102	6.2943	None;(source:Araport11)
AT3G06740	130.797	160.051	115.818	1.22367	0.885483	Encodes a member of the GATA factor family of zinc finger transcription factors.
AT3G06750	1134.58	1271.68	1026.61	1.12084	0.904837	hydroxyproline-rich glycoprotein family protein;(source:Araport11)
AT3G06770	382.746	468.741	323.087	1.22468	0.844129	Pectin lyase-like superfamily protein;(source:Araport11)
AT3G06880	207.4	380.704	258.872	1.8356	1.24818	Transducin/WD40 repeat-like superfamily protein;(source:Araport11)
AT3G06980	1893.29	2185.5	1922.61	1.15434	1.01549	DEA(D/H)-box RNA helicase family protein;(source:Araport11)
AT3G07010	221.836	373.52	191.193	1.68377	0.861867	Pectin lyase-like superfamily protein;(source:Araport11)
AT3G07080	88.514	120.385	121.646	1.36006	1.37431	EamA-like transporter family;(source:Araport11)
AT3G07310	2725.22	3170.57	2914.86	1.16342	1.06959	phosphoserine aminotransferase, putative (DUF760);(source:Araport11)
AT3G07340	265.471	324.396	285	1.22196	1.07356	basic helix-loop-helix (bHLH) DNA-binding superfamily protein;(source:Araport11)
AT3G07350	51.725	120.307	85.0882	2.3259	1.64501	sulfate/thiosulfate import ATP-binding protein, putative (DUF506);(source:Araport11)
AT3G07360	2530.69	2741.25	2484.67	1.0832	0.981813	Encodes a protein containing a U-box and an ARM domain. This protein has E3 ubiquitin ligase activity based on in vitro assays.
AT3G07460	847.007	992.503	760.574	1.17178	0.897955	transmembrane protein, putative (Protein of unknown function, DUF538);(source:Araport11)
AT3G07540	96.9214	138.542	122.246	1.42943	1.26129	Actin-binding FH2 (formin homology 2) family protein;(source:Araport11)
AT3G07670	1314.33	1475.29	1295.85	1.12247	0.985943	Rubisco methyltransferase family protein;(source:Araport11)
AT3G07990	219.819	269.604	225.742	1.22649	1.02695	serine carboxypeptidase-like 27;(source:Araport11)
AT3G08030	1180.37	1589.26	2357.21	1.34641	1.997	The mRNA of this gene is expressed in viable seeds. Its detection in a dry seed lot has potential for use as a molecular marker for germination performance as absence of expression correlates with decreased germination.
AT3G08510	3130.44	4001.96	3692.5	1.2784	1.17955	Phosphoinositide-specific phospholipase C (PI-PLC), catalyzes hydrolysis of phosphatidylinositol 4,5-bisphosphate into inositol 1,4,5-trisphosphate and diacylglycerol. It is involved in auxin biosynthesis and signaling, modulating development of both male and female gametophytes. It also regulates MAMP-triggered immunity by modulating ROS production.
AT3G08660	134.128	181.35	119.083	1.35207	0.887827	Phototropic-responsive NPH3 family protein;(source:Araport11)
AT3G08670	347.298	463.963	334.873	1.33592	0.964226	serine/arginine repetitive matrix-like protein;(source:Araport11)
AT3G08680	472.011	640.334	527.61	1.35661	1.11779	Leucine-rich repeat protein kinase family protein;(source:Araport11)
AT3G08740	2033.74	2273.44	2189.43	1.11786	1.07656	elongation factor P (EF-P) family protein;(source:Araport11)
AT3G08920	601.667	822.215	816.675	1.36656	1.35735	Rhodanese/Cell cycle control phosphatase superfamily protein;(source:Araport11)
AT3G08940	40409.6	57425.5	51163.5	1.42108	1.26612	Lhcb4.2 protein (Lhcb4.2, protein involved in the light harvesting complex of photosystem II The mRNA is cell-to-cell mobile.
AT3G09035	152.63	194.689	164.176	1.27556	1.07565	Concanavalin A-like lectin family protein;(source:Araport11)
AT3G09150	234.206	285.398	273.8	1.21857	1.16905	Required for biosynthesis of the tetrapyrrole phytochrome chromophore phytochromobilin. Encodes phytochromobilin synthase, a ferredoxin-dependent biliverdin reductase. It is necessary for coupling the expression of some nuclear genes to the functional state of the chloroplast.
AT3G09410	546.621	627.711	563.519	1.14835	1.03091	Pectinacetylesterase family protein;(source:Araport11)
AT3G09540	196.277	256.585	241.38	1.30726	1.2298	Pectin lyase-like superfamily protein;(source:Araport11)
AT3G09550	44.0569	63.1612	48.0931	1.43363	1.09161	Ankyrin repeat family protein;(source:Araport11)
AT3G09580	525.231	616.722	498.223	1.17419	0.948579	FAD/NAD(P)-binding oxidoreductase family protein;(source:Araport11)
AT3G09640	7.57436	40.8733	46.1146	5.39627	6.08825	Encodes a cytosolic ascorbate peroxidase APX2. Ascorbate peroxidases are enzymes that scavenge hydrogen peroxide in plant cells. Eight types of APX have been described for Arabidopsis: three cytosolic (APX1, APX2, APX6), two chloroplastic types (stromal sAPX, thylakoid tAPX), and three microsomal (APX3, APX4, APX5) isoforms.
AT3G09800	138.83	180.69	144.817	1.30152	1.04312	SNARE-like superfamily protein;(source:Araport11)
AT3G09820	1938.27	2388.52	2164.21	1.23229	1.11657	Involved in the salvage synthesis of adenylates and methyl recycling
AT3G09850	1244.2	1345.72	1335.65	1.08159	1.07349	D111/G-patch domain-containing protein;(source:Araport11)
AT3G09860	1178.65	1423.61	1390.79	1.20783	1.17998	actin T1-like protein;(source:Araport11)
AT3G10020	145.625	418.968	10722.3	2.87703	73.6295	plant/protein;(source:Araport11)
AT3G10060	3210.39	3698.78	3514.7	1.15213	1.09479	FKBP-like peptidyl-prolyl cis-trans isomerase family protein;(source:Araport11)
AT3G10080	112.095	140.996	130.237	1.25783	1.16184	RmlC-like cupins superfamily protein;(source:Araport11)
AT3G10130	1281.94	1545.83	1508.32	1.20585	1.1766	SOUL heme-binding family protein;(source:Araport11)
AT3G10160	1600.81	1732.17	1615.53	1.08206	1.00919	Encodes a protein with tetrahydrofolylpolyglutamate synthase activity that is located in the mitochondrial matrix. One of the three folylpolyglutamate synthetase isoforms (FPGSs): FPGS1 (At5g05980, plastidic), FPGS2 (At3g10160, mitochondrial) and FPGS3 (At3g55630, cytosolic).
AT3G10260	945.693	1093.82	1065.5	1.15664	1.12669	Reticulon family protein;(source:Araport11)
AT3G10310	31.8799	53.3144	33.4278	1.67235	1.04856	P-loop nucleoside triphosphate hydrolases superfamily protein with CH (Calponin Homology) domain-containing protein;(source:Araport11)
AT3G10360	967.442	1204.44	1089.55	1.24497	1.12621	Encodes a member of the Arabidopsis Pumilio (APUM) proteins containing PUF domain (eight repeats of approximately 36 amino acids each). PUF proteins regulate both mRNA stability and translation through sequence-specific binding to the 3' UTR of target mRNA transcripts.
AT3G10370	504.984	589.905	601.252	1.16817	1.19064	mitochondrial FAD-dependent glycerol-3-phosphate dehydrogenase. possibly involved in storage lipid catabolism and glycerol assimilation, and in glycerol-3-phosphate shuttle which transports reducing power from cytosol to mitochondrion.
AT3G10390	307.632	362.786	384.19	1.17929	1.24887	Encodes a plant homolog of a SWIRM domain containing protein found in histone deacetylase complexes in mammals. Lesions in FLD result in hyperacetylation of histones in FLC chromatin, up-regulation of FLC expression and extremely delayed flowering. FLD plays a key role in regulating the reproductive competence of the shoot and results in different developmental phase transitions in Arabidopsis.
AT3G10405	930.252	1225.84	1002.31	1.31775	1.07746	vacuolar acid trehalase;(source:Araport11)
AT3G10440	138.785	195.16	161.411	1.40621	1.16303	Encodes a protein that protects meiotic centromere cohesion.
AT3G10520	503.697	784.663	629.928	1.55781	1.25061	Encodes a class 2 non-symbiotic hemoglobin. Over-expression of AHb2 in seeds led to a 40% increase in the total fatty acid content of developing and mature seeds in three subsequent generations. This was mainly due to an increase in the poly-unsaturated C18:2 (omega-6) linoleic and C18:3 (omega-3) alpha-linolenic acids.
AT3G10550	357.466	405.007	416.009	1.133	1.16377	Has 3'-phosphatase activity against both phosphatidylinositol-3,5-bisphosphate (PtdIns3,5P2) and Phosphatidylinositol-3-phosphate (PtdIns3P). The in vitro activity was higher with PtdIns3,5P2 than with PtdIns3P.
AT3G10700	201.776	241.105	199.648	1.19492	0.989455	Encodes a GHMP kinase family protein that acts as a galacturonic acid-1-phosphate kinase that catalyzes the production of galacturonic acid-1-phosphate. This is a precursor of the important cell wall building block UDP-galacturonic acid. Based on gene trap line GT8007, the gene appears to be expressed in a petal and stamen-specific manner, between flower stages 8 to 11, however, later RT-qPCR ana…
AT3G10720	1374.66	1839.53	1948.35	1.33818	1.41734	Plant invertase/pectin methylesterase inhibitor superfamily;(source:Araport11)
AT3G10740	1703.48	2025.95	1873.88	1.1893	1.10003	Encodes a bifunctional alpha-l-arabinofuranosidase/beta-d-xylosidase that belongs to family 51 of glycoside hydrolases. It may be involved in cell wall modification.
AT3G10770	1661.95	1837.97	1689.65	1.10591	1.01667	Single-stranded nucleic acid binding R3H protein;(source:Araport11)
AT3G10870	13.918	26.9773	14.7517	1.93831	1.05991	Encodes a methyl IAA esterase. Methyl IAA is believed to be an inactive form of auxin that needs to be demethylated to exert a biological effect. MES17 does not act on methyl JA, MeSA, MeGA4, or MEGA9 in vitro. This gene is expressed in several tissues of seedlings and adult plants, with a higher relative level of expression in the seedling shoot apex and the adult stem.
AT3G10920	2260.54	2558.21	2445.25	1.13168	1.08171	manganese superoxide dismutase (MSD1)
AT3G10940	837.555	1386.66	1289.78	1.6556	1.53993	Encodes a protein with a predicted dual-specificity phosphatase domain, similar to the glucan phosphorylases SEX4 and LSF1, however, it lacks the carbohydrate binding domain present in those proteins. Has phosphoglucan phosphatase activity. It binds to starch and specifically hydrolyzes phosphate from the C3-position.
AT3G11170	7791.7	8694.63	8032.98	1.11588	1.03097	Chloroplastic enzyme responsible for the synthesis of 16:3 and 18:3 fatty acids from galactolipids, sulpholipids and phosphatidylglycerol. Uses ferredoxin as electron donor. Gene expression is induced by wounding in shoot and root. The wound-response in shoot is independent of jasmonic acid mediated pathway whereas the root response is mediated by jasmonic acid. The mRNA is cell-to-cell mobile.
AT3G11240	159.82	209.083	214.407	1.30824	1.34155	Encodes an arginyl-tRNA:protein arginyltransferase (ATE2), a component of the N-end rule pathway that targets protein degradation through the identity of the amino-terminal residue of specific protein substrates. Arabidopsis contains two ATE genes: At5g05700/ATE1, At3g11240/ATE2. Another component of the N-end rule pathway is At5g02310/PROTEOLYSIS6 (PRT6). PRT6 and ATE were shown to regulate seed…
AT3G11290	485.444	563.3	543.092	1.16038	1.11875	Myb/SANT-like DNA-binding domain protein;(source:Araport11)
AT3G11410	2459.27	2778.36	3955.53	1.12975	1.60841	Encodes protein phosphatase 2C. Negative regulator of ABA signalling. Expressed in seeds during germination. mRNA up-regulated by drought and ABA.
AT3G11490	488.668	554.211	463.118	1.13413	0.947715	rac GTPase activating protein;(source:Araport11)
AT3G11520	10.9486	21.3985	12.1678	1.95446	1.11136	Encodes a B-type mitotic cyclin.
AT3G11620	324.797	379.314	360.909	1.16785	1.11119	alpha/beta-Hydrolases superfamily protein;(source:Araport11)
AT3G11630	9015.63	11798.9	10659.7	1.30871	1.18236	Encodes a 2-Cys peroxiredoxin (2-Cys PrxA) that contains two catalytic Cys residues.
AT3G11720	247.44	321.418	302.322	1.29897	1.2218	Polyketide cyclase/dehydrase and lipid transport superfamily protein;(source:Araport11)
AT3G11730	535.064	609.897	614.564	1.13986	1.14858	Encodes a member of the Rab GTPase family of proteins. This protein interacts with the tail region of a myosin XI protein (AT5G43900) in a GTP-dependent manner. It has also been identified as an isoprenylated protein.
AT3G11945	1799.29	2092.24	1895.92	1.16282	1.0537	Encodes a protein involved in plastoquinone-9 biosynthesis. The enzyme possesses homogentisate prenyltransferase activity and was shown to use solanesyl diphosphate, farnesyl diphosphate and geranylgeranyldiphosphate as prenyl donors, but not phytyldiphosphate. This gene At3g11945 derives from a split of At3g11950, publications Tian et al (2007) and Sadre et al (2006) refer to this gene as At3g11…
AT3G12010	1559.17	1698.84	1691.91	1.08958	1.08514	C18orf8;(source:Araport11)
AT3G12020	868.023	1006.49	979.268	1.15952	1.12816	P-loop containing nucleoside triphosphate hydrolases superfamily protein;(source:Araport11)
AT3G12110	207.413	244.541	170.362	1.179	0.821366	Encodes an actin that is expressed predominantly during reproductive development.
AT3G12120	9640.45	12122.5	11472.7	1.25747	1.19006	Major enzyme responsible for the synthesis of 18:2 fatty acids in the endoplasmic reticulum. Contains His-rich motifs, which contribute to the interaction with the electron donor cytochrome b5. Mutations in this gene suppress the low temperature-induced phenotype of Arabidopsis tocopherol-deficient mutant vte2.
AT3G12150	372.48	504.614	467.802	1.35474	1.25591	alpha/beta hydrolase family protein;(source:Araport11)
AT3G12200	767.486	861.499	823.974	1.1225	1.0736	Encodes AtNek7, a member of the NIMA-related serine/threonine kinases (Neks) that have been linked to cell-cycle regulation in fungi and mammals. Plant Neks might be involved in plant development processes.
AT3G12290	1433.77	1644.98	1734.54	1.14731	1.20978	MTHFD1 encodes a cytoplasmic bifunctional methylenetetrahydrofolate dehydrogenase/methenyltetrahydrofolate cyclohydrolase that is involved in one carbon metabolism and control of DNA methylation.
AT3G12490	650.855	805.403	765.01	1.23745	1.17539	Encodes a protein with cysteine proteinase inhibitor activity. Overexpression increases tolerance to abiotic stressors (i.e.salt,osmotic, cold stress).
AT3G12520	72.4365	110.65	124.125	1.52754	1.71357	Encodes a sulfate transporter that in induced under sulfate limitation.
AT3G12610	435.976	696.819	489.85	1.5983	1.12357	Plays role in DNA-damage repair/toleration. Partially complements RecA- phenotypes.
AT3G12710	15.6681	44.5511	24.9964	2.84342	1.59537	DNA glycosylase superfamily protein;(source:Araport11)
AT3G12780	28911.8	35225.3	33617.1	1.21837	1.16275	nuclear phosphoglycerate kinase (PGK1)
AT3G12930	847.507	953.07	795.045	1.12456	0.938098	Lojap-related protein;(source:Araport11)
AT3G13030	283.015	346.324	289.273	1.22369	1.02211	hAT transposon superfamily protein;(source:Araport11)
AT3G13120	4588.05	5536.93	4895.53	1.20682	1.06702	Ribosomal protein S10p/S20e family protein;(source:Araport11)
AT3G13180	607.199	730.858	699.996	1.20366	1.15283	NOL1/NOP2/sun family protein / antitermination NusB domain-containing protein;(source:Araport11)
AT3G13226	308.393	363.861	349.645	1.17986	1.13377	regulatory protein RecX family protein;(source:Araport11)
AT3G13310	213.358	263.716	922.404	1.23603	4.32327	Chaperone DnaJ-domain superfamily protein;(source:Araport11)
AT3G13340	972.309	1133.49	1081.06	1.16577	1.11185	Transducin/WD40 repeat-like superfamily protein;(source:Araport11)
AT3G13360	738.526	873.208	920.013	1.18237	1.24574	Encodes an outer nuclear membrane protein that anchors RanGAP1 to the nuclear envelope. It interacts with SUN proteins and is required for maintaining the elongated nuclear shape of epidermal cells.
AT3G13410	3173.21	3651.51	3273.18	1.15073	1.0315	2-C-methyl-D-erythritol 4-phosphate cytidylyltransferase;(source:Araport11)
AT3G13470	2376.32	3101.42	9977.3	1.30514	4.19864	Encodes a subunit of chloroplasts chaperonins that are involved in mediating the folding of newly synthesized, translocated, or stress-denatured proteins. Cpn60 subunits are: Cpn60alpha1 (At2g28000), AtCpn60alpha2 (At5g18820), AtCpn60beta1 (At1g55490), AtCpn60beta2 (At3g13470), AtCpn60beta3 (At5g56500), AtCpn60beta4 (At1g26230).
AT3G13490	1202.33	1365.03	1236.66	1.13533	1.02856	Encodes a dual targeted lysyl-tRNA ligase that is found both in the mitochondrion and the chloroplast. Plants mutated in this gene exhibit an ovule abortion phenotype.
AT3G13650	13.3303	30.6272	20.9179	2.29756	1.5692	Disease resistance-responsive (dirigent-like protein) family protein;(source:Araport11)
AT3G13690	949.284	1293.6	1214.98	1.36271	1.2799	kinase with adenine nucleotide alpha hydrolases-like domain-containing protein;(source:Araport11)
AT3G13750	11114.4	12949.4	9795.81	1.1651	0.881361	beta-galactosidase, glycosyl hydrolase family 35 The mRNA is cell-to-cell mobile.
AT3G13930	1643.47	1783.48	1727.52	1.08519	1.05114	Encodes a subunit of the mitochondrial pyruvate dehydrogenase complex.
AT3G13980	96.3557	151.175	116.486	1.56893	1.20891	SKI/DACH domain protein;(source:Araport11)
AT3G14000	53.3583	90.3723	61.1058	1.69369	1.1452	Belongs to five-member BRX gene family. Arabidopsis BRX genes share high levels of similarity among each others, with several conserved domains. The most distinct is BRX domain - highly conserved in all BRX genes among distantly related species. This protein-protein interaction domain is required and sufficient for BRX activity.
AT3G14050	1330.74	1598.6	1693.22	1.20129	1.27239	RELA/SPOT homolog 2;(source:Araport11)
AT3G14110	1074.34	1206.15	1073.68	1.1227	0.999384	Encodes a novel coiled-coil, TPR domain containing protein that is localized to the chloroplast membrane and is involved in chlorophyll biosynthesis. Mutants accumulate protochlorophyllide, an intermediate in the chlorophyll biosynthesis pathway, in dark and release singlet oxygen in plastids in a controlled and non-invasive manner upon a dark/light shift.
AT3G14150	321.713	397.285	385.652	1.23491	1.19875	Aldolase-type TIM barrel family protein;(source:Araport11)
AT3G14170	65.9239	154.626	142.253	2.34553	2.15784	hypothetical protein (DUF936);(source:Araport11)
AT3G14190	20.8376	34.9744	65.1393	1.67843	3.12605	Encodes a 193 amino acid protein of unknown function. Contains a DEN-box (aa 14?16), a KEN-box, and the D-box (aa 46?54)and a third, unknown domain (aa 81?97). Loss of function alleles are defective in meiosis and have reduced fertility. pans1 mutants show premature loss of cohesion of sister chromatids during meioisis I and meiosis II resulting in abnormal chromosome segregation and unbalanced t…
AT3G14200	581.936	665.888	6607.61	1.14426	11.3545	Chaperone DnaJ-domain superfamily protein;(source:Araport11)
AT3G14210	8175.98	14109.1	11170.7	1.72568	1.36628	A semidominant QTL which has an epistatic effect on the Epithiospecifier gene. Represses nitrile formation and favors isothiocyanate production during glucosinolate hydrolysis. The functional allele deters the insect herbivory T. ni.
AT3G14220	400.537	519.114	439.131	1.29605	1.09636	GDSL-motif esterase/acyltransferase/lipase. Enzyme group with broad substrate specificity that may catalyze acyltransfer or hydrolase reactions with lipid and non-lipid substrates.
AT3G14240	438.038	629.903	554.24	1.43801	1.26528	Subtilase family protein;(source:Araport11)
AT3G14290	777.515	856.306	790.052	1.10134	1.01612	Encodes 20S proteasome subunit PAE2 (PAE2) that has RNase activity.
AT3G14350	1510.07	1891.51	1791.81	1.2526	1.18658	STRUBBELIG-receptor family 7;(source:Araport11)
AT3G14650	3988.59	4236.28	3435.2	1.0621	0.861257	putative cytochrome P450 The mRNA is cell-to-cell mobile.
AT3G14760	40.4721	65.9763	61.0224	1.63017	1.50776	transmembrane protein;(source:Araport11)
AT3G14860	551.439	638.18	593.228	1.1573	1.07578	NHL domain-containing protein;(source:Araport11)
AT3G14890	77.0854	99.5778	98.4038	1.29178	1.27655	phosphoesterase;(source:Araport11)
AT3G14930	1382.06	1973.9	1631.25	1.42823	1.1803	Uroporphyrinogen decarboxylase;(source:Araport11)
AT3G14980	331.545	385.968	332.831	1.16415	1.00388	IDM1 is a histone H3 acetyltransferase that is capable of recognizing methylated DNA through its MBD domain and recognizing unmethylated histone H3K4 through its PHD domain. It negatively regulates DNA demethylation, preventing DNA hypermethylation of highly homologous multicopy genes and other repetitive sequences.
AT3G15070	409.089	468.277	478.676	1.14468	1.1701	Encodes a RING-type E3 ligase that positively regulates CIN-like TCP activity to promote leaf development by mediating the degradation of the TCP repressor TIE1.
AT3G15110	591.282	694.362	637.955	1.17433	1.07894	transmembrane protein;(source:Araport11)
AT3G15160	435.763	520.419	464.641	1.19427	1.06627	AP-5 complex subunit zeta-1;(source:Araport11)
AT3G15190	2773.54	3474.41	3253.35	1.2527	1.173	chloroplast 30S ribosomal protein S20;(source:Araport11)
AT3G15290	249.998	301.478	300.11	1.20592	1.20045	3-hydroxyacyl-CoA dehydrogenase family protein;(source:Araport11)
AT3G15360	5420.85	6679.91	6785.86	1.23226	1.25181	encodes a prokaryotic thioredoxin The mRNA is cell-to-cell mobile.
AT3G15410	667.297	758.943	674.149	1.13734	1.01027	Leucine-rich repeat (LRR) family protein;(source:Araport11)
AT3G15450	274.492	629.389	354.543	2.29292	1.29163	aluminum induced protein with YGL and LRDR motifs;(source:Araport11)
AT3G15480	664.68	805.229	735.075	1.21145	1.10591	fiber (DUF1218);(source:Araport11)
AT3G15520	833.478	1003.8	861.68	1.20435	1.03384	Cyclophilin-like peptidyl-prolyl cis-trans isomerase family protein;(source:Araport11)
AT3G15530	302.533	367.223	551.829	1.21383	1.82403	S-adenosyl-L-methionine-dependent methyltransferases superfamily protein;(source:Araport11)
AT3G15540	90.2191	130.897	123.631	1.45088	1.37034	Primary auxin-responsive gene. Involved in the regulation stamen filaments development.
AT3G15570	203.446	442.115	301.781	2.17313	1.48335	Phototropic-responsive NPH3 family protein;(source:Araport11)
AT3G15690	1110.43	1291.59	1153.87	1.16314	1.03912	Single hybrid motif superfamily protein;(source:Araport11)
AT3G15730	8395.49	9009.48	9567.18	1.07313	1.13956	Encodes phospholipase D alpha 1 (PLD alpha 1). Positive regulator of abscisic acid (ABA) mediated stomatal movements. PLD alpha 1 plays an important role in seed deterioration and aging in Arabidopsis. The mRNA is cell-to-cell mobile.
AT3G15840	4496.81	6035.57	5953.51	1.34219	1.32394	Encodes a chloroplast-targeted protein localized in the stroma that is a novel component essential for NDH-mediated non-photochemical reduction of the plastoquinone pool in chlororespiratory electron transport.
AT3G15940	465.087	605.71	501.237	1.30236	1.07773	UDP-Glycosyltransferase superfamily protein;(source:Araport11)
AT3G16000	2458.47	3176.68	2809.92	1.29213	1.14295	encodes a DNA-binding protein that binds to plastid DNA non-specifically and is associated with nucleoids and thylakoid membranes. The expression of the gene is correlated with the development of thylakoid membranes.
AT3G16060	1175.37	1314.01	1234.97	1.11795	1.05071	ATP binding microtubule motor family protein;(source:Araport11)
AT3G16100	585.437	681.053	630.687	1.16333	1.07729	RAB GTPase homolog G3C;(source:Araport11)
AT3G16240	7808.86	9115.32	6557.23	1.16731	0.839717	Delta tonoplast intrinsic protein, functions as a water channel and ammonium (NH3) transporter. Highly expressed in flower, shoot, and stem. Expression shows diurnal regulation and is induced by ammonium (NH3). Protein localized to vacuolar membrane. The mRNA is cell-to-cell mobile.
AT3G16250	935.143	1188.5	1042.68	1.27093	1.115	encodes a novel subunit of the chloroplast NAD(P)H dehydrogenase complex, involved in cyclic electron flow around photosystem I to produce ATP. Contains a 4Fe-4S cluster.
AT3G16290	1496.09	1781.7	1552.83	1.19091	1.03793	AAA-type ATPase family protein;(source:Araport11)
AT3G16320	37.8141	58.5169	52.0551	1.54749	1.37661	Subunit in the anaphase-promoting complex. Role in gametogenesis, control of mitotic progression and cell differentiation during the entire life cycle.
AT3G16340	284.221	341.447	296.476	1.20134	1.04312	Encodes a p-coumaryl alcohol exporter involved in lignin biosynthesis.
AT3G16370	6484.13	7829.21	5199.44	1.20744	0.801872	GDSL-motif esterase/acyltransferase/lipase. Enzyme group with broad substrate specificity that may catalyze acyltransfer or hydrolase reactions with lipid and non-lipid substrates. The mRNA is cell-to-cell mobile.
AT3G16400	448.93	664	758.785	1.47907	1.69021	Encodes a nitrile-specifier protein NSP1 responsible for constitutive and herbivore-induced simple nitrile formation in rosette leaves. NSP1 is one out of five (At3g16400/NSP1, At2g33070/NSP2, At3g16390/NSP3, At3g16410/NSP4 and At5g48180/NSP5) A. thaliana epithiospecifier protein (ESP) homologues that promote simple nitrile, but not epithionitrile or thiocyanate formation. The mRNA is cell-to-cel…
AT3G16420	361.639	444.681	550.283	1.22963	1.52164	The PBP1(PYK10-binding protein 1) assists the PYK10 (beta-glucosidase complex) in its activity and may act like a molecular chaperone that facilitates the correct polymerization of PYK10, when tissues are damaged and subcellular structures are destroyed by pests. The mRNA is cell-to-cell mobile.
AT3G16460	123.393	169.123	279.422	1.3706	2.26448	Mannose-binding lectin superfamily protein;(source:Araport11)
AT3G16470	1034.13	1292.29	2099.37	1.24964	2.03008	Encodes a JA-responsive gene that coordinates with GRP7 in shaping plant development through the regulation of RNA processing in Arabidopsis. AtJAC1 interacts with RNA binding protein GRP7 specifically in the cytoplasm to regulate its nucleocytoplasmic distribution.
AT3G16520	3445.85	4213.26	3280.47	1.22271	0.952006	UDP-glucosyl transferase 88A1;(source:Araport11)
AT3G16630	1471.26	1625.19	1529.33	1.10462	1.03947	Kinesin-13A localized to entire Golgi stacks. Involved in trichome development.
AT3G16690	30.6687	63.5008	53.59	2.07054	1.74738	Nodulin MtN3 family protein;(source:Araport11)
AT3G16800	698.315	947.885	845.382	1.35739	1.2106	EGR3 functions as a negative regulator of plant growth with prominent effect on plant growth during drought stress, EGR3 regulates microtubule organization and likely affects additional cytoskeleton and trafficking processes along the plasma membrane.
AT3G16850	2066.95	2576.19	2203.55	1.24637	1.06609	Pectin lyase-like superfamily protein;(source:Araport11)
AT3G16950	437.705	519.264	380.293	1.18633	0.868832	encodes a plastid lipoamide dehydrogenase, subunit of the pyruvate dehydrogenase complex which provides acetyl-CoA for de novo fatty acid biosynthesis. The gene is highly expressed in developing seeds.
AT3G17020	1064.18	1183.89	1263.68	1.11249	1.18747	Adenine nucleotide alpha hydrolases-like superfamily protein;(source:Araport11)
AT3G17070	406.88	538.291	486.591	1.32297	1.19591	Peroxidase family protein;(source:Araport11)
AT3G17090	703.296	767.841	745.693	1.09178	1.06028	Protein phosphatase 2C family protein;(source:Araport11)
AT3G17100	710.023	859.469	754.618	1.21048	1.06281	sequence-specific DNA binding transcription factor;(source:Araport11)
AT3G17120	322.926	512.208	633.672	1.58615	1.96228	transmembrane protein;(source:Araport11)
AT3G17130	70.2596	104.548	178.625	1.48803	2.54235	Plant invertase/pectin methylesterase inhibitor superfamily protein;(source:Araport11)
AT3G17350	81.1896	130.747	98.6744	1.61039	1.21536	wall-associated receptor kinase carboxy-terminal protein;(source:Araport11)
AT3G17360	59.2613	81.9563	58.3293	1.38296	0.984273	PHRAGMOPLAST ORIENTING KINESIN 1 is one of the two Arabidopsis homologs isolated in yeast two-hybrid screen for interaction partners of maize gene TANGLED1 (TAN1). Based on sequence homology in their motor domains, POK1 and POK2 belong to the kinesin-12 class which also includes the well-characterized group of phragmoplast-associated kinesins AtPAKRPs. Both kinesins are composed of an N-terminal …
AT3G17430	349.217	413.463	370.302	1.18397	1.06038	Nucleotide/sugar transporter family protein The mRNA is cell-to-cell mobile.
AT3G17470	952.088	1057.4	1067.96	1.11061	1.1217	Ca2+-activated RelA/spot-like protein;(source:Araport11)
AT3G17510	6952.62	8071.81	6772.79	1.16097	0.974135	Encodes a CBL-interacting protein kinase. Specifically interacts with ECT1 and ECT2.
AT3G17640	307.795	364.694	217.2	1.18486	0.705665	Leucine-rich repeat (LRR) family protein;(source:Araport11)
AT3G17850	1932.43	2109.45	2214.85	1.0916	1.14615	Protein kinase superfamily protein;(source:Araport11)
AT3G17860	487.761	685.97	707.173	1.40637	1.44984	JAZs are direct targets of the SCFCOI1 E3 ubiquitin-ligase and JA treatment induces their proteasome-mediated degradation. Furthermore, JAI3 negatively regulates the key transcriptional activator of JA responses, AtMYC2. The C-terminal portion of JAZ3, including the Jas domain, appears to be important for JAZ3-COI1 binding in the presence of coronatine.
AT3G18000	163.596	241.242	181.23	1.47462	1.10779	Arabidopsis thaliana N-methyltransferase-like protein mRNA. Reduce transmission through pollen.
AT3G18035	936.796	1116.64	1092.1	1.19197	1.16578	A linker histone like protein
AT3G18040	367.835	434.606	379.428	1.18152	1.03152	Encodes a protein with similarity to MAP kinases (MAPK9).Expressed preferentially in guard cells and appears to be involved in reactive oxygen species mediated ABA signaling.
AT3G18050	743.279	1348.7	1035.27	1.81453	1.39284	GPI-anchored protein;(source:Araport11)
AT3G18060	1753.51	1933.97	1894.42	1.10291	1.08036	transducin family protein / WD-40 repeat family protein;(source:Araport11)
AT3G18070	16.8793	28.1256	19.3011	1.66628	1.14348	beta glucosidase 43;(source:Araport11)
AT3G18080	548.614	1226.73	927.392	2.23604	1.69043	B-S glucosidase 44;(source:Araport11)
AT3G18090	149.434	194.263	157.154	1.29999	1.05166	Encodes a subunit of RNA polymerase IV (aka RNA polymerase D). NRPD2b is closely related to NRPD2a, but has lower levels of transcription and does not affect endogenous siRNA when mutated.
AT3G18210	427.04	482.51	422.842	1.12989	0.990169	2-oxoglutarate (2OG) and Fe(II)-dependent oxygenase superfamily protein;(source:Araport11)
AT3G18215	312.12	374.299	317.97	1.19922	1.01874	transmembrane protein, putative (Protein of unknown function, DUF599);(source:Araport11)
AT3G18290	12971.6	14300.2	15102	1.10242	1.16423	Encodes BRUTUS (BTS), a putative E3 ligase protein with metal ion binding and DNA binding domains, which negatively regulates the response to iron deficiency. The mRNA is cell-to-cell mobile.
AT3G18350	306.208	369.315	391.635	1.20609	1.27898	heat-inducible transcription repressor (DUF639);(source:Araport11)
AT3G18390	3613.95	4101.39	3858.41	1.13488	1.06764	CRS1 / YhbY (CRM) domain-containing protein;(source:Araport11)
AT3G18430	332.619	405.418	371.276	1.21886	1.11622	Calcium-binding EF-hand family protein;(source:Araport11)
AT3G18440	295.255	389.157	398.566	1.31804	1.34991	Belongs to the aluminum-activated malate transporter family. Encodes a vacuolar malate channel. Expressed in all parts of plants. Almost exclusively expressed in mesophyll cells of leaves. The mRNA is cell-to-cell mobile.
AT3G18480	779.852	860.726	824.068	1.1037	1.0567	This gene is predicted to encode a protein that functions as a Golgi apparatus structural component, known as a golgin in mammals and yeast. A fluorescently-tagged version of CASP co-localizes with Golgi markers, and this localization appears to require the C-terminal (565?689aa) portion of the protein. The protein is inserted into a membrane in a type II orientation.
AT3G18660	12.7566	22.754	18.2306	1.78371	1.42911	Plants expressing an RNAi construct specifically targeting PGSIP1 was shown to have a dramatically reduced amount of starch. Encodes a glucuronyltransferase responsible for the addition of GlcA residues onto xylan and for secondary wall deposition.
AT3G18680	1395.82	1569.09	1446.49	1.12414	1.0363	Amino acid kinase family protein;(source:Araport11)
AT3G18730	41.2438	69.9762	46.7285	1.69665	1.13298	Encodes a protein with an important role in cell division control and plant morphogenesis and may also play a role in genome maintenance. May be involved in mitosis through interaction with TSA1. In cells synchronized for cell division, TSA1 and TSK relocalize to ends of spindle microtubules that are ahead of separating chromatids during metaphase and anaphase of mitosis.
AT3G18850	41.7493	81.732	83.978	1.95769	2.01148	lysophosphatidyl acyltransferase 5;(source:Araport11)
AT3G18890	5472.85	7267.34	6852.6	1.32789	1.25211	NAD(P)-binding Rossmann-fold superfamily protein;(source:Araport11)
AT3G18980	502.159	653.699	466.091	1.30178	0.928173	EIN2 targeting protein1;(source:Araport11)
AT3G19050	57.9263	79.2606	46.6889	1.3683	0.806005	PHRAGMOPLAST ORIENTING KINESIN 2 is one of the two Arabidopsis homologs isolated in yeast two-hybrid screen for interaction partners of maize gene TANGLED1 (TAN1). Based on sequence homology in their motor domains, POK1 and POK2 belong to the kinesin-12 class which also includes the well-characterized group of phragmoplast-associated kinesins AtPAKRPs. Both kinesins are composed of an N-terminal …
AT3G19170	12909	13921.7	14583.5	1.07845	1.12972	Zinc metalloprotease pitrilysin subfamily A. Signal peptide degrading enzyme targeted to mitochondria and chloroplasts. Expressed only in siliques and flowers
AT3G19180	229.97	326.484	281.151	1.41968	1.22256	Encodes a chloroplast division factor located in the plastid inner envelope with its N-terminus exposed to the stroma. PARC6 influences FtsZ assembly and is required for recruitment of PDV1 during chloroplast division.
AT3G19340	1168.81	1336.24	1377.72	1.14325	1.17874	aminopeptidase (DUF3754);(source:Araport11)
AT3G19370	704.27	861.846	776.987	1.22374	1.10325	filament-like protein (DUF869);(source:Araport11)
AT3G19400	330.135	431.888	367.135	1.30821	1.11207	Cysteine proteinases superfamily protein;(source:Araport11)
AT3G19420	2462.11	2630.14	2611.91	1.06824	1.06084	Encodes a phosphatase with low in vitro tyrosine phosphatase activity that is capable of dephosphorylating in vitro the 3'phosphate group of PI3P, PI(3,4)P2, and PI(3,5)P2 and may be an effector of lipid signaling. The mRNA is cell-to-cell mobile.
AT3G19460	319.445	375.383	409.725	1.17511	1.28262	Reticulon family protein;(source:Araport11)
AT3G19480	1571.55	1777.61	1789.31	1.13112	1.13857	D-3-phosphoglycerate dehydrogenase;(source:Araport11)
AT3G19490	690.101	788.326	709.789	1.14233	1.02853	member of Na+/H+ antiporter-Putative family
AT3G19520	569.484	643.105	612.082	1.12928	1.0748	hypothetical protein (DUF626);(source:Araport11)
AT3G19553	664.463	932.989	748.173	1.40413	1.12598	Encodes POLYAMINE UPTAKE TRANSPORTER 5, an amino acid permease family protein.
AT3G19590	99.4466	133.241	112.675	1.33983	1.13302	Encodes a protein that may have a role in the spindle assembly checkpoint.
AT3G19720	3894.06	4716.3	4435.18	1.21115	1.13896	Encodes a novel chloroplast division protein. Mutants of exhibit defects in chloroplast constriction, have enlarged, dumbbell-shaped chloroplasts. The ARC5 gene product shares similarity with the dynamin family of GTPases, which mediate endocytosis, mitochondrial division, and other organellar fission and fusion events in eukaryotes. Phylogenetic analysis showed that ARC5 is related to a group of…
AT3G19820	1568.91	2232.13	1961.48	1.42273	1.25022	Involved in the conversion of the early brassinosteroid precursor 24-methylenecholesterol to campesterol. Brassinosteroids affect cellular elongation. Mutants have dwarf phenotype. DWF1 is a Ca2+-dependent calmodulin-binding protein.
AT3G19850	590.248	901.052	671.678	1.52657	1.13796	Phototropic-responsive NPH3 family protein;(source:Araport11)
AT3G20015	29.1454	50.5673	30.4068	1.735	1.04328	Eukaryotic aspartyl protease family protein;(source:Araport11)
AT3G20150	18.5403	36.3919	31.3882	1.96285	1.69297	Kinesin motor family protein;(source:Araport11)
AT3G20230	724.754	886.525	795.199	1.22321	1.0972	Ribosomal L18p/L5e family protein;(source:Araport11)
AT3G20260	16.162	33.0496	23.5188	2.04489	1.45519	DUF1666 family protein (DUF1666);(source:Araport11)
AT3G20290	1145.92	1295.48	1237.52	1.13052	1.07994	Encodes AtEHD1, one of the Arabidopsis Eps15 homology domain proteins involved in endocytosis (AtEHD2, At4g05520).
AT3G20350	141.974	198.239	138.627	1.3963	0.976426	actin cytoskeleton-regulatory complex pan-like protein;(source:Araport11)
AT3G20390	1661.42	1837.92	1878.63	1.10624	1.13074	Encodes a plastidial RidA (Reactive Intermediate Deaminase A) homolog that hydrolyzes the enamines/imines formed by Thr dehydratase from Ser or Thr.
AT3G20680	491.098	610.552	439.598	1.24324	0.895133	plant/protein (DUF1995);(source:Araport11)
AT3G20770	3381.69	3629.35	3561.85	1.07324	1.05327	Encodes EIN3 (ethylene-insensitive3), a nuclear transcription factor that initiates downstream transcriptional cascades for ethylene responses. EIN3 interacts with MYC2, MYC3 and MYC4 to inhibit jasmonate-induced expression of wound-responsive genes and herbivory-inducible genes, and plant defense against generalist herbivores.
AT3G20780	146.668	185.297	176.447	1.26338	1.20303	Encodes putative eukaryotic homolog of archaebacterial topoisomerase VI subunit B, TOP6B. Is essential for endoreduplication and is involved in cell expansion and cell proliferation. The hlq (harlequin) dwarf mutant has fewer root hair and leaf trichome. It has abnormal epidermal cell and accumulates callose.
AT3G20790	560.422	663.139	596.579	1.18328	1.06452	NAD(P)-binding Rossmann-fold superfamily protein;(source:Araport11)
AT3G20820	3020.68	3600.33	2906.6	1.19189	0.962234	Leucine-rich repeat (LRR) family protein;(source:Araport11)
AT3G20830	134.828	172.003	203.088	1.27573	1.50628	AGC (cAMP-dependent, cGMP-dependent and protein kinase C) kinase family protein;(source:Araport11)
AT3G20930	706.386	807.317	751.156	1.14288	1.06338	Encodes a unique protein that is both a member of the RIP (RNA-editing interacting protein) family and the RNA recognition motif (RRM)-containing family. It controls the editing extent of 62% of the plastid Cs targeted for editing in Arabidopsis.
AT3G21060	235.829	285.059	280.621	1.20875	1.18993	Encodes a structural core component of a COMPASS-like H3K4 histone methylation complex that is also involved in the timing of the floral transition.
AT3G21070	442.884	501.082	580.787	1.13141	1.31137	Encodes a protein with NAD(H) kinase activity.
AT3G21190	426.687	550.808	526.127	1.29089	1.23305	O-fucosyltransferase family protein;(source:Araport11)
AT3G21200	1434.67	1612.7	1513.21	1.12409	1.05475	Encodes a soluble glutamyl-tRNA reductase (GluTR) binding protein that forms a ternary complex with FLU and GluTR.
AT3G21210	0.592257	8.68619	5.5834	14.6662	9.42733	zinc ion binding protein;(source:Araport11)
AT3G21260	267.052	333.899	294.331	1.25031	1.10215	Glycolipid transfer protein (GLTP) family protein;(source:Araport11)
AT3G21950	125.091	243.844	226.634	1.94932	1.81175	S-adenosyl-L-methionine-dependent methyltransferases superfamily protein;(source:Araport11)
AT3G22180	76.3312	107.004	114.313	1.40184	1.49759	DHHC-type zinc finger family protein;(source:Araport11)
AT3G22200	871.339	1062.25	1044.05	1.2191	1.19821	Genetically redundant with POP3;mediates pollen tube guidance. Double mutants are self sterile; gamma-aminobutyrate transaminase subunit precursor; nuclear gene for mitochondrial product. Encodes gamma-aminobutyrate transaminase that uses pyruvate instead of alpha-ketoglutarate as cosubstrate. Mutations in POP2/HER1 render roots resistant to the inhibitory growth effects of the volatile organic c…
AT3G22740	185.592	246.012	279.851	1.32555	1.50789	homocysteine S-methyltransferase (HMT3)
AT3G22760	23.1522	39.2357	27.0314	1.69468	1.16755	CXC domain containing TSO1-like protein 1. The gene is expressed in stamens, pollen mother cells, and immature ovules.
AT3G22780	494.363	627.091	469.01	1.26848	0.948716	putative DNA binding protein (tso1) mRNA, tso1-3 allele,
AT3G22790	38.7139	81.9046	61.371	2.11564	1.58525	Encodes a member of the NET superfamily of proteins that potentially couples different membranes to the actin cytoskeleton in plant cells. It binds filamentous actin and is localized to the plasma membrane and plasmodesmata.
AT3G22960	3299.5	3723.47	3171.72	1.12849	0.961271	encodes a chloroplast pyruvate kinase alpha subunit. Important for seed oil biosynthesis. Ubiquitously expressed, with significantly increased expression in maturing seeds. The mRNA is cell-to-cell mobile.
AT3G22970	3259.77	3560.93	3159.74	1.09239	0.969315	hypothetical protein (DUF506);(source:Araport11)
AT3G23050	3012.48	3426.03	3011.68	1.13728	0.999734	Transcription regulator acting as repressor of auxin-inducible gene expression. Plays role in the control of gravitropic growth and development in light-grown seedlings. Auxin induces the degradation of the protein in a dosage-dependent manner in a process mediated by AtRac1. Auxin induced the relocalization of the protein within the nucleus from a diffused nucleoplasmic pattern to a discrete par…
AT3G23080	644.493	1121.52	1007.4	1.74016	1.56309	Polyketide cyclase/dehydrase and lipid transport superfamily protein;(source:Araport11)
AT3G23090	93.6025	134.251	123.173	1.43426	1.31592	TPX2 (targeting protein for Xklp2) protein family;(source:Araport11)
AT3G23340	400.294	501.456	508.082	1.25272	1.26927	casein kinase I-like 10;(source:Araport11)
AT3G23400	9121.02	10286.4	11410.8	1.12777	1.25104	Encodes FIBRILLIN 4 (FIB4). The fibrillins are a large family of chloroplast proteins that have been linked with stress tolerance and disease resistance. FIBRILLIN 4 is required for plastoglobule development and stress resistance.
AT3G23480	515.838	695.121	596.364	1.34756	1.15611	Cyclopropane-fatty-acyl-phospholipid synthase;(source:Araport11)
AT3G23530	2134.7	2400.55	2012.39	1.12454	0.942701	Cyclopropane-fatty-acyl-phospholipid synthase;(source:Araport11)
AT3G23640	1989.84	2200.28	2051.11	1.10576	1.03079	heteroglycan glucosidase 1;(source:Araport11)
AT3G23690	537.589	668.775	618.298	1.24403	1.15013	basic helix-loop-helix (bHLH) DNA-binding superfamily protein;(source:Araport11)
AT3G23700	4685.92	5068.99	4622.83	1.08175	0.986537	Encodes a chloroplast-localized S1 domain-containing protein with RNA chaperone activity that affects the splicing and processing of chloroplast transcripts and plays a role in Arabidopsis seedling growth in the presence of ABA.
AT3G23810	2452.4	3179.95	2591.5	1.29667	1.05672	S-adenosyl-l-homocysteine (SAH) hydrolase 2;(source:Araport11)
AT3G23820	5453.81	6039.68	5657.61	1.10743	1.03737	Encodes a UDP-D-glucuronate 4-epimerase involved in pectin biosynthesis in the cell wall and affects cell wall integrity and immunity to fungi and bacteria. The mRNA is cell-to-cell mobile.
AT3G23840	113.128	154.665	180.833	1.36716	1.59848	HXXXD-type acyl-transferase family protein;(source:Araport11)
AT3G23890	34.9153	68.2117	53.0223	1.95364	1.5186	Encodes a topoisomerase II that is highly expressed in young seedlings. The protein is localized in the nucleus and gene expression levels are increased in proliferative tissues.
AT3G24315	292.009	345.225	310.307	1.18224	1.06266	Sec20 family protein;(source:Araport11)
AT3G24430	3605.78	4175.47	3835.43	1.15799	1.06369	Encodes chloroplast protein HCF101 (high chlorophyll fluorescence 101). Serves as a chloroplast scaffold protein that specifically assembles [4Fe-4S] clusters and transfers them to the chloroplast membrane and soluble target proteins.
AT3G24500	745.124	1030.71	16849.5	1.38327	22.613	One of three genes in A. thaliana encoding multiprotein bridging factor 1, a highly conserved transcriptional coactivator. May serve as a bridging factor between a bZIP factor and TBP. Its expression is specifically elevated in response to pathogen infection, salinity, drought, heat, hydrogen peroxide, and application of abscisic acid or salicylic acid. Constitutive expression enhances the tolera…
AT3G24515	16.287	30.4949	24.3018	1.87235	1.4921	ubiquitin-conjugating enzyme 37;(source:Araport11)
AT3G24590	850.524	982.375	962.954	1.15502	1.13219	Encodes a signal peptidase Plsp1 (plastidic type I signal peptidase 1). Required for thylakoid development. Functions in the maturation of the 75-kD component of the translocon at the outer envelope membrane of chloroplasts and oxygen evolving complex subunit 33 (OE33). Involved in the maturation of PsbO, plastocyanin and FtsH2/8. The mRNA is cell-to-cell mobile.
AT3G24630	53.5748	74.2028	43.2992	1.38503	0.808201	hypothetical protein;(source:Araport11)
AT3G24770	203.11	253.001	236.255	1.24563	1.16319	Belongs to a large gene family, called CLE for CLAVATA3/ESR-related, encoding small peptides with conserved carboxyl termini. The C-terminal 12 amino acid sequence of CLE41 is identical to that of a dodeca peptide (TDIF, tracheary element differentiation inhibitory factor) isolated from Arabidopsis and functions as a suppressor of plant stem cell differentiation. TDIF sequence is also identical t…
AT3G24780	11.0203	22.6629	24.988	2.05647	2.26745	Uncharacterized conserved protein UCP015417, vWA;(source:Araport11)
AT3G24800	329.84	385.699	359.671	1.16935	1.09044	Contains two ring finger domains and one ZZ domain. Week similarity to yeast Rad18p. Putative component of the N-end rule pathway (ubiquitin-dependent proteolysis).
AT3G24840	99.6536	128.658	123.188	1.29105	1.23616	Sec14p-like phosphatidylinositol transfer family protein;(source:Araport11)
AT3G25110	73.5585	106.307	109.662	1.44521	1.49082	Encodes a FatA acyl-ACP thioesterase
AT3G25140	1134	1257	1196.63	1.10846	1.05523	Quasimodo1, encodes a glycosyltransferase, involved in homogalacturonan biosynthesis; mutant shows cell adhesion defect and lower wall uronic acid content. The mRNA is cell-to-cell mobile.
AT3G25150	643.792	717.964	619.092	1.11521	0.961633	Nuclear transport factor 2 (NTF2) family protein with RNA binding (RRM-RBD-RNP motifs) domain-containing protein;(source:Araport11)
AT3G25500	991.838	1123.36	984.401	1.13261	0.992502	Poly-L-proline-containing (PLP) protein that form part of the signal-transduction cascade that leads to rearrangement of the actin cytoskeleton. AFH1 is a nonprocessive formin that moves from the barbered end to the side of an actin filament after the nucleation event.
AT3G25530	2208	2672.56	2355.11	1.2104	1.06663	Encodes gamma-hydroxybutyrate dehydrogenase (AtGHBDH). Contains a NADP-binding domain. GHBDH is proposed to function in oxidative stress tolerance.
AT3G25560	610.325	730.435	669.549	1.1968	1.09704	NSP-interacting kinase 2;(source:Araport11)
AT3G25570	314.44	378.503	369.732	1.20374	1.17584	Adenosylmethionine decarboxylase family protein;(source:Araport11)
AT3G25580	224.428	277.755	271.357	1.23761	1.2091	Thioredoxin superfamily protein;(source:Araport11)
AT3G25660	1749	2036.27	1885.99	1.16425	1.07833	Amidase family protein;(source:Araport11)
AT3G25670	118.262	185.283	151.872	1.56671	1.28419	Leucine-rich repeat (LRR) family protein;(source:Araport11)
AT3G25717	673.771	946.457	512.256	1.40472	0.760282	ROTUNDIFOLIA like 16;(source:Araport11)
AT3G25740	478.802	609.51	554.447	1.27299	1.15799	Encodes a plastid localized methionine aminopeptidase. Formerly called MAP1C, now called MAP1B.
AT3G25760	461.51	729.77	676.007	1.58127	1.46477	encodes allene oxide cyclase. One of four genes in Arabidopsis that encode this enzyme, which catalyzes an essential step in jasmonic acid biosynthesis. Gene expression is induced during senescence, a process that involves jasmonic acid signalling pathway. The mRNA is cell-to-cell mobile.
AT3G25770	497.377	1271.21	1141.57	2.55583	2.29517	Encodes allene oxide cyclase. One of four genes in Arabidopsis that encode this enzyme, which catalyzes an essential step in jasmonic acid biosynthesis. Gene expression is induced during senescence, a process that involves jasmonic acid signalling pathway. Note: Nomenclature for Arabidopsis allene oxide cyclase 2 (AOC2, AT3G25770) gene is based on Stenzel et al. 2003 Plant Molecular Biology 51:89…
AT3G25805	495.978	572.421	503.026	1.15413	1.01421	transmembrane protein;(source:Araport11)
AT3G25920	5865.79	7740.91	6914.34	1.31967	1.17876	encodes a plastid ribosomal protein CL15, a constituent of the large subunit of the ribosomal complex
AT3G25980	14.5681	33.9492	25.3424	2.33038	1.73958	Encodes MAD2 (MITOTIC ARREST-DEFICIENT 2). May have the spindle assembly checkpoint protein functions conserved from yeast to humans.
AT3G26060	3141.86	4361.52	4055.9	1.3882	1.29092	encodes periredoxin Q which decomposes peroxides and plays a role in the protection of the photosynthetic apparatus
AT3G26070	4392.13	5119.85	4852.96	1.16569	1.10492	Plastid-lipid associated protein PAP / fibrillin family protein;(source:Araport11)
AT3G26100	1629.03	1756.08	1662.86	1.07799	1.02077	Regulator of chromosome condensation (RCC1) family protein;(source:Araport11)
AT3G26180	1445.55	1805.54	1890.34	1.24903	1.3077	putative cytochrome P450
AT3G26280	2715.32	3284.76	3141.96	1.20971	1.15712	cytochrome P450 monooxygenase
AT3G26290	1414.3	2385.23	2263.36	1.68651	1.60034	putative cytochrome P450
AT3G26300	1129.31	1244.57	1347.7	1.10206	1.19339	putative cytochrome P450
AT3G26310	740.922	844.56	696.455	1.13988	0.939985	putative cytochrome P450
AT3G26380	682.451	785.088	783.762	1.15039	1.14845	Melibiase family protein;(source:Araport11)
AT3G26490	155.804	194.639	133.754	1.24925	0.858473	Phototropic-responsive NPH3 family protein;(source:Araport11)
AT3G26520	20337.9	23765.8	21240.2	1.16855	1.04437	gamma tonoplast intrinsic protein 2 (TIP2). expressed throughout the plant and transcript level is increased upon NaCl or ABA treatments. NaCl stress-sensitive yeast mutant strains exhibit more resistance to salt when expressing this protein.
AT3G26580	1951.5	2290.03	2328.16	1.17347	1.19301	Tetratricopeptide repeat (TPR)-like superfamily protein;(source:Araport11)
AT3G26650	74462.8	83580.6	74418.6	1.12245	0.999406	Encodes one of the two subunits forming the photosynthetic glyceraldehyde-3-phosphate dehydrogenase (GAPDH) and as such a constituent of the supramolecular complex with phosphoribulokinase (PRK) thought to be linked by a small peptide encoded by CP12-2. GapA-1 is coordinately expressed by light with PRK and CP12-2. The enzyme activity, tested in leaf protein extracts dropped significantly after e…
AT3G26740	1569.18	3949.96	3362.83	2.51721	2.14304	transcripts are differentially regulated at the level of mRNA stability at different times of day controlled by the circadian clock. mRNAs are targets of the mRNA degradation pathway mediated by the downstream (DST) instability determinant.
AT3G26890	1896.54	2133.42	2045.79	1.1249	1.0787	meiosis chromosome segregation family protein;(source:Araport11)
AT3G26932	350.403	448.878	507.387	1.28103	1.44801	dsRNA-binding protein 3;(source:Araport11)
AT3G26950	545.823	609.855	510.45	1.11731	0.935193	transmembrane protein;(source:Araport11)
AT3G27060	3834.4	4133.27	4023.42	1.07795	1.0493	Encodes one of the 3 ribonucleotide reductase (RNR) small subunit genes. TSO2 transcription occurs predominantly at the S-phase of the cell cycle and its expression pattern is consistent with its role in dNDP biosynthesis during DNA replication in actively dividing cells. Critical for cell cycle progression, DNA damage repair and plant development.
AT3G27160	3385.09	4425.01	4090.83	1.30721	1.20849	GHS1 encodes plastid ribosomal protein S21 The mRNA is cell-to-cell mobile.
AT3G27200	55.614	85.9636	52.0993	1.54572	0.936802	Cupredoxin superfamily protein;(source:Araport11)
AT3G27300	636.079	705.872	630.004	1.10972	0.99045	glucose-6-phosphate dehydrogenase 5;(source:Araport11)
AT3G27360	46.9546	69.8004	34.4599	1.48655	0.733899	Histone superfamily protein;(source:Araport11)
AT3G27420	100.05	129.735	117.704	1.2967	1.17645	bromodomain testis-specific protein;(source:Araport11)
AT3G27460	142.753	174.82	195.025	1.22463	1.36617	SGF29 tudor-like domain-containing protein;(source:Araport11)
AT3G27530	1109.64	1218.25	1194.38	1.09788	1.07637	This gene is predicted to encode a protein that functions as a Golgi apparatus structural component known as a golgin in mammals and yeast. A fluorescently-tagged version of GC6 co-localizes with Golgi markers, and this localization appears to be replicated using the C-terminal (225 aa) portion of the protein.
AT3G27690	15049.2	26441.6	22580.9	1.75701	1.50048	Encodes Lhcb2.4. Belongs to the Lhc super-gene family encodes the light-harvesting chlorophyll a/b-binding (LHC) proteins that constitute the antenna system of the photosynthetic apparatus. The mRNA is cell-to-cell mobile.
AT3G27770	962.214	1205.78	891.052	1.25313	0.926044	plant/protein;(source:Araport11)
AT3G27830	5612.78	6560.67	6309.64	1.16888	1.12416	50S ribosomal protein L12-A The mRNA is cell-to-cell mobile.
AT3G27870	248.06	329.126	340.687	1.3268	1.3734	ATPase E1-E2 type family protein / haloacid dehalogenase-like hydrolase family protein;(source:Araport11)
AT3G27925	4774.28	5075.7	4785.85	1.06313	1.00242	Encodes a DegP protease; nuclear gene encoding chloroplast-targeted protease that can degrade two lumenal proteins, plastocyanin and OE33, suggesting a role as a general-purpose protease in the thylakoid lumen. Involved in the degradation of D1 protein of PS II, hence participating in the repair of PS II damages caused by photoinhibition. The mRNA is cell-to-cell mobile.
AT3G28040	2380.38	2631.96	2016.77	1.10569	0.847247	Leucine-rich receptor-like protein kinase family protein;(source:Araport11)
AT3G28130	734.908	990.928	1054	1.34837	1.43419	nodulin MtN21-like transporter family protein
AT3G28180	647.884	935.656	1072.43	1.44417	1.65528	encodes a gene similar to cellulose synthase The mRNA is cell-to-cell mobile.
AT3G28220	863.473	1844.94	1956.46	2.13665	2.2658	TRAF-like family protein;(source:Araport11)
AT3G28460	458.256	541.322	497.856	1.18126	1.08641	methyltransferase;(source:Araport11)
AT3G28710	2222.43	2433.85	2319.75	1.09513	1.04379	ATPase, V0/A0 complex, subunit C/D;(source:Araport11)
AT3G28715	1323.96	1452.73	1384.36	1.09726	1.04562	ATPase, V0/A0 complex, subunit C/D;(source:Araport11)
AT3G28740	441.078	609.446	729.541	1.38172	1.65399	Encodes a member of the cytochrome p450 family. Expression is upregulated in response to cis-jasmonate treatment. Overexpression induces synthesis of volatile compounds that affect chemical ecology and insect interactions.
AT3G28760	304.286	388.696	389.825	1.2774	1.28111	3-dehydroquinate synthase;(source:Araport11)
AT3G28860	1248.67	1965.46	1630.09	1.57405	1.30546	Encodes a member of the ATP-binding cassette (ABC) transporter family that is involved in auxin transport and is involved in postembryonic organ separation. Also known as AtMDR11 and PGP19. Possibly regulates auxin-dependent responses by influencing basipetal auxin transport in the root. Acts upstream of phyA in regulating hypocotyl elongation and gravitropic response. Exerts nonredundant, partia…
AT3G29030	980.766	1279.13	1202.27	1.30421	1.22585	Encodes an expansin. Naming convention from the Expansin Working Group (Kende et al, 2004. Plant Mol Bio)
AT3G29160	1123.06	1224.41	1143.69	1.09025	1.01837	encodes a SNF1-related protein kinase that physically interacts with SCF subunit SKP1/ASK1 and 20S proteosome subunit PAD1. It has also been shown to interact with the WD protein PDL1.
AT3G29185	1200.62	1330.02	1163.86	1.10778	0.969377	glutamate NMDA receptor subunit epsilon-1, putative (DUF3598);(source:Araport11)
AT3G29320	967.715	1933.32	1729.39	1.99782	1.78708	Encodes a plastidic alpha-glucan phosphorylase. In vitro, the enzyme has a preference for maltooligosaccharides, such as maltoheptaose. The mRNA is cell-to-cell mobile.
AT3G29330	45.1026	65.0264	54.985	1.44175	1.21911	zinc finger RNA-binding-like protein;(source:Araport11)
AT3G29350	837.983	956.682	902.393	1.14165	1.07686	Encodes AHP2, one of the six Arabidopsis thaliana histidine phosphotransfer proteins (AHPs). AHPs function in His-to-Asp phosphorelay signal transduction and as redundant positive regulators of cytokinin signaling. Members of the AHP gene family include: AT3G21510 (AHP1), AT3G29350 (AHP2), AT5G39340 (AHP3), AT3G16360 (AHP4), AT1G03430 (AHP5) and AT1G80100 (AHP6).
AT3G29590	5.76172	36.6333	1.37423	6.35806	0.23851	At3g29590 (At5MAT) encodes a malonyl-CoA:anthocyanidin 5-O-glucoside-6-O-malonyltransferase that is coordinately expressed with a epistatic 5-O-anthocyanidin glucosyltransferase (At4g14090). The enzyme is involved in the malonylation of anthocyanins in Arabidopsis.
AT3G29670	326.083	397.804	366.348	1.21995	1.12348	Encodes a malonyltransferase that may play a role in phenolic xenobiotic detoxification. The mRNA is cell-to-cell mobile.
AT3G30300	1066.31	1230.87	1183	1.15433	1.10944	O-fucosyltransferase family protein;(source:Araport11)
AT3G32930	1253.41	1505.8	1280.89	1.20136	1.02193	Protein of unknown function. Locus is correlated with bacterial hypersensitive response, expression is reduced after injection with avrRpm1.
AT3G32980	55.5306	82.3758	53.0392	1.48343	0.955134	Peroxidase superfamily protein;(source:Araport11)
AT3G42050	4967.3	5355.7	5262.06	1.07819	1.05934	vacuolar ATP synthase subunit H family protein;(source:Araport11)
AT3G42170	713.579	821.741	727.295	1.15158	1.01922	transposase-like gene with conserved domains from the family of hAT transposases that includes hobo from Drosophila melanogaster, Activator (Ac) from maize, and Tam3 from snapdragon but lacks several amino acids known to be essential for Ac transposition5. The DAYSLEEPER gene lacks 8 bp duplications and TIRs (a common feature of transcriptionally silent hAT transposases), however, DAYSLEEPER expr…
AT3G43270	218.96	265.399	258.463	1.21209	1.18041	Plant invertase/pectin methylesterase inhibitor superfamily;(source:Araport11)
AT3G43540	1600.79	1746.71	1628.81	1.09116	1.01751	initiation factor 4F subunit (DUF1350);(source:Araport11)
AT3G43610	495.699	612.536	479.987	1.2357	0.968303	Spc97 / Spc98 family of spindle pole body (SBP) component;(source:Araport11)
AT3G43720	672.43	830.837	594.92	1.23557	0.884732	Bifunctional inhibitor/lipid-transfer protein/seed storage 2S albumin superfamily protein;(source:Araport11)
AT3G43920	181.04	222.187	201.609	1.22728	1.11362	Encodes a ribonuclease III family protein that is required for endogenous RDR2-dependent siRNA (but not miRNA) formation.
AT3G44160	234.784	309.098	263.793	1.31652	1.12356	Encodes a chloroplast-localized Omp85 family member. Members of this family chaperone the membrane insertion of beta-barrel-shaped outer membrane proteins in bacteria, mitochondria and probably chloroplasts and facilitate the transfer of nuclear-encoded cytosolically synthesized preproteins across the outer envelope of chloroplasts.
AT3G44610	184.619	227.39	248.712	1.23167	1.34716	Protein kinase superfamily protein;(source:Araport11)
AT3G44620	1052.75	1197.97	1182.44	1.13795	1.12319	protein-tyrosine phosphatase;(source:Araport11)
AT3G44730	56.5986	98.9981	74.6367	1.74913	1.3187	kinesin-like protein 1;(source:Araport11)
AT3G44820	322.963	378.475	330.238	1.17188	1.02252	Phototropic-responsive NPH3 family protein;(source:Araport11)
AT3G44860	910.182	1350.75	1363.68	1.48405	1.49825	Encodes a farnesoic acid carboxyl-O-methyltransferase. The mRNA is cell-to-cell mobile.
AT3G44890	3159.95	4174.15	3579.17	1.32095	1.13267	Plastid ribosomal protein CL9 The mRNA is cell-to-cell mobile.
AT3G44960	5.22271	17.1527	6.71508	3.28426	1.28575	shugoshin;(source:Araport11)
AT3G44990	1361.17	1927.09	1674.25	1.41576	1.23001	Encodes a xyloglucan endotransglycosylase/hydrolase. Protein sequence and phylogenetic analysis indicates that this enzyme resides in Group III-A of the XTH family, with high similarity to Tropaeolum majus (nasturtium) xyloglucanase 1 (TmNXG1).Enzyme kinetic analysis indicates predominant xyloglucan endo-hydrolase activity (EC 3.2.1.151) with only limited potential to act as a xyloglucan endo-tra…
AT3G45140	7321.6	14249.7	14528.8	1.94625	1.98438	Chloroplast lipoxygenase required for wound-induced jasmonic acid accumulation in Arabidopsis.Mutants are resistant to Staphylococcus aureus and accumulate salicylic acid upon infection. The mRNA is cell-to-cell mobile.
AT3G45160	346.882	420.558	352.895	1.2124	1.01733	Putative membrane lipoprotein;(source:Araport11)
AT3G45600	595.435	806.438	806.504	1.35437	1.35448	Member of TETRASPANIN family
AT3G45780	7509.06	10479.3	10080.6	1.39555	1.34246	Blue-light photoreceptor. Contains a light activated serine-threonine kinase domain and LOV1 and LOV2 repeats. Mutants are defective in blue-light response. Mediates blue light-induced growth enhancements. PHOT1 and PHOT2 mediate blue light-dependent activation of the plasma membrane H+-ATPase in guard cell protoplasts. PHOT1 undergoes blue-light-dependent autophosphorylation. At least eight phos…
AT3G45850	687.631	1008.98	798.252	1.46733	1.16087	P-loop containing nucleoside triphosphate hydrolases superfamily protein;(source:Araport11)
AT3G45980	474.868	621.891	401.679	1.30961	0.845876	Encodes a histone 2B (H2B) protein. This protein can be ubiquitinated in planta, and this modification depends on the HUB1 and HUB2 E3 ubiquitin ligases as well as the UBC1 and UBC2 E2 ubiquitin conjugating enzymes. Lysine 146 appears to be the site of the ubiquitin addition.
AT3G46000	1098.72	1246.01	1221.66	1.13405	1.11189	Encodes depolymerizing factor 2.
AT3G46200	129.451	163.876	120.758	1.26593	0.932843	Encodes a GDP-d-mannose pyrophosphohydrolase that is involved in the regulation of GDP-d-Man levels affecting ammonium sensitivity via modulation of protein N-glycosylation in the roots.
AT3G46370	263.852	520.062	429.366	1.97104	1.6273	Leucine-rich repeat protein kinase family protein;(source:Araport11)
AT3G46490	66.3268	104.102	75.743	1.56953	1.14197	2-oxoglutarate (2OG) and Fe(II)-dependent oxygenase superfamily protein;(source:Araport11)
AT3G46780	19628.2	26933.7	25103.7	1.37219	1.27896	plastid transcriptionally active 16;(source:Araport11)
AT3G46970	1928.38	2702.6	2321.61	1.40149	1.20392	Encodes a cytosolic alpha-glucan phosphorylase. In vitro, the enzyme has a preference for branched polysaccharides, such as glycogen.
AT3G47000	676.022	788.298	778.651	1.16608	1.15181	Glycosyl hydrolase family protein;(source:Araport11)
AT3G47160	62.6423	148.017	125.448	2.36289	2.00261	RING/U-box superfamily protein;(source:Araport11)
AT3G47340	388.46	604.039	582.423	1.55496	1.49931	encodes a glutamine-dependent asparagine synthetase, the predicted ASN1 peptide contains a purF-type glutamine-binding domain, and is expressed predominantly in shoot tissues, where light has a negative effect on its mRNA accumulation. Expression is induced within 3 hours of dark treatment, in senescing leaves and treatment with exogenous photosynthesis inhibitor. Induction of gene expression was…
AT3G47470	134597	191188	173005	1.42044	1.28536	Encodes a chlorophyll a/b-binding protein that is more similar to the PSI Cab proteins than the PSII cab proteins. The predicted protein is about 20 amino acids shorter than most known Cab proteins.
AT3G47500	3399.02	3780.15	2959.67	1.11213	0.870743	Dof-type zinc finger domain-containing protein, identical to H-protein promoter binding factor-2a GI:3386546 from (Arabidopsis thaliana). Interacts with LKP2 and FKF1, but its overexpression does not change flowering time under short or long day conditions.
AT3G47560	529.448	758.046	760.153	1.43177	1.43575	alpha/beta-Hydrolases superfamily protein;(source:Araport11)
AT3G47620	676.313	806.376	732.49	1.19231	1.08306	Encodes a transcription factor AtTCP14 that regulates seed germination. AtTCP14 shows elevated expression level just prior to germination. AtTCP14 is predominantly expressed in the vascular tissue of the embryo, and affects gene expression in radicles in a non-cell-autonomous manner.
AT3G47675	209.682	271.385	208.895	1.29427	0.996249	ternary complex factor MIP1 leucine-zipper protein;(source:Araport11)
AT3G47730	854.752	966.755	1028.09	1.13104	1.2028	member of ATH subfamily
AT3G47800	241.149	290.31	219.254	1.20386	0.909205	Galactose mutarotase-like superfamily protein;(source:Araport11)
AT3G48000	5004.59	5999.9	6007.12	1.19888	1.20032	Encodes a putative (NAD+) aldehyde dehydrogenase.
AT3G48100	194.11	289.684	213.051	1.49237	1.09758	Encodes a transcription repressor that mediates a negative feedback loop in cytokinin signalling. ARR5 expression is upregulated by Class I KNOX genes. Arr5 protein is stabilized by cytokinin in a two-component phosphorelay.
AT3G48110	2161.15	2427.39	2196.84	1.12319	1.01651	glycine-tRNA ligase
AT3G48200	6554.21	7132.81	6359.63	1.08828	0.970311	transmembrane protein;(source:Araport11)
AT3G48260	21.5676	38.2337	26.9891	1.77274	1.25138	Encodes a member of the WNK family (9 members in all) of protein kinases, the structural design of which is clearly distinct from those of other known protein kinases, such as receptor-like kinases and mitogen-activated protein kinases.
AT3G48290	86.3498	118.496	107.856	1.37228	1.24906	putative cytochrome P450
AT3G48420	3110.71	4118.47	3898.16	1.32397	1.25314	Haloacid dehalogenase-like hydrolase (HAD) superfamily protein;(source:Araport11)
AT3G48530	854.265	963.268	975.035	1.1276	1.14137	SNF1-related protein kinase regulatory subunit gamma 1;(source:Araport11)
AT3G48550	39.881	63.639	44.9829	1.59572	1.12793	SHOOT GRAVITROPISM-like protein;(source:Araport11)
AT3G48610	840.352	960.439	870.465	1.1429	1.03583	non-specific phospholipase C6;(source:Araport11)
AT3G48670	250.86	308.462	260.648	1.22962	1.03902	Encodes IDN2 (INVOLVED IN DE NOVO 2), a double-stranded RNA-binding protein involved in de novo methylation and small interfering RNA (siRNA)-mediated maintenance methylation. IND2 is a component of the RNA-directed DNA methylation pathway.
AT3G48730	2063.33	2788.03	2334.52	1.35123	1.13143	glutamate-1-semialdehyde 2,1-aminomutase 2;(source:Araport11)
AT3G48870	1044.49	1159.22	1088.28	1.10985	1.04192	Encodes a nuclear encoded protein with similarity to Clpa regulatory subunit of CLP protease complex. The protein is localized to the chloroplast stroma. May function redundantly with TIC complex in chloroplast protein import.
AT3G48880	474.663	554.887	528.229	1.16901	1.11285	RNI-like superfamily protein;(source:Araport11)
AT3G48990	3233.01	3617	3679.73	1.11877	1.13818	Encodes an oxalyl-CoA synthetase and is required for oxalate degradation, for normal seed development, and for defense against an oxalate-producing fungal pathogen.
AT3G49140	1378.5	1662.9	1549.28	1.20631	1.12389	Pentatricopeptide repeat (PPR) superfamily protein;(source:Araport11)
AT3G49260	466.757	840.03	583.388	1.79972	1.24988	IQ-domain 21;(source:Araport11)
AT3G49290	372.96	486.633	447.663	1.30479	1.2003	One of four ABI-like proteins.
AT3G49390	386.927	441.426	411.57	1.14085	1.06369	RNA-binding protein, putative, RNA-binding protein RBP37, Arabidopsis thaliana, PIR:T04196.Member of a family of PAB2 domain containing proteins.
AT3G49500	535.907	622.031	553.444	1.16071	1.03272	Encodes RNA-dependent RNA polymerase. Involved in trans-acting siRNA and other siRNA biogenesis. Required for post-transcriptional gene silencing and natural virus resistance.Loss of function mutants produce ectopic megaspore mother cell and supernumary female gametophytes.
AT3G49551	2.94742	11.6623	10.2277	3.95678	3.47007	This gene encodes a small protein and has either evidence of transcription or purifying selection.
AT3G49590	477.572	567.307	617.354	1.1879	1.29269	Autophagy-related protein 13;(source:Araport11)
AT3G49650	179.384	277.593	244.53	1.54748	1.36316	P-loop containing nucleoside triphosphate hydrolases superfamily protein;(source:Araport11)
AT3G49670	1332.47	1622.07	1270.02	1.21734	0.95313	Encodes a CLAVATA1-related receptor kinase-like protein required for both shoot and flower meristem function. Very similar to BAM1,with more than 85% a.a. identity. It has a broad expression pattern and is involved in vascular strand development in the leaf, control of leaf shape, size and symmetry, male gametophyte development and ovule specification and function. Anthers of double mutants (bam1…
AT3G49680	2087.13	2507.61	2296	1.20146	1.10007	Encodes a chloroplast branched-chain amino acid aminotransferase. Complements the yeast leu/iso-leu/val auxotrophy mutant.
AT3G49790	320.158	376.349	421.499	1.17551	1.31653	Carbohydrate-binding protein;(source:Araport11)
AT3G49810	240.109	279.266	371.41	1.16308	1.54684	Encodes a protein with E3 ubiquitin ligase activity that is involved in negative regulation of salt stress tolerance during germination.
AT3G49870	1590.14	1791.95	1793.21	1.12692	1.12771	A member of ARF-like GTPase family. A thaliana has 21 members, in two subfamilies, ARF and ARF-like (ARL) GTPases.
AT3G49940	112.163	180.75	150.706	1.6115	1.34364	LOB domain-containing protein 38;(source:Araport11)
AT3G50010	0.592257	6.26915	5.27975	10.5852	8.91461	Cysteine/Histidine-rich C1 domain family protein;(source:Araport11)
AT3G50070	55.901	93.9214	80.1036	1.68014	1.43296	Encode CYCD3;3, a CYCD3 D-type cyclin. Important for determining cell number in developing lateral organs. Mediating cytokinin effects in apical growth and development.
AT3G50240	487.28	680.053	547.796	1.39561	1.12419	Encodes a kinesin-related protein.
AT3G50270	495.405	674.716	580.486	1.36195	1.17174	HXXXD-type acyl-transferase family protein;(source:Araport11)
AT3G50440	665.967	783.412	748.437	1.17635	1.12383	Encodes a protein shown to have methyl jasmonate esterase activity in vitro. This protein does not act on methyl IAA, MeSA, MeGA4, or MEGA9 in vitro.
AT3G50500	688.097	916.206	826.078	1.33151	1.20052	encodes a member of SNF1-related protein kinases (SnRK2) whose activity is activated by ionic (salt) and non-ionic (mannitol) osmotic stress. Enzyme involved in the ABA signaling during seed germination, dormancy and seedling growth.
AT3G50530	1457.83	1675.57	1565.06	1.14936	1.07355	CDPK-related kinase
AT3G50660	163.828	204.743	192.223	1.24974	1.17332	Encodes a 22&#945; hydroxylase whose reaction is a rate-limiting step in brassinosteroid biosynthetic pathway. The protein is a member of CYP90B gene family. CLM is an epi-allele with small, compressed rosette, reduced internode length, and reduced fertility, appears in selfed ddm mutant plants possibly due to loss of cytosine methylation. Transcripts accumulate in actively growing tissues, and G…
AT3G50685	2326.67	2740.12	2837.95	1.1777	1.21975	anti-muellerian hormone type-2 receptor;(source:Araport11)
AT3G50700	52.8367	93.7189	40.8291	1.77375	0.772741	zinc finger protein, similar to maize Indeterminate1 (ID1)
AT3G50740	389.154	493.574	431.918	1.26832	1.10989	UGT72E1 is an UDPG:coniferyl alcohol glucosyltransferase which specifically glucosylates sinapyl- and coniferyl aldehydes. The enzyme is thought to be involved in lignin metabolism.
AT3G50750	966.938	1140.58	750.799	1.17958	0.77647	BES1/BZR1 homolog 1;(source:Araport11)
AT3G50760	109.455	143.006	238.917	1.30653	2.18279	Encodes a protein with putative galacturonosyltransferase activity. The mRNA is cell-to-cell mobile.
AT3G50790	1108.83	1357.38	1210.92	1.22415	1.09207	esterase/lipase/thioesterase family protein;(source:Araport11)
AT3G50820	39301.7	48495	50173.9	1.23392	1.27664	Encodes a protein which is an extrinsic subunit of photosystem II and which has been proposed to play a central role in stabilization of the catalytic manganese cluster. In <i>Arabidopsis thaliana</i> the PsbO proteins are encoded by two genes: <i>psbO1</i> and <i>psbO2</i>. PsbO2 is the minor isoform in the wild-type. Mutants defective in this gene have been shown to be affected in the dephospho…
AT3G50840	750.737	1069.93	898.19	1.42518	1.19641	Phototropic-responsive NPH3 family protein;(source:Araport11)
AT3G50970	8.71376	19.9938	17.0735	2.29451	1.95937	Belongs to the dehydrin protein family, which contains highly conserved stretches of 7-17 residues that are repetitively scattered in their sequences, the K-, S-, Y- and lysine rich segments. LTI29 and LTI30 double overexpressors confer freeze tolerance. Located in membranes. mRNA upregulated by water deprivation and abscisic acid. The mRNA is cell-to-cell mobile.
AT3G51080	114.055	155.331	123.335	1.36189	1.08137	Encodes a member of the GATA factor family of zinc finger transcription factors.
AT3G51150	1533.65	1803.2	1748.22	1.17576	1.13991	ATP binding microtubule motor family protein;(source:Araport11)
AT3G51280	8.18399	19.6356	10.8547	2.39927	1.32633	Tetratricopeptide repeat (TPR)-like superfamily protein;(source:Araport11)
AT3G51310	1075.28	1214.11	1200.19	1.12912	1.11616	Homolog of yeast retromer subunit VPS35. Part of a retromer-like protein complex involved in endosome to lysosome protein transport.
AT3G51450	172.764	312.766	380.487	1.81036	2.20235	Calcium-dependent phosphotriesterase superfamily protein;(source:Araport11)
AT3G51480	171.732	221.868	192.502	1.29194	1.12095	member of Putative ligand-gated ion channel subunit family
AT3G51510	1673.33	2069.91	2231.67	1.237	1.33367	transmembrane protein;(source:Araport11)
AT3G51550	2346.58	2693.27	2972.29	1.14774	1.26665	Encodes a synergid-expressed, plasma-membrane localized receptor-like kinase that accumulates asymetrically in the synergid membrnane at the filiform apparatus and mediates male-female gametophyte interactions during pollen tube reception. Also involved in powdery mildew infection.
AT3G51760	47.5387	72.6869	74.5052	1.529	1.56725	hypothetical protein (DUF688);(source:Araport11)
AT3G51840	2733.72	3033.94	2966.18	1.10982	1.08503	Encodes a short-chain acyl-CoA oxidase, which catalyzes the first step of peroxisomal fatty acid beta-oxidation during early, post-germinative growth in oilseed species. Null mutants virtually lack short-chain acyl-CoA and are resistant to 2,4-dichlorophenoxybutyric acid, which is converted to the herbicide and auxin analogue 2,4-dichlorophenoxyacetic acid by beta-oxidation. Despite the almost co…
AT3G51950	6931.06	7497.35	7022.65	1.0817	1.01321	Zinc finger (CCCH-type) family protein / RNA recognition motif (RRM)-containing protein;(source:Araport11)
AT3G52050	426.749	498.52	477.24	1.16818	1.11832	5-3 exonuclease family protein;(source:Araport11)
AT3G52150	3610.33	4655.25	4019.56	1.28943	1.11335	RNA-binding (RRM/RBD/RNP motifs) family protein;(source:Araport11)
AT3G52180	354.262	581.402	518.202	1.64117	1.46277	Encodes a plant-specific glucan phosphatase that contains a noncatalytic carbohydrate-binding module as well as a dual specificity protein phosphatase domain. SEX4 can dephosphorylate C6- and C3-glucosyl residues on native starch grains and related maltodextrin compounds in vitro. This protein interacts with the plant SnRK AKIN11, binds starch, and is localized in the chloroplast. sex4 mutants ha…
AT3G52240	475.324	571.096	480.485	1.20149	1.01086	transcriptional regulator ATRX;(source:Araport11)
AT3G52290	404.708	505.148	450.323	1.24818	1.11271	IQ-domain 3;(source:Araport11)
AT3G52340	1492.81	1633.93	1507.31	1.09453	1.00971	sucrose-phosphatase (SPP2)
AT3G52370	439.984	579.427	602.639	1.31693	1.36968	FASCICLIN-like arabinogalactan protein 15 precursor;(source:Araport11)
AT3G52500	740.44	958.969	754.12	1.29513	1.01847	Eukaryotic aspartyl protease family protein;(source:Araport11)
AT3G52640	649.043	749.284	685.486	1.15445	1.05615	Encodes a gamma-secretase subunit. Associates with other subunits in intracellular membrane compartments.
AT3G52750	1276.71	1681.56	1459.23	1.3171	1.14296	Nuclear gene that encodes a plastidial division protein (FtsZ2-2). FtsZ2-2 is involved in chloroplast morphology and internal organisation in addition to participating in chloroplast partition
AT3G52840	2245.12	2739.64	2593.95	1.22027	1.15537	beta-galactosidase 2;(source:Araport11)
AT3G52870	1502.23	1830.56	1655.8	1.21857	1.10223	IQ calmodulin-binding motif family protein;(source:Araport11)
AT3G52890	469.57	567.766	544.298	1.20912	1.15914	KCBP-interacting protein kinase interacts specifically with the tail region of KCBP
AT3G52910	20.3564	34.4721	22.7799	1.69343	1.11905	Growth regulating factor encoding transcription activator. One of the nine members of a GRF gene family, containing nuclear targeting domain. Involved in leaf development and expressed in root, shoot and flower.
AT3G52940	307.255	357.781	318.975	1.16444	1.03815	Encodes a sterol C-14 reductase required for cell division and expansion and is involved in proper organization of the embryo.
AT3G52960	2161.71	2509.02	2634.29	1.16066	1.21861	Thioredoxin superfamily protein;(source:Araport11)
AT3G53030	279.457	361.686	306.148	1.29425	1.09551	Encodes a protein kinase SRPK4 that specifically targets Arabidopsis Ser/Arg-rich (SR) slicing factors involved in RNA metabolism. In vitro kinase assay showed that SRPK4 phosphorylates the SR protein RSp31.
AT3G53100	310.011	368.304	299.788	1.18803	0.967025	GDSL-motif esterase/acyltransferase/lipase. Enzyme group with broad substrate specificity that may catalyze acyltransfer or hydrolase reactions with lipid and non-lipid substrates.
AT3G53180	1127.05	1239.84	1194.56	1.10008	1.05991	Encodes a protein that is the product of a fusion gene with a C-terminal GSI like sequence and an N-terminal part sharing homology with nodulins. It self-assembles into oligomers and its expression is increased in response to flagellin treatment. The protein co-localizes with microtubules and binds gamma-tubulin. RNAi lines are affected in root morphogenesis.
[truncated: 2,840 more rows]
