# Supplementary material for: Systemic signaling during abiotic stress combination in plants
Source: Proc Natl Acad Sci U S A. 2020 May 29;117(24):13810–20. doi: 10.1073/pnas.2005077117 (PMC7306788; doi:10.1073/pnas.2005077117)
Supplement: Supplementary File [file pnas.2005077117.sd04.xlsx]

## Sheet: 4
Dataset 4. Transcripts significantly upregulated (p < 0.05) in local leaves subjected to high light when heat stress is applied to another local leaf (HL – HL&HS) for 2 and 8 min.
genes	control_counts	2min_counts	8min_counts	Fold change 2 min	Fold change 8 min	Gene_description
AT1G01080	1289.42	1542.24	1505.4	1.19607	1.1675	RNA-binding (RRM/RBD/RNP motifs) family protein;(source:Araport11)
AT1G01190	60.2097	88.8437	76.5034	1.47557	1.27062	member of CYP78A
AT1G01230	375.124	435.999	387.652	1.16228	1.0334	ORM1 is an ER localized orosomucoid-like protein involved in sphingolipid homeostasis.
AT1G01240	370.375	579.063	474.323	1.56345	1.28066	transmembrane protein;(source:Araport11)
AT1G01310	1.17989	11.4727	19.6686	9.72356	16.6698	CAP (Cysteine-rich secretory proteins, Antigen 5, and Pathogenesis-related 1 protein) superfamily protein;(source:Araport11)
AT1G01430	1599.19	2115.75	1716.9	1.32301	1.0736	Encodes a member of the TBL (TRICHOME BIREFRINGENCE-LIKE) gene family containing a plant-specific DUF231 (domain of unknown function) domain. TBL gene family has 46 members, two of which (TBR/AT5G06700 and TBL3/AT5G01360) have been shown to be involved in the synthesis and deposition of secondary wall cellulose, presumably by influencing the esterification state of pectic polymers. A nomenclature…
AT1G01470	897.935	1028.37	1197.85	1.14526	1.33401	Encodes late-embryogenesis abundant protein whose mRNA levels are induced in response to wounding and light stress. Might be involved in protection against desiccation.
AT1G01500	216.093	268.476	221.122	1.24241	1.02327	Erythronate-4-phosphate dehydrogenase family protein;(source:Araport11)
AT1G01570	20.2893	36.4535	29.7968	1.79668	1.46859	transferring glycosyl group transferase (DUF604);(source:Araport11)
AT1G01620	5270.45	5661.24	6099	1.07415	1.15721	a member of the plasma membrane intrinsic protein subfamily PIP1. localizes to the plasma membrane and exhibits water transport activity in Xenopus oocyte. expressed ubiquitously and protein level decreases slightly during leaf development.
AT1G01790	6481.71	7693.84	7608.99	1.18701	1.17392	Encodes a member of the cation/proton antiporters-2 antiporter superfamily, the K efflux antiporter KEA1 that is localized to the chloroplast envelope.
AT1G01860	203.147	240.771	232.673	1.18521	1.14535	dimethyladenosine transferase
AT1G01970	729.99	824.168	808.929	1.12901	1.10814	Tetratricopeptide repeat (TPR)-like superfamily protein;(source:Araport11)
AT1G02130	818.576	936.138	839.207	1.14362	1.0252	Belongs to the Rab1 GTPase subfamily. This small GTP-binding protein is required in ER to Golgi transportation.
AT1G02150	1851.62	2096.26	2054.76	1.13212	1.10971	Tetratricopeptide repeat (TPR)-like superfamily protein;(source:Araport11)
AT1G02205	4685.93	5643.23	5890.35	1.20429	1.25703	Expression of the CER1 gene associated with production of stem epicuticular wax and pollen fertility. Biochemical studies showed that cer1 mutants are blocked in the conversion of stem wax C30 aldehydes to C29 alkanes, and they also lack the secondary alcohols and ketones. These suggested the CER1 protein is an aldehyde decarbonylase, but the exact molecular function of this protein remains to be…
AT1G02280	854.798	939.041	1018.25	1.09855	1.19121	Encodes a GTP-binding GTP-ase. Component of the chloroplast protein import machinery. Required for import of POR B into plastids. Toc33 phosphorylation may not play an important role in vivo.
AT1G02300	203.782	267.872	223.309	1.3145	1.09582	Encodes a capase involved in stress induced cell death.
AT1G02340	425.084	628.343	530.695	1.47816	1.24845	Encodes a light-inducible, nuclear bHLH protein involved in phytochrome signaling. Mutants exhibit a long-hypocotyl phenotype only under far-red light but not under red light and are defective in other phytochrome A-related responses. Mutants also show blue light response defects. HFR1 interacts with COP1, co-localizes to the nuclear specks and is ubiquinated by COP1.
AT1G02580	2.32854	16.9811	2.6946	7.29259	1.15721	Encodes a putative transcription factor MEDEA (MEA) that negatively regulates seed development in the absence of fertilization. Mutations in this locus result in embryo lethality. MEA is a Polycomb group gene that is imprinted in the endosperm. The maternal allele is expressed and the paternal allele is silent. MEA is controlled by DEMETER (DME), a DNA glycosylase required to activate MEA express…
AT1G02660	72.7166	109.955	232.213	1.51211	3.1934	alpha/beta-Hydrolases superfamily protein;(source:Araport11)
AT1G02820	6048.35	7147.85	6579.54	1.18178	1.08782	Late embryogenesis abundant 3 (LEA3) family protein;(source:Araport11)
AT1G02950	26.6884	43.3617	42.6918	1.62474	1.59964	Encodes glutathione transferase belonging to the phi class of GSTs. Naming convention according to Wagner et al. (2002).
AT1G03000	711.858	795.374	717.753	1.11732	1.00828	Encodes an apparent ATPase similar to yeast and human protein required for peroxisomal biogenesis. May facilitate recycling of PEX5, the peroxisomal matrix protein receptor, and thereby promote peroxisomal matrix protein import.
AT1G03080	2646.81	3088.05	2690.99	1.16671	1.01669	kinase interacting (KIP1-like) family protein;(source:Araport11)
AT1G03130	18277.8	22390.5	20882.6	1.22501	1.14251	Encodes a protein predicted by sequence similarity with spinach PsaD to be photosystem I reaction center subunit II (PsaD2)
AT1G03160	1558.62	1735.78	1716.37	1.11366	1.10121	A new plant-specific member of the dynamin superfamily; defines a new protein class within the dynamin superfamily of membrane remodeling GTPases that regulates organization of the thylakoid network in plants. Targeted to chloroplasts and associated with thylakoid and envelope membranes as punctate structures. Knockout mutants have abnormalities in chloroplast and thylakoid morphology, including …
AT1G03220	378.888	522.841	530.969	1.37993	1.40139	Eukaryotic aspartyl protease family protein;(source:Araport11)
AT1G03250	548.21	615.698	567.939	1.1231	1.03599	R3H domain protein;(source:Araport11)
AT1G03310	1309.11	1795.32	1524.99	1.3714	1.16491	Encodes a protein with strong similarity to isoamylase (EC:3.2.1.68) however lacks critical residues known to be important for activity. Appears to co localize with ISA1 in the chloroplast isoamylase complex. Mutations in this gene cause the loss of detectable isoamylase activity and the disruption of normal starch structure. It has been postulated that AtISA2 interacts with AtISA1 to form the Is…
AT1G03380	2374.22	2688.59	2281.37	1.13241	0.960895	yeast autophagy 18 G-like protein;(source:Araport11)
AT1G03475	2609.17	2885.54	2957.64	1.10592	1.13356	Encodes coproporphyrinogen III oxidase, a key enzyme in the biosynthetic pathway of chlorophyll and heme, a tetrapyrrole pathway. Mutants express cytological and molecular markers associated with the defense responses, usually activated by pathogen infection.
AT1G03600	7335.85	8618.18	8657.11	1.1748	1.18011	PSB27 is a chloroplast lumen localized protein that is involved in adaptation to changes in light intensity.
AT1G03610	939.883	1124.73	1141.76	1.19667	1.21479	plant/protein (DUF789);(source:Araport11)
AT1G03630	5731.64	6750.08	6794.84	1.17769	1.1855	Encodes for a protein with protochlorophyllide oxidoreductase activity. The enzyme is NADPH- and light-dependent.
AT1G03680	5968.05	7263.01	7102.52	1.21698	1.19009	encodes a chloroplast thioredoxin similar to prokaryotic thioredoxins.
AT1G03930	1235	1412.61	1310.6	1.14382	1.06122	Phosphorylates serine, threonine, and tyrosine
AT1G04280	508.952	586.796	603.208	1.15295	1.1852	P-loop containing nucleoside triphosphate hydrolases superfamily protein;(source:Araport11)
AT1G04313	6.89187	17.9266	19.0042	2.60112	2.75749	None;(source:Araport11)
AT1G04350	4214.08	4518.46	3782.76	1.07223	0.897648	encodes a protein whose sequence is similar to 2-oxoglutarate-dependent dioxygenase
AT1G04400	1994.6	2214.77	2035.42	1.11039	1.02047	Blue light receptor mediating blue-light regulated cotyledon expansion and flowering time. Positive regulator of the flowering-time gene CONSTANS. This gene possesses a light-induced CNT2 N-terminal homodimerisation domain.Involved in blue-light induced stomatal opening. Involved in triggering chromatin decondensation. An 80-residue motif (NC80) is sufficient to confer CRY2's physiological functi…
AT1G04420	2022.93	2607.96	2530.18	1.2892	1.25075	NAD(P)-linked oxidoreductase superfamily protein;(source:Araport11)
AT1G04630	326.292	391.945	425.894	1.20121	1.30525	GRIM-19 protein;(source:Araport11)
AT1G04770	352.339	461.518	492.104	1.30987	1.39668	SDI2 is a member of a small family of TPR proteins in Arabidopsis. Like SDI1 it is induced by low sulfer and appears to play a role in negative regulation of glucosinolate biosynthesis.
AT1G04820	3245.69	3645.55	3821.56	1.1232	1.17742	Encodes an alpha tubulin isoform that is expressed in roots, leaves and flowers.
AT1G04950	566.09	637.717	597.703	1.12653	1.05584	Encodes one of two Arabidopsis proteins with significant similarity to the histone fold TBP-associated factor TAF6. Mutants are embryo lethal and transmission of the mutant allele through the male gametophyte is significantly reduced. This is due to reduced pollen tube growth of the mutant.
AT1G05035	12.7115	32.8615	23.6859	2.58519	1.86335	hypothetical protein;(source:Araport11)
AT1G05190	6755.45	8247.7	7681.39	1.2209	1.13707	Encodes the plastid 50S ribosomal protein L6.
AT1G05320	455.313	606.767	536.13	1.33264	1.1775	myosin heavy chain, embryonic smooth protein;(source:Araport11)
AT1G05460	267.387	329.124	307.805	1.23089	1.15116	Encodes a protein with similarity to RNA helicases. Mutants are defective in post-transcriptional gene silencing.
AT1G05500	849.527	981.663	986.02	1.15554	1.16067	Encodes a endomembrane-localized synaptotagmin. Synaptotagmin family proteins are calcium sensors that regulate exocytosis in mammalian cells.
AT1G05575	5.79296	15.7205	49.438	2.71372	8.53414	transmembrane protein;(source:Araport11)
AT1G05850	8533.96	9951.85	10303.6	1.16615	1.20737	Encodes an endo chitinase-like protein AtCTL1. Essential for tolerance to heat, salt and drought stresses. Also involved in root hair development, cell expansion and response to cytokinin. Allelic to erh2. 11 alleles described in Hauser (1995). Mutant is defective in acquired thermotolerance, appears semidwarf throughout its life cycle and has extra lateral branches. There are two EMS alleles. Ex…
AT1G06040	6606.68	7748.33	7438.15	1.1728	1.12585	Encodes salt tolerance protein (STO) which confers salt tolerance to yeast cells. Fully complements calcineurin deficient yeast but does not encode a phosphoprotein phosphatase. Sequence has similarities to CONSTANS. STO co-localizes with COP1 and plays a role in light signaling.STO transcript levels are regulated by photoperiod and phtyohormones. STO competes with FLC in the regulation of floral…
AT1G06110	703.79	806.49	741.045	1.14592	1.05293	SKP1/ASK-interacting protein 16;(source:Araport11)
AT1G06190	1317.74	1451.53	1363.75	1.10153	1.03492	Encodes a novel ribonucleic acid-binding protein that interacts with the endonuclease RNase E and supports its function in processing plastid ribonucleic acids.
AT1G06210	680.904	768.52	835.887	1.12868	1.22761	ENTH/VHS/GAT family protein;(source:Araport11)
AT1G06460	1850.27	2043.85	1882.97	1.10462	1.01767	ACD32.1 encodes an alpha-crystallin domain containing protein with homology to small heat shock proteins.
AT1G06520	93.8443	130.836	162.548	1.39418	1.7321	sn-glycerol-3-phosphate 2-O-acyltransferase. Expressed in flower buds and siliques. Homozygous mutant plants are male sterile.
AT1G06550	657.655	874.761	758.935	1.33012	1.154	ATP-dependent caseinolytic (Clp) protease/crotonase family protein;(source:Araport11)
AT1G06680	100008	123323	126373	1.23313	1.26363	Encodes a 23 kD extrinsic protein that is part of photosystem II and participates in the regulation of oxygen evolution. Phosphorylation of this protein is dependent on calcium. In plsp1-1 mutant plastids, the nonmature form of the protein localizes in the stroma. The mRNA is cell-to-cell mobile.
AT1G06690	2988.29	3354.76	3212.38	1.12264	1.07499	NAD(P)-linked oxidoreductase superfamily protein;(source:Araport11)
AT1G06820	1383.96	1561.47	1475.69	1.12826	1.06628	Encodes carotenoid isomerase. Catalyzes the isomerization of poly-cis-carotenoids to all-trans-carotenoids. Together with PDS and ZDS, CRTiso is required to complete the synthesis of lycopene from phytoene.
AT1G06950	3015.79	3221.81	3182.5	1.06831	1.05528	Encodes a protein thought to be a part of the translocon at the chloroplast inner envelope. Involved in protein import into the chloroplast and chloroplast biogenesis. C-terminal half of Tic110 functions as scaffolds for protein-protein interactions.
AT1G06960	185.626	230.766	218.853	1.24317	1.179	RNA-binding (RRM/RBD/RNP motifs) family protein;(source:Araport11)
AT1G07110	5236.54	5601.37	5767.68	1.06967	1.10143	Encodes the bifunctional enzyme fructose-6-phosphate 2-kinase/fructose-2,6-bisphosphatase.
AT1G07135	83.8488	177.99	1818.69	2.12275	21.6901	glycine-rich protein;(source:Araport11)
AT1G07180	9183.58	9840.31	9950.69	1.07151	1.08353	Internal NAD(P)H dehydrogenase in mitochondria. The predicted protein sequence has high homology with other designated NAD(P)H DHs from microorganisms; the capacity for matrix NAD(P)H oxidation via the rotenone-insensitive pathway is significantly reduced in the Atndi1 mutant plant line; the in vitro translation product of AtNDI1 is imported into isolated mitochondria and located on the inside of…
AT1G07280	2679.32	3008.17	2414.14	1.12274	0.90103	Tetratricopeptide repeat (TPR)-like superfamily protein;(source:Araport11)
AT1G07320	5216.71	5980.53	6070.14	1.14642	1.16359	encodes a plastid ribosomal protein L4
AT1G07350	1775.92	2394.12	9636.69	1.3481	5.42632	Encodes a serine/arginine rich-like protein, SR45a. Involved in the regulation of stress-responsive alternative splicing.
AT1G07400	51.0645	191.388	5546.29	3.74796	108.613	HSP20-like chaperones superfamily protein;(source:Araport11)
AT1G07430	80.5881	107.84	72.1815	1.33817	0.895684	Encodes a member of the group A protein phosphatase 2C (PP2C) family that is responsible for negatively regulating seed dormancy.
AT1G07440	1766.51	2134.08	1811.42	1.20808	1.02543	NAD(P)-binding Rossmann-fold superfamily protein;(source:Araport11)
AT1G07450	84.0363	132.864	104.114	1.58103	1.23892	NAD(P)-binding Rossmann-fold superfamily protein;(source:Araport11)
AT1G07590	7465.24	9908.83	8124.44	1.32733	1.0883	Tetratricopeptide repeat (TPR)-like superfamily protein;(source:Araport11)
AT1G07610	259.892	361.075	418.579	1.38933	1.61059	one of the five metallothioneins (MTs) genes identified in Arabidopsis. MTs are cysteine-rich proteins required for heavy metal tolerance. The mRNA is cell-to-cell mobile.
AT1G07750	488.911	610.333	581.874	1.24835	1.19014	RmlC-like cupins superfamily protein;(source:Araport11)
AT1G08110	2605.56	2787.68	2673.27	1.0699	1.02599	Encodes a Zn2+ dependent glyoxylase.
AT1G08200	4165.45	4839.84	4601.31	1.1619	1.10464	Encodes a putative UDP-D-apiose/UPD-D-xylose synthetase.
AT1G08380	43928.4	57185.2	54743.5	1.30178	1.2462	Encodes subunit O of photosystem I.
AT1G08390	54.6401	91.217	81.2231	1.66942	1.48651	Involved in preserving the stability of 45S rDNA repeats.
AT1G08520	4640.89	5658.36	5501.93	1.21924	1.18553	Encodes the CHLD subunit of the Mg-chelatase enzyme involved in chlorophyll biosynthesis. Lines carrying recessive mutations of this locus are white and seedling lethal.
AT1G08540	2604.13	2930.35	2872.32	1.12527	1.10299	Enodes a subunit of chloroplast RNA polymerase, confers the ability to recognize promoter sequences on the core enzyme. SIG1 is induced by red and blue light.
AT1G08550	1004.99	1481.9	1300.16	1.47454	1.2937	Violaxanthin deepoxidase involved in xanthophyll cycle.Two major consequences of the npq1 mutation are the absence of zeaxanthin formation in strong light and the partial inhibition of the quenching of singlet excited chlorophylls in the photosystem II light-harvesting complex
AT1G08570	11444.8	12258.1	11480.7	1.07106	1.00314	Encodes a member of the thioredoxin family protein. Located in the chloroplast. Shows high activity towards the chloroplast 2-Cys peroxiredoxin A, and poor activity towards the chloroplast NADP-malate dehydrogenase. The mRNA is cell-to-cell mobile.
AT1G08680	760.608	859.595	835.297	1.13014	1.0982	A member of ARF GAP domain (AGD), A thaliana has 15 members, grouped into four classes. AGD14 belongs to the class 4, together with AGD15.
AT1G08800	1138.84	1333.03	1216.25	1.17052	1.06798	myosin-binding protein (Protein of unknown function, DUF593);(source:Araport11)
AT1G08920	121.137	182.039	184.53	1.50276	1.52332	Encodes ESL1, a transporter for monosaccharides.
AT1G09010	1658.48	2056.89	1940.58	1.24022	1.17009	glycoside hydrolase family 2 protein;(source:Araport11)
AT1G09060	1179.04	1377.14	1347.23	1.16802	1.14265	JMJ24 is a nuclear localized JmjC domain containing protein. It has been shown to bind to transcribed regions AtSN1 and solo LTR and the promoter of SDC. JMJ24 appears to regulate basal levels of transcription of silenced loci in part by controlling methylation in heterochromatic regions.
AT1G09070	4085.04	4704.4	10185	1.15162	2.49324	SRC2 specifically binds the peptide PIEPPPHH, and moves from ER to a vacuole fraction where it gets internalized. Involved in Protein Storage Vacuole targeting. The mRNA is cell-to-cell mobile.
AT1G09140	2100.32	2291.21	3516.72	1.09089	1.67437	Encodes a serine-arginine rich RNA binding protein involved in regulation of splicing (including splicing of itself). Exists as 3 alternative spliced forms that are differentially expressed. Barta et al (2010) have proposed a nomenclature for Serine/Arginine-Rich Protein Splicing Factors (SR proteins): Plant Cell. 2010, 22:2926.
AT1G09240	31.327	52.7896	41.3405	1.68512	1.31964	Encodes a nicotianamine synthase.
AT1G09310	25373.2	29684.3	27070.3	1.16991	1.06688	plant/protein (Protein of unknown function, DUF538);(source:Araport11)
AT1G09340	24268.1	31250.4	30558.8	1.28771	1.25922	Encodes CHLOROPLAST RNA BINDING (CRB), a putative RNA-binding protein. CRB is important for the proper functioning of the chloroplast. Mutations in CRB also affects the circadian system, altering the expression of both oscillator and output genes. The mRNA is cell-to-cell mobile.
AT1G09350	25.5259	54.841	41.8756	2.14844	1.64052	Predicted to encode a galactinol synthase
AT1G09390	272.718	389.076	390.599	1.42666	1.43225	GDSL-motif esterase/acyltransferase/lipase. Enzyme group with broad substrate specificity that may catalyze acyltransfer or hydrolase reactions with lipid and non-lipid substrates.
AT1G09440	289.112	399.538	385.125	1.38195	1.33209	Protein kinase superfamily protein;(source:Araport11)
AT1G09490	1079.38	1219.4	1147.74	1.12972	1.06333	similar to Eucalyptus gunnii alcohol dehydrogenase of unknown physiological function (GI:1143445), Vigna unguiculata (gi:1854445), NOT a cinnamyl-alcohol dehydrogenase; Location of EST gb:H37170, gb:H77227 and gb:AA605565
AT1G09500	182.342	222.388	181.956	1.21962	0.997881	similar to Eucalyptus gunnii alcohol dehydrogenase of unknown physiological function (GI:1143445), Vigna unguiculata (gi:1854445), NOT a cinnamyl-alcohol dehydrogenase
AT1G09580	60.824	85.0298	82.5736	1.39797	1.35758	emp24/gp25L/p24 family/GOLD family protein;(source:Araport11)
AT1G09780	1137.39	1248.06	1375.34	1.0973	1.20921	Encodes a 2,3-biphosphoglycerate-independent phosphoglycerate mutase that is involved in pollen development and stomatal movement.
AT1G10090	464.83	574.771	569.495	1.23652	1.22517	Early-responsive to dehydration stress protein (ERD4);(source:Araport11)
AT1G10370	3469.7	4228.89	4509.81	1.21881	1.29977	Encodes GSTU17 (Glutathione S-Transferase U17). Functions as a negative component of stress-mediated signal transduction pathways in drought and salt stress responses.
AT1G10470	3430.92	3723.96	3109.19	1.08541	0.906224	Encodes a two-component response regulator. Acts redundantly with ARR3 in the control of circadian period in a cytokinin-independent manner.
AT1G10560	28.8688	51.9813	158.277	1.8006	5.48264	Encodes a protein containing a UND, a U-box, and an ARM domain. This protein has E3 ubiquitin ligase activity based on in vitro assays.
AT1G10600	571.645	666.144	549.444	1.16531	0.961163	associated molecule with the SH3 domain of STAM 2;(source:Araport11)
AT1G10640	28.4247	108.722	60.2515	3.82491	2.11969	Pectin lyase-like superfamily protein;(source:Araport11)
AT1G10657	72.396	114.064	93.9441	1.57556	1.29764	transmembrane protein;(source:Araport11)
AT1G10670	2932.08	3312.84	3516.42	1.12986	1.19929	One of the three genes encoding subunit A of the trimeric protein ATP Citrate Lyase. Antisense ACLA-1 plants cause a reduction in cytosolic acetyl-CoA metabolism and have upregulation of stress-related genes and down-regulation of primary metabolism and growth genes, suggesting the mutation restricts normal growth and developmental processes and puts the plant into a state of stress.
AT1G10700	169.772	267.436	262.978	1.57526	1.54901	Encodes a P-independent phosphoribosyl pyrophosphate (PRPP) synthase.
AT1G10760	4804.78	5381.69	4998.67	1.12007	1.04035	Encodes an &#945;-glucan, water dikinase required for starch degradation. Involved in cold-induced freezing tolerance. Mutations that eliminate the GWD protein or affect the dikinase domain of the enzyme dramatically reduce both the amount of phosphate in the amylopectin and the rate of starch degradation. Mature leaves of these mutants accumulate amounts of starch up to seven times greater than …
AT1G10850	277.939	334.272	325.495	1.20268	1.1711	Leucine-rich repeat protein kinase family protein;(source:Araport11)
AT1G10900	2786.44	3485.31	3183.75	1.25081	1.14259	Phosphatidylinositol-4-phosphate 5-kinase family protein;(source:Araport11)
AT1G10910	993.462	1171.61	1050.94	1.17932	1.05786	Pentatricopeptide repeat (PPR) superfamily protein;(source:Araport11)
AT1G10930	177.789	225.941	212.375	1.27084	1.19453	DNA helicase involved in the maintenance of genome stability by modulation of the DNA damage response and suppression of homologous recombination.
AT1G11130	355.71	429.138	385.632	1.20643	1.08412	Encodes a receptor-like kinase protein with a predicted extracellular domain of six leucine-rich repeats and an intracellular serine-threonine kinase domain expressed throughout the developing root. Regulates expression of GLABRA2, CAPRICE, WEREWOLF, and ENHANCER OF GLABRA3. Required for floral organ shape, the development of the outer integument of ovules, and stem development. Regulates cell sh…
AT1G11180	228.499	288.418	286.291	1.26223	1.25292	Secretory carrier membrane protein (SCAMP) family protein;(source:Araport11)
AT1G11280	584.162	692.241	569.717	1.18502	0.975273	S-locus lectin protein kinase family protein;(source:Araport11)
AT1G11410	1679.38	2030.62	1861.85	1.20914	1.10865	S-locus lectin protein kinase family protein;(source:Araport11)
AT1G11430	1668.65	1977.1	1858.09	1.18485	1.11353	Encodes a protein involved in RNA editing in chloroplasts. The mRNA is cell-to-cell mobile.
AT1G11440	300.011	348.709	276.75	1.16232	0.922467	hypothetical protein;(source:Araport11)
AT1G11580	503.671	682.31	632.727	1.35467	1.25623	methylesterase PCR A;(source:Araport11)
AT1G11720	2271.06	2826.33	2560.59	1.2445	1.12749	Encodes a starch synthase that in addition to its role in starch biosynthesis also has a negative regulatory function in the biosynthesis of transient starch. The protein apparently contains a starch-binding domain (SBD).
AT1G11750	2266.33	2507.18	2494.6	1.10627	1.10072	One of several nuclear-encoded ClpPs (caseinolytic protease). Contains a highly conserved catalytic triad of Ser-type proteases (Ser-His-Asp). The name reflects nomenclature described in Adam et. al (2001).
AT1G11790	412.409	526.076	500.673	1.27562	1.21402	Encodes a plastid-localized arogenate dehydratase involved in phenylalanine biosynthesis. Not less than six genes encoding ADT were identi&#64257;ed in the Arabidopsis genome: ADT1 [At1g11790]; ADT2 [At3g07630]; ADT3 [At2g27820]; ADT4 [At3g44720]; ADT5 [At5g22630]; and ADT6 [At1g08250].
AT1G11840	4070.18	5496.16	5128.22	1.35035	1.25995	Encodes Ni+ dependent glyoxalase I homolog ATGLX1.
AT1G11860	25886	30949.6	30751.1	1.19561	1.18795	Glycine cleavage T-protein family;(source:Araport11)
AT1G12030	69.0449	95.7204	132.562	1.38635	1.91993	phosphoenolpyruvate carboxylase, putative (DUF506);(source:Araport11)
AT1G12080	160.193	221.968	198.811	1.38563	1.24107	Vacuolar calcium-binding protein-like protein;(source:Araport11)
AT1G12090	1972.8	3609.25	3402.37	1.8295	1.72464	extensin-like protein (ELP)
AT1G12120	774.472	932.833	782.195	1.20448	1.00997	hypothetical protein (DUF863);(source:Araport11)
AT1G12244	272.034	331.873	292.401	1.21997	1.07487	Polynucleotidyl transferase, ribonuclease H-like superfamily protein;(source:Araport11)
AT1G12250	2021.22	2278.33	2149.85	1.1272	1.06364	Pentapeptide repeat-containing protein;(source:Araport11)
AT1G12520	4016.85	4475.3	4426.85	1.11413	1.10207	Copper-zinc superoxide dismutase copper chaperone (delivers copper to the Cu-Zn superoxide dismutase). Localized to the chloroplast. Expressed in roots and shoots. Up-regulated in response to copper and senescence. The AtACC activates all three CuZnSOD activities located in three different subcellular compartments. Contains three domains, central, ATX-1 like and C-terminal. ATX-1 like domain esse…
AT1G12750	334.002	470.807	409.905	1.40959	1.22725	RHOMBOID-like protein 6;(source:Araport11)
AT1G12800	7022.96	8819.71	8039.75	1.25584	1.14478	SDP is a chloroplast localized RNA binding protein that is required for plastid rRNA processing. Plants harboring a mutation in SDP have numerous defects including reduced chlorophyll content, poor growth, yellow leaves and abnormal chloroplasts.
AT1G12820	925.697	1059.15	711.961	1.14417	0.769108	Auxin receptor involved in primary and lateral root growth inhibition in response to nitrate. Target of miR393. Induced by nitrate in primary roots.
AT1G12840	2585.84	2841.23	2950.5	1.09876	1.14102	Encodes subunit C of the vacuolar H(+)-ATPase (V-ATPase). Bound and phosphorylated by AtWNK8. The mRNA is cell-to-cell mobile.
AT1G12860	492.948	595.025	507.824	1.20707	1.03018	Encodes ICE2 (Inducer of CBF Expression 2), a transcription factor of the bHLH family that participates in the response to deep freezing through the cold acclimation-dependent pathway. Overexpression of ICE2 results in increased tolerance to deep freezing stress after cold acclimation.
AT1G12900	40847	50193.6	49226.9	1.22882	1.20515	glyceraldehyde 3-phosphate dehydrogenase A subunit 2;(source:Araport11)
AT1G13080	2614.51	3099.22	3489.21	1.18539	1.33456	cytochrome P450 monooxygenase
AT1G13100	348.26	420.11	336.922	1.20631	0.967443	putative cytochrome P450
AT1G13110	2460.29	3138.37	2870.35	1.27561	1.16667	member of CYP71B The mRNA is cell-to-cell mobile.
AT1G13220	472.509	572.515	544.643	1.21165	1.15266	Encodes a nuclear coiled-coil protein related to the carrot peripheral nuclear protein NMCP1 that is involved in the determination of plant nuclear structure.
AT1G13245	1164.39	1516.45	1254.05	1.30235	1.077	ROTUNDIFOLIA like 17;(source:Araport11)
AT1G13250	187.458	226.334	182.62	1.20739	0.974193	Encodes a protein with putative galacturonosyltransferase activity.
AT1G13260	601.075	715.535	1140.17	1.19043	1.89688	Encodes an AP2/B3 domain transcription factor which is upregulated in response to low temperature. It contains a B3 DNA binding domain. It has circadian regulation and may function as a negative growth regulator. The mRNA is cell-to-cell mobile.
AT1G13280	350.686	410.76	407.117	1.1713	1.16092	Encodes allene oxide cyclase. One of four genes in Arabidopsis that encode this enzyme, which catalyzes an essential step in jasmonic acid biosynthesis. Gene expression is reduced during senescence, a process that involves jasmonic acid signalling pathway.
AT1G13440	30493.5	36738.7	37285.6	1.2048	1.22274	The expression level of GAPC-2 is upregulated in Arabidopsis seedlings exposed to cadmium.
AT1G13450	547.237	658.637	614.522	1.20357	1.12295	Encodes GT-1, a plant transcription factor that binds to one of the cis-acting elements, BoxII, which resides within the upstream promoter region of light-responsive genes. GT-1 was assumed to act as a molecular switch modulated through Ca(2+)-dependent phosphorylation/dephosphorylation in response to light signals.
AT1G13609	7681.93	8399.68	7948.36	1.09343	1.03468	Encodes a defensin-like (DEFL) family protein.
AT1G13650	2507.96	3620.64	2555.21	1.44366	1.01884	hypothetical protein;(source:Araport11)
AT1G13820	1439.82	1705.9	1649.32	1.1848	1.14551	alpha/beta-Hydrolases superfamily protein;(source:Araport11)
AT1G13860	276.627	354.297	337.845	1.28078	1.2213	Encodes QUASIMODO2 LIKE1 (QUL1), a paralog of QUASIMODO2 (QUA2). AT1G78240 (QUA2), AT1G13860 (QUL1) and AT2G03480 (QUL2) form a clade with a possible role in plant vasculature development.
AT1G13930	5915.48	8402.92	6725.53	1.4205	1.13694	Involved in response to salt stress. Knockout mutants are hypersensitive to salt stress. The mRNA is cell-to-cell mobile.
AT1G14030	541.862	642.167	595.202	1.18511	1.09844	Encodes a lysine methyltransferase whose main soluble physiological substrates are chloroplastic fructose 1,6-bisphosphate aldolases, FBA1, FBA2, and FBA3. Lysines near the C-terminal end of the target proteins are trimethylated.
AT1G14180	36.0257	55.9564	39.7817	1.55324	1.10426	RING/U-box superfamily protein;(source:Araport11)
AT1G14200	482.813	1120.69	5496.76	2.32116	11.3849	RING/U-box superfamily protein;(source:Araport11)
AT1G14205	77.704	122.697	272.877	1.57903	3.51175	Ribosomal L18p/L5e family protein;(source:Araport11)
AT1G14250	35.9134	159.448	123.948	4.43978	3.4513	GDA1/CD39 nucleoside phosphatase family protein;(source:Araport11)
AT1G14270	1275.9	1472.57	1448.49	1.15414	1.13527	CAAX amino terminal protease family protein;(source:Araport11)
AT1G14280	3174.67	3442.79	3133.52	1.08446	0.987036	Encodes phytochrome kinase substrate 2. PKS proteins are critical for hypocotyl phototropism. Forms a complex with Phot1, Phot2 and NPH3.
AT1G14380	486.435	545.541	541.239	1.12151	1.11266	Encodes a microtubule-associated protein.
AT1G14630	7.59524	18.4784	19.6267	2.43289	2.58407	XRI1-like protein;(source:Araport11)
AT1G14690	1081.23	1220.12	1152.98	1.12846	1.06636	microtubule-associated protein 65-7;(source:Araport11)
AT1G14840	805.438	901.589	818.16	1.11938	1.01579	Encodes a microtubule associated protein (MAP70-4). Expressed in all tissues.
AT1G15180	803.238	950.299	966.633	1.18309	1.20342	MATE efflux family protein;(source:Araport11)
AT1G15290	6170.39	7154.1	6678.6	1.15942	1.08236	Encodes REDUCED CHLOROPLAST COVERAGE 3 (REC3). Contributes to establishing the size of the chloroplast compartment.
AT1G15340	3591.25	4188	3735.55	1.16617	1.04018	Protein containing methyl-CpG-binding domain.Has sequence similarity to human MBD proteins.
AT1G15500	3492.94	3966.04	3704.85	1.13545	1.06067	TLC ATP/ADP transporter;(source:Araport11)
AT1G15580	26.7544	42.8867	35.9508	1.60298	1.34374	auxin induced protein
AT1G15740	3111.06	3311.15	2971.32	1.06432	0.955081	Leucine-rich repeat family protein;(source:Araport11)
AT1G15820	49870.4	62021.7	66867.4	1.24366	1.34082	Lhcb6 protein (Lhcb6), light harvesting complex of photosystem II.
AT1G15890	74.1462	100.65	115.678	1.35746	1.56014	Disease resistance protein (CC-NBS-LRR class) family;(source:Araport11)
AT1G15920	323.427	402.413	350.803	1.24422	1.08464	Polynucleotidyl transferase, ribonuclease H-like superfamily protein;(source:Araport11)
AT1G15980	8015.86	10487	9940.43	1.30829	1.2401	encodes a novel subunit of the chloroplast NAD(P)H dehydrogenase complex, involved in cyclic electron flow around photosystem I to produce ATP.
AT1G16030	144.342	186.59	3326.54	1.29269	23.0462	heat shock protein 70B;(source:Araport11)
AT1G16080	3784.95	4724.49	4578.42	1.24823	1.20964	nuclear protein;(source:Araport11)
AT1G16170	154.922	200.456	179.936	1.29392	1.16146	ephrin-A3 protein;(source:Araport11)
AT1G16340	166.969	200.864	202.548	1.203	1.21309	Encodes a protein with putative 3-deoxy-D-manno-octulosonic acid 8-phosphate synthetase activity. This gene share a very high sequence homology with its homologue AtkdsA1 (AT1G79500).
AT1G16410	4622.06	6013.85	5007.99	1.30112	1.0835	member of CYP79F The mRNA is cell-to-cell mobile.
AT1G16460	1742.11	2011.89	1812.65	1.15486	1.04049	encodes a cytoplasmic thiosulfate:cyanide sulfurtransferase, activity of which increased the rhodanese activity of transgenic yeast. Can also act as a mercaptopyruvate sulfurtransferase.
AT1G16720	12631.5	13922.9	13375.5	1.10223	1.0589	Encodes HCF173, a protein with weak similarities to the superfamily of the short-chain dehydrogenases/reductases. HCF173 is involved in the initiation of translation of the psbA mRNA. Mutants shows a high chlorophyll fluorescence phenotype (hcf) and are severely affected in the accumulation of PSII subunits. The protein HCF173 is localized in the chloroplast, where it is mainly associated with th…
AT1G16820	12.2129	24.9427	20.3201	2.04232	1.66382	vacuolar ATP synthase catalytic subunit-related / V-ATPase-related / vacuolar proton pump-like protein;(source:Araport11)
AT1G16860	576.819	667.027	673.908	1.15639	1.16832	Ubiquitin-specific protease family C19-related protein;(source:Araport11)
AT1G16880	11086.4	11841.9	12040.7	1.06815	1.08608	Encodes a ACT domain-containing protein. The ACT domain, named after bacterial aspartate kinase, chorismate mutase and TyrA (prephenate dehydrogenase), is a regulatory domain that serves as an amino acid-binding site in feedback-regulated amino acid metabolic enzymes. The mRNA is cell-to-cell mobile.
AT1G17145	325.121	376.587	339.25	1.1583	1.04346	RING/U-box superfamily protein;(source:Araport11)
AT1G17190	14.4928	29.7362	17.5536	2.05178	1.21119	Encodes glutathione transferase belonging to the tau class of GSTs. Naming convention according to Wagner et al. (2002).
AT1G17220	16013.9	17163.8	16531	1.07181	1.03229	Encodes a chloroplast localized protein with similarity to translation initiation factor 2. Can complement loss of INFB in E.coli suggesting FUG1 does function as a translation initiation factor in vivo. Identified as a suppressor of the leaf variegation mutant var2-6. Suppression is only seen in hypomorphs as complete loss of function alleles are embryo lethal. The mRNA is cell-to-cell mobile.
AT1G17360	2913.38	3719.75	3649.64	1.27678	1.25272	LOW protein: protein phosphatase 1 regulatory subunit-like protein;(source:Araport11)
AT1G17370	2232.61	2478.8	2529.31	1.11027	1.13289	Encodes an RNA?binding protein involved in stress granule formation. Regulated by a transposable element small RNA.
AT1G17380	64.3544	108.752	290.074	1.6899	4.50745	jasmonate-zim-domain protein 5;(source:Araport11)
AT1G17420	326.804	402.629	700.379	1.23202	2.14312	LOX3 encode a Lipoxygenase. Lipoxygenases (LOXs) catalyze the oxygenation of fatty acids (FAs).
AT1G17650	578.735	800.754	841.642	1.38363	1.45428	Glyoxylate reductase located in chloroplasts.
AT1G17850	160.069	220.604	210.081	1.37818	1.31244	Rhodanese/Cell cycle control phosphatase superfamily protein;(source:Araport11)
AT1G17870	450.476	821.273	5272.69	1.82312	11.7047	S2P-like putative metalloprotease, also contain transmembrane helices near their C-termini and many of them, five of seven, contain a conserved zinc-binding motif HEXXH. Homolog of EGY1. Each of the EGY1 and EGY-like proteins share two additional highly conserved motifs, the previously reported NPDG motif (aa 442?454 in EGY1, Rudner et al., 1999) and a newly defined GNLR motif (aa 171?179 in EGY1…
AT1G17970	172.362	254.562	238.476	1.47691	1.38358	RING/U-box superfamily protein;(source:Araport11)
AT1G18060	3885.2	4548.11	4251.96	1.17062	1.0944	microbial collagenase;(source:Araport11)
AT1G18150	1004.46	1341.68	1113.72	1.33571	1.10877	Encodes mitogen-activated protein kinase 8 (MPK8). MPK8 connects protein phosphorylation, Ca2+, and ROS in the wound-signaling pathway.
AT1G18300	108.514	188.454	714.417	1.73668	6.58364	nudix hydrolase homolog 4;(source:Araport11)
AT1G18330	206.002	309.178	797.785	1.50085	3.8727	EARLY-PHYTOCHROME-RESPONSIVE1
AT1G18360	424.16	689.824	633.801	1.62633	1.49425	alpha/beta-Hydrolases superfamily protein;(source:Araport11)
AT1G18590	1008.92	1353.37	1120.24	1.3414	1.11033	encodes a desulfoglucosinolate sulfotransferase, involved in the final step of glucosinolate core structure biosynthesis. Has a broad-substrate specificity with preference with methionine-derived desulfoglucosinolates.
AT1G18620	1637.35	2519.55	2144.4	1.5388	1.30968	LONGIFOLIA protein;(source:Araport11)
AT1G18650	458.375	519.201	503.339	1.1327	1.09809	Encodes a member of the X8-GPI family of proteins. It localizes to the plasmodesmata and is predicted to bind callose.
AT1G18670	205.038	258.344	264.292	1.25998	1.28899	Encodes a cyclin-dependent kinase-like protein with a ser/thr protein kinase domain and an N-terminal myristoylation sequence. Mutants in this gene are unable to express female sterility in response to beta-aminobutyric acid, as wild type plants do.
AT1G18740	597.635	854.015	1915.04	1.42899	3.20437	ROH1, putative (DUF793);(source:Araport11)
AT1G18840	318.981	414.925	394.794	1.30078	1.23767	IQ-domain 30;(source:Araport11)
AT1G18990	12.7427	28.4385	24.2942	2.23175	1.90652	myosin-binding protein, putative (Protein of unknown function, DUF593);(source:Araport11)
AT1G19000	8665.08	10339.4	9645.7	1.19323	1.11317	Homeodomain-like superfamily protein;(source:Araport11)
AT1G19050	503.344	637.115	420.62	1.26577	0.835651	Encodes a member of the Arabidopsis response regulator (ARR) family, most closely related to ARR15. A two-component response regulator protein containing a phosphate accepting domain in the receiver domain but lacking a DNA binding domain in the output domain. Involved in response to cytokinin and meristem stem cell maintenance. Arr7 protein is stabilized by cytokinin.
AT1G19110	1422.05	1560.63	1610.43	1.09746	1.13248	inter-alpha-trypsin inhibitor heavy chain-like protein;(source:Araport11)
AT1G19150	3216.49	3806.05	3845.31	1.18329	1.1955	PSI type II chlorophyll a/b-binding protein (Lhca2*1) mRNA, The mRNA is cell-to-cell mobile.
AT1G19180	94.6403	298.193	1105.77	3.1508	11.684	JAZ1 is a nuclear-localized protein involved in jasmonate signaling. JAZ1 transcript levels rise in response to a jasmonate stimulus. JAZ1 can interact with the COI1 F-box subunit of an SCF E3 ubiquitin ligase in a yeast-two-hybrid assay only in the presence of jasmonate-isoleucine (JA-ILE) or coronatine. Application of jasmonate methyl ester to Arabidopsis roots reduces the levels of a JAZ1:GUS …
AT1G19220	337.782	403.554	362.164	1.19472	1.07218	Encodes an auxin response factor that contains the conserved VP1-B3 DNA-binding domain at its N-terminus and the Aux/IAA-like domains III and IV present in most ARFs at its C-terminus. The protein interacts with IAA1 (yeast two hybrid) and other auxin response elements such as ER7 and ER9 (yeast one hybrid). ARF19 protein can complement many aspects of the arf7 mutant phenotype and , together wit…
AT1G19310	92.5085	137.856	115.254	1.49019	1.24588	RING/U-box superfamily protein;(source:Araport11)
AT1G19330	280.567	391.465	329.245	1.39526	1.1735	histone deacetylase complex subunit;(source:Araport11)
AT1G19400	3476.96	3827.62	4516.13	1.10085	1.29888	Erythronate-4-phosphate dehydrogenase family protein;(source:Araport11)
AT1G19450	3700.66	4123.16	3897.86	1.11417	1.05329	Major facilitator superfamily protein;(source:Araport11)
AT1G19570	2214.85	3065.11	2819.19	1.38389	1.27286	Encodes a member of the dehydroascorbate reductase gene family. Critical for a mutualistic symbiosis between the host Arabidopsis and the root colonizing fungus Piriformospora indica.Encodes about 50-60% of extractable leaf GSH-dependent DHAR activity, but single knockout mutants show unaltered ascorbate and glutathione status in optimal and oxidative stress conditions (PMID:28381499). Acts redun…
AT1G19650	1382.16	1636.39	1489.64	1.18394	1.07776	Sec14p-like phosphatidylinositol transfer family protein;(source:Araport11)
AT1G19660	7241.88	8262.39	7592.76	1.14092	1.04845	Wound-responsive family protein;(source:Araport11)
AT1G19670	1494.75	1985.7	1996	1.32845	1.33534	Chlorophyllase is the first enzyme involved in chlorophyll degradation. It catalyzes the hydrolysis of the ester bond to yield chlorophyllide and phytol. AtCLH1 lacks a typical signal sequence for the chloroplast. Its expression is induced rapidly by methyljasmonate, a known promoter of senescence and chlorophyll degradation.
AT1G19715	3149.92	3556.84	3640.01	1.12918	1.15559	Mannose-binding lectin superfamily protein;(source:Araport11)
AT1G19740	1817.81	2031.11	1913.82	1.11734	1.05282	ATP-dependent protease La (LON) domain protein;(source:Araport11)
AT1G19770	1083.92	1388.78	2387.64	1.28125	2.20279	Member of a family of proteins related to PUP1, a purine transporter. May be involved in the transport of purine and purine derivatives such as cytokinins, across the plasma membrane. The mRNA is cell-to-cell mobile.
AT1G19800	771.223	902.888	824.093	1.17072	1.06855	Encodes a permease-like protein involved in lipid transfer from the ER to the chloroplast, more specifically, transfer of phosphatidate across the chloroplast inner membrane. Mutant leaves accumulate trigalactosyldiacylglycerol, triacylglycerol and phosphatidate. Chloroplast lipids are altered in their fatty acid composition and as a consequence the development of chloroplasts in the mutants are …
AT1G19835	1925.94	2193.97	2086.09	1.13917	1.08315	TCS1 encodes a coiled-coil domain protein that binds to microtubules and co-localizes with the cortical microtubules. Mutants have defects in trichome branching and hypocotyl elongation. TCS1 interacts with ZWI and appears to be involved in microtubule assembly.
AT1G19920	3079.45	3458.53	3394.43	1.1231	1.10228	encodes a chloroplast form of ATP sulfurylase.
AT1G19970	126.27	161.526	208.207	1.27921	1.6489	ER lumen protein retaining receptor family protein;(source:Araport11)
AT1G20010	1203.99	1395.3	1350.9	1.15889	1.12202	beta tubulin
AT1G20020	7675.3	10008.6	9311.96	1.304	1.21324	Encodes a leaf-type ferredoxin:NADP(H) oxidoreductase. It is present in both chloroplast stroma and thylakoid membranes but is more abundant in the stroma The mRNA is cell-to-cell mobile.
AT1G20190	673.724	798.011	779.981	1.18448	1.15772	member of Alpha-Expansin Gene Family. Naming convention from the Expansin Working Group (Kende et al, 2004. Plant Mol Bio)
AT1G20260	3229.77	3700.88	3758.19	1.14586	1.16361	One of three genes encoding the vacuolar ATP synthase subunit B1. The protein binds to and co-localizes with F-actin, bundles F-actin to form higher-order structure, and stabilizes actin filaments in vitro. The mRNA is cell-to-cell mobile.
AT1G20340	73150.9	81539.2	86827.6	1.11467	1.18697	recombination and DNA-damage resistance protein (DRT112) One of two Arabidopsis plastocyanin genes. Predominant form, expressed 10x higher than PETE1. PETE2 is thought to be post-transcriptionally regulated via copper accumulation and is involved in copper homeostasis. Mutation of this gene does not have obvious effect on photosynthesis. In plsp1-1 mutant plastids, the nonmature form of the prote…
AT1G20440	2777.11	3574.11	4050	1.28699	1.45835	Belongs to the dehydrin protein family, which contains highly conserved stretches of 7-17 residues that are repetitively scattered in their sequences, the K-, S-, Y- and lysine rich segments. Cold regulated gene, amino acid sequence homology with Group II LEA (late embryogenesis abundant) proteins. Also responds to osmotic stress, ABA, dehydration and inhibits e.coli growth while overexpressed. C…
AT1G20450	2411.88	3625	4622.59	1.50297	1.91659	Encodes a gene induced by low temperature and dehydration. Inhibits e.coli growth while overexpressed. Belongs to the dehydrin protein family, which contains highly conserved stretches of 7-17 residues that are repetitively scattered in their sequences, the K-, S-, Y- and lysine rich segments. LTI29 and LTI30 double overexpressors confer cold tolerance. Localized to membranes and cytoplasm.
AT1G20510	772.347	1084.22	2180.6	1.40379	2.82334	OPC-8:0 CoA ligase1;(source:Araport11)
AT1G20540	354.608	416.934	386.861	1.17576	1.09095	Transducin/WD40 repeat-like superfamily protein;(source:Araport11)
AT1G20620	11382	13519.6	14321.8	1.1878	1.25828	Catalase, catalyzes the breakdown of hydrogen peroxide (H2O2) into water and oxygen. The mRNA is cell-to-cell mobile.
AT1G20640	672.544	784.225	1507.34	1.16606	2.24125	Plant regulator RWP-RK family protein;(source:Araport11)
AT1G20650	1424.88	1678.18	1470.33	1.17777	1.0319	Protein kinase superfamily protein;(source:Araport11)
AT1G20720	28.3483	43.5089	37.1876	1.5348	1.31181	RAD3-like DNA-binding helicase protein;(source:Araport11)
AT1G20810	1367.87	1510.97	1423.18	1.10461	1.04043	FKBP-like peptidyl-prolyl cis-trans isomerase family protein;(source:Araport11)
AT1G20823	393.156	656.252	2186.56	1.66919	5.56156	Encodes a RING E3 ubiquitin ligase ATL80. Involved in phosphate mobilization and cold stress response in sufficient phosphate growth conditions. The mRNA is cell-to-cell mobile.
AT1G20950	1189.5	1316.64	1342.76	1.10688	1.12884	Phosphofructokinase family protein;(source:Araport11)
AT1G21010	165.809	214.392	209.658	1.293	1.26445	poly polymerase;(source:Araport11)
AT1G21065	3726.01	4300.33	3964.66	1.15414	1.06405	secondary thiamine-phosphate synthase enzyme;(source:Araport11)
AT1G21130	739.608	877.909	1029.35	1.18699	1.39176	O-methyltransferase family protein;(source:Araport11)
AT1G21350	904.011	1166.6	1194.85	1.29047	1.32172	Thioredoxin superfamily protein;(source:Araport11)
AT1G21410	688.404	775.144	843.923	1.126	1.22591	AtSKP2;1 is a homolog of human SKP2, the human F-box protein that recruits E2F1. Contains an F-box motif at the N-terminal region and a C-terminal Leu-rich repeat domain. Forms part of an E3-ubiquitin-ligase SCF (Skp1, cullin, F-box) complex and recruits phosphorylated AtE2Fc, a transcriptional factor that might play a role in cell division and during the transition from skotomorphogenesis to pho…
AT1G21440	723.175	855.08	805.391	1.1824	1.11369	Phosphoenolpyruvate carboxylase family protein;(source:Araport11)
AT1G21480	186.087	227.228	221.144	1.22109	1.18839	Exostosin family protein;(source:Araport11)
AT1G21500	3119.45	3897.1	4032.73	1.24929	1.29277	hypothetical protein;(source:Araport11)
AT1G21550	130.596	319.738	1708.54	2.44831	13.0827	Calcium-binding EF-hand family protein;(source:Araport11)
AT1G21560	310.237	398.293	377.25	1.28384	1.21601	hypothetical protein;(source:Araport11)
AT1G21590	3995.64	4829.12	4113.34	1.2086	1.02946	kinase with adenine nucleotide alpha hydrolases-like domain-containing protein;(source:Araport11)
AT1G21600	1200.85	1336.28	1260.99	1.11278	1.05008	Present in transcriptionally active plastid chromosomes. Involved in plastid gene expression.
AT1G21610	578.25	665.125	667.523	1.15024	1.15438	wound-responsive family protein;(source:Araport11)
AT1G21700	666.421	750.953	740.237	1.12685	1.11077	a member of the Arabidopsis SWI3 gene family. Protein physically interacts with ATSWI3B and ATSWI3A, the other two members of the SWI3 family. Homologous to yeast SWI3 & RSC8, components of the SWI/SNF and RSC chromatin remodeling complexes. Referred to as CHB3 in Zhou et al (2003).
AT1G21790	192.872	233.195	221.772	1.20906	1.14984	TRAM, LAG1 and CLN8 (TLC) lipid-sensing domain containing protein;(source:Araport11)
AT1G21810	16.929	30.2085	28.5673	1.78442	1.68748	Encodes a protein that localizes at motile vesicle-like small compartments in differentiating xylem cells that is associated with microtubule plus-ends. VETH-positive compartments are unlikely to be elements in conventional endomembrane trafficking pathways. It can associate with COG2, and together these two proteins co-localize with the EXO70A1 exocyst subunit, tethering EXO70A1 to compartments …
AT1G21830	174.775	229.117	176.51	1.31092	1.00993	hypothetical protein;(source:Araport11)
AT1G21920	2028.09	2340.7	1665.74	1.15414	0.821334	Histone H3 K4-specific methyltransferase SET7/9 family protein;(source:Araport11)
AT1G22060	1196.33	1359.11	1280.24	1.13607	1.07014	sporulation-specific protein;(source:Araport11)
AT1G22170	16.2696	36.6925	45.2573	2.25527	2.7817	Phosphoglycerate mutase family protein;(source:Araport11)
AT1G22190	1050.02	1248.71	4772.1	1.18922	4.54476	The gene encodes a putative transcription factor belongings to the abiotic stress-associated DREB A-6 clade. The mRNA is cell-to-cell mobile.
AT1G22360	200.834	296.044	223.067	1.47407	1.1107	UDP-glucosyl transferase 85A2;(source:Araport11)
AT1G22370	405.786	512.38	384.391	1.26268	0.947274	UDP-glucosyl transferase 85A5;(source:Araport11)
AT1G22430	1134.85	1390.14	1300.93	1.22496	1.14635	GroES-like zinc-binding dehydrogenase family protein;(source:Araport11)
AT1G22640	384.36	461.077	332.391	1.1996	0.864789	MYB-type transcription factor (MYB3) that represses phenylpropanoid biosynthesis gene expression
AT1G22700	1361.38	1550.32	1388.76	1.13878	1.02011	Encodes a TPR protein with homology to Ycf37 from Synechocystis that is localized to the thylakoid membrane and is involved in photosystem I biogenesis.
AT1G22750	1600.72	1752.33	1730.94	1.09471	1.08135	transmembrane protein;(source:Araport11)
AT1G22770	500.603	605.319	514.824	1.20918	1.02841	Together with CONSTANTS (CO) and FLOWERING LOCUS T (FT), GIGANTEA promotes flowering under long days in a circadian clock-controlled flowering pathway. GI acts earlier than CO and FT in the pathway by increasing CO and FT mRNA abundance. Located in the nucleus. Regulates several developmental processes, including photoperiod-mediated flowering, phytochrome B signaling, circadian clock, carbohydra…
AT1G22850	5633.3	6452.23	6640.22	1.14537	1.17875	SNARE associated Golgi protein family;(source:Araport11)
AT1G23020	4071.81	4304.88	4298.12	1.05724	1.05558	Encodes a ferric chelate reductase whose transcription is regulated by FIT1. Expressed in the root, shoot, flower and cotyledon.
AT1G23080	1273.32	1619.58	1455.68	1.27193	1.14322	Encodes a novel component of auxin efflux that is located apically in the basal cell and is involved during embryogenesis in setting up the apical-basal axis in the embryo. It is also involved in pattern specification during root development. In roots, it is expressed at lateral and basal membranes of provascular cells in the meristem and elongation zone, whereas in the columella cells it coincid…
AT1G23180	771.208	886.286	1131.61	1.14922	1.46732	ARM repeat superfamily protein;(source:Araport11)
AT1G23205	153.534	212.467	210.001	1.38384	1.36778	Plant invertase/pectin methylesterase inhibitor superfamily protein;(source:Araport11)
AT1G23310	81241.6	93474.3	92213.8	1.15057	1.13506	Identified by cloning the gene that corresponded to a purified protein having glyoxylate aminotransferase activity. Localized to the peroxisome and thought to be involved in photorespiration/ metabolic salvage pathway.
AT1G23390	1974.93	3753.58	2235.4	1.90061	1.13189	A kelch domain-containing F-box protein. Its N terminus contains a typical F-box motif but its C-terminal domain only consists of one predicted kelch motif. Predicted to be stu Interacts with chalcone synthase CHS to mediate CHS ubiquitination and degradation.
AT1G23400	1537.27	1958.55	1750.3	1.27404	1.13858	Promotes the splicing of chloroplast group II introns.
AT1G23710	334.466	425.309	975.891	1.27161	2.91776	hypothetical protein (DUF1645);(source:Araport11)
AT1G23740	8849.96	9922.19	10573.3	1.12116	1.19473	AOR is an alkenal/one oxidoreductase that acts on compounds with unsaturated alpha,beta-carbonyls. The activity of this enzyme with a number of substrates, including acrolein and 3-buten-2-one, was demonstrated in vitro using a truncated form of the protein that lacked approximately 80 of the first amino acids. This protein appears to localize to the chloroplast where it likely helps to maintain …
AT1G23800	41.0644	59.8001	64.3411	1.45625	1.56683	Encodes a mitochondrial aldehyde dehydrogenase; nuclear gene for mitochondrial product.
AT1G23870	486.572	552.026	524.388	1.13452	1.07772	Encodes an enzyme putatively involved in trehalose biosynthesis. The protein has a trehalose synthase (TPS)-like domain that may or may not be active as well as a trehalose phosphatase (TPP)-like domain. The mRNA is cell-to-cell mobile.
AT1G24070	28.98	46.9134	36.4514	1.61882	1.25781	encodes a gene similar to cellulose synthase
AT1G24100	1642.77	2257.06	1966.04	1.37394	1.19679	Encodes a UDP-glucose:thiohydroximate S-glucosyltransferase, involved in glucosinolate biosynthesis
AT1G24120	489.88	581.33	469.459	1.18668	0.958314	encodes a DnaJ-like protein similar to ARG1 and ARL2 that are both involved in root and hypocotyl gravitropism response. However, null mutation in this gene does not result in defects in gravitropism. Gene is expressed in all tissues examined.
AT1G24160	1330.16	1515.57	1368.85	1.13939	1.02909	triadin;(source:Araport11)
AT1G24340	679.232	765.79	738.658	1.12744	1.08749	A locus involved in embryogenesis. Mutations in this locus result in embryo lethality. The mRNA is cell-to-cell mobile.
AT1G24440	187.651	233.158	172.341	1.24251	0.918414	RING/U-box superfamily protein;(source:Araport11)
AT1G24580	1051.96	1224.96	1454.68	1.16446	1.38283	RING/U-box superfamily protein;(source:Araport11)
AT1G24625	214.086	259.839	212.823	1.21371	0.994099	Encodes a zinc finger protein containing only a single zinc finger.
AT1G25230	205.62	258.242	239.398	1.25592	1.16428	Calcineurin-like metallo-phosphoesterase superfamily protein;(source:Araport11)
AT1G25440	8857.13	10774	8601.85	1.21642	0.971178	B-box type zinc finger protein with CCT domain-containing protein;(source:Araport11)
AT1G25550	722.253	886.669	1179.33	1.22764	1.63285	myb-like transcription factor family protein;(source:Araport11)
AT1G26100	28.9985	65.8471	59.5803	2.27071	2.0546	Cytochrome b561/ferric reductase transmembrane protein family;(source:Araport11)
AT1G26150	2927.04	3904.95	3519.76	1.33409	1.2025	Encodes a member of the proline-rich extensin-like receptor kinase (PERK) family. This family consists of 15 predicted receptor kinases (PMID: 15653807).
AT1G26230	595.734	700.264	607.358	1.17546	1.01951	Encodes a subunit of chloroplasts chaperonins that are involved in mediating the folding of newly synthesized, translocated, or stress-denatured proteins. Cpn60 subunits are: Cpn60alpha1 (At2g28000), AtCpn60alpha2 (At5g18820), AtCpn60beta1 (At1g55490), AtCpn60beta2 (At3g13470), AtCpn60beta3 (At5g56500), AtCpn60beta4 (At1g26230).
AT1G26270	974.186	1151.99	1597.98	1.18251	1.64032	Phosphatidylinositol 3- and 4-kinase family protein;(source:Araport11)
AT1G26390	183.225	443.331	144.984	2.4196	0.791292	FAD-binding Berberine family protein;(source:Araport11)
AT1G26560	2431.87	2748.73	2819.74	1.1303	1.1595	beta glucosidase 40;(source:Araport11)
AT1G26640	334.096	383.455	365.962	1.14774	1.09538	Encodes a cytosolic isopentenyl phosphate kinase that plays an important role in regulating the formation of both MVA (mevalonic acid) and MEP (methylerythritol phosphate) pathway-derived terpenoid compounds by controlling the ratio of IP/DMAP to IPP/DMAPP. IPP and DMAPP are the universal C5 building blocks of all natural terpenoids. IPK enhances terpenoid formation by returning IP/DMAP to the te…
AT1G26670	1985.09	2236.12	1993.04	1.12646	1.004	member of VTI1 Gene Family. Normally localizes to the transgolgi network and plasma membrane. A dominant mutation (zip1) alters the subcellular localization of VTI12 and suppresses loss of function mutation (zag1) of VTI11. Interacts with members of the SYP family. Involved in protein trafficking to protein storage vacuoles.
AT1G26761	1087.2	1329.83	1107.79	1.22316	1.01893	Arabinanase/levansucrase/invertase;(source:Araport11)
AT1G26800	345.025	802.502	3757.48	2.32592	10.8905	RING/U-box superfamily protein;(source:Araport11)
AT1G26810	69.5782	90.8823	100.134	1.30619	1.43916	Encodes a protein with &#946;1,3-galactosyltransferase activity involved in the biosynthesis of the Lewis a epitope of certain glycoproteins.
AT1G26850	3484.85	3771.9	3713.98	1.08237	1.06575	S-adenosyl-L-methionine-dependent methyltransferases superfamily protein;(source:Araport11)
AT1G26920	505.744	669.559	532.995	1.32391	1.05388	zinc finger CCHC domain protein;(source:Araport11)
AT1G27030	290.066	398.282	348.017	1.37307	1.19979	hypothetical protein;(source:Araport11)
AT1G27120	455.982	519.973	516.077	1.14034	1.13179	Encodes a Golgi-localized hydroxyproline-O-galactosyltransferase.
AT1G27150	592.605	694.856	612.247	1.17255	1.03315	Tetratricopeptide repeat (TPR)-like superfamily protein;(source:Araport11)
AT1G27190	951.867	1101.98	1076.22	1.15771	1.13064	Leucine-rich repeat protein kinase family protein;(source:Araport11)
AT1G27210	151.441	248.607	227.942	1.64161	1.50515	ARM repeat superfamily protein;(source:Araport11)
AT1G27290	728.566	846.355	768.331	1.16167	1.05458	transmembrane protein;(source:Araport11)
AT1G27730	189.04	850.848	4871.84	4.50089	25.7715	Related to Cys2/His2-type zinc-finger proteins found in higher plants. Compensated for a subset of calcineurin deficiency in yeast. Salt tolerance produced by ZAT10 appeared to be partially dependent on ENA1/PMR2, a P-type ATPase required for Li+ and Na+ efflux in yeast. The protein is localized to the nucleus, acts as a transcriptional repressor and is responsive to chitin oligomers. Also involv…
AT1G27850	1249.76	1348.8	1312.52	1.07925	1.05022	RUN/FYVE domain protein;(source:Araport11)
AT1G28250	205.227	250.758	218.007	1.22185	1.06227	transmembrane protein;(source:Araport11)
AT1G28340	1089.3	1288.3	1182.55	1.18269	1.08561	receptor like protein 4;(source:Araport11)
AT1G28370	23.2343	75.5363	270.087	3.25106	11.6245	encodes a member of the ERF (ethylene response factor) subfamily B-1 of ERF/AP2 transcription factor family. The protein contains one AP2 domain. There are 15 members in this subfamily including ATERF-3, ATERF-4, ATERF-7, and leafy petiole.
AT1G28400	425.97	503.526	765.571	1.18207	1.79724	GATA zinc finger protein;(source:Araport11)
AT1G28560	381.125	475.699	453.761	1.24814	1.19058	Encodes a protein similar to human SNAP50. Mutants display different temperature sensitivities in the dedifferentiation of cells from different organs. Mutation inhibits the dedifferentiation-associated accumulation of U-snRNAs and some other small RNA species encoded by independent-type genes carrying the USE and TATA box. Required for the elevation of cell proliferation competence in hypocotyl …
AT1G28610	679.58	919.44	728.194	1.35295	1.07154	GDSL-motif esterase/acyltransferase/lipase. Enzyme group with broad substrate specificity that may catalyze acyltransfer or hydrolase reactions with lipid and non-lipid substrates.
AT1G29395	280.715	354.396	303.369	1.26247	1.0807	Integral membrane protein in the inner envelope of chloroplasts. Provide freezing tolerance. Expression is induced by short-term cold-treatment, water deprivation, and abscisic acid treatment.
AT1G29400	3585.69	4072.81	3556.13	1.13585	0.991757	A member of mei2-like gene family, predominantly plant-based family of genes encoding RNA binding proteins with characteristic presence of a highly conserved RNA binding motif first described in the mei2 gene of the fission yeast S. pombe. In silico analyses reveal nine mei2 -like genes in A. thaliana. They were grouped into four distinct clades, based on overall sequence similarity and subfamily…
AT1G29430	526.655	697.645	303.172	1.32467	0.575655	SAUR-like auxin-responsive protein family;(source:Araport11)
AT1G29440	190.792	278.888	111.934	1.46173	0.586682	SAUR-like auxin-responsive protein family;(source:Araport11)
AT1G29450	242.29	355.642	142.746	1.46784	0.589154	SAUR-like auxin-responsive protein family;(source:Araport11)
AT1G29460	266.242	363.333	143.361	1.36467	0.538459	SAUR-like auxin-responsive protein family;(source:Araport11)
AT1G29470	3568.9	3814.57	3807.96	1.06884	1.06698	S-adenosyl-L-methionine-dependent methyltransferases superfamily protein;(source:Araport11)
AT1G29500	296.279	425.666	175.802	1.4367	0.593367	SAUR-like auxin-responsive protein family;(source:Araport11)
AT1G29510	193.16	337.172	107.416	1.74555	0.556099	This locus was referred to as SAUR68 in PMID:17948056 but the nomenclature should be SAUR67.
AT1G29520	56.2815	80.9712	89.9413	1.43868	1.59806	AWPM-19-like family protein;(source:Araport11)
AT1G29690	373.146	430.173	735.641	1.15283	1.97145	Encodes a protein containing a domain with significant homology to the MACPF (membrane attack complex and perforin) domain of complements and perforin proteins that are involved in innate immunity in animals. Transgenic <i>cad1-1</i> mutant plants show lesions seen in the hypersensitive response, as well as a spontaneous activation of expression of pathogenesis-related genes and leading to a 32-f…
AT1G29700	3268.61	3957.61	3740.63	1.21079	1.14441	Metallo-hydrolase/oxidoreductase superfamily protein;(source:Araport11)
AT1G29910	59267	92524.3	87718.7	1.56114	1.48006	member of Chlorophyll a/b-binding protein family
AT1G29920	81684.9	105743	101561	1.29453	1.24332	Encodes lhcb1.1 a component of the LHCIIb light harvesting complex associated with photosystem II.
AT1G29930	217467	265334	279426	1.22011	1.28491	Subunit of light-harvesting complex II (LHCII),which absorbs light and transfers energy to the photosynthetic reaction center. The mRNA is cell-to-cell mobile.
AT1G30070	384.528	597.23	5847.74	1.55315	15.2076	SGS domain-containing protein;(source:Araport11)
AT1G30120	2514.4	2796.18	2832.84	1.11207	1.12665	Encodes a putative plastid pyruvate dehydrogenase E1 beta subunit that is distinct from the mitochondrial pyruvate dehydrogenase E1 beta subunit.
AT1G30200	709.996	860.939	815.245	1.2126	1.14824	F-box family protein;(source:Araport11)
AT1G30360	4036.52	4435.71	4424.75	1.09889	1.09618	Early-responsive to dehydration stress protein (ERD4);(source:Araport11)
AT1G30380	32190.7	40518.5	38554.4	1.2587	1.19769	Encodes subunit K of photosystem I reaction center. The mRNA is cell-to-cell mobile.
AT1G30520	499.515	649.87	574.777	1.301	1.15067	Encodes a chloroplast O-succinylbenzoyl-CoA ligase. Involved in phylloquinone biosynthesis. Knock mutant is seedling lethal.
AT1G30610	573.756	667.216	626.831	1.16289	1.0925	Mutations in this locus result in embryo lethality. Embryo shape at seed maturity is globular.
AT1G30700	71.8211	170.808	67.0579	2.37824	0.933679	FAD-binding Berberine family protein;(source:Araport11)
AT1G30820	733.86	828.852	746.654	1.12944	1.01743	CTP synthase family protein;(source:Araport11)
AT1G31070	294.49	366.585	362.15	1.24481	1.22975	Encodes a protein that functions as an N-acetylglucosamine-1-phosphate uridylyltransferase that catalyzes the formation of UDP-N-acetylglucosamine (UDP-GlcNAc). This is an essential precursor for glycolipid and glycoprotein synthesis and is also used for regulatory protein modification in signaling pathways. The enzyme can also catalyze the reverse reaction using both UDP-GlcNAc and the less comm…
AT1G31230	1418.13	1823.77	1655.96	1.28604	1.16771	Encodes a bifunctional aspartate kinase/homoserine dehydrogenase. These two activities catalyze the first and the third steps toward the synthesis of the essential amino acids threonine, isoleucine and methionine.
AT1G31300	1136.05	1234.34	1269.72	1.08652	1.11766	TRAM, LAG1 and CLN8 (TLC) lipid-sensing domain containing protein;(source:Araport11)
AT1G31330	48396.8	54003.5	58041.5	1.11585	1.19928	Encodes subunit F of photosystem I.
AT1G31340	1362.62	1527.65	1511.63	1.12112	1.10936	Encodes a ubiquitin-related protein that is conjugated to target proteins by neddylation. It has been shown to be conjugated to the cullin AtCUL1. The RUB-conjugation pathway has been implicated in in auxin response.
AT1G31500	383.89	442.773	431.708	1.15338	1.12456	HESP identified based on similarity to nocturnins and presence circadian regulatory elements in the promoter. It functions as a Mg(II) dependent poly(A) exoribonuclease.It is under circadian regulation and expressed at night. Knockdowns affect the regulation of circadian genes CCA1 and TOC1.
AT1G31690	18.5449	44.0773	35.8217	2.37679	1.93162	Copper amine oxidase family protein;(source:Araport11)
AT1G31800	2591.12	3083.15	2970.1	1.18989	1.14626	Encodes a protein with &#946;-ring carotenoid hydroxylase activity. The mRNA is cell-to-cell mobile.
AT1G32080	10592.2	12749.3	12439.3	1.20364	1.17438	Encodes a plant LrgAB/CidAB protein localized to the chloroplast envelope that is involved in chloroplast development, carbon partitioning and leaf senescence. The gene may have evolved from gene fusion of bacterial lrgA and lrgB.
AT1G32120	208.61	262.936	245.954	1.26042	1.17902	serine/threonine-protein phosphatase 7 long form-like protein;(source:Araport11)
AT1G32160	2177.57	2422.2	2076.48	1.11234	0.953574	beta-casein (DUF760);(source:Araport11)
AT1G32200	1378.14	1540.99	1527.18	1.11817	1.10815	Encodes a chloroplast glycerol-3-phosphate acyltransferase.Involved in the biosynthesis of chloroplast phosphatidylglycerol.
AT1G32220	3678.6	4682.84	4476.14	1.27299	1.21681	NAD(P)-binding Rossmann-fold superfamily protein;(source:Araport11)
AT1G32400	1995.67	2254.7	2215.93	1.1298	1.11037	TOM2A encodes a 280 amino acid putative four-pass transmembrane protein with a C-terminal farnesylation signal, essential for efficient multiplication of tobacco mosaic viruses.
AT1G32470	6898.25	8501.86	7754.63	1.23247	1.12414	Single hybrid motif superfamily protein;(source:Araport11)
AT1G32500	1834	2002.7	2044.78	1.09198	1.11493	Encodes a member of a heterogenous group of non-intrinsic ATP-binding cassette (ABC) proteins. Members of this group bear no close resemblance to each other nor to representatives of specific ABC protein subfamilies from other organisms. This grouping is arbitrary and will likely change upon acquisition of further data.
AT1G32540	393.141	521.955	530.328	1.32765	1.34895	Encodes a protein with 3 plant-specific zinc finger domains that acts as a positive regulator of cell death.
AT1G32550	794.037	899.294	928.377	1.13256	1.16919	Encodes FdC2, a ferredoxin protein capable of alternative electron partitioning. FdC1 level increases in conditions of acceptor limitation at PSI.
AT1G32780	196.243	288.839	220.028	1.47184	1.1212	GroES-like zinc-binding dehydrogenase family protein;(source:Araport11)
AT1G32920	141.04	323.105	1815.41	2.29088	12.8716	hypothetical protein;(source:Araport11)
AT1G32928	20.6732	36.0633	225.8	1.74444	10.9224	Avr9/Cf-9 rapidly elicited protein;(source:Araport11)
AT1G32930	27.2355	42.0155	42.691	1.54267	1.56747	Galactosyltransferase family protein;(source:Araport11)
AT1G32990	3252.58	3918.01	3867.87	1.20458	1.18917	mutant has Decreased effective quantum yield of photosystem II; Pale green plants; Reduced growth rate; Plastid Ribosomal Protein L11 The mRNA is cell-to-cell mobile.
AT1G33040	695.225	783.583	731.089	1.12709	1.05159	nascent polypeptide-associated complex subunit alpha-like protein 5;(source:Araport11)
AT1G33170	1037.75	1360.72	1207.91	1.31122	1.16397	S-adenosyl-L-methionine-dependent methyltransferases superfamily protein;(source:Araport11)
AT1G33240	2988.81	3237.28	3002.23	1.08313	1.00449	Encodes a plant transcriptional activator that contains two separate, but similar, trihelix DNA-binding domains, similar to GT-2. Gene is expressed in all aerial parts of the plant, with higher level of expression in siliques. At-GTL2 was thought to be a duplicated copy of this gene but is likely to be a cloning artefact, the result of a chimeric clone. Regulates ploidy-dependent cell growth in t…
AT1G33340	110.633	148.38	142.768	1.34119	1.29046	ENTH/ANTH/VHS superfamily protein;(source:Araport11)
AT1G33480	215.55	287.798	256.045	1.33518	1.18787	RING/U-box superfamily protein;(source:Araport11)
AT1G33590	1091.43	1382.59	1375.68	1.26677	1.26044	Leucine-rich repeat (LRR) family protein;(source:Araport11)
AT1G33600	1055.75	1350.87	1895.87	1.27954	1.79576	Leucine-rich repeat (LRR) family protein;(source:Araport11)
AT1G33770	102.794	143.852	155.61	1.39942	1.5138	Protein kinase superfamily protein;(source:Araport11)
AT1G33780	296.498	358.8	328.392	1.21013	1.10757	electron transporter, putative (DUF179);(source:Araport11)
AT1G33810	749.339	852.299	859.187	1.1374	1.14659	zinc finger/BTB domain protein;(source:Araport11)
AT1G33811	67.9854	109.584	111.718	1.61188	1.64326	GDSL-motif esterase/acyltransferase/lipase. Enzyme group with broad substrate specificity that may catalyze acyltransfer or hydrolase reactions with lipid and non-lipid substrates.
AT1G33950	9.37201	32.9939	8.76997	3.52047	0.935762	Avirulence induced gene (AIG1) family protein;(source:Araport11)
AT1G33970	466.807	542.821	510.629	1.16284	1.09388	P-loop containing nucleoside triphosphate hydrolases superfamily protein;(source:Araport11)
AT1G33990	1377.84	1574.65	1544.9	1.14283	1.12125	Encodes a protein predicted to act as a carboxylesterase. It has similarity to the SABP2 methyl salicylate esterase from tobacco. This protein does not act on methyl IAA, methyl JA, MeSA, MeGA4, or MEGA9 in vitro.
AT1G34220	839.14	933.019	868.716	1.11188	1.03525	Regulator of Vps4 activity in the MVB pathway protein;(source:Araport11)
AT1G34370	694.326	822.174	815.308	1.18413	1.17424	Encodes a putative nuclear Cys(2)His(2)-type zinc finger protein involved in H+ and Al3+ rhizotoxicity. In mutants exposed to aluminum stress, there is no induction of AtALMT1, an malate transporter known to be involved in the mediation of aluminum toxicity. Cell wall of the mutant is unstable in low pH medium (pH 4.5) in low Ca solution. This would mediate Ca-alleviation of low pH stress through…
AT1G34570	649.534	729.578	568.94	1.12323	0.875919	Essential protein Yae1, N-terminal;(source:Araport11)
AT1G34780	531.655	656.115	574.264	1.2341	1.08014	Encodes a protein disulfide isomerase-like (PDIL) protein, a member of a multigene family within the thioredoxin (TRX) superfamily. This protein also belongs to the adenosine 5'-phosphosulfate reductase-like (APRL) group.
AT1G35180	73.8927	108.237	106.088	1.46479	1.4357	TRAM, LAG1 and CLN8 (TLC) lipid-sensing domain containing protein;(source:Araport11)
AT1G35210	43.8695	68.3459	420.909	1.55794	9.59458	hypothetical protein;(source:Araport11)
AT1G35420	1171.04	1376.93	1267.56	1.17581	1.08242	alpha/beta-Hydrolases superfamily protein;(source:Araport11)
AT1G35680	4783.83	6093.07	5930.11	1.27368	1.23962	Encodes a chloroplast ribosomal protein L21 that is required for chloroplast development and embryogenesis. The mRNA is cell-to-cell mobile.
AT1G35720	1435.82	1798.88	1844.13	1.25286	1.28437	Encodes a member of the annexin gene family, a diverse, multigene family of calcium-dependent, membrane-binding proteins. The protein was determined to have peroxidase activity. This activity is thought to be dependent on the presence of post-translational modifications (most likely phosphorylation). The protein was shown to be present as a mixture of monomer and homodimer. The homodimerization s…
AT1G36320	2573.94	2843.01	2673.15	1.10453	1.03854	hypothetical protein;(source:Araport11)
AT1G36370	843.14	957.101	819.405	1.13516	0.971848	Encodes a nuclear localised protein MSA1 (MORE SULPHUR ACCUMULATION1). Epigenetically regulates sulphur homeostasis. Has sequence similarity to SHM (serine hydroxymethyltransferase) but lacks SHM activity in vitro.
AT1G36675	31.371	51.1013	26.967	1.62894	0.859616	glycine-rich protein;(source:Araport11)
AT1G41830	2065.55	2631.28	2769.8	1.27389	1.34095	SKU5-similar 6;(source:Araport11)
AT1G42470	952.082	1111.55	1006.66	1.1675	1.05733	Patched family protein;(source:Araport11)
AT1G42560	15.0979	28.9532	22.3281	1.9177	1.47889	A member of a large family of seven-transmembrane domain proteins specific to plants, homologs of the barley mildew resistance locus o (MLO) protein. The Arabidopsis genome contains 15 genes encoding MLO proteins, with localization in plasma membrane. Phylogenetic analysis revealed four clades of closely-related AtMLO genes. ATMLO9 belongs to the clade III, with AtMLO5, AtMLO7, AtMLO8, and AtMLO1…
AT1G42960	2285.58	2540.5	2424.81	1.11154	1.06092	expressed protein localized to the inner membrane of the chloroplast.
AT1G42970	56131.2	66902.1	67918.1	1.19189	1.20999	Encodes chloroplast localized glyceraldehyde-3-phosphate dehydrogenase that can use both NADH and NADPH to reduce 1,3-diphosphate glycerate. It forms A2B2 heterotetramers with GapA forms of the GADPH enzyme. These complexes are active in the light under reducing conditions, but show reduced NADPH-dependent activity in response to oxidized thioredoxins and increased NAD(H)/NADP(H) ratios due to th…
AT1G43170	7860.01	8682.91	8045.91	1.10469	1.02365	Encodes a cytoplasmic ribosomal protein. The mRNA is cell-to-cell mobile.
AT1G43560	1439.9	1639.4	1562.87	1.13855	1.0854	thioredoxin Y2;(source:Araport11)
AT1G43580	426.629	497.405	522.329	1.1659	1.22432	Sphingomyelin synthetase family protein;(source:Araport11)
AT1G43670	4622.3	6244.09	5984.22	1.35086	1.29464	Encodes a fructose-1,6-bisphosphatase. This enzyme, in addition to catalyzing the formation of fructose-6-phosphate for sucrose biosynthesis, appears to play a role in fructose-mediated signaling that is independent of its enzymatic activity. atcfbp-1/fins1 mutants have reduced photosynthetic rates, elevated levels of starch and reduced levels of sucrose during the day. Although the protein is ex…
AT1G44000	4392.95	4757.24	4414.3	1.08292	1.00486	STAY-GREEN-like protein;(source:Araport11)
AT1G44446	7993.62	10275.7	8146.22	1.28548	1.01909	Encodes chlorophyllide <i>a</i> oxygenase which converts chlorophyllide <i>a</i> to chlorophyllide <i>b</i> by catalyzing two successive hydroxylations at the 7-methyl group of chlorophyllide <i>a</i> . Mutants are deficient in pigments that associate with thylakoid membrane proteins, lacking chlorophyll <i>b</i> and light-harvesting proteins of photosystem II. The protein was shown through cross…
AT1G44575	52767.2	61436.2	61457.8	1.16429	1.1647	Encoding PSII-S (CP22), a ubiquitous pigment-binding protein associated with photosystem II (PSII) of higher plants. Involved in nonphotochemical quenching rather than in photosynthesis. Mutant has a normal violaxanthin cycle but has a limited capacity of quenching singlet excited chlorophylls and is tolerant to lipid peroxidation.
AT1G45191	548.401	781.665	644.037	1.42535	1.17439	beta-glucosidase related protein, similar to beta-glucosidase GI:3820531 from (Pinus contorta); contains Pfam profile: PF00232 Glycosyl hydrolase family 1
AT1G45201	2214.05	2869.82	2567.69	1.29619	1.15973	Target of AtGRP7 regulation.
AT1G45207	116.814	165.436	159.642	1.41623	1.36663	Remorin family protein;(source:Araport11)
AT1G45248	90.986	121.479	100.226	1.33514	1.10156	Nucleolar histone methyltransferase-related protein;(source:Araport11)
AT1G47260	1953.14	2120.83	2074.57	1.08586	1.06217	Encodes mitochondrial gamma carbonic anhydrase. Component of the NADH dehydrogenase complex.
AT1G47290	172.201	208.605	217.222	1.2114	1.26144	Encodes an enzyme with 3&#946;-hydroxysteroid dehydrogenase/C4-decarboxylase activity <i>in vitro</i>. The activity of the enzyme was determined using microsomal extracts of yeast overexpressing the <i>Arabidopsis</i> gene. Cytosolic fractions failed to be associated to the activity, leading to the speculation that the enzyme is membrane-bound.
AT1G47310	355.935	410.943	384.953	1.15455	1.08153	signal peptidase I;(source:Araport11)
AT1G47395	1434.69	1721.74	1987.8	1.20008	1.38552	hypothetical protein;(source:Araport11)
AT1G47510	170.111	237.526	528.362	1.3963	3.10598	Encodes a phosphatidylinositol polyphosphate 5-phosphatase. It can dephosphorylate PI(4,5)P2, PI(3,5)P2, and PI(3,4,5)P3, but, it is not active against PI(5)P or the water soluble inositol(1,4,5)P3 or inositol(1,3,4,5)P4. The transcript levels for this gene rise in response to auxin, ABA, and JA.
AT1G47900	466.209	655.143	539.384	1.40525	1.15696	filament-like protein (DUF869);(source:Araport11)
AT1G48030	8009.81	8962.9	8769.31	1.11899	1.09482	Encodes a mitochondrial lipoamide dehydrogenase whose expression is induced by light.
AT1G48260	519.081	640.9	621.388	1.23468	1.19709	Encodes a member of the SNF1-related kinase (SnRK) gene family (SnRK3.21), which has also been reported as a member of the CBL-interacting protein kinases (CIPK17).
AT1G48300	12642.3	14908.8	12143.7	1.17927	0.960557	diacylglycerol acyltransferase;(source:Araport11)
AT1G48310	531.749	626.815	515.179	1.17878	0.968839	chromatin remodeling factor18;(source:Araport11)
AT1G48350	1965.92	2525.45	2412.03	1.28462	1.22693	Ribosomal L18p/L5e family protein;(source:Araport11)
AT1G48450	3087.37	3391.22	3333.52	1.09842	1.07973	alanine-tRNA ligase, putative (DUF760);(source:Araport11)
AT1G48520	1283.45	1629.75	1557.71	1.26982	1.21369	Encodes Glu-tRNA(Gln) amidotransferase subunit B (from Genbank record AF239836).
AT1G48540	1177.66	1347.17	1160.04	1.14394	0.985044	Outer arm dynein light chain 1 protein;(source:Araport11)
AT1G48600	8442.81	10391.9	9809.26	1.23086	1.16185	Encodes a phosphoethanolamine N-methyltransferase that catalyses the last two methylation steps of the three sequential methylations of phosphoethanolamine (PEA) that are required for the synthesis of phosphocholine (PCho) in plants.
AT1G48760	478.466	551.075	507.943	1.15176	1.06161	Encodes the putative delta subunit of the AP(adaptor protein)-3 complex and plays a role in vacuolar function.
AT1G48840	294.067	396.312	390.121	1.3477	1.32664	heat-inducible transcription repressor (DUF639);(source:Araport11)
AT1G48850	1564.18	1746.2	1709.26	1.11637	1.09275	chorismate synthase, putative / 5-enolpyruvylshikimate-3-phosphate phospholyase;(source:Araport11)
AT1G49180	252.724	323.628	262.65	1.28056	1.03927	protein kinase family protein;(source:Araport11)
AT1G49380	1861.24	2243.8	2066.04	1.20554	1.11004	cytochrome c biogenesis protein family;(source:Araport11)
AT1G49430	752.813	888.867	799.224	1.18073	1.06165	Encodes a long chain acyl-CoA synthetase that catalyzes the synthesis of omega-hydroxy fatty acyl-CoA intermediates in the pathway to cutin synthesis. Required for repression of lateral root formation.
AT1G49500	747.951	1241.39	1040.79	1.65972	1.39152	transcription initiation factor TFIID subunit 1b-like protein;(source:Araport11)
AT1G49630	675.791	751.475	712.752	1.11199	1.05469	Zinc metalloprotease pitrilysin subfamily A. Signal peptide degrading enzyme targeted to mitochondria and chloroplasts. Expressed in flower, leaf and root. Not expressed in silique and shoot.
AT1G49720	57.1153	85.8127	87.3746	1.50245	1.52979	Identified as a protein that binds to abscisic acid response elements. May mediate transcriptional regulation of ABA responses.
AT1G49730	382.904	482.838	507.231	1.26099	1.3247	Protein kinase superfamily protein;(source:Araport11)
AT1G50010	1720.45	1947.8	2347.01	1.13215	1.36418	Encodes alpha-2,4 tubulin. TUA2 and TUA4 encode identical proteins. The mRNA is cell-to-cell mobile.
AT1G50280	99.4328	147.377	117.702	1.48218	1.18373	Phototropic-responsive NPH3 family protein;(source:Araport11)
AT1G50450	1215.16	1404.33	1367.64	1.15568	1.12549	Saccharopine dehydrogenase;(source:Araport11)
AT1G50745	4.69757	20.6569	204.906	4.39736	43.6196	plant mobile domain protein;(source:Araport11)
AT1G50750	6.94161	18.3779	128.609	2.6475	18.5272	aminotransferase-like, mobile domain protein;(source:Araport11)
AT1G51080	404.943	470.989	420.512	1.1631	1.03845	golgin family A protein;(source:Araport11)
AT1G51110	2821.14	3980.6	3436.41	1.41099	1.21809	Plastid-lipid associated protein PAP / fibrillin family protein;(source:Araport11)
AT1G51140	1221.93	1430.92	1124.85	1.17103	0.920552	Encodes a basic helix-loop-helix-type transcription factor involved in photoperiodism flowering. Binds to the E-box cis-element in the CONSTANS (CO) promoter to regulate flowering. Interacts with CFL1 and along with CFLAP2 negatively regulates cuticle development. Binds to the potassium channel gene KAT1 as a dimer. The DNA-binding capacity is inhibited in response to ABA through phosphorylation-…
AT1G51500	5352.39	6583.69	5796.4	1.23005	1.08296	Encodes an ABC transporter involved in cuticular wax biosynthesis. Lines carrying recessive mutations in this locus have weakly glaucous stem surface, and relative elevated secondary alcohols and ketones.
AT1G51570	2292.16	2509.86	2364.42	1.09498	1.03153	Calcium-dependent lipid-binding (CaLB domain) plant phosphoribosyltransferase family protein;(source:Araport11)
AT1G51630	681.424	779.276	755.101	1.1436	1.10812	O-fucosyltransferase family protein;(source:Araport11)
AT1G51680	6549	7289.09	7389.21	1.11301	1.1283	encodes an isoform of 4-coumarate:CoA ligase (4CL), which is involved in the last step of the general phenylpropanoid pathway. In addition to 4-coumarate, it also converts ferulate. The catalytic efficiency was in the following (descending) order: p-coumaric acid, ferulic acid, caffeic acid and 5-OH-ferulic acid. At4CL1 was unable to use sinapic acid as substrate.
AT1G51690	1718.09	1848.88	1909.52	1.07613	1.11142	55 kDa B regulatory subunit of phosphatase 2A mRNA,
AT1G51700	1093.61	1314.29	2305.7	1.20179	2.10833	Encodes dof zinc finger protein (adof1). The mRNA is cell-to-cell mobile.
AT1G52000	2522.08	3517.26	2702.28	1.39459	1.07145	Mannose-binding lectin superfamily protein;(source:Araport11)
AT1G52030	15.1025	29.0148	22.9223	1.92119	1.51778	Similar to myrosinase binding proteins which may be involved in metabolizing glucosinolates and forming defense compounds to protect against herbivory. Also similar to lectins and other agglutinating factors. Expressed only in flowers.
AT1G52040	379.552	788.867	374.368	2.07842	0.986342	Encodes myrosinase-binding protein expressed in flowers.
AT1G52190	1561.99	1790.42	1888.43	1.14624	1.209	Encodes a low affinity nitrate transporter that is expressed in the plasma membrane and found in the phloem of the major veins of leaves. It is responsible for nitrate redistribution to young leaves.
AT1G52220	7464.09	9428.6	9256.41	1.26319	1.24012	CURVATURE THYLAKOID protein;(source:Araport11)
AT1G52230	20131.3	22491.4	22339.5	1.11723	1.10969	Phosphorylation of this protein is dependent on calcium. The mRNA is cell-to-cell mobile.
AT1G52280	324.777	393.56	413.659	1.21179	1.27367	RAB GTPase homolog G3D;(source:Araport11)
AT1G52400	2798.77	4738.39	3620.18	1.69302	1.29349	encodes a member of glycosyl hydrolase family 1, located in inducible ER bodies which were formed after wounding, required in inducible ER body formation The mRNA is cell-to-cell mobile.
AT1G52410	551.212	898.703	690.973	1.63041	1.25355	Contains a novel calcium-binding repeat sequence. Binds TSK in vitro. Localizes to small cytoplasmic vesicles in interphase cells. In cells synchronized for cell division, TSA1 and TSK relocalize to ends of spindle microtubules that are ahead of separating chromatids during metaphase and anaphase of mitosis. May be involved in mitosis together with TSK. Expressed preferentially in the flower and …
AT1G52510	2325.7	3031.02	2872.04	1.30328	1.23492	alpha/beta-Hydrolases superfamily protein;(source:Araport11)
AT1G52870	11516.1	12331.7	14090.1	1.07082	1.22351	Peroxisomal membrane 22 kDa (Mpv17/PMP22) family protein;(source:Araport11)
AT1G53050	664.058	808.718	810.816	1.21784	1.221	Protein kinase superfamily protein;(source:Araport11)
AT1G53250	96.7686	137.739	109.51	1.42338	1.13167	histone-lysine N-methyltransferase, H3 lysine-79 specific-like protein;(source:Araport11)
AT1G53320	459.039	545.486	483.001	1.18832	1.0522	Member of TLP family
AT1G53430	794.878	1001.51	945.897	1.25995	1.18999	Leucine-rich repeat transmembrane protein kinase;(source:Araport11)
AT1G53520	128.748	193.479	183.322	1.50277	1.42389	Encodes a plastid stroma localized fatty acid binding protein involved in fatty acid metabolism.
AT1G53540	14.5148	46.4262	3470.53	3.19853	239.102	HSP20-like chaperones superfamily protein;(source:Araport11)
AT1G53580	1114.87	1225.55	1156.56	1.09928	1.0374	Mononuclear Fe(II)-containing member of the b-lactamase fold superfamily. ETHE1 is homodimeric in solution, exhibits low-level esterase activity, and specifically binds a single Fe(II) atom in the active site.
AT1G53590	540.503	662.708	660.234	1.2261	1.22152	Calcium-dependent lipid-binding (CaLB domain) family protein;(source:Araport11)
AT1G53670	3766.51	4125.51	3818.94	1.09531	1.01392	methionine sulfoxide reductase B 1;(source:Araport11)
AT1G53730	542.521	608.429	636.132	1.12149	1.17255	STRUBBELIG-receptor family 6;(source:Araport11)
AT1G53840	1677.98	1980.04	2056.36	1.18002	1.2255	encodes a pectin methylesterase
AT1G54040	1202.15	1584.17	1498	1.31778	1.2461	Epithiospecifier protein, interacts with WRKY53. Involved in pathogen resistance and leaf senescence.
AT1G54050	236.715	959.752	13547.9	4.05446	57.233	HSP20-like chaperones superfamily protein;(source:Araport11)
AT1G54200	116.622	158.866	116.479	1.36223	0.998773	DNA mismatch repair Msh6-like protein;(source:Araport11)
AT1G54220	560.861	640.815	638.8	1.14256	1.13896	Encodes a subunit of the mitochondrial pyruvate dehydrogenase complex.
AT1G54350	2178.89	2533.19	2330.79	1.1626	1.06971	ABC transporter family protein;(source:Araport11)
AT1G54740	377.887	450.245	359.265	1.19148	0.950721	FANTASTIC four-like protein (DUF3049);(source:Araport11)
AT1G54780	11749.6	14219.5	12713.7	1.21021	1.08205	Encodes a thylakoid lumen protein regulating photosystem II repair cycle. Has acid phosphatase activity. The mRNA is cell-to-cell mobile.
AT1G54820	534.672	811.144	635.021	1.51709	1.18768	Protein kinase superfamily protein;(source:Araport11)
AT1G54920	1369.43	1487.97	1420.71	1.08656	1.03744	hypothetical protein;(source:Araport11)
AT1G55000	805.61	919.529	797.116	1.14141	0.989457	peptidoglycan-binding LysM domain-containing protein;(source:Araport11)
AT1G55020	995.162	1347.13	1199.17	1.35368	1.205	lipoxygenase, a defense gene conferring resistance Xanthomonas campestris The mRNA is cell-to-cell mobile.
AT1G55260	1104.71	1533.99	1298.7	1.38859	1.1756	Bifunctional inhibitor/lipid-transfer protein/seed storage 2S albumin superfamily protein;(source:Araport11)
AT1G55300	188.03	227.727	378.599	1.21112	2.0135	TBP-associated factor 7;(source:Araport11)
AT1G55360	3296.47	3574.15	3464.3	1.08424	1.05091	tRNA-splicing ligase (DUF239);(source:Araport11)
AT1G55370	744.993	935.402	749.587	1.25559	1.00617	NDH-dependent cyclic electron flow 5;(source:Araport11)
AT1G55480	7225.57	9048.68	8485.58	1.25231	1.17438	Encodes a member of a novel plant protein family containing a PDZ, a K-box, and a TPR motif. mRNA but not protein levels decrease after wounding. ZKT is phosphorylated at Thr and Ser residues after wounding. The mRNA is cell-to-cell mobile.
AT1G55490	6820.43	9264.79	8599.01	1.35839	1.26077	encodes the beta subunit of the chloroplast chaperonin 60, a homologue of bacterial GroEL. Mutants in this gene develops lesions on its leaves, expresses systemic acquired resistance (SAR) and develops accelerated cell death to heat shock stress. The protein has molecular chaperone activity for suppressing protein aggregation in vitro.
AT1G55510	120.546	157.398	141.403	1.30571	1.17302	branched-chain alpha-keto acid decarboxylase E1 beta
AT1G55530	1350.09	1719.3	4748.52	1.27348	3.51719	RING/U-box superfamily protein;(source:Araport11)
AT1G55670	8189.07	11034.7	10756.3	1.34749	1.31349	Encodes subunit G of photosystem I, an 11-kDa membrane protein that plays an important role in electron transport between plastocyanin and PSI and is involved in the stability of the PSI complex. PSI-G subunit is bound to PSI-B and is in contact with Lhca1. The protein inserts into thylakoids by a direct or spontaneous pathway that does not involve the activities of any known chloroplast protein-…
AT1G55690	349.21	406.032	354.337	1.16272	1.01468	Sec14p-like phosphatidylinositol transfer family protein;(source:Araport11)
AT1G55920	1626.89	1980.75	1482.03	1.2175	0.910959	Encodes a chloroplast/cytosol localized serine O-acetyltransferase involved in sulfur assimilation and cysteine biosynthesis. Expressed in the vascular system. The mRNA is cell-to-cell mobile.
AT1G55950	6.39797	17.0095	18.2757	2.65857	2.85649	DNA-binding storekeeper protein-related transcriptional regulator;(source:Araport11)
AT1G56050	1035.18	1275.96	1188.97	1.2326	1.14857	GTP-binding protein-like protein;(source:Araport11)
AT1G56190	4088.93	5174.67	5448.97	1.26553	1.33261	Phosphoglycerate kinase family protein;(source:Araport11)
AT1G56220	2741.67	3397.12	3092.28	1.23907	1.12788	Dormancy/auxin associated family protein;(source:Araport11)
AT1G56230	255.223	328.761	265.027	1.28813	1.03841	enolase (DUF1399);(source:Araport11)
AT1G56280	19863	23078.4	21292.8	1.16188	1.07198	Encodes a gene whose transcript level in root and leaves increases to progressive drought stress. The increase in transcript level is independent from abscisic acid level. Sequence is not similar to any protein of known function. It appears to be a member of plant-specific gene family. It's phosphorylated by AtCPK11 in a Ca(2+)-dependent manner at Thr105 and Ser107 within the AtDi19 bipartite nuc…
AT1G56300	19.6577	39.795	58.8086	2.0244	2.99163	Chaperone DnaJ-domain superfamily protein;(source:Araport11)
AT1G56440	335.365	391.145	425.396	1.16633	1.26846	Encodes one of the 36 carboxylate clamp (CC)-tetratricopeptide repeat (TPR) proteins (Prasad 2010, Pubmed ID: 20856808) with potential to interact with Hsp90/Hsp70 as co-chaperones.
AT1G56500	5094.02	5750.42	5551.85	1.12886	1.08988	Encodes a thylakoid membrane protein with thioredoxin-like and beta-propeller domains located in the lumen and a haloacid-dehalogenase domain exposed to the chloroplast stroma. The protein's role may be to prevent formation of a slowly reversible form of antenna quenching, thereby maintaining the efficiency of light harvesting. The mRNA is cell-to-cell mobile.
AT1G56600	3651.49	4688.68	5966.43	1.28404	1.63397	GolS2 is a galactinol synthase that catalyzes the formation of galactinol from UDP-galactose and myo-inositol. GolS2 transcript levels rise in response to methyl viologen, an oxidative damage-inducing agent. Plants over-expressing GolS2 have increased tolerance to salt, chilling, and high-light stress.
AT1G56700	977.678	1114.04	1005.26	1.13947	1.02821	Peptidase C15, pyroglutamyl peptidase I-like protein;(source:Araport11)
AT1G56720	302.336	429.565	457.425	1.42082	1.51297	Protein kinase superfamily protein;(source:Araport11)
AT1G57660	951.031	1105.24	1053.78	1.16215	1.10804	Translation protein SH3-like family protein;(source:Araport11)
AT1G57770	1637.69	1982.76	1800.04	1.2107	1.09913	FAD/NAD(P)-binding oxidoreductase family protein;(source:Araport11)
AT1G57860	566.617	664.632	612.834	1.17298	1.08157	Translation protein SH3-like family protein;(source:Araport11)
AT1G58080	3036.09	3567.11	3636.99	1.1749	1.19792	ATP phosphoribosyl transferase, catalyses first step of histidine biosynthesis
AT1G58200	772.515	959.13	956.149	1.24157	1.23771	A member of MscS-like gene family, structurally very similar to MSL2, comprising of an N-terminal chloroplast transit peptide, five trans-membrane helices and a C-terminal cytoplasmic domain. Mutant plants showed abnormalities in the size and shape of plastids. MSL3-GFP was localized to discrete foci on the plastid envelope and co-localize with the plastid division protein AtMinE. MSL3 was capabl…
AT1G58280	1321.64	1516.06	1456.6	1.14711	1.10212	Phosphoglycerate mutase family protein;(source:Araport11)
AT1G58290	8167.61	9550.66	9036.36	1.16933	1.10637	Encodes a protein with glutamyl-tRNA reductase (GluTR) activity, catalyzing the NADPH-dependent reduction of Glu-tRNA(Glu) to glutamate 1-semialdehyde (GSA) with the release of free tRNA(Glu). It is involved in the early steps of chlorophyll biosynthesis.
AT1G58340	10.3609	21.38	14.8522	2.06353	1.43348	Encodes a plant MATE (multidrug and toxic compound extrusion) transporter that is localized to the Golgi complex and small organelles and is involved in determining the rate of organ initiation. It is also involved in iron homeostasis when plants are under osmotic stress.
AT1G59830	722.347	851.235	777.982	1.17843	1.07702	Encodes one of the isoforms of the catalytic subunit of protein phosphatase 2A: AT1G59830/PP2A-1, AT1G10430/PP2A-2, At2g42500/PP2A-3, At3g58500/PP2A-4 [Plant Molecular Biology (1993) 21:475-485 and (1994) 26:523-528; Note that in more recent publications, there is mixed use of gene names for PP2A-3 and PP2A-4 - some refer to At2g42500 as PP2A-3 and some as PP2A-4].
AT1G59860	65.577	632.933	12123.4	9.65175	184.873	HSP20-like chaperones superfamily protein;(source:Araport11)
AT1G59930	48.7453	84.2268	63.6677	1.7279	1.30613	Encodes a maternally expressed imprinted gene.
AT1G60000	2253.11	2513.97	2364.61	1.11578	1.04949	RNA-binding (RRM/RBD/RNP motifs) family protein;(source:Araport11)
AT1G60160	870.168	1047.65	1000.24	1.20396	1.14947	Potassium transporter family protein;(source:Araport11)
AT1G60190	960.018	1546.07	4226.66	1.61046	4.40269	Encodes PUB19, a plant U-box armadillo repeat protein. Involved in salt inhibition of germination together with PUB18. The mRNA is cell-to-cell mobile.
AT1G60260	1286	1457.16	1260.19	1.13309	0.979929	beta glucosidase 5;(source:Araport11)
AT1G60270	614.466	751.524	654.041	1.22305	1.0644	beta glucosidase 6;(source:Araport11)
AT1G60550	1753.94	1999.5	1893.45	1.14	1.07954	enoyl-CoA hydratase/isomerase D;(source:Araport11)
AT1G60590	801.901	1069.33	1122.7	1.3335	1.40004	Pectin lyase-like superfamily protein;(source:Araport11)
AT1G60690	447.73	535.49	506.579	1.19601	1.13144	NAD(P)-linked oxidoreductase superfamily protein;(source:Araport11)
AT1G60710	1528.02	1714.66	1712.08	1.12214	1.12045	Encodes ATB2.
AT1G60800	3090.46	3305.01	3309.68	1.06942	1.07093	NSP-interacting kinase 3;(source:Araport11)
AT1G60860	139.343	177.801	158.151	1.276	1.13498	A member of ARF GAP domain (AGD), A thaliana has 15 members, grouped into four classes. AGD2 belongs to the class 1, together with AGD1, AGD3, and AGD4.
AT1G61120	13.8207	39.3184	41.897	2.84489	3.03146	Encodes a geranyllinalool synthase that produces a precursor to TMTT, a volatile plant defense C16-homoterpene. GES transcript levels rise in response to alamethicin, a fungal peptide mixture that damages membranes. This transcriptional response is blocked in JA biosynthetic and JA signaling mutants, but GES transcript levels still rise in response to alamethicin in mutants with salicylic acid an…
AT1G61240	165.016	204.748	173.808	1.24078	1.05328	lysine ketoglutarate reductase trans-splicing-like protein (DUF707);(source:Araport11)
AT1G61340	41.2426	87.1511	328.579	2.11313	7.96698	Encodes a F-box protein induced by various biotic or abiotic stress.
AT1G61500	204.649	267.975	204.359	1.30944	0.998586	S-locus lectin protein kinase family protein;(source:Araport11)
AT1G61520	99709.5	132142	124535	1.32527	1.24898	PSI type III chlorophyll a/b-binding protein (Lhca3*1) The mRNA is cell-to-cell mobile.
AT1G61850	566.485	632.704	681.955	1.1169	1.20384	Encodes a non-specific lipase that hydrolyzes phospholipids as well as galactolipids, at both sn-1 and sn-2 positions. Involved in basal jasmonic acid biosynthesis by releasing the precursor fatty acid from membrane lipids. Mutant plants were impacted in resistance to fungus B. cinerea.
AT1G61970	117.569	169.347	145.497	1.4404	1.23755	Mitochondrial transcription termination factor family protein;(source:Araport11)
AT1G62030	317.258	374.811	357.729	1.18141	1.12757	Cysteine/Histidine-rich C1 domain family protein;(source:Araport11)
AT1G62250	2317.54	2624.94	2343.83	1.13264	1.01134	orotidine 5-phosphate decarboxylase;(source:Araport11)
AT1G62290	65.5678	94.1152	104.793	1.43539	1.59824	Saposin-like aspartyl protease family protein;(source:Araport11)
AT1G62420	26.59	46.1715	70.9375	1.73642	2.66782	DUF506 family protein (DUF506);(source:Araport11)
AT1G62430	460.536	572.066	504.762	1.24217	1.09603	Encodes a CDP-diacylglycerol synthase, involved in phospholipid biosynthesis.
AT1G62510	917.176	1529.13	1718.94	1.66721	1.87417	Bifunctional inhibitor/lipid-transfer protein/seed storage 2S albumin superfamily protein;(source:Araport11)
AT1G62540	295.896	389.011	327.851	1.31469	1.10799	belongs to the flavin-monooxygenase (FMO) family, encodes a glucosinolate S-oxygenase that catalyzes the conversion of methylthioalkyl glucosinolates to methylsulfinylalkyl glucosinolates The mRNA is cell-to-cell mobile.
AT1G62560	1473.06	1762.46	1526.45	1.19646	1.03624	belongs to the flavin-monooxygenase (FMO) family, encodes a glucosinolate S-oxygenase that catalyzes the conversion of methylthioalkyl glucosinolates to methylsulfinylalkyl glucosinolates The mRNA is cell-to-cell mobile.
AT1G62660	1222.67	1487	1448.96	1.21619	1.18508	Glycosyl hydrolases family 32 protein;(source:Araport11)
AT1G62750	27748.9	31195.3	30567.8	1.1242	1.10159	Nuclear encoded protein consists of the five domains conserved in EF-G proteins, with two GTP-binding sites in the first domain, and an additional transit peptide at the N-terminus. Localized in chloroplasts. Point mutation results in a delay in the onset of germination. At early developmental stage embryos still contain undifferentiated proplastids. The greening of cotyledons is severely impaire…
AT1G62780	2286.62	2665.35	2459.08	1.16563	1.07542	dimethylallyl, adenosine tRNA methylthiotransferase;(source:Araport11)
AT1G62800	264.194	321.566	306.44	1.21716	1.15991	Encodes aspartate aminotransferase (Asp4).
AT1G62975	91.694	143.732	91.4864	1.56752	0.997736	basic helix-loop-helix (bHLH) DNA-binding superfamily protein;(source:Araport11)
AT1G63000	1363.4	1498.12	1484.75	1.09881	1.08901	nucleotide-rhamnose synthase/epimerase-reductase;(source:Araport11)
AT1G63010	1138.16	1261.52	1209.51	1.10838	1.06269	Encodes an SPX domain protein that transports Pi into the vacuole and is essential for phosphate homeostasis.
AT1G63090	789.677	912.976	1120	1.15614	1.4183	phloem protein 2-A11;(source:Araport11)
AT1G63240	223.457	288.666	221.081	1.29182	0.989371	hypothetical protein;(source:Araport11)
AT1G63420	316.578	399.956	353.918	1.26337	1.11795	O-glucosyltransferase-like protein (DUF821);(source:Araport11)
AT1G63610	861.6	1011.49	1007.43	1.17397	1.16926	hypothetical protein;(source:Araport11)
AT1G63640	455.917	514.859	456.497	1.12928	1.00127	P-loop nucleoside triphosphate hydrolases superfamily protein with CH (Calponin Homology) domain-containing protein;(source:Araport11)
AT1G63690	1094.39	1321.78	1271.62	1.20777	1.16194	SIGNAL PEPTIDE PEPTIDASE-LIKE 2;(source:Araport11)
AT1G63770	8554.06	9761.71	9532.25	1.14118	1.11435	Peptidase M1 family protein;(source:Araport11)
AT1G63880	920.022	1140.92	1036.41	1.24011	1.1265	Encodes a TIR-NBS-LRR class of disease resistance protein effective against Leptosphaeria maculans. The mRNA is cell-to-cell mobile.
AT1G63940	917.523	1049.73	1185.2	1.14409	1.29174	monodehydroascorbate reductase 6;(source:Araport11)
AT1G63970	2240.02	2519.61	2361.52	1.12482	1.05424	Encodes a protein with 2C-methyl-D-erythritol 2,4-cyclodiphosphate synthase activity. The protein's activity was confirmed by heterologous expression of phenotypic complementation of the E. coli ispF mutant. Plants defective in this gene display an albino lethal phenotype.Homolog of E. coli IspF
AT1G63980	1809.1	2003.4	1917.65	1.10741	1.06001	D111/G-patch domain-containing protein;(source:Araport11)
AT1G64150	546.452	648.711	651.483	1.18713	1.1922	PAM71 encodes an integral thylakoid membrane protein that is required for normal operation of oxygen-evolving complex (as evidenced by oxygen evolution rates) and for manganese incorporation. PAM71 belongs to a small gene family in Arabidopsis comprising five members. PAM71 is well conserved in the green lineage and shares homology with putative Ca2+/H+ exchangers from yeast (Saccharomyces cerevi…
AT1G64200	448.527	684.543	671.254	1.5262	1.49657	vacuolar H+-ATPase subunit E isoform 3;(source:Araport11)
AT1G64390	1670.17	2450.26	2686.7	1.46708	1.60864	glycosyl hydrolase 9C2;(source:Araport11)
AT1G64400	3558.79	4022.81	3568.62	1.13039	1.00276	AMP-dependent synthetase and ligase family protein;(source:Araport11)
AT1G64510	4008.61	5067.25	4929.53	1.26409	1.22973	Translation elongation factor EF1B/ribosomal protein S6 family protein;(source:Araport11)
AT1G64680	5261.98	5748.09	5801.84	1.09238	1.1026	beta-carotene isomerase D27;(source:Araport11)
AT1G64720	42139	53452.3	49966.7	1.26847	1.18576	membrane related protein CP5
AT1G64770	7814.21	9482.06	8179.55	1.21344	1.04675	encodes a novel subunit of the chloroplast NAD(P)H dehydrogenase complex, involved in cyclic electron flow around photosystem I to produce ATP.
AT1G64850	1567.36	1812.83	1614.45	1.15661	1.03004	Calcium-binding EF hand family protein;(source:Araport11)
AT1G64860	5668.63	6431.65	5777.09	1.13461	1.01913	Subunit of chloroplast RNA polymerase, confers the ability to recognize promoter sequences on the core enzyme
AT1G64980	3075.49	3493.08	3320.11	1.13578	1.07954	Encodes a putative nucleotide-diphospho-sugar transferase required for pollen germination and tube growth.
AT1G65010	1192.09	1316.3	1285.79	1.10419	1.0786	Encodes a microtubule-associated protein. Putative role in flower development. Comparison of SALK_061426C to Columbia wild type in normal lighting and under low light of 33 micromoles per meter-squared per second resulted in a trend toward earlier bolting in the mutant under low light (P=0.055) (Ann Stapleton and Patrick Pridgen, 2009, personal communication).
AT1G65220	1399.78	1525.9	1409.44	1.0901	1.0069	ARM repeat superfamily protein;(source:Araport11)
AT1G65230	1594.56	2147.48	1898.47	1.34676	1.19059	transmembrane protein, putative (DUF2358);(source:Araport11)
AT1G65260	6375.13	7243.28	6990.65	1.13618	1.09655	Encodes a protein required for thylakoid membrane formation.
AT1G65470	121.837	152.456	140.545	1.25132	1.15356	Chromatin Assembly Factor-1 (CAF-1) p150 subunit. Mutants have reduced heterochromatin content. In Arabidopsis, the three CAF-1 subunits are encoded by FAS1, FAS2 and, most likely, MSI1, respectively. Mutations in FAS1 or FAS2 lead to increased frequency of homologous recombination and T-DNA integration in Arabidopsis.
AT1G65560	184.347	228.6	223.775	1.24005	1.21388	Zinc-binding dehydrogenase family protein;(source:Araport11)
AT1G65590	1357.56	1588.4	1626.64	1.17004	1.19821	Encodes a protein with beta-hexosaminidase activity. Located on the plasma membrane.
AT1G65860	885.855	1107.87	1047.81	1.25063	1.18283	belongs to the flavin-monooxygenase (FMO) family, encodes a glucosinolate S-oxygenase that catalyzes the conversion of methylthioalkyl glucosinolates to methylsulfinylalkyl glucosinolates
AT1G65960	10340.1	13014.6	11898.8	1.25865	1.15074	glutamate decarboxylase (GAD2) The mRNA is cell-to-cell mobile.
AT1G66080	174.34	321.959	2617.59	1.84673	15.0143	hikeshi-like protein;(source:Araport11)
AT1G66090	267.931	509.709	3773.49	1.90239	14.0838	Disease resistance protein (TIR-NBS class);(source:Araport11)
AT1G66100	10510.9	12278.1	11899.8	1.16813	1.13214	Predicted to encode a PR (pathogenesis-related) protein. Belongs to the plant thionin (PR-13) family with the following members: At1g66100, At5g36910, At1g72260, At2g15010, At1g12663, At1g12660.
AT1G66130	1845.81	2000.99	1923.3	1.08407	1.04198	NAD(P)-binding Rossmann-fold superfamily protein;(source:Araport11)
AT1G66140	384.324	478.984	345.646	1.2463	0.899361	Encodes a zinc finger protein containing only a single zinc finger.
AT1G66150	2205.53	2877.73	2709.34	1.30478	1.22843	receptor-like transmembrane kinase I (TMK1)
AT1G66160	63.215	97.2029	369.974	1.53766	5.85263	CYS, MET, PRO, and GLY protein 1;(source:Araport11)
AT1G66180	670.81	845.815	1691.42	1.26089	2.52146	The gene encodes a putative aspartyl protease (ASP). Its expression is induced in response to light and ascorbate. The mRNA is cell-to-cell mobile.
AT1G66400	40.1171	67.7512	447.007	1.68884	11.1425	Encodes a calmodulin-like protein. Regulates nitric oxide levels and transition to flowering.
AT1G66430	515.639	576.266	605.61	1.11758	1.17449	Encodes one of the several Arabidopsis fructokinases. Nomenclature according to Riggs 2017 has been adopted for the family by the community (personal communication, Boernke, Callis, Granot, Boernke, and Smeekens). Important for seed oil accumulation and vascular development.
AT1G66500	100.292	186.416	443.14	1.85873	4.4185	Pre-mRNA cleavage complex II;(source:Araport11)
AT1G66760	311.967	430.701	552.865	1.3806	1.77219	MATE efflux family protein;(source:Araport11)
AT1G66900	467.378	580.444	471.714	1.24191	1.00928	alpha/beta-Hydrolases superfamily protein;(source:Araport11)
AT1G66980	2081.84	2386.36	2240.96	1.14627	1.07643	Encodes SNC4 (suppressor of npr1-1, constitutive 4), an atypical receptor-like kinase with two predicted extracellular glycerophosphoryl diester phosphodiesterase domains.
AT1G67040	50.049	68.951	59.5221	1.37767	1.18928	DnaA initiator-associating protein;(source:Araport11)
AT1G67280	5473.61	6102.03	5742.25	1.11481	1.04908	Encodes a Ni+ dependent glyoxylase.
AT1G67310	1047.55	1182.64	1111.51	1.12895	1.06106	Calmodulin-binding transcription activator protein with CG-1 and Ankyrin domain;(source:Araport11)
AT1G67360	1522.07	1729.51	9554.09	1.13628	6.27701	Encodes a small rubber particle protein homolog. Plays dual roles as positive factors for tissue growth and development and in drought stress responses.
AT1G67410	127.341	164.987	156.447	1.29563	1.22857	Exostosin family protein;(source:Araport11)
AT1G67440	650.707	741.345	701.264	1.13929	1.0777	Minichromosome maintenance (MCM2/3/5) family protein;(source:Araport11)
AT1G67590	425.922	548.33	440.549	1.2874	1.03434	Remorin family protein;(source:Araport11)
AT1G67700	6001.44	6979.17	6725.83	1.16292	1.1207	multidrug resistance protein;(source:Araport11)
AT1G67740	30262.4	33768.8	34359.6	1.11587	1.13539	PsbY precursor (psbY) mRNA. This single nuclear gene is imported into the chloroplasts where it is processed into two integral membrane proteins with identical topology (PsbY-1 and PsbY-2). The protein appears to bind manganese. Important for the redox control of cytochrome b559.
AT1G67750	110.095	207.758	180.548	1.88707	1.63992	Pectate lyase family protein;(source:Araport11)
AT1G67830	214.288	254.679	253.201	1.18849	1.18159	Encodes a protein with &#945;-fucosidase activity. The activity was assessed on 2'-fucosyl-lactitol. AtFXG1 was able to remove the t-fucosyl residues of XXFG xyloglucan oligosaccharides.
AT1G67900	2236.98	3080.59	2415.21	1.37712	1.07968	Phototropic-responsive NPH3 family protein;(source:Araport11)
AT1G67910	69.0196	97.8552	55.5694	1.41779	0.805125	hypothetical protein;(source:Araport11)
AT1G68010	48804.8	57075.5	54789.3	1.16947	1.12262	Encodes hydroxypyruvate reductase.
AT1G68190	283.36	471.104	393.344	1.66256	1.38814	B-box zinc finger family protein;(source:Araport11)
AT1G68260	220.483	279.111	265.235	1.26591	1.20298	Thioesterase superfamily protein;(source:Araport11)
AT1G68520	3892.4	4712.56	4305	1.21071	1.106	B-box type zinc finger protein with CCT domain-containing protein;(source:Araport11)
AT1G68560	2841.96	4294.32	3825.84	1.51104	1.3462	Encodes a bifunctional alpha-l-arabinofuranosidase/beta-d-xylosidase that belongs to family 3 of glycoside hydrolases.
AT1G68590	3516.03	3902.22	3702.58	1.10984	1.05306	Ribosomal protein PSRP-3/Ycf65;(source:Araport11)
AT1G68600	1381.46	1497.08	983.039	1.08369	0.711592	aluminum activated malate transporter family protein;(source:Araport11)
AT1G68660	3208.89	3844.67	3455.78	1.19813	1.07694	Ribosomal protein L12/ ATP-dependent Clp protease adaptor protein ClpS family protein;(source:Araport11)
AT1G68670	1062.27	1476.32	1454.08	1.38978	1.36884	HHO2 is a HRS1 homolog. Induced in roots by low Pi and is likely involved in maintaining phosphate homeostasis. It is target of PHR1.
AT1G68740	338.196	388.375	369.551	1.14837	1.09271	Encodes PHO1;H1, a member of the PHO1 family. Involved in inorganic phosphate (Pi) transport and homeostasis. Complements pho1 mutation. Its expression is responsive to both phosphate (Pi) and phosphite (Phi) in shoots.
AT1G68780	311.016	427.051	388.763	1.37308	1.24998	RNI-like superfamily protein;(source:Araport11)
AT1G68840	477.653	809.691	1270.32	1.69514	2.65951	Rav2 is part of a complex that has been named `regulator of the (H+)-ATPase of the vacuolar and endosomal membranes' (RAVE) The mRNA is cell-to-cell mobile.
AT1G68890	2222.56	2604.85	2316.69	1.172	1.04235	Homologous to the four eubacterial men genes involved in menanoquinone biosynthesis. Studies of mutants defective in this gene demonstrated its involvement in phylloquinone biosynthesis in Arabidopsis. The mRNA is cell-to-cell mobile.
AT1G69040	124.062	168.726	118.352	1.36001	0.953975	ACT-domain containing protein involved in feedback regulation of amino acid metabolism
AT1G69330	111.382	138.958	126.535	1.24758	1.13605	RING/U-box superfamily protein;(source:Araport11)
AT1G69360	364.035	461.263	444.681	1.26709	1.22154	T-box transcription factor, putative (DUF863);(source:Araport11)
AT1G69370	149.703	218.584	179.419	1.46012	1.1985	Encodes chorismate mutase 3 (CM3).
AT1G69380	98.0828	129.895	120.976	1.32434	1.23341	Encodes a mitochondria-localized protein that is required for cell division in the root meristem.
AT1G69523	544.743	718.234	684.716	1.31848	1.25695	S-adenosyl-L-methionine-dependent methyltransferases superfamily protein;(source:Araport11)
AT1G69526	139.837	175.451	170.477	1.25468	1.21911	S-adenosyl-L-methionine-dependent methyltransferases superfamily protein;(source:Araport11)
AT1G69530	7557.81	9876.72	8415.66	1.30682	1.11351	Member of Alpha-Expansin Gene Family. Naming convention from the Expansin Working Group (Kende et al, Plant Mol Bio). Involved in the formation of nematode-induced syncytia in roots of Arabidopsis thaliana.
AT1G69640	1074.68	1189.8	1122.78	1.10712	1.04476	Encodes one of the two redundant sphingoid base hydroxylases (SBH). Involved in sphingolipid trihydroxy long-chain base (4-hydroxysphinganine) biosynthesis. Double mutants of SBHs were dwarfed and not able to progress from vegetative to reproductive growth.
AT1G69700	192.946	234.257	235.9	1.21411	1.22262	Part of the AtHVA22 family. Protein expression is ABA- and stress-inducible. The mRNA is cell-to-cell mobile.
AT1G69740	2453.42	2698.91	2952.9	1.10006	1.20359	Encodes a putative 5-aminolevulinate dehydratase involved in chlorophyll biosynthesis.
AT1G69750	265.538	332.046	276.964	1.25047	1.04303	cytochrome c oxidase 19-2;(source:Araport11)
AT1G69770	221.349	285.313	261.162	1.28897	1.17986	Encodes a chromomethylase involved in methylating cytosine residues at non-CG sites. Involved in preferentially methylating transposon-related sequences, reducing their mobility. CMT3 interacts with an Arabidopsis homologue of HP1 (heterochromatin protein 1), which in turn interacts with methylated histones. Involved in gene silencing.
AT1G69830	917.454	1697.01	1523.25	1.8497	1.6603	Encodes a plastid-localized &#945;-amylase. Expression is reduced in the SEX4 mutant. Loss of function mutations show normal diurnal pattern of starch accumulation/degradation. Expression follows circadian rhythms.
AT1G70070	1250.29	1397.44	1299.49	1.11769	1.03935	Allelic to ISE2(increased size exclusion limit of plasmodesmata 2). Mutants maintain dilated plasmodesmata at the embryonic torpedo stage.
AT1G70100	551.86	648.111	556.958	1.17441	1.00924	neurofilament heavy protein;(source:Araport11)
AT1G70160	3071.1	3484.12	3136.79	1.13449	1.02139	zinc finger MYND domain protein;(source:Araport11)
AT1G70200	1058.53	1228.74	1084.16	1.16079	1.02421	Encodes a RNA-Binding Protein RBD1. Promotes chilling tolerance through 23S rRNA processing.
AT1G70280	677.636	836.112	813.519	1.23387	1.20053	NHL domain-containing protein;(source:Araport11)
AT1G70290	2064.93	3290.09	2440.25	1.59331	1.18176	Encodes an enzyme putatively involved in trehalose biosynthesis. Though the protein has both trehalose-6-phosphate synthase (TPS)-like and trehalose-6-phosphate phosphatase (TPP)-like domains, neither activity has been detected in enzymatic assays nor has the protein been able to complement yeast TPS or TPP mutants.
AT1G70300	335.877	501.937	470.978	1.4944	1.40223	potassium transporter
AT1G70310	1096.64	1246.7	1139.41	1.13684	1.03901	Spermidine synthase.
AT1G70370	1702.05	1935.25	2757.42	1.13701	1.62005	polygalacturonase 2;(source:Araport11)
AT1G70410	6094.61	7096.36	7232.49	1.16437	1.1867	Encodes a putative beta-carbonic anhydrase betaCA4. Together with betaCA1 (At3g01500) regulates CO2-controlled stomatal movements in guard cells.
AT1G70430	28.9452	45.5738	39.9605	1.57449	1.38056	Protein kinase superfamily protein;(source:Araport11)
AT1G70520	884.292	1100.41	942.134	1.24439	1.06541	Encodes a cysteine-rich receptor-like protein kinase.
AT1G70530	689.039	927.263	798.895	1.34573	1.15943	Encodes a cysteine-rich receptor-like protein kinase.
AT1G70580	6729.73	8136.77	7482.52	1.20908	1.11186	Encodes a protein with glyoxylate aminotransferase activity. It can act on a number of different small substrates and amino acids in vitro.
AT1G70610	3404.74	3807.68	3564.03	1.11835	1.04679	member of TAP subfamily
AT1G70620	2095.36	2373.32	2254.3	1.13266	1.07585	cyclin-like protein;(source:Araport11)
AT1G70700	3946.27	4446.04	3897.79	1.12664	0.987714	JAZ9 is a protein presumed to be involved in jasmonate signaling. JAZ9 transcript levels rise in response to a jasmonate stimulus. JAZ9 can interact with the COI1 F-box subunit of an SCF E3 ubiquitin ligase in a yeast-two-hybrid assay only in the presence of jasmonate-isoleucine (JA-ILE) or coronatine. The Jas domain appears to be important for JAZ9-COI1 interactions in the presence of coronatine…
AT1G70820	520.694	1413.78	1121.86	2.71518	2.15454	phosphoglucomutase, putative / glucose phosphomutase;(source:Araport11)
AT1G70830	2182.56	2775.75	2748.68	1.27178	1.25938	MLP-like protein 28;(source:Araport11)
AT1G70890	1606.77	2162.78	1969.43	1.34605	1.22571	MLP-like protein 43;(source:Araport11)
AT1G70920	11.0249	22.1044	23.022	2.00495	2.08818	homeobox-leucine zipper protein 18;(source:Araport11)
AT1G71000		3.58452	176.208			Chaperone DnaJ-domain superfamily protein;(source:Araport11)
AT1G71020	288.693	365.311	339.489	1.2654	1.17595	Encodes a nuclear localized plant U-Box protein that interacts with MYC2 and regulates its stability by acting as an E3 ubiquitin ligase and polyubiquitinating MYC2. By this mechanism, it targets MYC2 for destruction thereby affecting JA signaling.
AT1G71030	1196.05	2056.19	1087.69	1.71915	0.909399	Encodes a putative myb family transcription factor. In contrast to most other myb-like proteins its myb domain consists of a single repeat. A proline-rich region potentially involved in transactivation is found in the C-terminal part of the protein. Its transcript accumulates mainly in leaves.
AT1G71070	402.687	451.964	451.051	1.12237	1.1201	Core-2/I-branching beta-1,6-N-acetylglucosaminyltransferase family protein;(source:Araport11)
AT1G71500	6750.42	7711.34	7532.67	1.14235	1.11588	Encodes PSB33, a protein conserved in the plastid lineage. PSB33 is associated with the chloroplast thylakoid membrane and provides stability to Photosystem II. The mRNA is cell-to-cell mobile.
AT1G71695	1829.44	2330	2237.71	1.27362	1.22317	Peroxidase superfamily protein;(source:Araport11)
AT1G71710	1046.15	1195.13	1132.04	1.14241	1.0821	DNAse I-like superfamily protein;(source:Araport11)
AT1G71970	570.283	677.835	481.821	1.18859	0.844879	hypothetical protein;(source:Araport11)
AT1G72050	726.34	819.307	648.024	1.12799	0.892176	Encodes a transcriptional factor TFIIIA required for transcription of 5S rRNA gene. 5S rRNA is the smallest constituent of the ribosome. Work on one of the gene models AT1G72050.2 showed that it encodes a protein with nine Cys(2)-His(2)-type zinc fingers, a characteristic feature of TFIIIA proteins. AT1G72050.2 also contains a 23 amino acid spacer between fingers 1 and 2, a 66 amino acid spacer b…
AT1G72130	1900.68	2134.39	1885.52	1.12296	0.992026	Tonoplast localized pH dependent, low affinity nitrogen transporter.In shoots, expressed in leaf veins and mesophyll. In roots, GUS activity was detected in root vascular stele. More highly expressed in roots.
AT1G72150	8468.8	10345.2	9135.77	1.22156	1.07876	novel cell-plate-associated protein that is related in sequence to proteins involved in membrane trafficking in other eukaryotes The mRNA is cell-to-cell mobile.
AT1G72160	2068.14	2524.74	2334.11	1.22078	1.1286	Sec14p-like phosphatidylinositol transfer family protein;(source:Araport11)
AT1G72180	1306.81	1435.51	1475.73	1.09849	1.12926	Encodes a leucine-rich repeat receptor kinase that functions as a receptor for CEP1 peptide. Mediates nitrate uptake signaling.
AT1G72300	1264.05	1413.31	1299.39	1.11808	1.02796	Encodes a leucine-rich repeat receptor kinase (LRR-RK) involved in the perception of PSY1. PSY1 is an 18-aa tyrosine-sulfated glycopeptide encoded by AT5G58650 that promotes cellular proliferation and expansion.
AT1G72450	1407.46	1740.14	1701.06	1.23637	1.2086	JAZ6 transcript levels rise in response to a jasmonate stimulus and a GFP:JAZ6 fusion protein localizes to the nucleus. Application of jasmonate methyl ester to Arabidopsis roots reduces the levels of a JAZ6:GUS fusion protein, presumably by stimulating ubiquitin-proteasome-mediated degradation.
AT1G72480	517.541	580.629	615.719	1.1219	1.1897	Lung seven transmembrane receptor family protein;(source:Araport11)
AT1G72500	1072.29	1318.87	1202.24	1.22996	1.12119	inter alpha-trypsin inhibitor, heavy chain-like protein;(source:Araport11)
AT1G72630	168.638	204.628	177.104	1.21341	1.0502	ELF4-like 2;(source:Araport11)
AT1G72640	1197.37	1431.36	1269.71	1.19542	1.06041	NAD(P)-binding Rossmann-fold superfamily protein;(source:Araport11)
AT1G72650	962.788	1099.07	1198.67	1.14155	1.245	Arabidopsis thaliana myb family transcription factor (At1g72650)
AT1G72810	360.032	422.738	384.38	1.17417	1.06763	Pyridoxal-5-phosphate-dependent enzyme family protein;(source:Araport11)
AT1G72820	427.506	533.305	436.171	1.24748	1.02027	Mitochondrial substrate carrier family protein;(source:Araport11)
AT1G72910	955.855	1199.14	4579.66	1.25452	4.79117	Toll-Interleukin-Resistance (TIR) domain-containing protein;(source:Araport11)
AT1G72920	168.021	392.931	2005.05	2.33859	11.9334	Toll-Interleukin-Resistance (TIR) domain family protein;(source:Araport11)
AT1G72940	463.492	853.396	2839.84	1.84123	6.12706	Toll-Interleukin-Resistance (TIR) domain-containing protein;(source:Araport11)
AT1G73010	36.4432	58.0204	113.5	1.59208	3.11444	Encodes PPsPase1, a pyrophosphate-specific phosphatase catalyzing the specific cleavage of pyrophosphate (Km 38.8 uM) with an alkaline catalytic pH optimum. Expression is upregulated in the shoot of cax1/cax3 mutant.
AT1G73060	2404.39	2811.08	2818.34	1.16914	1.17216	Low PSII Accumulation 3;(source:Araport11)
AT1G73080	441.467	514.499	656.85	1.16543	1.48788	Encodes a leucine-rich repeat receptor kinase. Functions as a receptor for AtPep1 to amplify innate immunity response to pathogen attacks. The mRNA is cell-to-cell mobile.
AT1G73110	1227.27	1350.35	1253.11	1.10028	1.02106	P-loop containing nucleoside triphosphate hydrolases superfamily protein;(source:Araport11)
AT1G73170	2313.64	2568.92	2321.41	1.11034	1.00336	P-loop containing nucleoside triphosphate hydrolases superfamily protein;(source:Araport11)
AT1G73325	59.3341	104.193	116.558	1.75604	1.96443	Kunitz family trypsin and protease inhibitor protein;(source:Araport11)
AT1G73370	29.4796	49.3226	56.8771	1.67311	1.92937	Encodes a protein with sucrose synthase activity (SUS6).
AT1G73390	2131.88	2299.24	2170.4	1.0785	1.01807	Endosomal targeting BRO1-like domain-containing protein;(source:Araport11)
AT1G73470	620.229	845.208	818.911	1.36273	1.32034	hypothetical protein;(source:Araport11)
AT1G73480	1464.02	2652.59	3863.04	1.81185	2.63864	alpha/beta-Hydrolases superfamily protein;(source:Araport11)
AT1G73500	349.055	438.621	1135.15	1.2566	3.25208	member of MAP Kinase Kinase family. Autophosphorylates and also phosphorylates MPK3 and MPK6. Independently involved in ethylene and calmalexin biosynthesis. Induces transcription of ACS2, ACS6, ERF1, ERF2, ERF5, ERF6, CYP79B2, CYP79B3, CYP71A13 and PAD3.
AT1G73530	712.153	843.344	830.936	1.18422	1.16679	RNA-binding (RRM/RBD/RNP motifs) family protein;(source:Araport11)
AT1G73540	411.224	757.358	2142.42	1.84172	5.20986	nudix hydrolase homolog 21;(source:Araport11)
AT1G73570	141.312	172.793	155.108	1.22277	1.09763	HCP-like superfamily protein;(source:Araport11)
AT1G73600	17588.7	24145.9	19884.8	1.37281	1.13055	Encodes a S-adenosyl-L-methionine-dependent phosphoethanolamine N-methyltransferase whose expression is responsive to both phosphate (Pi) and phosphite (Phi) in roots.
AT1G73640	7.53737	20.0386	28.489	2.65857	3.77971	RAB GTPase homolog A6A;(source:Araport11)
AT1G73655	1507.67	1691.49	1664.73	1.12192	1.10418	FKBP-like peptidyl-prolyl cis-trans isomerase family protein;(source:Araport11)
AT1G73670	1577.43	1752.1	1602.56	1.11073	1.01593	member of MAP Kinase The mRNA is cell-to-cell mobile.
AT1G73680	1147.7	1244.76	1161.07	1.08458	1.01165	Encodes an alpha dioxygenase. Recombinant protein catalyzes the conversion of a wide range of fatty acids into 2(R)-hydroperoxy derivatives.
AT1G73750	686.948	1189.92	937.475	1.73219	1.3647	alpha/beta hydrolase family protein;(source:Araport11)
AT1G73760	177.467	243.252	233.945	1.37069	1.31825	RING/U-box superfamily protein;(source:Araport11)
AT1G73870	6788.8	7576.53	7919.09	1.11603	1.16649	B-box type zinc finger protein with CCT domain-containing protein;(source:Araport11)
AT1G73920	2523.2	3190.61	3056.13	1.26451	1.21121	alpha/beta-Hydrolases superfamily protein;(source:Araport11)
AT1G73980	630.991	713.879	610.528	1.13136	0.967571	TTM1 is a triphosphate tunnel metalloenzyme that displays pyrophosphatase activity. It contains both a uridine kinase (UK) domain,CYTH domain, a coiled-coil domain and a transmembrane domain at the C-terminal Mutants show a delay in leaf senescence. Can functionally complement TTM1 and vise versa. (PMID:28733390)
AT1G74070	1235.32	1382.32	1399.61	1.119	1.133	Cyclophilin-like peptidyl-prolyl cis-trans isomerase family protein;(source:Araport11)
AT1G74090	1765.96	2074.48	1909.63	1.17471	1.08135	encodes a desulfoglucosinolate sulfotransferase, involved in the final step of glucosinolate core structure biosynthesis. Has a broad-substrate specificity with preference with methionine-derived desulfoglucosinolates.
AT1G74100	1282.37	1721.74	2062.71	1.34263	1.60852	encodes a desulfoglucosinolate sulfotransferase, involved in the final step of glucosinolate core structure biosynthesis. Has a broad-substrate specificity with different desulfoglucosinolates, the best substrate is indole-3-methyl-dsGS, followed by benzyl-dsGS. Expression was induced by wounding, jasmonate and ethylene stimulates.
AT1G74310	781.496	1840.65	35326.5	2.3553	45.2037	Encodes ClpB1, which belongs to the Casein lytic proteinase/heat shock protein 100 (Clp/Hsp100) family. Involved in refolding of proteins which form aggregates under heat stress. Also known as AtHsp101. AtHsp101 is a cytosolic heat shock protein required for acclimation to high temperature.
AT1G74320	429.48	536.604	801.731	1.24943	1.86675	encodes a choline kinase, whose expression is induced by high salt and mannitol.
AT1G74370	203.887	246.173	192.106	1.2074	0.94222	RING/U-box superfamily protein;(source:Araport11)
AT1G74450	443.367	557.217	1416.65	1.25679	3.19521	Plants overexpressing At1g74450 are stunted in height and have reduced male fertility.
AT1G74470	31805	36318.5	34923.5	1.14191	1.09805	Encodes for a multifunctional protein with geranylgeranyl reductase activity shown to catalyze the reduction of prenylated geranylgeranyl-chlorophyll a to phytyl-chlorophyll a (chlorophyll a) and free geranylgeranyl pyrophosphate to phytyl pyrophosphate. The mRNA is cell-to-cell mobile.
AT1G74520	628.099	715.259	734.741	1.13877	1.16979	Part of the AtHVA22a family. Protein expression is ABA- and stress-inducible.
AT1G74640	1075.79	1469.32	1397.62	1.3658	1.29915	alpha/beta-Hydrolases superfamily protein;(source:Araport11)
AT1G74670	1420.82	1820.44	1722.94	1.28127	1.21264	Gibberellin-regulated family protein;(source:Araport11)
AT1G74690	984.795	1201.08	1212.09	1.21962	1.23081	Encodes a microtubule-associated protein.
AT1G74730	2161.26	2686.75	2667.35	1.24314	1.23417	Encodes a grana core localized protein, is homologous to RIG1. Mutant plants have reduced NPQ, affected organization of light-havesting complex II and an enhanced grana stacking.
AT1G74840	1126.42	1267.37	1063.06	1.12513	0.943749	Homeodomain-like superfamily protein;(source:Araport11)
AT1G74890	181.737	234.089	155.933	1.28806	0.858014	Encodes a nuclear response regulator that acts as a negative regulator in cytokinin-mediated signal transduction. Transcript accumulates in leaves and roots in response to cytokinin treatment.
AT1G74930	27.3328	294.065	1108.08	10.7587	40.5405	encodes a member of the DREB subfamily A-5 of ERF/AP2 transcription factor family. The protein contains one AP2 domain. There are 15 members in this subfamily including RAP2.1, RAP2.9 and RAP2.10. The mRNA is cell-to-cell mobile.
AT1G74940	173.448	303.453	189.254	1.74953	1.09113	cyclin-dependent kinase, putative (DUF581);(source:Araport11)
AT1G74960	2852.75	3193.5	3121.79	1.11944	1.09431	Encodes a plastidic beta-ketoacyl-ACP synthase II, involved in fatty acid elongation from 16:0-ACP to 18:0-ACP. Homozygous knock-out mutants are embryo lethal, indicating early embryo development is sensitive to elevated 16:0.
AT1G74970	3523.13	4045.43	4294.84	1.14825	1.21904	ribosomal protein S9, nuclear encoded component of the chloroplast ribosome
AT1G75010	590.702	663.968	609.017	1.12403	1.031	Encodes ARC3 (Accumulation and Replication of Chloroplast 3), a chloroplast division factor functioning in the initiation of chloroplast division. ARC3 is a chimera of the prokaryotic FtsZ and part of the eukaryotic phosphatidylinositol-4-phosphate 5-kinase (PIP5K). Located on the outer surface of the chloroplast in a ring-like structure at the early stage of chloroplast division. The arc3 mutant…
AT1G75120	49.7423	82.306	82.4876	1.65465	1.6583	Encodes an arabinosyltransferase that modifies extensin proteins in root hair cells.
AT1G75210	1735.46	1902.23	1846.49	1.0961	1.06398	HAD-superfamily hydrolase, subfamily IG, 5-nucleotidase;(source:Araport11)
AT1G75220	1357.64	1609.98	1592.24	1.18587	1.1728	Encodes a vacuolar glucose exporter that is induced in response to factors that activate vacuolar glucose pools like darkness, heat stress and wounding and repressed during conditions that trigger glucose accumulation in the vacuole like cold stress and external sugar supply.
AT1G75280	2328.49	2893.97	2641.53	1.24285	1.13444	isoflavone reductase, putative, identical to SP:P52577 Isoflavone reductase homolog P3 (EC 1.3.1.-) {Arabidopsis thaliana}; contains Pfam profile PF02716: isoflavone reductase. Involved in response to oxidative stress. The mRNA is cell-to-cell mobile.
AT1G75350	3849.74	4597.52	4385.52	1.19424	1.13917	Ribosomal protein L31;(source:Araport11)
AT1G75370	1196.22	1494.13	1376.8	1.24905	1.15096	Sec14p-like phosphatidylinositol transfer family protein;(source:Araport11)
AT1G75380	8673.29	10128.1	8830.84	1.16774	1.01816	Encodes a nuclease involved in ABA-mediated callose deposition. It has been shown to interact with JAZ proteins, binds to a jasmonic acid-responsive element (JARE) and repress AtJMT expression.
AT1G75460	6120.16	7823.77	6497.07	1.27836	1.06159	ATP-dependent protease La (LON) domain protein;(source:Araport11)
AT1G75540	400.85	486.864	439.073	1.21458	1.09535	Encodes a B-box zinc finger transcription factor BBX21 (also named STH2/salt tolerance homolog2 and LHUS/long hypocotyl under shade). Interacts with COP1 to control de-etiolation. Also genetically interacts with COP1 to regulate shade avoidance. The mRNA is cell-to-cell mobile.
AT1G75680	1684.55	2185.18	2100.41	1.29719	1.24687	glycosyl hydrolase 9B7;(source:Araport11)
AT1G75690	4907.18	5975.3	5942.96	1.21766	1.21107	DnaJ/Hsp40 cysteine-rich domain superfamily protein;(source:Araport11)
AT1G75710	339.154	394.885	377.519	1.16432	1.11312	C2H2-like zinc finger protein;(source:Araport11)
AT1G75800	592.709	815.908	686.799	1.37657	1.15875	Pathogenesis-related thaumatin superfamily protein;(source:Araport11)
AT1G75820	1460.36	1653.65	1634.76	1.13236	1.11942	Putative receptor kinase with an extracellular leucine-rich domain. Controls shoot and floral meristem size, and contributes to establish and maintain floral meristem identity. Negatively regulated by KAPP (kinase-associated protein phosphatase). CLV3 peptide binds directly CLV1 ectodomain.
AT1G76020	538.12	669.014	569.299	1.24324	1.05794	Thioredoxin superfamily protein;(source:Araport11)
AT1G76080	9788.25	11467.1	12567.8	1.17152	1.28396	Encodes a thioredoxin localized in chloroplast stroma. Known as CDSP32 (CHLOROPLASTIC DROUGHT-INDUCED STRESS PROTEIN OF 32 KD).
AT1G76100	2978.74	3757.35	3425.12	1.26139	1.14985	One of two Arabidopsis plastocyanin genes. Expressed at 1/10th level of PETE2. Does not respond to increased copper levels and is thought to be the isoform that participates in electron transport under copper-limiting conditions. Mutation of this gene does not have obvious effect on photosynthesis.
AT1G76110	2086.37	2425.74	2184.11	1.16266	1.04685	HMG (high mobility group) box protein with ARID/BRIGHT DNA-binding domain-containing protein;(source:Araport11)
AT1G76180	8559.96	10820.6	10902.4	1.26409	1.27365	Encodes a dehydrin protein whose expression is induced early on in response to dehydration stress. This gene's expression to cold occurs in two waves, with early induction occurring within 1 h and secondary induction occurring 5 h after the beginning of cold stress. Expression is also induced in response to ABA but not in response to 2,4-D, BA, and GA3. ERD14 protein is capable of binding Ca2+, e…
AT1G76240	854.114	1077.01	837.661	1.26096	0.980736	DUF241 domain protein (DUF241);(source:Araport11)
AT1G76360	580.752	676.757	822.701	1.16531	1.41661	Protein kinase superfamily protein;(source:Araport11)
AT1G76380	227.263	276.676	242.958	1.21742	1.06906	DNA-binding bromodomain-containing protein;(source:Araport11)
AT1G76450	2365.94	2852.84	2803.86	1.2058	1.1851	Photosystem II reaction center PsbP family protein;(source:Araport11)
AT1G76550	304.605	351.921	387.721	1.15534	1.27287	Phosphofructokinase family protein;(source:Araport11)
AT1G76600	90.4343	139.235	355.743	1.53962	3.93372	poly polymerase;(source:Araport11)
AT1G76650	16.892	53.0622	92.0152	3.14126	5.44726	calmodulin-like 38;(source:Araport11)
AT1G76670	1540.62	1721.1	1696.8	1.11715	1.10137	Nucleotide-sugar transporter family protein;(source:Araport11)
AT1G76730	1781.81	2040.29	1859.85	1.14507	1.0438	Encodes a paralog of ATP-dependent folate salvage enzyme 5-formyltetrahydrofolate cycloligase (5-FCL) that is targeted to chloroplasts and to be required for embryo viability and lacks 5-FCL activity.
AT1G77090	2138.17	2514.19	2335.67	1.17586	1.09237	thylakoid lumenal protein (Mog1/PsbP/DUF1795-like photosystem II reaction center PsbP family protein);(source:Araport11)
AT1G77130	614.166	702.009	623.754	1.14303	1.01561	Encodes a glucuronyltransferase responsible for the addition of GlcA residues onto xylan and for secondary wall deposition.
AT1G77210	169.616	225.344	203.428	1.32855	1.19935	AtSTP14 belongs to the family of sugar transport proteins (AtSTPs)in volved in monosaccharide transport. Heterologous expression in yeast revealed that AtSTP14 is the transporter specifc for galactose and does not transport other monosaccharides such as glucose or fructose.
AT1G77280	629.352	701.991	566.071	1.11542	0.899451	kinase with adenine nucleotide alpha hydrolases-like domain-containing protein;(source:Araport11)
AT1G77490	2776.74	3426.52	3512.37	1.23401	1.26492	Encodes a chloroplastic thylakoid ascorbate peroxidase tAPX. Ascorbate peroxidases are enzymes that scavenge hydrogen peroxide in plant cells. Eight types of APX have been described for Arabidopsis: three cytosolic (APX1, APX2, APX6), two chloroplastic types (stromal sAPX, thylakoid tAPX), and three microsomal (APX3, APX4, APX5) isoforms.
AT1G77580	820.279	1051.09	895.862	1.28138	1.09214	filament-like protein (DUF869);(source:Araport11)
AT1G77590	774.489	886.244	906.574	1.14429	1.17054	Encodes major plastidic long chain acyl-CoA synthetase with a slight substrate preference of oleic acid over any of the other fatty acids.
AT1G77680	1048.46	1222.02	1333.52	1.16554	1.27188	Ribonuclease II/R family protein;(source:Araport11)
AT1G77700	64.3612	86.5617	83.2657	1.34493	1.29373	Pathogenesis-related thaumatin superfamily protein;(source:Araport11)
AT1G78040	4699.4	5335.32	5449.14	1.13532	1.15954	Pollen Ole e 1 allergen and extensin family protein;(source:Araport11)
AT1G78060	515.418	611.712	634.986	1.18683	1.23198	Glycosyl hydrolase family protein;(source:Araport11)
AT1G78070	4213.51	4964.93	5786.38	1.17834	1.37329	Transducin/WD40 repeat-like superfamily protein;(source:Araport11)
AT1G78080	3077.98	3907.94	11385.1	1.26965	3.6989	Encodes a member of the DREB subfamily A-6 of ERF/AP2 transcription factor family (RAP2.4). The protein contains one AP2 domain. Role in mediating light and ethylene signaling. The mRNA is cell-to-cell mobile.
AT1G78140	1277.23	1423.45	1436.91	1.11448	1.12502	S-adenosyl-L-methionine-dependent methyltransferases superfamily protein;(source:Araport11)
AT1G78170	211.566	253.649	227.383	1.19891	1.07476	E3 ubiquitin-protein ligase;(source:Araport11)
AT1G78370	3156.19	4891.5	4496.18	1.54981	1.42456	Encodes glutathione transferase belonging to the tau class of GSTs. Naming convention according to Wagner et al. (2002).
AT1G78440	102.295	156.088	112.571	1.52587	1.10045	Encodes a gibberellin 2-oxidase that acts on C19 gibberellins.
AT1G78460	328.662	477.547	358.263	1.453	1.09006	SOUL heme-binding family protein;(source:Araport11)
AT1G78560	441.395	548.726	522.902	1.24316	1.18466	Sodium Bile acid symporter family;(source:Araport11)
AT1G78570	3256.21	3500.81	3353.19	1.07512	1.02978	Encodes a UDP-L-Rhamnose synthase involved in the biosynthesis of rhamnose, a major monosaccharide component of pectin. Catalyzes the conversion of UDP-D-Glc to UDP-L-Rha. The dehydrogenase domain of RHM1 was shown to catalyze the conversion of UDP-D-Glc to the reaction intermediate UDP-4-keto-6-deoxy-D-Glc using recombinant protein assay but the activity of the full-length protein was not determ…
AT1G78600	119.628	171.141	132.018	1.4306	1.10357	light-regulated zinc finger protein 1;(source:Araport11)
AT1G78630	5925.73	7892.17	7413.5	1.33185	1.25107	Ribosomal protein L13 family protein;(source:Araport11)
AT1G78660	532.666	599.174	558.663	1.12486	1.04881	The Arabidopsis protein AtGGH1 is a gamma-glutamyl hydrolase cleaving pentaglutamates to yield di- and triglutamates. The enzyme is involved in the tetrahydrofolate metabolism and located to the vacuole.
AT1G78680	1770.42	2448.06	2244.97	1.38275	1.26804	The Arabidopsis protein AtGGH2 is a gamma-glutamyl hydrolase acting specifically on monoglutamates. The enzyme is involved in the tetrahydrofolate metabolism and located to the vacuole.
AT1G78820	827.669	1054.4	1090.01	1.27393	1.31697	D-mannose binding lectin protein with Apple-like carbohydrate-binding domain-containing protein;(source:Araport11)
AT1G78830	1621.8	2009.99	2076.35	1.23936	1.28028	Curculin-like (mannose-binding) lectin family protein;(source:Araport11)
AT1G78850	1076.46	1456.51	1763.83	1.35305	1.63855	curculin-like (mannose-binding) lectin family protein, low similarity to ser/thr protein kinase from Zea mays (GI:2598067); contains Pfam lectin (probable mannose binding) domain PF01453 but not the protein kinase domain of the Z. mays protein
AT1G78900	8590.18	9270.94	9658.38	1.07925	1.12435	Encodes catalytic subunit A of the vacuolar ATP synthase. Mutants are devoid of vacuolar ATPase activity as subunit A is encoded only by this gene and show strong defects in male gametophyte development and in Golgi stack morphology. The mRNA is cell-to-cell mobile.
AT1G78915	819.7	958.076	943.479	1.16881	1.151	Tetratricopeptide repeat (TPR)-like superfamily protein;(source:Araport11)
AT1G79040	106559	127692	129268	1.19832	1.21311	Encodes for the 10 kDa PsbR subunit of photosystem II (PSII). This subunit appears to be involved in the stable assembly of PSII, particularly that of the oxygen-evolving complex subunit PsbP. Mutants defective in this gene have reduced amounts of subunits PsbP and PsbQ in PSII. In turn, assembly of PsbR is dependent on the presence of PsbJ.
AT1G79220	72.5615	108.055	97.8762	1.48915	1.34887	Mitochondrial transcription termination factor family protein;(source:Araport11)
AT1G79460	96.8531	139.744	134.479	1.44285	1.38849	Encodes for a protein with ent-kaurene synthase B activity which catalyzes the second step in the cyclization of GGPP to ent-kaurene in the gibberellins biosynthetic pathway.
AT1G79520	1452.79	1640.12	1569.49	1.12895	1.08033	Cation efflux family protein;(source:Araport11)
AT1G79550	5816.45	7299.68	9807.34	1.25501	1.68614	Encodes cytosolic phosphoglycerate kinase (PGK).
AT1G79560	1267.13	1410.3	1318.26	1.11299	1.04035	Encodes an FtsH protease that is localized to the chloroplast. Mutations in this locus result in embryo lethality.
AT1G79600	8119.14	9332.88	9345.35	1.14949	1.15103	Encodes a chloroplast ABC1-like kinase that regulates vitamin E metabolism.
AT1G79620	87.7218	126.693	131.367	1.44425	1.49754	Leucine-rich repeat protein kinase family protein;(source:Araport11)
AT1G79920	5174.3	5733.01	10532.9	1.10798	2.03561	Heat shock protein 70 (Hsp 70) family protein;(source:Araport11)
AT1G79970	713.059	815.372	807.664	1.14348	1.13267	hypothetical protein;(source:Araport11)
AT1G80030	2511.91	2670.75	2687.99	1.06323	1.0701	Molecular chaperone Hsp40/DnaJ family protein;(source:Araport11)
AT1G80050	214.243	320.899	290.156	1.49783	1.35433	Encodes an adenosine phosphoribosyl transferase(E.C:2.4.2.7), a constitutively expressed enzyme involved in the one-step salvage of adenine to AMP. This isozyme has high affinity for cytokinins and is likely to be localized to the cytosol.
AT1G80300	3700.23	4093.84	3940.81	1.10638	1.06502	Encodes an ATP/ADP transporter. The mRNA is cell-to-cell mobile.
AT1G80350	279.967	337.54	385.472	1.20564	1.37685	encodes a p60 katanin protein that is expressed throughout the plant. Required for the specification of cell fates from early in development (in the meristem) through differentiation and for normal postmitotic organization of cortical microtubules into transverse arrays in root epidermis cells. Mutants display cytoskeletal defects.
AT1G80380	5807.31	6671.98	6718.62	1.14889	1.15693	encodes a glycerate kinase which catalyzes the last step of photorespiration C2 cycle.
AT1G80440	500.188	1027.74	626.545	2.0547	1.25262	Encodes a member of a family of F-box proteins, called the KISS ME DEADLY (KMD) family, that targets type-B ARR proteins for degradation and is involved in the negative regulation of the cytokinin response. Also named as KFB20, a member of a group of Kelch repeat F-box proteins that negatively regulate phenylpropanoid biosynthesis by targeting the phenypropanoid biosynthesis enzyme phenylalanine …
AT1G80480	859.582	1013.55	1032.74	1.17912	1.20144	plastid transcriptionally active 17;(source:Araport11)
AT1G80650	227.712	283.246	269.038	1.24388	1.18148	RNAse THREE-like protein 1;(source:Araport11)
AT1G80690	47.0402	69.7221	70.5358	1.48218	1.49948	PPPDE putative thiol peptidase family protein;(source:Araport11)
AT1G80770	1207.02	1473.86	1422.54	1.22108	1.17856	P-loop containing nucleoside triphosphate hydrolases superfamily protein;(source:Araport11)
AT1G80780	2472.03	2743.56	2679.91	1.10984	1.08409	Polynucleotidyl transferase, ribonuclease H-like superfamily protein;(source:Araport11)
AT1G80790	1338.05	1475.2	1488.25	1.1025	1.11225	Belongs to a subgroup of SGS3-like proteins that act redundantly in RNA-directed DNA methylation: AT1G15910 (FDM1), AT4G00380 (FDM2), AT3G12550 (FDM3), AT1G13790 (FDM4), AT1G80790 (FDM5). The mRNA is cell-to-cell mobile.
AT1G80810	295.22	387.94	363.049	1.31407	1.22976	One of 5 PO76/PDS5 cohesion cofactor orthologs of Arabidopsis.
AT1G80820	150.588	192.867	238.047	1.28075	1.58078	Encodes an cinnamoyl CoA reductase isoform. Involved in lignin biosynthesis.
AT1G80840	97.5055	282.225	2000.17	2.89446	20.5134	Pathogen-induced transcription factor. Binds W-box sequences in vitro. Forms protein complexes with itself and with WRKY40 and WRKY60. Coexpression with WRKY18 or WRKY60 made plants more susceptible to both P. syringae and B. cinerea. WRKY18, WRKY40, and WRKY60 have partially redundant roles in response to the hemibiotrophic bacterial pathogen Pseudomonas syringae and the necrotrophic fungal path…
AT1G80850	231.045	309.802	257.138	1.34087	1.11293	DNA glycosylase superfamily protein;(source:Araport11)
AT1G80870	270.373	318.796	318.04	1.1791	1.1763	Protein kinase superfamily protein;(source:Araport11)
AT1G80920	1816.08	2811.78	1912.28	1.54827	1.05297	A nuclear encoded soluble protein found in the chloroplast stroma. Negatively regulated by light and has rapid turnover in darkness.
AT2G01110	2296.77	2699.22	2610.51	1.17522	1.1366	mutant is Albino and pale green; Chloroplast Protein Translocation (tatC). Core subunit of the chloroplast Tat translocase. Integral chloroplast thylakoid membrane protein.
AT2G01340	93.3146	128.273	133.49	1.37463	1.43054	Encodes a protein whose expression is responsive to nematode infection.
AT2G01420	2446.33	2647.68	2714.59	1.0823	1.10966	Encodes a putative auxin efflux carrier that is localized in developing and mature root meristems. It is involved in the maintenance of embryonic auxin gradients. A role for AtPIN4 in generating a sink for auxin below the quiescent center of the root meristem that is essential for auxin distribution and patterning is proposed. In the root, PIN4 is detected around the quiescent center and cells su…
AT2G01620	771.132	868.629	782.064	1.12643	1.01418	RNI-like superfamily protein;(source:Araport11)
AT2G01690	1170.23	1330.05	1344.91	1.13656	1.14926	ARM repeat superfamily protein;(source:Araport11)
AT2G01760	220.97	298.842	247.589	1.35241	1.12046	member of Response Regulator: B- Type
AT2G01830	240.423	279.887	296.091	1.16414	1.23154	Histidine kinase: cytokinin-binding receptor that transduces cytokinin signals across the plasma membrane
AT2G01870	108.929	150.176	110.953	1.37867	1.01859	transmembrane protein;(source:Araport11)
AT2G01890	295.697	379.361	299.874	1.28294	1.01412	Encodes a purple acid phosphatase (PAP) belonging to the low molecular weight plant PAP group.
AT2G01918	173.876	234.025	255.13	1.34593	1.46731	Encode a protein homologous to each PQL protein. Mutational analysis indicates that PQL3 is also required for NDH activity.
AT2G01930	218.535	279.841	255.802	1.28053	1.17053	BASIC PENTACYSTEINE1 (BPC1) is a regulator of the homeotic Arabidopsis thaliana gene SEEDSTICK (STK), which controls ovule identity. BPC1 induces conformational changes by cooperative binding to purine-rich elements present in the STK regulatory sequence. STK is upregulated in bpc1 mutant.
AT2G01990	75.1791	103.77	82.4949	1.38031	1.09731	XRI1-like protein;(source:Araport11)
AT2G02160	1788.31	1946.83	1804.13	1.08864	1.00884	CCCH-type zinc finger family protein;(source:Araport11)
AT2G02170	131.057	167.951	153.468	1.28151	1.171	Remorin family protein;(source:Araport11)
AT2G02500	451.016	595.729	543.444	1.32086	1.20493	Encodes a protein with 4-Diphosphocytidyl-2C-methyl-D-erythritol synthase activity. The enzyme has an absolute requirement for divalent cations (Mg2+ reaches the highest catalytic activity).
AT2G02710	605.665	786.643	680.787	1.29881	1.12403	Encodes a putative blue light receptor protein.
AT2G02760	1238.46	1337.82	1387.48	1.08023	1.12033	ubiquitin conjugating enzyme UBC2. Homolog of the yeast RAD6 gene.
AT2G02950	333.439	417.929	292.351	1.25339	0.876775	Encodes a basic soluble protein which can independently bind to either PHYA or PHYB, regardless of whether the phytochromes are in the Pr or Pfr state. PKS1 can be phosphorylated by oat phyA in vitro in a light regulated manner. It is postulated to be a negative regulator of phyB signalling.
AT2G03310	614.559	877.399	678.516	1.42769	1.10407	transmembrane protein;(source:Araport11)
AT2G03440	1698.86	2341.47	1824.32	1.37827	1.07385	Induced at the transcriptional level by Pseudomonas syringae pv. tomato infection.
AT2G03530	478.406	603.499	585.035	1.26148	1.22288	Mediate high-affinity uracil and 5-FU (a toxic uracil analogue) transport when expressed in yeast and Xenopus oocytes.Involved in allantoin transport.
AT2G03730	2038.56	2655.24	1646.8	1.30251	0.807825	Member of a small family of ACT domain containing proteins. ACT domains are thought to be involved in amino acid binding.
AT2G03750	1203.06	1713.83	1461.69	1.42457	1.21498	P-loop containing nucleoside triphosphate hydrolases superfamily protein;(source:Araport11)
AT2G03760	268.394	330.49	317.404	1.23136	1.18261	Encodes a brassinosteroid sulfotransferase. In vitro experiements show that this enzyme has a preference for 24-epibrassinosteroids, particularly 24-epicathasterone, but does not act on castasterone and brassinolide. It also shows sulfating activity toward flavonoids. It is differentially expressed during development, being more abundant in young seedlings and actively growing cell cultures. Expr…
AT2G03890	2170.51	2462.06	2841.99	1.13432	1.30936	Phosphoinositide kinase which undergo autophosphorylation and phosphorylate serine/threonine residues of protein substrates. Contains phosphoinositide 3/4-kinase and ubiquitin-like domains. The mRNA is cell-to-cell mobile.
AT2G04030	9493.44	10271.5	11155.6	1.08196	1.17508	Encodes a chloroplast-targeted 90-kDa heat shock protein located in the stroma involved in red-light mediated deetiolation response and crucial for protein import into the chloroplast stroma. Mutants are resistant to chlorate, have elongated hypocotyls in light, and affect the expression of NR2, CAB, and RBCS but NOT NR1 and NiR.
AT2G04080	393.493	478.944	459.332	1.21716	1.16732	MATE efflux family protein;(source:Araport11)
AT2G04230	534.046	648.747	568.918	1.21478	1.0653	FBD, F-box and Leucine Rich Repeat domains containing protein;(source:Araport11)
AT2G04240	330.968	385.971	295.629	1.16619	0.893225	Encodes a small protein with an N-terminal trans-membrane domain and a RING-H2 zinc finger motif located at the C-terminus. Gene expression is induced by salt and osmotic stress. Transcrips levels are induced by DELLA proteins and repressed by gibberellic acid. Involved in ABA metabolism.
AT2G04270	1172.3	1434.02	1228.93	1.22326	1.04831	Similar to E.coli endoribonuclease E. Functions as a ribonuclease, is located in the chloroplast, and is involved in chloroplast development. Loss of function mutants are white and arrest at the cotyledon stage. The phenotype is rescued by providing sucrose.
AT2G04700	2450.97	2997.14	2873.71	1.22284	1.17248	ferredoxin thioredoxin reductase catalytic beta chain family protein;(source:Araport11)
AT2G04790	739.992	865.823	670.177	1.17004	0.905654	PTB domain engulfment adapter;(source:Araport11)
AT2G04842	4261.36	4566.16	4269.44	1.07153	1.0019	Encodes a dual localized threonyl-tRNA synthetase found both in the mitochondrion and the chloroplast. Plants mutated in this gene terminate as embryos in the globular stage.
AT2G05070	42927.9	53189	53654.6	1.23903	1.24988	Encodes Lhcb2.2. Belongs to the Lhc super-gene family encodes the light-harvesting chlorophyll a/b-binding (LHC) proteins that constitute the antenna system of the photosynthetic apparatus.
AT2G05100	54665.6	62932.4	64546	1.15122	1.18074	Lhcb2.1 protein encoding a subunit of the light harvesting complex II. Member of a gene family with high degree of sequence similarity. Initially LHCB2.3 was considered as a separate gene but appears to be an allele of LHCB2.1.
AT2G05210	227.002	266.045	239.012	1.17199	1.05291	Encodes AtPOT1a, an accessory factor for telomerase required for positive telomere length regulation. Note on nomenclature: different names have been given to Arabidopsis POT-like genes (Kuchar and Fajkus, 2004; Shakirov et al, 2005; Tani and Murata, 2005). According to a unifying nomenclature (Surovtseva et al, 2007), At2g05210 (previously named AtPOT1) is designated AtPOT1a, while At5g06310 (pr…
AT2G05310	4595.24	5124.68	4877.05	1.11522	1.06133	transmembrane protein;(source:Araport11)
AT2G05620	7182.95	7818.32	7304.52	1.08846	1.01692	Involved in electron flow in Photosystem I. Essential for photoprotection.
AT2G05790	1154.2	1578.34	1343.31	1.36748	1.16384	O-Glycosyl hydrolases family 17 protein;(source:Araport11)
AT2G05990	771.985	893.488	979.625	1.15739	1.26897	Encodes enoyl-ACP reductase a component of the fatty acid synthase complex. A reduced function mutation in this gene, mod1, was found in a screen for premature cell death mutants. Mutant plants have reduced lipid level and pleiotropic morphological defects, including chlorotic and abnormally shaped leaves. The mRNA is cell-to-cell mobile.
AT2G06050	514.804	689.952	854.485	1.34022	1.65983	Encodes a 12-oxophytodienoate reductase that is required for jasmonate biosynthesis. Mutants are male sterile and defective in pollen dehiscence. Shows activity towards 2,4,6-trinitrotoluene. CFA-Ile, CFA-Leu, CFA-Val, CFA-Met and CFA-Ala can restore the fertility of opr3 plants by inducing filament elongation and anther dehiscence.
AT2G06520	37734.1	42521	42024.5	1.12686	1.1137	Encodes a protein with sequence similarity to the spinach photosystem II subunit PsbX.
AT2G07042	127.13	170.283	129.06	1.33945	1.01519	other_RNA;(source:Araport11)
AT2G07050	2226.96	2369.87	2289.96	1.06417	1.02829	Involved in the biosynthesis of brassinosteroids. Catalyzes the reaction from epoxysqualene to cycloartenol.
AT2G12400	303.864	395.971	469.541	1.30312	1.54523	plasma membrane fusion protein;(source:Araport11)
AT2G13360	48687.8	52933.1	51966.4	1.0872	1.06734	Encodes a peroxisomal photorespiratory enzyme that catalyzes transamination reactions with multiple substrates. It is involved in photorespiration.
AT2G14247	1045.34	1336.76	1110.74	1.27879	1.06257	Expressed protein;(source:Araport11)
AT2G14260	1129.32	1251.6	1226.22	1.10827	1.0858	encodes proline iminopeptidase
AT2G14520	203.839	257.952	243.428	1.26547	1.19422	CBS domain protein (DUF21);(source:Araport11)
AT2G14750	2400.75	3225.1	2467.61	1.34337	1.02785	Encodes adenosine-5'-phosphosulfate kinase. Provides activated sulfate for sulfation of secondary metabolites, including the glucosinolates. Essential for pollen viability. The mRNA is cell-to-cell mobile.
AT2G14880	1100.86	1232.03	1288.84	1.11915	1.17076	SWIB/MDM2 domain superfamily protein;(source:Araport11)
AT2G15290	1019.66	1141.3	1225.23	1.11929	1.20161	Encodes a protein located in the chloroplast inner envelope. The study of mutant defective in the gene product suggests that the protein is involved in the translocation of protein across the envelope membrane into the chloroplast stroma.
AT2G15620	4884.5	6503.98	6123.24	1.33155	1.25361	Involved in the second step of nitrate assimilation. Its expression is induced by nitrate. The mRNA is cell-to-cell mobile.
AT2G15890	118.785	226.554	203.212	1.90726	1.71075	Encodes CBP1, a regulator of transcription initiation in central cell-mediated pollen tube guidance.
AT2G15970	2592.44	3273.7	3103.87	1.26279	1.19727	encodes an alpha form of a protein similar to the cold acclimation protein WCOR413 in wheat. Expression is induced by short-term cold-treatment, water deprivation, and abscisic acid treatment. The mRNA is cell-to-cell mobile.
AT2G16390	141.528	175.712	156.762	1.24154	1.10764	Putative chromatin remodeling protein, member of a plant-specific subfamily of SWI2/SNF2-like proteins. Mutations nearly eliminate non-CpG methylation at a target promoter but do not affect rDNA or centromere methylation. Cooperates with PolIVb to facilitate RNA-directed de novo methylation and silencing of homologous DNA. Endogenous targets include intergenic regions near retrotransposon LTRs or…
AT2G16720	100.296	136.168	339.547	1.35767	3.38546	Encodes a member of MYB3R- and R2R3- type MYB- encoding gene family that acts as a repressor of flavonol biosynthesis. AtMYB7 gene expression is induced by salt treatment.
AT2G16900	294.914	354.789	364.083	1.20303	1.23454	phospholipase-like protein (PEARLI 4) family protein;(source:Araport11)
AT2G17320	309.538	373.964	348.231	1.20814	1.125	pantothenate kinase;(source:Araport11)
AT2G17525	163.501	199.439	194.665	1.2198	1.1906	Pentatricopeptide repeat (PPR) superfamily protein;(source:Araport11)
AT2G17695	1591.69	1777.84	1678.96	1.11695	1.05483	outer envelope protein;(source:Araport11)
AT2G18170	275.684	330.398	295.25	1.19847	1.07097	MAP kinase 7;(source:Araport11)
AT2G18300	2100.61	3546.83	2468.45	1.68847	1.17511	basic helix-loop-helix (bHLH) DNA-binding superfamily protein;(source:Araport11)
AT2G18480	4.02081	21.8235	15.5525	5.42763	3.86799	Major facilitator superfamily protein;(source:Araport11)
AT2G18560	697.583	797.192	474.113	1.14279	0.679651	UDP-Glycosyltransferase superfamily protein;(source:Araport11)
AT2G18630	414.529	558.996	547.756	1.34851	1.32139	transmembrane protein, putative (DUF677);(source:Araport11)
AT2G18700	703.983	1294.45	1065.63	1.83876	1.51371	Encodes an enzyme putatively involved in trehalose biosynthesis. The protein has a trehalose synthase (TPS)-like domain that may or may not be active as well as a trehalose phosphatase (TPP)-like domain.
AT2G18710	2236.41	2462.01	2489.69	1.10088	1.11325	Encodes a component of the thylakoid-localized Sec system involved in the translocation of cytoplasmic proteins into plastid.
AT2G18750	1513.13	1625.61	1447.1	1.07434	0.956361	Calmodulin-binding protein;(source:Araport11)
AT2G18890	125.89	158.915	141.509	1.26234	1.12407	Protein kinase superfamily protein;(source:Araport11)
AT2G19310	2399.37	3467.22	11525.3	1.44505	4.80346	HSP20-like chaperones superfamily protein;(source:Araport11)
AT2G19810	222.789	278.708	127.165	1.251	0.570785	Encodes Oxidation-related Zinc Finger 1 (OZF1), a plasma membrane protein involved in oxidative stress.
AT2G19940	928.211	1055.06	1078.79	1.13666	1.16222	Putative N-acetyl-gamma-glutamyl-phosphate reductase;(source:Araport11)
AT2G20180	520.982	674.342	606.617	1.29437	1.16437	Encodes a novel Myc-related bHLH transcription factor that has transcriptional activation activity in the dark. It is a key negative regulator of phytochrome-mediated seed germination and acts by inhibiting chlorophyll biosynthesis, light-mediated suppression of hypocotyl elongation and far-red light-mediated suppression of seed germination, and promoting negative gravitropism in hypocotyls. Ligh…
AT2G20250	91.6258	126.12	110.331	1.37647	1.20415	hypothetical protein;(source:Araport11)
AT2G20260	6459.59	7959.47	8405.59	1.23219	1.30126	Encodes subunit E of photosystem I. The mRNA is cell-to-cell mobile.
AT2G20290	448.749	736.045	684.887	1.64022	1.52621	member of Myosin-like proteins
AT2G20300	463.582	527.312	560.16	1.13747	1.20833	Encodes ABNORMAL LEAF SHAPE 2 (ALE2), a receptor-like protein kinase (RLK) with a cluster of basic amino acid residues followed by a cysteine-containing sequence in the putative extracellular domain. Function together with ACR4 (Arabidopsis homolog of the Crinkly4) and ALE1 in positively regulating protoderm-specific gene expression and for the formation of leafy organs. ale2 mutants have various…
AT2G20340	1212.25	1513.2	1424.36	1.24826	1.17497	Encodes an aromatic aldehyde synthase (AtAAS), which catalyzes the in vitro conversion of phenylalanine and 3,4-dihydroxy-L-phenylalanine to phenylacetaldehyde and dopaldehyde, respectively. The mRNA is cell-to-cell mobile.
AT2G20370	543.484	605.475	624.371	1.11406	1.14883	Encodes a xyloglucan galactosyltransferase located in the membrane of Golgi stacks that is involved in the biosynthesis of fucose. It is also involved in endomembrane organization. It is suggested that it is a dual-function protein that is responsible for actin organization and the synthesis of cell wall materials. The mRNA is cell-to-cell mobile.
AT2G20560	545.882	1308.46	12605.2	2.39696	23.0914	DNAJ heat shock family protein;(source:Araport11)
AT2G20610	2832.7	3272.71	2981.02	1.15533	1.05236	Confers auxin overproduction. Mutants have an over-proliferation of lateral roots. Encodes a C-S lyase involved in converting S-alkylthiohydroximate to thiohydroximate in glucosinolate biosynthesis.
AT2G20670	380.647	638.575	412.444	1.67761	1.08354	sugar phosphate exchanger, putative (DUF506);(source:Araport11)
AT2G20750	73.7564	135.836	140.607	1.84169	1.90637	member of BETA-EXPANSINS. Naming convention from the Expansin Working Group (Kende et al, 2004. Plant Mol Bio)
AT2G20790	557.015	625.93	636.028	1.12372	1.14185	clathrin adaptor complexes medium subunit family protein;(source:Araport11)
AT2G20890	8227.85	9320.27	9568.13	1.13277	1.1629	Chloroplast-localized Thylakoid formation1 gene product involved in vesicle-mediated formation of thylakoid membranes. Thf1 antisense lines contain abnormal chloroplasts early in leaf development (chloroplasts have loosely stacked thylakoid membranes). Expression was induced in the light and decreased under dark conditions. G-alpha interaction partner that functions downstream of the plasma membr…
AT2G20990	4196.79	4859.62	4521.12	1.15794	1.07728	Encodes an endoplasmic reticulum and plasma membrane localized protein with similarity to synaptotagmins, a class of membrane trafficking proteins. SYT1 is expressed in all tissues. Loss of function mutations show hypersensitivity to NaCl and electrolyte leakage from the plasma membrane. SYT1 also affects calcium dependent freezing tolerance and mechanical stress response. Regulates endocytosis e…
AT2G21170	7289.38	8236.98	8556.08	1.13	1.17377	Encodes a plastidic triose phosphate isomerase. Mutants with reduced pdTPI levels have difficulty transitioning from heterotrophic to autotrophic growth. The related phenotypes, such as chlorosis in light-grown seedlings may result from an accumulation of dihydroxyacetone phosphate (DHAP) and methylglyoxal (MG) in these mutants. Both splice variants appear to be expressed, but the At2g21170.2 var…
AT2G21200	25.49	54.7142	31.7984	2.1465	1.24748	SAUR-like auxin-responsive protein family;(source:Araport11)
AT2G21210	942.072	1111.54	683.893	1.17989	0.725946	Putative auxin-regulated protein whose expression is downregulated in response to chitin oligomers.
AT2G21240	582.316	701.106	638.963	1.204	1.09728	Encodes a member of the BASIC PENTACYSTEINE (BPC) proteins. BPC proteins are plant-specific transcription factors present throughout land plants. BPC transcription factor family is integral for a wide range of processes that support normal growth and development.
AT2G21250	703.809	884.875	831.394	1.25727	1.18128	NAD(P)-linked oxidoreductase superfamily protein;(source:Araport11)
AT2G21280	1467.46	1737.25	1746.52	1.18385	1.19017	A nuclear-encoded, plastid-targeted protein (AtSulA) whose overexpression causes severe yet stochastic plastid (shown in chloroplasts and leucoplasts) division defects. The protein does not appear to interact with either AtFtsZ proteins when studied in a yeast two-hybrid system.
AT2G21300	1080.4	1241.86	1241.5	1.14944	1.14911	ATP binding microtubule motor family protein;(source:Araport11)
AT2G21370	1216.55	1354.14	1177.67	1.1131	0.96804	Although this gene has a sequence similar to xylulose kinases, several lines of experimental evidence suggest that it does not act on xylulose or deoxy-xylulose.
AT2G21380	861.43	1212.04	1060.85	1.407	1.2315	Kinesin motor family protein;(source:Araport11)
AT2G21385	1602.27	1746.04	1730.13	1.08973	1.0798	Encodes a chloroplast stroma localized protein that is found only in the green plant lineage. It is involved in assembly of the chloroplast ATP synthase complex.
AT2G21530	2267.65	2486.6	2421.38	1.09655	1.06779	SMAD/FHA domain-containing protein;(source:Araport11)
AT2G21830	361.248	485.869	441.444	1.34497	1.222	Cysteine/Histidine-rich C1 domain family protein;(source:Araport11)
AT2G21960	2501.77	2759.2	2741.23	1.1029	1.09572	transmembrane protein;(source:Araport11)
AT2G22080	845.049	1064.58	977.42	1.25979	1.15664	transmembrane protein;(source:Araport11)
AT2G22170	262.169	340.624	329.342	1.29925	1.25622	Lipase/lipooxygenase, PLAT/LH2 family protein;(source:Araport11)
AT2G22190	220.645	292.211	326.307	1.32435	1.47888	Haloacid dehalogenase-like hydrolase (HAD) superfamily protein;(source:Araport11)
AT2G22230	400.361	516.202	516.251	1.28934	1.28946	Thioesterase superfamily protein;(source:Araport11)
AT2G22240	5012.65	5618.43	6226.18	1.12085	1.24209	** Referred to as MIPS1 in Mitsuhashi et al 2008. Myo-inositol-1-phosphate synthase isoform 2. Expressed in leaf, root and silique. Immunolocalization experiments with an antibody recognizing MIPS1, MIPS2, and MIPS3 showed endosperm localization.
AT2G22330	873.587	1214.6	1078.19	1.39036	1.23421	Encodes a cytochrome P450. Involved in tryptophan metabolism. Converts Trp to indole-3-acetaldoxime (IAOx), a precursor to IAA and indole glucosinolates. The mRNA is cell-to-cell mobile.
AT2G22430	4535.11	5809.8	6545.72	1.28107	1.44334	Encodes a homeodomain leucine zipper class I (HD-Zip I) protein that is a target of the protein phosphatase ABI1 and regulates hormone responses in Arabidopsis.
AT2G22650	153.559	207.174	187.474	1.34915	1.22086	FAD-dependent oxidoreductase family protein;(source:Araport11)
AT2G22670	3462.4	4644.3	4299.82	1.34135	1.24186	Encodes a transcriptional repressor of the auxin response that is auxin inducible and is involved in lateral root formation. The mRNA is cell-to-cell mobile.
AT2G22720	1192.64	1323.85	1167.99	1.11002	0.979333	SPT2 chromatin protein;(source:Araport11)
AT2G22795	1423.45	1757.46	1477.78	1.23465	1.03817	hypothetical protein;(source:Araport11)
AT2G22900	107.411	151.271	131.64	1.40834	1.22558	Encodes MUCI10, a galactomannan-1,6-galactosyltransferase. MUCI10 likely decorates glucomannan, synthesized by CSLA2, with galactose residues in vivo. The degree of galactosylation is essential for the synthesis of the GGM backbone, the structure of cellulose, mucilage density, as well as the adherence of pectin.
AT2G22970	829.19	1003.5	1005.35	1.21022	1.21245	serine carboxypeptidase-like 11;(source:Araport11)
AT2G22980	1281.32	1734.85	1530.3	1.35395	1.19431	serine carboxypeptidase-like 13;(source:Araport11)
AT2G22990	14556.4	16849.4	15801.2	1.15753	1.08552	sinapoylglucose:malate sinapoyltransferase. Catalyzes the formation of sinapoylmalate from sinapoylglucose. Mutants accumulate excess sinapoylglucose.
AT2G23000	1476.15	1941.02	1725.02	1.31492	1.1686	serine carboxypeptidase-like 10;(source:Araport11)
AT2G23010	83.6605	119.991	88.0321	1.43426	1.05225	serine carboxypeptidase-like 9;(source:Araport11)
AT2G23120	1089.36	1286.83	1582.95	1.18127	1.45311	Late embryogenesis abundant protein, group 6;(source:Araport11)
AT2G23130	150.427	193.153	186.622	1.28403	1.24062	AGP17 is a lysine-rich arabinogalactan-protein (AGP) and part of a multi-gene family of glycoproteins with approx. 50 members. It falls into one subclass with AGP18 and AGP19, other lysine-rich AGPs. 84% of its proline residues are hydroxylated to hydroproline and its heavy glycosylation accounts for appr. 69% of the molecular weight. The main glycosyl residues are arabinose (30.1%) and galactose…
AT2G23170	62.877	104.313	41.3473	1.659	0.657591	encodes an IAA-amido synthase that conjugates Asp and other amino acids to auxin in vitro.
AT2G23360	152.718	191.026	226.241	1.25084	1.48143	filament-like protein (DUF869);(source:Araport11)
AT2G23390	1997.72	2261.32	1978.13	1.13195	0.990191	acyl-CoA;(source:Araport11)
AT2G23600	4704.36	5063.61	4614.42	1.07636	0.980881	Encodes a protein shown to have carboxylesterase activity, methyl salicylate esterase activity, methyl jasmonate esterase activity, and methyl IAA esterase activity in vitro. MES2 appears to be involved in MeSA hydrolysis in planta. This protein does not act on MeGA4, or MEGA9 in vitro.
AT2G23740	601.049	686.246	624.115	1.14175	1.03838	Encodes a SET-domain protein SUVR5 that mediates H3K9me2 deposition and silencing at stimulus response genes in a DNA methylation-independent manner.
AT2G23755	19.0701	36.3127	18.1474	1.90418	0.951618	transmembrane family 220 helix protein;(source:Araport11)
AT2G23810	1646.55	1918.99	5941.19	1.16546	3.60826	Member of TETRASPANIN family
AT2G23840	1018.47	1277.77	1042.84	1.2546	1.02393	HNH endonuclease;(source:Araport11)
AT2G24020	1569.06	1850.87	1774.02	1.1796	1.13062	STIC2 was identifided in a screen for suppressors of chloroplast protein import defect in tic40.
AT2G24060	1136.1	1276.22	1241.66	1.12333	1.09292	SUPPRESSOR OF VARIEGATION9 (SVR9),encodes a chloroplast-localized prokaryotic type translation initiation factor 3. Mutant plants shows both chloroplast development defect, and a series of leaf developmental abnormalities including more serrated leaf margin, disorganized mesophyll cells, and altered cotyledon venation patterns.
AT2G24150	721.064	830.537	852.904	1.15182	1.18284	heptahelical transmembrane protein HHP3
AT2G24200	4461.39	4956.97	4857.79	1.11108	1.08885	Cytosol aminopeptidase family protein;(source:Araport11)
AT2G24270	14385.7	16415.8	16499	1.14112	1.1469	Encodes a protein with non-phosphorylating NADP-dependent glyceraldehyde-3-phosphate dehydrogenase activity. The activity of the enzyme was determined from leaf extracts; the enzyme has not been purified to confirm activity.
AT2G24420	3658.03	4005.75	3781.72	1.09506	1.03381	DNA repair ATPase-like protein;(source:Araport11)
AT2G24550	528.13	878.528	921.565	1.66347	1.74496	major centromere autoantigen B-like protein;(source:Araport11)
AT2G24650	585.827	659.015	544.051	1.12493	0.928689	B3 domain-containing protein REM13;(source:Araport11)
AT2G24762	73.9555	96.5423	82.5086	1.30541	1.11565	Encodes a member of the GDU (glutamine dumper) family proteins involved in amino acid export: At4g31730 (GDU1), At4g25760 (GDU2), At5g57685 (GDU3), At2g24762 (GDU4), At5g24920 (GDU5), At3g30725 (GDU6) and At5g38770 (GDU7).
AT2G24790	3561.73	4123.96	4968.97	1.15785	1.3951	Positive regulator of photomorphogenesis that acts downstream of COP1 but can promote lateral root development independently of COP1 and also function as a daylength-sensitive regulator of shoot branching. The mRNA is cell-to-cell mobile.
AT2G25050	414.921	466.268	430.2	1.12375	1.03682
AT2G25080	16425.7	21027	20154.3	1.28013	1.227	Encodes glutathione peroxidase. The mRNA is cell-to-cell mobile.
AT2G25090	6.94161	18.6274	22.9433	2.68343	3.30518	Encodes a member of the SNF1-related kinase (SnRK) gene family (SnRK3.18), which has also been reported as a member of the CBL-interacting protein kinases (CIPK16) and is involved in salinity tolerance.
AT2G25140	872.797	1086.65	4539.31	1.24503	5.20088	Encodes ClpB4, which belongs to the Casein lytic proteinase/heat shock protein 100 (Clp/Hsp100) family. Targeted to the mitochondrion, also referred to as ClpB-m. Transcripts of ClpB4 accumulate dramatically at high temperatures, suggesting that it may be involved in response to heat stress.
AT2G25180	423.467	504.414	430.132	1.19115	1.01574	Encodes an Arabidopsis response regulator (ARR) protein that acts in concert with other type-B ARRs in the cytokinin signaling pathway. Also involved in cytokinin-dependent inhibition of hypocotyl elongation and cytokinin-dependent greening and shooting in tissue culture. ARR1, ARR10, and ARR12 are redundant regulators of drought response, with ARR1 being the most critical.The retention of leaf w…
AT2G25200	186.043	278.874	129.088	1.49898	0.693863	hypothetical protein (DUF868);(source:Araport11)
AT2G25250	266.54	319.131	349.812	1.19731	1.31242	serine/arginine repetitive matrix-like protein;(source:Araport11)
AT2G25450	4498.25	5512.24	5039.61	1.22542	1.12035	encodes a protein whose sequence is similar to ACC oxidase
AT2G25800	791.673	881.818	789.735	1.11387	0.997552	elongation factor Ts (DUF810);(source:Araport11)
AT2G25870	1279.46	1393.94	1363.38	1.08948	1.06559	Encodes an endoribonuclease that is required for chloroplast rRNA processing.
AT2G25880	22.0707	38.8334	31.1477	1.7595	1.41127	Encodes a member of a family of Ser/Thr kinases whose activities peak during cell division. Transcripts are abundant in tissues rich in dividing cells like roots and flowers but are low or absent in fully expanded leaves and stems. In interphase cells, the protein is predominantly nuclear. During mitosis, the protein associates with plant-specific cytoskeletal structures (preprophase band, phragm…
AT2G25900	471.38	1042.38	433.231	2.21134	0.91907	Encodes a protein with two tandem-arrayed CCCH-type zinc fingers that binds RNA and is involved in RNA turnover. The mRNA is cell-to-cell mobile.
AT2G25950	193.849	231.271	219.718	1.19305	1.13345	PITH domain protein (DUF1000);(source:Araport11)
AT2G26150	244.069	1373.08	21277.7	5.6258	87.1792	member of Heat Stress Transcription Factor (Hsf) family. Involved in response to misfolded protein accumulation in the cytosol. Regulated by alternative splicing and non-sense-mediated decay.
AT2G26330	1042.48	1367.39	1273.96	1.31167	1.22205	Homologous to receptor protein kinases. Involved in specification of organs originating from the shoot apical meristem. Contains a cytoplasmic protein kinase catalytic domain, a transmembrane region, and an extracellular leucine-rich repeat. ER has been identified as a quantitative trait locus for transpiration efficiency by influencing epidermal and mesophyll development, stomatal density and po…
AT2G26530	347.536	640.542	1618.6	1.84309	4.65736	unknown function
AT2G26540	551.536	746.631	700.541	1.35373	1.27016	Encodes a uroporphyrinogen-III synthase involved in tetrapyrrole biosynthesis. The protein localizes to the chloroplast. Member of the plant-specific DUF724 protein family. Arabidopsis has 10 DUF724 proteins. Loss of function mutant has a WT phenotype
AT2G26550	608.476	726.249	614.899	1.19356	1.01056	Encodes a heme oxygenase-like protein lacking the conserved histidine residue at the active site that is usually involved in heme-iron coordination. It is unable to bind and degrade heme. Mutant analyses suggest a role in photomorphogenesis. The protein can bind the heme precursor, proto IX, which could be biologically significant and point to a role in the regulation of the two tetrapyrrole bios…
AT2G26560	93.2602	138.068	109.71	1.48046	1.17639	Encodes a lipid acyl hydrolase with wide substrate specificity that accumulates upon infection by fungal and bacterial pathogens. Protein is localized in the cytoplasm in healthy leaves, and in membranes in infected cells. Plays a role in cell death and differentially affects the accumulation of oxylipins. Contributes to resistance to virus.
AT2G26570	1941.16	2127.82	2167.04	1.09616	1.11637	Encodes a coiled-coil protein WEB1 (weak chloroplast movement under blue light 1). WEB1, together with another coiled-coil protein WEB2/PMI2 (At1g66840), maintains the chloroplast photorelocation movement velocity.
AT2G26690	5638.35	6707.23	6851.13	1.18957	1.21509	Major facilitator superfamily protein;(source:Araport11)
AT2G26695	317.888	458.034	421.384	1.44087	1.32558	Ran BP2/NZF zinc finger-like superfamily protein;(source:Araport11)
AT2G26730	920.45	1029.83	955.891	1.11884	1.0385	Leucine-rich repeat protein kinase family protein;(source:Araport11)
AT2G26840	197.808	237.744	212.41	1.20189	1.07382	Encodes a Holliday junction resolvase that binds and cleaves the core of Holliday junctions symmetrically. It appears to mediate chloroplast nucleoid segregation during chloroplast division.
AT2G26870	128.188	160.049	145.238	1.24855	1.13301	non-specific phospholipase C2;(source:Araport11)
AT2G26900	2047.03	2750.05	2385.47	1.34343	1.16533	Sodium Bile acid symporter family;(source:Araport11)
AT2G26930	851.325	972.808	946.066	1.1427	1.11129	Encodes a 4-(cytidine 5'-phospho)-2-C-methyl-D-erithritol kinase.
AT2G26980	1083.03	1309.11	1253.37	1.20875	1.15728	encodes a serine-threonine protein kinase whose expression increases in response to abscisic acid, cold, drought, high salt, and wounding conditions. The gene is expressed in developing seeds and seedlings. Lines carrying a T-DNA insertions have reduced germination efficiency and expression of cold, high-salt, and abscisic acid marker genes are altered, but not drought-response markers.
AT2G27040	608.641	715.801	647.499	1.17606	1.06384	AGO4 is a member of a class of PAZ/PIWI domain containing proteins involved in siRNA mediated gene silencing.Loss of function mutations have reduced site specific CpNpG and CpHpH methylation and increased susceptibility to bacterial pathogens including Tobacco rattle virus.
AT2G27050	1060.52	1272.64	1080.02	1.20002	1.01838	ethylene-insensitive3-like1 (EIL1) The mRNA is cell-to-cell mobile.
AT2G27080	32.4976	69.252	406.223	2.13099	12.5001	Late embryogenesis abundant (LEA) hydroxyproline-rich glycoprotein family;(source:Araport11)
AT2G27190	906.086	1022.4	1001.97	1.12837	1.10583	Encodes a root-secreted purple acid phosphatase involved in extracellular phosphate-scavenging.
AT2G27290	2089.2	2586.97	2454.03	1.23826	1.17463	FAM210B-like protein, putative (DUF1279);(source:Araport11)
AT2G27385	1228.72	2392.56	1718.97	1.94719	1.39899	Pollen Ole e 1 allergen and extensin family protein;(source:Araport11)
AT2G27500	680.735	764.363	797.143	1.12285	1.171	Glycosyl hydrolase superfamily protein;(source:Araport11)
AT2G27680	3738.16	4658.63	4462.62	1.24623	1.1938	NAD(P)-linked oxidoreductase superfamily protein;(source:Araport11)
AT2G27830	314.165	500.081	589.478	1.59178	1.87633	hypothetical protein;(source:Araport11)
AT2G28000	8800.33	11460.8	13250.7	1.30231	1.5057	Encodes chaperonin-60 alpha, a molecular chaperone involved in Rubisco folding. Mutants display aberrant chloroplast and embryo development. The mRNA is cell-to-cell mobile.
AT2G28150	479.478	567.435	516.684	1.18344	1.0776	UPSTREAM OF FLC protein (DUF966);(source:Araport11)
AT2G28190	14774.1	18251.8	18470.8	1.23539	1.25022	Encodes a chloroplastic copper/zinc superoxide dismutase CSD2 that can detoxify superoxide radicals. Its expression is affected by miR398-directed mRNA cleavage. Activation depends totally on CCS. Overexpression of a miR398-resistant form of CSD2 leads to more dramatic improvements in stress (hight light, Cu2+ and methyl viologen) tolerance than overexpression of wild-type CSD2. The mRNA is cell-…
AT2G28230	205.381	249.589	214.448	1.21525	1.04415	Encodes one of the subunits of the head domain of the MEDIATOR complex. The complex conveys transcriptional signals by acting as an intermediary between transcription factors and RNA polymerase II. Together with MED18, MED20 is proposed to control the balance of salicylic acid and jasmonate associated defense pathways. It is involved in miRNA biogenesis by recruiting Pol II to promoters of miRNA …
AT2G28310	517.227	601.754	562.437	1.16342	1.08741	trimethylguanosine synthase (DUF707);(source:Araport11)
AT2G28410	70.7638	104.005	94.2148	1.46975	1.3314	transmembrane protein;(source:Araport11)
AT2G28470	3672.04	4997.69	4702.21	1.36101	1.28054	putative beta-galactosidase (BGAL8 gene)
AT2G28620	17.992	35.7234	24.3725	1.98551	1.35463	Mutants have radially swollen roots but do not exhibit defects in abundance or orientation of cortical microtubules, nor are microfibrils reduced. Cellulose synthesis is also unchanged with respect to wild type. There is a disruption in the normal pattern of cell wall placement.
AT2G28710	15.0354	29.197	16.9676	1.94189	1.12851	C2H2-type zinc finger family protein;(source:Araport11)
AT2G28720	948.249	1105.85	740.657	1.1662	0.781079	Histone superfamily protein;(source:Araport11)
AT2G28800	9848.03	11070.1	10539.2	1.1241	1.07019	member of Chloroplast membrane protein ALBINO3 family. Similar to pea PPF1 and may play a role in plant senescence.
AT2G28880	672.326	750.232	657.623	1.11588	0.978132	ADCS encodes a protein that has two functional domains. The N-terminal domain has glutamine amidotransferase activity while the C-terminal domain has aminodeoxychorismate synthase (ADCS) activity. These two domains act together to catalyze the transformation of chorismate to 4-amino-4-deoxychorismate. This reaction is required for 4-aminobenzoate (pABA) production and ultimately for folate biosyn…
AT2G29170	121.707	220.595	157.571	1.81251	1.29467	NAD(P)-binding Rossmann-fold superfamily protein;(source:Araport11)
AT2G29290	1582.67	2500.7	1989.19	1.58005	1.25686	NAD(P)-binding Rossmann-fold superfamily protein;(source:Araport11)
AT2G29300	290.736	557.37	489.96	1.9171	1.68524	NAD(P)-binding Rossmann-fold superfamily protein;(source:Araport11)
AT2G29310	917.979	1531.71	1097.83	1.66857	1.19592	NAD(P)-binding Rossmann-fold superfamily protein;(source:Araport11)
AT2G29340	2182.53	2542.25	2636.19	1.16482	1.20786	NAD-dependent epimerase/dehydratase family protein;(source:Araport11)
AT2G29360	2101.91	2439.36	2077.2	1.16054	0.988248	NAD(P)-binding Rossmann-fold superfamily protein;(source:Araport11)
AT2G29390	460.609	552.014	561.377	1.19844	1.21877	Encodes a sterol 4-alpha-methyl-oxidase, specifically a 4-alpha-methyl-delta-7-sterol-4alpha-methyl-oxidase.
AT2G29450	7014.64	8930.34	18396.7	1.2731	2.62261	Encodes a member of the TAU glutathione S-transferase gene family. Gene expression is induced by exposure to auxin, pathogen and herbicides. Naming convention according to Wagner et al. (2002)
AT2G29500	114.913	243.654	6594	2.12033	57.3823	HSP20-like chaperones superfamily protein;(source:Araport11)
AT2G29510	1564.14	1844.8	2171.01	1.17943	1.38799	hypothetical protein (DUF3527);(source:Araport11)
AT2G29650	4626.68	5584.43	5156.14	1.20701	1.11444	Encodes an inorganic phosphate transporter (PHT4;1) that is localized to the thylakoid membrane.
AT2G29670	1365.62	2337.06	1759.32	1.71135	1.28829	Tetratricopeptide repeat (TPR)-like superfamily protein;(source:Araport11)
AT2G29690	344.18	427.296	403.599	1.24149	1.17264	Encode a functional anthranilate synthase protein. Expressed at a constitutive basal level. Expression was not induced by wounding nor bacterial pathogen infiltration. Involved in aromatic amino acid biosynthesis.
AT2G29730	55.0194	85.6305	84.9619	1.55637	1.54422	UDP-glucosyl transferase 71D1;(source:Araport11)
AT2G29890	63.7227	85.9827	91.821	1.34932	1.44095	Encodes a ubiquitously expressed villin-like protein, whose mRNA may be alternatively processed. Villin belongs to a superfamily of actin binding proteins called the villin/gelsolin family. Animal villins are involved in actin binding. VLN1 protein co-localizes with actin filaments in several assays. VLN1 binds and bundles F-actin in a calcium-independent manner. It does not nucleate, cap or seve…
AT2G29970	2552.14	2752.47	2287.85	1.07849	0.896443	Encodes a member of an eight-gene family (SMAX1 and SMAX1-like) that has weak similarity to AtHSP101, a ClpB chaperonin required for thermotolerance. The mRNA is cell-to-cell mobile.
AT2G29980	784.874	874.535	965.898	1.11424	1.23064	Endoplasmic reticulum enzyme responsible for the synthesis of 18:3 fatty acids from phospholipids. Uses cytochrome b5 as electron donor.
AT2G30020	156.732	389.287	1790.8	2.48378	11.4259	Encodes AP2C1. Belongs to the clade B of the PP2C-superfamily. Acts as a MAPK phosphatase that negatively regulates MPK4 and MPK6.
AT2G30040	472.143	557.023	750.102	1.17978	1.58872	member of MEKK subfamily
AT2G30170	1160.25	1309.01	1191.06	1.12821	1.02656	Encodes a chloroplast PP2C phosphatase that is required for efficient dephosphorylation of PSII proteins and involved in light acclimation.
AT2G30390	3866.38	4342.64	4112	1.12318	1.06353	Encodes one of two ferrochelatase genes in Arabidopsis. Ferrochelatase is the terminal enzyme of heme biosynthesis. FC-II is speculated to operate in photosynthetic cytochromes.
AT2G30424	55.2821	95.3032	84.4665	1.72394	1.52792	In a tandem repeat with AT2g30432 (TCL1) and AT2g30420 (ETC2), it encodes a single-repeat R3 MYB transcription factor that is involved in the negative regulation of trichome formation.
AT2G30432	55.6116	85.582	70.3219	1.53892	1.26452	Encodes TRICHOMELESS1 (TCL1), a single-repeat MYB-type transcription factor that negatively regulates trichome formation by suppressing GL1 (GLABRA1). In a tandem repeat with AT2g30424 and AT2g30420.
AT2G30480	104.979	143.897	111.018	1.37072	1.05752	hypothetical protein;(source:Araport11)
AT2G30490	5023.85	5746.69	5586.48	1.14388	1.11199	Encodes a cinnamate-4-hydroxylase. Mutations in this gene impact phenylpropanoid metabolism, growth and development.
AT2G30500	419.543	544.047	516.305	1.29676	1.23064	Kinase interacting (KIP1-like) family protein;(source:Araport11)
AT2G30520	18142.5	20395.2	17491.5	1.12417	0.964117	light inducible root phototropism 2 encoding a signal transducer of the phototropic response in Arabidopsis
AT2G30570	43407.7	52374.1	49998.4	1.20656	1.15183	Encodes PsbW, a protein similar to photosystem II reaction center subunit W. Loss of PsbW destabilizes the supramolecular organization of PSII.
AT2G30575	180.171	220.998	222.715	1.2266	1.23613	Encodes a protein with putative galacturonosyltransferase activity.
AT2G30600	363.121	505.727	464.296	1.39272	1.27863	BTB/POZ domain-containing protein;(source:Araport11)
AT2G30766	4379.17	5271.43	4949.53	1.20375	1.13024	hypothetical protein;(source:Araport11)
AT2G30790	195.866	259.143	190.819	1.32306	0.974233	Encodes a 23 kD extrinsic protein that is part of photosystem II and participates in the regulation of oxygen evolution.
AT2G30860	6172.87	8040.77	7147.36	1.3026	1.15787	Encodes glutathione transferase belonging to the phi class of GSTs. Naming convention according to Wagner et al. (2002).
AT2G30900	59.1073	84.2144	80.3008	1.42477	1.35856	Encodes a member of the TBL (TRICHOME BIREFRINGENCE-LIKE) gene family containing a plant-specific DUF231 (domain of unknown function) domain. TBL gene family has 46 members, two of which (TBR/AT5G06700 and TBL3/AT5G01360) have been shown to be involved in the synthesis and deposition of secondary wall cellulose, presumably by influencing the esterification state of pectic polymers. A nomenclature…
AT2G30950	21642.1	25435.2	24593.8	1.17527	1.13639	Metalloprotease that functions in thylakoid membrane biogenesis. Involved in the repair of PSII following damaged incurred during photoinhibition. Forms a complex with VAR1. Mutants show a variegated phenotype, which decreases during development. Transcript and protein levels increase with light intensity. In plsp1-1 mutant plastids, the nonmature form of the protein localizes in the membrane.
AT2G31040	2344.17	2864.49	2660.28	1.22197	1.13485	Encodes an integral thylakoid protein that facilitates assembly of the membranous part of the chloroplast ATPase.
AT2G31150	424.255	501.28	508.74	1.18155	1.19914	ATP binding / ATPase;(source:Araport11)
AT2G31170	579.451	669.09	576.109	1.1547	0.994233	Encodes the cysteinyl t-RNA synthetase SYCO ARATH (SYCO), which is expressed and required in the central cell but not in the antipodals. SYCO, localized to the mitochondria, is necessary for mitochondrial cristae integrity. Mutation of this gene affects the lifespan of adjacent accessory cells.
AT2G31400	7499.61	8039.77	7658.91	1.07203	1.02124	Encodes a a chloroplast-localized pentatricopeptide-repeat protein involved in regulation of nuclear gene expression.
AT2G31790	2153.51	2553.81	2365.56	1.18588	1.09847	UDP-Glycosyltransferase superfamily protein;(source:Araport11)
AT2G32010	1169.14	1415.37	1218.28	1.21061	1.04203	Encodes an inositol polyphosphate 5?-phosphatase (5PTase). Mediating phosphoinositide signaling. Involved in establishment of foliar vein patterns.
AT2G32030	19.6936	38.3222	169.783	1.94593	8.62123	Acyl-CoA N-acyltransferases (NAT) superfamily protein;(source:Araport11)
AT2G32040	752.19	847.02	791.861	1.12607	1.05274	The At2g32040 gene product has been demonstrated to mediate folate monoglutamate transport involved in tetrahydrofolate biosynthesis. It also mediates transport of antifolates, such as methotrexate and aminopterin. The gene is expressed in both chloroplast and non-green plastids.
AT2G32090	641.147	816.822	744.597	1.274	1.16135	Lactoylglutathione lyase / glyoxalase I family protein;(source:Araport11)
AT2G32100	171.585	267.455	88.6336	1.55873	0.516559	ovate family protein 16;(source:Araport11)
AT2G32120	160.624	264.669	4092.29	1.64775	25.4774	heat-shock protein 70T-2;(source:Araport11)
AT2G32150	868.928	1020.64	1145.58	1.17459	1.31838	Haloacid dehalogenase-like hydrolase (HAD) superfamily protein;(source:Araport11)
AT2G32170	632.259	742.847	700.127	1.17491	1.10734	S-adenosyl-L-methionine-dependent methyltransferases superfamily protein;(source:Araport11)
AT2G32230	1072.52	1205.6	1079.77	1.12408	1.00676	Encodes a protein-only RNase P that is involved in the 5? cleavage of the precursor tRNAs and is able to cleave tRNA-like structures involved in the maturation of plant mitochondrial mRNAs. Mutants show a drastic reduction in the levels of mature plastid tRNA-Phe(GAA) and tRNA-Arg(ACG), limiting plastid gene expression.
AT2G32240	3826.91	4425.1	4364.14	1.15631	1.14038	early endosome antigen;(source:Araport11)
AT2G32440	804.06	992.493	867.074	1.23435	1.07837	ent-kaurenoic acid hydroxylase (KAO2)
AT2G32500	1156.24	1527.37	1304.95	1.32099	1.12861	Stress responsive alpha-beta barrel domain protein;(source:Araport11)
AT2G32560	2132.53	2630.16	2302.1	1.23335	1.07952	F-box family protein;(source:Araport11)
AT2G32590	19.7734	34.6695	23.0139	1.75334	1.16388	condensin complex subunit;(source:Araport11)
AT2G32640	1190.53	1464.74	1425.14	1.23032	1.19706	Encodes a lycopene beta cyclase that catalyzes the addition of beta-ionone end groups to the end of lycopene molecules.
AT2G32800	788.641	874.313	800.85	1.10863	1.01548	protein kinase family protein;(source:Araport11)
AT2G32880	1061.4	1231.41	1309.43	1.16017	1.23368	TRAF-like family protein;(source:Araport11)
AT2G32970	526.628	660.214	608.475	1.25366	1.15542	G1/S-specific cyclin-E protein;(source:Araport11)
AT2G32990	121.279	174.266	172.378	1.4369	1.42134	glycosyl hydrolase 9B8;(source:Araport11)
AT2G33330	239.79	307.06	299.198	1.28054	1.24775	Encodes a plasmodesmal protein that affects the intercellular movement of molecules through the plasmodesmata. The protein has two DUF26 domains and a single transmembrane domain.
AT2G33380	1606.81	1912.9	1986.28	1.19049	1.23616	Encodes a calcium binding protein whose mRNA is induced upon treatment with NaCl, ABA and in response to desiccation. mRNA expression under drought conditions is apparent particularly in leaves and flowers. Isoform of caleosin with a role as a peroxygenase involved in oxylipin metabolism during biotic and abiotic stress. Involved in the production of 2-hydroxy-octadecatrienoic acid. The peroxygen…
AT2G33550	303.103	401.665	420.035	1.32518	1.38578	Homeodomain-like superfamily protein;(source:Araport11)
AT2G33590	1345.18	1475.01	2639.03	1.09651	1.96184	Encodes a protein with homology to members of the dihydroflavonol-4-reductase (DFR) superfamily. The expression pattern of AtCRL1 indicates that CRL1 has a role in embryogenesis and seed germination. AtCRL1 is induced by ABA, drought and heat, and is highly expressed in seeds. The mRNA is cell-to-cell mobile.
AT2G33620	289.513	352.419	339.195	1.21728	1.17161	AT hook motif DNA-binding family protein;(source:Araport11)
AT2G33740	498.787	595.602	556.695	1.1941	1.1161	encodes a copper binding protein that forms tetramers in vitro. Gene is expressed in all tissues examined and protein is localized to the chloroplast. The mRNA is cell-to-cell mobile.
AT2G33800	4305.49	5182.84	5181.01	1.20377	1.20335	Encodes SCABRA1 (SCA1), a nuclear gene encoding a plastid-type ribosomal protein that functions &#8232;as a structural component of the 70S plastid ribosome. The sca1-rps5 allele exhibits defects in plastid 16SrRNA processing and a resulting decrease in accumulation of photosynthetic proteins. Loss-of-function mutations enhance the polarity defects of the as2 mutants.
AT2G33840	366.913	442.039	408.176	1.20475	1.11246	Tyrosyl-tRNA synthetase, class Ib, bacterial/mitochondrial;(source:Araport11)
AT2G34060	196.376	236.993	202.126	1.20683	1.02928	Peroxidase superfamily protein;(source:Araport11)
AT2G34170	429.7	546.538	539.175	1.2719	1.25477	hypothetical protein (DUF688);(source:Araport11)
AT2G34310	1905.65	2167.45	1882.04	1.13738	0.987609	hypothetical protein;(source:Araport11)
AT2G34430	15508.3	23071.5	24079.5	1.48769	1.55268	Photosystem II type I chlorophyll a/b-binding protein The mRNA is cell-to-cell mobile.
AT2G34460	4154.27	4576.13	4322.37	1.10155	1.04046	NAD(P)-binding Rossmann-fold superfamily protein;(source:Araport11)
AT2G34560	1001.92	1292.02	1273.92	1.28955	1.27148	P-loop containing nucleoside triphosphate hydrolases superfamily protein;(source:Araport11)
AT2G34620	1282.41	2083.91	1661.24	1.625	1.2954	Mitochondrial transcription termination factor family member.
AT2G34640	1011.54	1188.63	1019.07	1.17507	1.00745	Present in transcriptionally active plastid chromosomes. Involved in plastid gene expression.
AT2G34680	1338.09	1573.38	1634.05	1.17584	1.22118	isolated from differential screening of a cDNA library from auxin-treated root culture. sequence does not show homology to any known proteins and is predicted to be extracellular.
AT2G34810	528.729	626.079	511.593	1.18412	0.967592	FAD-binding Berberine family protein;(source:Araport11)
AT2G34860	2649.84	3058.88	3011.74	1.15436	1.13657	DnaJ/Hsp40 cysteine-rich domain superfamily protein;(source:Araport11)
AT2G34930	202.93	289.565	433.123	1.42692	2.13434	disease resistance family protein / LRR family protein;(source:Araport11)
AT2G35130	1287.99	1570.32	1340.07	1.2192	1.04043	Tetratricopeptide repeat (TPR)-like superfamily protein;(source:Araport11)
AT2G35190	129.391	163.591	148.642	1.26431	1.14878	plant-specific SNARE located in cell plate of dividing cells. cofractionates with the cytokinesis-specific syntaxin, KNOLLE, which is required for the formation of the cell plate.
AT2G35260	7661.19	8951.59	9026.43	1.16843	1.1782	CAAX protease self-immunity protein;(source:Araport11)
AT2G35350	17.5028	28.854	37.2094	1.64854	2.12592	Encodes a protein most similar to the POLTERGEIST locus. Double mutant analysis of loss of function alleles indicate PLL1 functions redundantly with POL to regulate meristem size and pedicel length. Acts in a dose dependent manner with POL to suppress the clv1, clv2 and clv3 phenotypes.
AT2G35370	8100.48	9829.25	8841.36	1.21342	1.09146	Encodes glycine decarboxylase complex H protein. Involved in photorespiration. The mRNA is cell-to-cell mobile.
AT2G35410	2042.09	2396.5	2394.93	1.17355	1.17278	RNA-binding (RRM/RBD/RNP motifs) family protein;(source:Araport11)
AT2G35450	587.196	672.11	626.475	1.14461	1.06689	catalytic/ hydrolase;(source:Araport11)
AT2G35490	2903.08	3201	3235.39	1.10262	1.11447	Plastid-lipid associated protein PAP / fibrillin family protein;(source:Araport11)
AT2G35500	780.425	942.055	935.859	1.20711	1.19917	Encodes a protein with some sequence similarity to shikimate kinases, but a truncated form of this protein (lacking a putative N-terminal chloroplast transit peptide) does not have shikimate kinase activity in vitro.
AT2G35620	371.729	459.557	428.852	1.23627	1.15367	Encodes a plasma membrane localized leucine-rich repeat receptor kinase that is involved in cell wall elongation. Loss of function mutations of FEI1 and FEI2 exhibit defects in root and hypocotyl cell elongation. Double mutants are defective in cell wall biosynthesis and have thick hypocotyls, and short, thick roots.Mucilage is easily detached from fei2 mutants seeds, and forms a capsule that is …
AT2G35780	980.885	1145.91	1123.72	1.16824	1.14562	serine carboxypeptidase-like 26;(source:Araport11)
AT2G35800	2499.24	2705.05	2942.21	1.08235	1.17724	Encodes a predicted calcium-dependent S-adenosyl methionine carrier.
AT2G35830	3567.09	4188.64	3974.33	1.17425	1.11417	ureidoglycolate hydrolase;(source:Araport11)
AT2G35840	3966.03	4223.18	4420.59	1.06484	1.11461	Sucrose-6F-phosphate phosphohydrolase family protein;(source:Araport11)
AT2G35860	141.765	176.817	168.975	1.24726	1.19194	FASCICLIN-like arabinogalactan protein 16 precursor;(source:Araport11)
AT2G35930	17.4183	30.652	90.6506	1.75976	5.20434	Encodes a cytoplasmically localized U-box domain containing E3 ubiquitin ligase that is involved in the response to water stress and acts as a negative regulator of PAMP-triggered immunity.
AT2G35960	1166.58	1374.46	1287.7	1.17819	1.10382	Encodes a protein whose sequence is similar to tobacco hairpin-induced gene (HIN1) and Arabidopsis non-race specific disease resistance gene (NDR1). Expression is not altered in response to cucumber mosaic virus or spermine.
AT2G36000	1260.85	1403.05	1375.54	1.11278	1.09096	Mitochondrial transcription termination factor family protein;(source:Araport11)
AT2G36080	13.335	26.4134	21.6278	1.98076	1.62189	Encodes a plant-specific B3 DNA-binding domain transcription factor. Has transcription repressor activity.
AT2G36145	1288.61	1678.85	1599.38	1.30284	1.24117	hypothetical protein;(source:Araport11)
AT2G36250	1898.21	2122.43	2014.98	1.11812	1.06151	Encodes one of two FtsZ proteins, tubulin-like proteins, in Arabidopsis. It is involved in chloroplast division.
AT2G36430	718.495	823.241	747.071	1.14579	1.03977	transmembrane protein, putative (DUF247);(source:Araport11)
AT2G36460	1946.58	2162.05	4481.64	1.11069	2.30231	Aldolase superfamily protein;(source:Araport11)
AT2G36590	498.07	587.102	489.41	1.17875	0.982613	Encodes a proline transporter with affinity for gly betaine, proline, and GABA. Protein is expressed in leaves, flowers and siliques but to a much lesser extent in roots.
AT2G36830	7132.66	8503.62	10640.2	1.19221	1.49176	Encodes a tonoplast intrinsic protein, which functions as water channel. It has also been shown to be able to facilitate the transport of urea and hydrogen peroxide. Highly expressed in vascular tissues of the root, stem, cauline leaves and flowers but not in the apical meristems. The mRNA is cell-to-cell mobile.
AT2G36870	1077.35	1313.25	1269.87	1.21896	1.1787	Encodes a xyloglucan endotransglycosylase/hydrolase. Protein sequence and phylogenetic analysis indicates that this enzyme resides in Group III-A of the XTH family, with high similarity to Tropaeolum majus (nasturtium) xyloglucanase 1 (TmNXG1). By sequence similarity to XTH31 (At3g44990) and in vivo analysis, likely to exhibit predominant xyloglucan endo-hydrolase activity (EC 3.2.1.151) with onl…
AT2G36880	7414.49	8497.7	8692.39	1.14609	1.17235	methionine adenosyltransferase 3;(source:Araport11)
AT2G36895	2073.94	2304.61	2291.37	1.11122	1.10484	D-tagatose-1,6-bisphosphate aldolase subunit;(source:Araport11)
AT2G36980	84.6182	121.844	75.0754	1.43993	0.887226	Tetratricopeptide repeat (TPR)-like superfamily protein;(source:Araport11)
AT2G36990	2782.79	3014.26	2732.33	1.08318	0.981866	Encodes a general sigma factor in chloroplasts and is probably responsible for the recognition of sigma 70 type standard bacteria-type multi-subunit RNA polymerase (PEP) promoters in young cotyledons. It is a substrate for regulatory phosphorylation by cpCK2, a nuclear-coded plastid-targeted casein kinase 2, that has been implicated as a key component in plant sigma factor phosphorylation and tra…
AT2G37040	2948.7	3556.51	3631.95	1.20613	1.23171	Encodes PAL1, a phenylalanine ammonia-lyase. Arabidopsis has four PALs: AT2G37040 (PAL1), AT3G53260 (PAL2), AT5G04230 (PAL3) and AT3G10340 (PAL4).
AT2G37050	1571.64	1724.7	1745.83	1.09739	1.11083	Leucine-rich repeat protein kinase family protein;(source:Araport11)
AT2G37170	4090.37	4929.74	5369.84	1.20521	1.3128	a member of the plasma membrane intrinsic protein subfamily PIP2. localizes to the plasma membrane and exhibits water transport activity in Xenopus oocyte. expressed specifically in the vascular bundles and protein level increases slightly during leaf dev
AT2G37180	1163.21	1532.34	2825.65	1.31734	2.42919	a member of the plasma membrane intrinsic protein PIP2. functions as aquaporin and is involved in desiccation.
AT2G37220	13136.1	14913.9	14272.3	1.13534	1.0865	Encodes a chloroplast RNA binding protein. A substrate of the type III effector HopU1 (mono-ADP-ribosyltransferase). Protein is tyrosine-phosphorylated and its phosphorylation state is modulated in response to ABA in Arabidopsis thaliana seeds.
AT2G37480	1274.54	1425.14	1261.9	1.11817	0.990084	hypothetical protein;(source:Araport11)
AT2G37520	604.458	699.884	683.299	1.15787	1.13043	Acyl-CoA N-acyltransferase with RING/FYVE/PHD-type zinc finger domain-containing protein;(source:Araport11)
AT2G37620	366.285	414.828	422.192	1.13253	1.15263	Member of the actin gene family. Expressed in mature pollen.
AT2G37640	155.737	215.826	228.67	1.38584	1.46831	member of Alpha-Expansin Gene Family. Naming convention from the Expansin Working Group (Kende et al, 2004. Plant Mol Bio). Involved in the formation of nematode-induced syncytia in roots of Arabidopsis thaliana.
AT2G37660	3141.64	4025.21	4052.6	1.28124	1.28996	NAD(P)-binding Rossmann-fold superfamily protein;(source:Araport11)
AT2G37720	11.0504	27.6088	18.2184	2.49844	1.64866	Encodes a member of the TBL (TRICHOME BIREFRINGENCE-LIKE) gene family containing a plant-specific DUF231 (domain of unknown function) domain. TBL gene family has 46 members, two of which (TBR/AT5G06700 and TBL3/AT5G01360) have been shown to be involved in the synthesis and deposition of secondary wall cellulose, presumably by influencing the esterification state of pectic polymers. A nomenclature…
AT2G37790	214.475	302.368	290.527	1.4098	1.35459	NAD(P)-linked oxidoreductase superfamily protein;(source:Araport11)
AT2G37840	663.073	758.013	704.246	1.14318	1.0621	Protein kinase superfamily protein;(source:Araport11)
AT2G37860	1017.55	1167.5	1045.56	1.14736	1.02753	Encodes a protein of unknown function. Mutants have pale leaves, lower cell density in the palisade parenchyma and increased sensitivity to ozone and virulent Pseudomonas syringae
AT2G38010	466.785	555.258	530.831	1.18954	1.13721	Neutral/alkaline non-lysosomal ceramidase;(source:Araport11)
AT2G38330	784.802	867.097	826.166	1.10486	1.05271	MATE efflux family protein;(source:Araport11)
AT2G38470	747.483	1150.34	5475.45	1.53895	7.32518	Member of the plant WRKY transcription factor family. Regulates the antagonistic relationship between defense pathways mediating responses to P. syringae and necrotrophic fungal pathogens. Located in nucleus. Involved in response to various abiotic stresses - especially salt stress.
AT2G38540	8738.54	11062.5	11222.6	1.26595	1.28427	Non-specific lipid transfer protein. Binds calmodulin in a Ca2+-independent manner. Localized to the cell wall. Specifically expressed in L1 epidermal layer. Predicted to be a member of PR-14 pathogenesis-related protein family with the following members: At2g38540/LTP1, At2g38530/LTP2, At5g59320/LTP3, At5g59310/LTP4, At3g51600/LTP5, At3g08770/LTP6, At2g15050/LTP7, At2g18370/LTP8, At2g15325/LTP9,…
AT2G38670	487.514	549.227	536.683	1.12659	1.10086	Encodes a mitochondrial ethanolamine-phosphate cytidylyltransferase, involved in phosphatidylethanolamine (PE) biosynthesis.
AT2G38680	201.697	250.031	227.341	1.23964	1.12714	5-nucleotidase / magnesium ion binding protein;(source:Araport11)
AT2G38740	1764.32	1922.26	1861.02	1.08952	1.0548	Haloacid dehalogenase-like hydrolase (HAD) superfamily protein;(source:Araport11)
AT2G38750	461.813	633.858	579.244	1.37254	1.25428	Annexins are a family of calcium dependent membrane binding proteins though to be involved in Golgi mediated secretion. This is one of four annexins identified in Arabidopsis.
AT2G38760	114.947	176.328	127.901	1.53399	1.11269	Annexins are calcium binding proteins that are localized in the cytoplasm. When cytosolic Ca2+ increases, they relocate to the plasma membrane. The mRNA is cell-to-cell mobile.
AT2G38820	262.004	422.224	498.212	1.61152	1.90155	DNA-directed RNA polymerase subunit beta-beta protein, putative (DUF506);(source:Araport11)
AT2G38840	385.972	462.324	454.654	1.19782	1.17794	Guanylate-binding family protein;(source:Araport11)
AT2G38870	147.506	202.709	260.94	1.37424	1.76901	Predicted to encode a PR (pathogenesis-related) peptide that belongs to the PR-6 proteinase inhibitor family. Six putative PR-6-type protein encoding genes are found in Arabidopsis: At2g38900, At2g38870, At5g43570, At5g43580, At3g50020 and At3g46860.
AT2G39010	4597.25	5103.83	5926.73	1.11019	1.28919	plasma membrane intrinsic protein 2E;(source:Araport11)
AT2G39030	2.35054	16.5839	19.5912	7.05537	8.33477	Encodes a protein that acts as an ornithine N-delta-acetyltransferase, leading to the formation of N-delta-actetylornithine. This compound is likely used in plant defense and levels of it are increased in Arabidopsis plants in response to MeJA and ABA. The mRNA is cell-to-cell mobile.
AT2G39250	373.187	462.35	373.802	1.23892	1.00165	Encodes a AP2 domain transcription factor that can repress flowering. SNZ and its paralogous gene, SCHLAFMUTZE (SMZ), share a signature with partial complementarity to the miR172 microRNA, whose precursor is induced upon flowering.
AT2G39330	145.608	250.869	257.125	1.72291	1.76588	jacalin-related lectin 23;(source:Araport11)
AT2G39400	483.297	702.34	518.01	1.45323	1.07183	alpha/beta-Hydrolases superfamily protein;(source:Araport11)
AT2G39420	316.694	367.702	360.628	1.16107	1.13873	alpha/beta-Hydrolases superfamily protein;(source:Araport11)
AT2G39450	2130.46	2373.1	2172.41	1.11389	1.01969	Encodes a Golgi-localized manganese transporter that is involved in Mn tolerance. When expressed into yeast cells, this gene confer Mn<sup>2+</sup> and Cu<sup>2+</sup> tolerance.
AT2G39470	5276.15	6451.11	5927.33	1.22269	1.12342	PsbP-like protein 2;(source:Araport11)
AT2G39650	100.675	177.445	1147.6	1.76255	11.3991	cruciferin (DUF506);(source:Araport11)
AT2G39730	487302	555631	561469	1.14022	1.1522	Rubisco activase, a nuclear-encoded chloroplast protein that consists of two isoforms arising from alternative splicing in most plants. Required for the light activation of rubisco. Involved in jasmonate-induced leaf senescence.
AT2G39770	3154.58	3599.06	3224.52	1.1409	1.02217	Encodes a GDP-mannose pyrophosphorylase/ mannose-1-pyrophosphatase. This enzyme provides GDP-mannose, which is used for cell wall carbohydrate biosynthesis and protein glycosylation as well as for ascorbate (vitamin C) biosynthesis. Mutations in this gene confer hypersensitivity to NH4+.
AT2G39800	6813.18	11829.8	13357	1.73631	1.96047	encodes a delta1-pyrroline-5-carboxylate synthase that catalyzes the rate-limiting enzyme in the biosynthesis of proline. Gene is expressed in reproductive organs and tissues under non-stress conditions but in the whole plant under water-limiting condition. Expression is also induced by abscisic acid and salt stress in a light-dependent manner. encodes a delta1-pyrroline-5-carboxylate synthase th…
AT2G39850	2962.52	3482.51	3566.02	1.17552	1.20371	Subtilisin-like serine endopeptidase family protein;(source:Araport11)
AT2G39870	720.345	915.905	915.423	1.27148	1.27081	hypothetical protein;(source:Araport11)
AT2G39890	569.359	655.673	686.835	1.1516	1.20633	Encodes a proline transporter with affinity for gly betaine, proline and GABA. Protein is expressed in the vascular tissue, specifically the phloem.
AT2G39930	815.617	1017.25	927.272	1.24722	1.1369	Encodes an isoamylase-type debranching enzyme. Mutations in this gene cause the loss of detectable isoamylase activity and the disruption of normal starch structure. Mutants have reduced starch content and abnormally structured amylopectins and phytoglycogens. It has been postulated that AtISA1 interacts with AtISA2 to form the Iso1 complex.
AT2G40000	2181.25	3802.32	8573.08	1.74318	3.93035	ortholog of sugar beet HS1 PRO-1 2;(source:Araport11)
AT2G40140	667.912	890.687	4653.47	1.33354	6.96718	zinc finger (CCCH-type) family protein;(source:Araport11)
AT2G40150	262.552	327.468	259.691	1.24725	0.989102	Encodes a member of the TBL (TRICHOME BIREFRINGENCE-LIKE) gene family containing a plant-specific DUF231 (domain of unknown function) domain. TBL gene family has 46 members, two of which (TBR/AT5G06700 and TBL3/AT5G01360) have been shown to be involved in the synthesis and deposition of secondary wall cellulose, presumably by influencing the esterification state of pectic polymers. A nomenclature…
AT2G40400	3145.01	3569.14	3798.25	1.13486	1.20771	Encodes a chloroplast localized protein of unknown function that is involved in regulation of chloroplast development.
AT2G40435	95.5867	122.782	78.4844	1.28451	0.821081	transcription factor SCREAM-like protein;(source:Araport11)
AT2G40490	2703.07	3431.42	3122.62	1.26945	1.15521	Uroporphyrinogen decarboxylase;(source:Araport11)
AT2G40540	1650.97	1880.39	1835.92	1.13896	1.11202	putative potassium transporter AtKT2p (AtKT2) mRNA,
AT2G40610	2088.85	3217.83	2884.4	1.54048	1.38085	member of Alpha-Expansin Gene Family. Naming convention from the Expansin Working Group (Kende et al, 2004. Plant Mol Bio). Involved in the formation of nematode-induced syncytia in roots of Arabidopsis thaliana.
AT2G40840	2195.16	3214.84	2599.21	1.46452	1.18407	Encodes a cytosolic protein with transglucosidase and amylomaltase activity. It is an essential component of the pathway from starch to sucrose and cellular metabolism in leaves at night. The protein binds to heteroglycans and utilizes glucose, mannose and xylose as acceptors. Fucose and galactose can also act as acceptors but less efficiently than the previous three. It was also was also recentl…
AT2G40860	382.294	440.838	445.764	1.15314	1.16603	protein kinase family protein / protein phosphatase 2C ( PP2C) family protein;(source:Araport11)
AT2G40890	1952.42	2205.16	2127.12	1.12945	1.08948	encodes coumarate 3-hydroxylase (C3H), a P450-dependent monooxygenase. Involved in lignin biosynthesis and flavonoid biosynthesis. Also affects the biosynthesis of coumarins such as scopoletin and scopolin as a branching-out-pathway from the phenylpropanoid acid level.
AT2G40960	815.165	1219.84	1202.42	1.49643	1.47507	Single-stranded nucleic acid binding R3H protein;(source:Araport11)
AT2G41150	154.249	199.509	286.157	1.29342	1.85517	plant/protein;(source:Araport11)
AT2G41190	681.741	872.985	950.685	1.28052	1.3945	Transmembrane amino acid transporter family protein;(source:Araport11)
AT2G41210	435.54	505.49	469.193	1.16061	1.07727	Encodes a protein with phosphatidylinositol-4-phosphate 5-kinase activity that plays a role in pollen tip growth. The enzyme localizes to the apical plasma membrane and adjacent cytosolic region of pollen tubes. Overexpression of this gene leads to increased deposition of pectin in the cell wall at the tip of the pollen tube and causes altered pollen tube morphology.
AT2G41240	2209.15	2979.51	2750.43	1.34871	1.24502	Encodes a member of the basic helix-loop-helix transcription factor family protein. Functions as a key regulator of iron-deficiency responses independent of the master regulator FIT. Likely regulates genes involved in the distribution of iron within the plant.
AT2G41290	546.069	702.118	562.959	1.28577	1.03093	Although this enzyme is predicted to encode a strictosidine synthase (SS), it lacks a conserved catalytic glutamate residue found in active SS enzymes and it is not expected to have SS activity.
AT2G41310	944.529	1090.82	778.35	1.15488	0.824062	Encodes an A- type response Regulator that is primarily expressed in the root and is involved in cytokinin-mediated signalling.
AT2G41430	3957.6	5852.43	7417.52	1.47878	1.87425	Encodes hydrophilic protein lacking Cys residues that is expressed in response to drought stress, light stress and treatment with plant-growth-promoting rhizobacteria (Paenibacillus polymyxa), possibly revealing a connection between responses to biotic and abiotic stress. Also identified as a CTC Interacting Domain (CID) protein in a yeast two hybrid screen using the PAB2 protein as bait. Contain…
AT2G41560	2420.12	3099.44	3472.83	1.2807	1.43498	Encodes a calmodulin-regulated Ca(2+)-ATPase that improves salt tolerance in yeast. Localized to the vacuole. Lesion mimic phenotype when mutation in the gene is combined with a mutation in ACA11. Lesion mimic phenotype of double knockout can be suppressed by nutritional supplements that increase anion levels (e.g. 15 mM Nitrate, Chloride, or Phosphate).
AT2G41640	278.48	334.559	696.386	1.20137	2.50066	Glycosyltransferase family 61 protein;(source:Araport11)
AT2G41720	1079.02	1245.69	1156.88	1.15447	1.07217	Encodes a pentatricopeptide repeat protein that is essential for trans-splicing of a chloroplast small ribosomal subunit transcript.
AT2G41820	276.509	366.396	382.13	1.32508	1.38198	Leucine-rich repeat protein kinase family protein;(source:Araport11)
AT2G41870	1612.9	2171.88	1996.9	1.34657	1.23808	Remorin family protein;(source:Araport11)
AT2G42070	721.313	851.748	722.78	1.18083	1.00203	Encodes a plastid-localized Nudix hydrolase that has FAD pyrophosphohydrolase activity. Negative feedback regulation of the metabolism of flavins through the hydrolysis of FAD by AtNUDX23 in plastids is involved in the flavin homeostasis in plant cells.
AT2G42130	1039.24	1353.83	1245.21	1.30271	1.19819	Plastid-lipid associated protein PAP / fibrillin family protein;(source:Araport11)
AT2G42210	1267.63	1387.14	1333.13	1.09428	1.05167	Homologous to pea OEP16 and barley pPORA (OEP16), a member of Arabidopsis OEP16 family.
AT2G42220	5043.04	6122.38	6211.68	1.21403	1.23173	Rhodanese/Cell cycle control phosphatase superfamily protein;(source:Araport11)
AT2G42320	447.546	554.61	475.074	1.23923	1.06151	nucleolar protein gar2-like protein;(source:Araport11)
AT2G42380	90.3255	117.678	124.435	1.30282	1.37762	Encodes a member of the BZIP family of transcription factors. Forms heterodimers with the related protein AtbZIP61. Binds to G-boxes in vitro and is localized to the nucleus in onion epidermal cells.
AT2G42540	443.411	782.491	733.472	1.76471	1.65416	A cold-regulated gene whose product is targeted to the chloroplast. Cor15am protects stromal proteins from aggregation under various stress conditions. Constitutive expression increases freezing tolerance in protoplasts in vitro and chloroplasts in vivo. NMR and x-ray diffraction studies suggest that COR15a alters the intrinsic curvature of the inner membrane of chloroplast envelope. Late Embryog…
AT2G42590	5451.61	6567.22	6387.75	1.20464	1.17172	14-3-3 gene. Binds calcium and displays induced structural changes.
AT2G42600	18880.9	20820.8	20833.2	1.10274	1.1034	Encodes one of four Arabidopsis phosphoenolpyruvate carboxylase proteins.PPC1 and PPC2 are crucial for balancing carbon and nitrogen metabolism.
AT2G42670	162.401	198.401	197.586	1.22167	1.21665	2-aminoethanethiol dioxygenase, putative (DUF1637);(source:Araport11)
AT2G42690	5337.84	6354.72	6030.95	1.1905	1.12985	alpha/beta-Hydrolases superfamily protein;(source:Araport11)
AT2G42730	98.8497	137.489	136.215	1.39089	1.378	F-box/FBD/LRR protein;(source:Araport11)
AT2G42750	10326.8	11549.5	11217	1.11841	1.08621	DNAJ heat shock N-terminal domain-containing protein;(source:Araport11)
AT2G42760	267.754	389.583	761.892	1.455	2.84549	DUF1685 family protein;(source:Araport11)
AT2G42770	890.474	1005.81	941.997	1.12952	1.05786	Peroxisomal membrane 22 kDa (Mpv17/PMP22) family protein;(source:Araport11)
AT2G43010	1801.12	2864.2	2599.26	1.59023	1.44313	Isolated as a semidominant mutation defective in red -light responses. Encodes a nuclear localized bHLH protein that interacts with active PhyB protein. Negatively regulates phyB mediated red light responses. Involved in shade avoidance response. Protein abundance is negatively regulated by PhyB.
AT2G43020	482.122	589.613	649.226	1.22295	1.3466	Encodes a polyamine oxidase.
AT2G43030	5495.87	7023.12	6327.49	1.27789	1.15132	Ribosomal protein L3 family protein;(source:Araport11)
AT2G43120	109.477	155.436	185.329	1.41981	1.69286	Encodes a member of the functionally diverse cupin protein superfamily that is involved in susceptibility to the bacterial plant pathogen Ralstonia solanacearum. It stabilizes the papain-like cysteine protease XCP2. The mRNA is cell-to-cell mobile.
AT2G43330	1174.3	1296.11	1290.42	1.10373	1.09889	Encodes a tonoplast-localized myo-inositol exporter, involved in efflux of myo-inositol from the vacuole to the cytosol. The gene is ubiquitously expressed. Reduced root growth in knock-out mutants grown on low inositol agar medium.
AT2G43360	316.8	390.328	404.233	1.2321	1.27599	Catalyzes the conversion of dethiobiotin to biotin.
AT2G43535	33.0285	50.2358	37.2885	1.52098	1.12898	Encodes a defensin-like (DEFL) family protein.
AT2G43550	121.169	190.706	201.217	1.57388	1.66063	Encodes a defensin-like (DEFL) family protein.
AT2G43560	2142.56	2822.31	2651.59	1.31726	1.23758	FKBP-like peptidyl-prolyl cis-trans isomerase family protein;(source:Araport11)
AT2G43630	816.034	947.07	1150.08	1.16058	1.40935	nucleusenvelope protein;(source:Araport11)
AT2G43690	24.7554	41.3448	39.9168	1.67013	1.61245	Concanavalin A-like lectin protein kinase family protein;(source:Araport11)
AT2G43750	2713.98	3025.48	2963.9	1.11478	1.09209	Arabidopsis thaliana O-acetylserine (thiol) lyase (OAS-TL) isoform oasB, the key enzyme for fixation of inorganic sulfide. It catalyzes the formation of cysteine from O-acetylserine and inorganic sulfide. Required for pollen tube growth and/or fertilization.
AT2G43820	505.562	597.409	424.918	1.18167	0.840487	Encodes a nicotinate-O-glycosyltransferase. Induced by Salicylic acid, virus, fungus and bacteria. Also involved in the tryptophan synthesis pathway. Independent of NPR1 for their induction by salicylic acid. UGT74F1 transfers UDP:glucose to salicylic acid (forming a glucoside (SAG) and a glucose ester (SGE)), benzoic acid, and anthranilate in vitro. UGT74F2 shows a weak ability to catalyze the f…
AT2G43910	4774.73	5092.24	5140.28	1.0665	1.07656	HARMLESS TO OZONE LAYER 1;(source:Araport11)
AT2G43920	311.568	383.782	403.534	1.23178	1.29517	S-adenosyl-L-methionine-dependent methyltransferases superfamily protein;(source:Araport11)
AT2G43945	1958.73	2285.78	2228.59	1.16697	1.13778	hypothetical protein;(source:Araport11)
AT2G44060	4415.98	5235.81	5440.09	1.18565	1.23191	Late embryogenesis abundant protein, group 2;(source:Araport11)
AT2G44090	1447.92	1598.34	1668.24	1.10388	1.15216	Ankyrin repeat family protein;(source:Araport11)
AT2G44160	3711.65	4187.22	4069.32	1.12813	1.09636	methylenetetrahydrofolate reductase MTHFR2 mRNA, complete The mRNA is cell-to-cell mobile.
AT2G44230	1212.06	1845.76	1377.55	1.52282	1.13653	hypothetical protein (DUF946);(source:Araport11)
AT2G44240	41.3896	81.5968	29.7617	1.97143	0.719062	NEP-interacting protein (DUF239);(source:Araport11)
AT2G44270	257.401	313.348	267.628	1.21735	1.03973
AT2G44490	3018.84	3671.87	3143.77	1.21632	1.04138	Encodes a glycosyl hydrolase that localizes to peroxisomes and acts as a component of an inducible preinvasion resistance mechanism. Required for mlo resistance. The mRNA is cell-to-cell mobile.
AT2G44770	286.357	327.249	327.756	1.1428	1.14457	ELMO/CED-12 family protein;(source:Araport11)
AT2G44830	77.2406	102.024	120.112	1.32086	1.55504	Protein kinase superfamily protein;(source:Araport11)
AT2G44840	6.92774	25.6147	155.547	3.69741	22.4528	encodes a member of the ERF (ethylene response factor) subfamily B-3 of ERF/AP2 transcription factor family. The protein contains one AP2 domain. There are 18 members in this subfamily including ATERF-1, ATERF-2, AND ATERF-5. The mRNA is cell-to-cell mobile.
AT2G44920	1682.51	1926.81	1799.01	1.1452	1.06924	Encodes a pentapeptide-repeat protein (PRP) composed of 25 repeats capped by N- and C-terminal a-helices. Unlike other PRPs, At2g44920 consists exclusively of type II b-turns
AT2G45170	609.404	784.136	619.072	1.28673	1.01586	Involved in autophagy. Under nutrient starvation the protein localizes to autophagosomes.
AT2G45190	532.963	648.6	578.985	1.21697	1.08635	Encodes a member of the YABBY family of transcriptional regulators that is involved in abaxial cell type specification in leaves and fruits. YAB1 acts in a non-cell autonomous fashion within the meristem to affect phyllotactic patterning. The non-autonomous effect on the central region of the meristem is mediated through the activity if Lateral Suppressor (LAS).
AT2G45220	147.851	331.611	251.36	2.24288	1.7001	Plant invertase/pectin methylesterase inhibitor superfamily;(source:Araport11)
AT2G45300	1078.46	1206.49	1253.67	1.11871	1.16246	encodes 3-phosphoshikimate 1-carboxyvinyltransferase / 5-enolpyruvylshikimate-3-phosphate / EPSP synthase involved in chorismate biosynthesis The mRNA is cell-to-cell mobile.
AT2G45340	1628.89	1825.21	1587.48	1.12052	0.974574	Leucine-rich repeat protein kinase family protein;(source:Araport11)
AT2G45560	649.675	858.952	706.307	1.32212	1.08717	cytochrome P450 monooxygenase
AT2G45600	314.251	414.728	349.119	1.31973	1.11095	alpha/beta-Hydrolases superfamily protein;(source:Araport11)
AT2G45660	2254.32	2560.67	2391.84	1.13589	1.061	Controls flowering and is required for CO to promote flowering. It acts downstream of FT. Overexpression of (SOC1) AGL20 suppresses not only the late flowering of plants that have functional FRI and FLC alleles but also the delayed phase transitions during the vegetative stages of development. AGL20/SOC1 acts with AGL24 to promote flowering and inflorescence meristem identity.AGL20 upregulates ex…
AT2G45740	4152.44	4452.18	4338.29	1.07218	1.04476	member of the peroxin11 (PEX11) gene family, integral to peroxisome membrane, controls peroxisome proliferation. The mRNA is cell-to-cell mobile.
AT2G45820	3897.05	4387.8	4214.66	1.12593	1.0815	Remorin family protein;(source:Araport11)
AT2G45920	188.096	233.724	263.499	1.24258	1.40087	U-box domain-containing protein;(source:Araport11)
AT2G45960	48269.3	52015	55641.6	1.0776	1.15273	a member of the plasma membrane intrinsic protein subfamily PIP1. localizes to the plasma membrane and exhibits water transport activity in Xenopus oocyte. expressed ubiquitously and protein level decreases slightly during leaf development.
AT2G45990	1518.76	1675.41	1577.58	1.10315	1.03873	ribosomal RNA small subunit methyltransferase G;(source:Araport11)
AT2G46030	835.135	1000.21	938.925	1.19766	1.12428	Ubiquitin conjugating enzyme E2
AT2G46170	661.929	773.053	783.342	1.16788	1.18342	Reticulon family protein;(source:Araport11)
AT2G46220	3553.9	4505.56	4319.51	1.26778	1.21543	DUF2358 family protein (DUF2358);(source:Araport11)
AT2G46240	89.4304	435.637	16362.1	4.87124	182.959	A member of Arabidopsis BAG (Bcl-2-associated athanogene) proteins, plant homologs of mammalian regulators of apoptosis. Expression of BAG6 in leaves was strongly induced by heat stress. Knockout mutants exhibited enhanced susceptibility to fungal pathogen Botrytis cinerea. Plant BAG proteins are multi-functional and remarkably similar to their animal counterparts, as they regulate apoptotic-like…
AT2G46250	877.775	984.661	886.685	1.12177	1.01015	myosin heavy chain-like protein;(source:Araport11)
AT2G46310	80.3453	106.931	89.8275	1.33089	1.11802	CRF5 encodes one of the six cytokinin response factors. It is transcriptionally upregulated in response to cytokinin. CRF5 belongs to the AP2/ERF superfamily of the transcriptional factors. CRF proteins rapidly relocalize to the nucleus in response to cytokinin. Analysis of loos-of-function mutants revealed that the CRFs function redundantly to regulate the development of embryos, cotyledons and …
AT2G46510	556.667	705.416	888.085	1.26721	1.59536	Encodes a nuclear localized BLH domain containing transcriptional activator involved in response to ABA. Overexpression confers enhanced ABA responsiveness while loss of function mutants are ABA sensitive.bHLH17 interacts with JAZ proteins, and functions redundantly with bHLH3, bHLH13 and bHLH14 to negatively regulate jasmonate responses.
AT2G46550	669.866	921.814	782.187	1.37612	1.16768	transmembrane protein;(source:Araport11)
AT2G46600	1646.03	1960.01	3160.74	1.19075	1.92023	Calcium-binding EF-hand family protein;(source:Araport11)
AT2G46640	80.6734	105.203	72.054	1.30406	0.893157	Encodes TAC1 (Tiller Angle Control 1). Influences axillary branch growth angle. Inflorescence stems of TAC1 mutants are vertically oriented and have axillary shoots with narrow branch angles.
AT2G46650	767.227	964.875	872.16	1.25761	1.13677	member of Cytochromes b5 The mRNA is cell-to-cell mobile.
AT2G46710	883.371	1143.67	1089.28	1.29466	1.23309	Rho GTPase activating protein with PAK-box/P21-Rho-binding domain-containing protein;(source:Araport11)
AT2G46780	93.0276	117.683	144.691	1.26503	1.55535	RNA-binding (RRM/RBD/RNP motifs) family protein;(source:Araport11)
AT2G46790	1735.54	2076.4	2320.83	1.1964	1.33724	Pseudo-response regulator PRR9. Involved in clock function. PRR7 and PRR9 are partially redundant essential components of a temperature-sensitive circadian system. CCA1 and LHY had a positive effect on PRR9. Interact with TOC1 in a yeast two-hybrid assay. Acts as transcriptional repressor of CCA1 and LHY.
AT2G46800	984.865	1101.64	961.579	1.11857	0.976356	Encodes a member of the zinc transporter (ZAT) and cation diffusion facilitator (CDF) families. It is expressed throughout the plant, especially in dividing, differentiating and expanding cells. The protein is localized to the vacuolar membrane. Mediates Zn ion homeostasis.
AT2G46810	235.528	340.192	291.892	1.44438	1.23931	basic helix-loop-helix (bHLH) DNA-binding superfamily protein;(source:Araport11)
AT2G46820	32477.8	42790.6	41184.8	1.31753	1.26809	Encodes the P subunit of Photosystem I. About 25% of the TMP14 pool appeared to be phosphorylated, and this ratio is not affected by light. Contains seven phosphorylation sites on threonine residue and chloroplast targeting signal. Located in the proximity of PSI-L, -H and -O subunits.
AT2G46910	1017.03	1212.66	1120.83	1.19235	1.10205	Plastid-lipid associated protein PAP / fibrillin family protein;(source:Araport11)
AT2G46915	2385.14	2670.07	2538.83	1.11946	1.06444	DUF3754 family protein, putative (DUF3754);(source:Araport11)
AT2G46930	297.008	371.896	395.125	1.25214	1.33035	Encodes a pectin acetylesterase that removes cell wall acetate associated with pectin formation in Arabidopsis leaves.
AT2G47060	711.001	894.864	1423.23	1.2586	2.00173	Encodes Pto-interacting 1-4 (PTI1-4), a member of the PTI1-like serine/threonine protein kinases that share strong sequence identity to the tomato PTI1 kinase.
AT2G47070	5153.85	5646.93	5795.83	1.09567	1.12456	member of SPL gene family, encodes DNA binding proteins and putative transcription factors. All have the SBP-box, which encodes the SBP-domain, required for and sufficient for interaction with DNA.
AT2G47170	3327.62	3917.02	3752.27	1.17712	1.12761	Gene encoding ADP-ribosylation factor and similar to other ARFs and ARF-like proteins. Members of this family are known to be essential for vesicle coating and uncoating and functions in GTP-binding. The gene is shown to play a role in cell division, cell expansion and cellulose production using antisense construct. The mRNA is cell-to-cell mobile.
AT2G47180	704.282	1067.85	3282.77	1.51623	4.66116	GolS1 is a galactinol synthase that catalyzes the formation of galactinol from UDP-galactose and myo-inositol. GolS1 transcript levels rise in response to methyl viologen, an oxidative damage-inducing agent. Plants over-expressing GolS1 have increased tolerance to salt, chilling, and high-light stress.
AT2G47485	74.3475	109.376	92.0789	1.47115	1.23849	hypothetical protein;(source:Araport11)
AT2G47590	3577.81	4286.75	4233.86	1.19815	1.18337	photolyase/blue light photoreceptor PHR2 (PHR2) mRNA,
AT2G47610	2658.99	2887.58	3022.19	1.08597	1.13659	Ribosomal protein L7Ae/L30e/S12e/Gadd45 family protein;(source:Araport11)
AT2G47750	51.5063	83.6024	79.2069	1.62315	1.53781	Encodes GH3.9, a member of the GH3 family auxin-responsive genes. gh3.9-1 mutants had greater primary root length, increased sensitivity to indole-3-acetic acid (IAA)-mediated root growth inhibition, but no obvious effects on apical dominance or leaf morphology.
AT2G47780	4.67557	13.258	5.41059	2.8356	1.15721	Encodes a small rubber particle protein homolog. Plays dual roles as positive factors for tissue growth and development and in drought stress responses.
AT2G47940	2507.05	3165.32	3062.23	1.26257	1.22145	Encodes DegP2 protease (DEGP2); nuclear gene for chloroplast product.
AT2G48120	343.906	406.695	387.927	1.18258	1.128	The pale cress (pac) mutant affects chloroplast and leaf development; mutants are ABA-deficient and accumulate lower levels of carotenoids and chlorophyll compared to wild type. PAC binds 23srRNA and appears to be required for 50s ribosome assembly. Three alternative transcripts of this gene exist.
AT3G01060	6639.86	7265	7181.12	1.09415	1.08152	lysine-tRNA ligase;(source:Araport11)
AT3G01120	9759.12	10669.5	11180.3	1.09328	1.14562	encodes a cystathionine gamma-synthase, which performs the first committed step in methionine biosynthesis. A conserved motif of 13 amino acids in the first exon is required for posttranscriptional autoregulation. This enzyme shares the same substrate as threonine synthase (TS) and its absence transcriptionally affects 8 genes in the genome.
AT3G01210	703.394	907.927	938.385	1.29078	1.33408	RNA-binding (RRM/RBD/RNP motifs) family protein;(source:Araport11)
AT3G01220	2.86292	10.2162	11.4787	3.56843	4.00943	Encodes a homeodomain leucine zipper class I (HD-Zip I) protein. Expressed during seed germination in the micropylar endosperm and in the root cap, and increases ABA sensitivity and seed dormancy when mutated. The mRNA is cell-to-cell mobile.
AT3G01310	891.164	1294.67	1107.78	1.45279	1.24307	Encodes a functional VIP1/PPIP5K-type ATP-grasp kinase that is involved in both InsP6 to InsP7 conversion and InsP7 to InsP8 conversion, producing the InsP8 cofactor of the ASK1-COI1-JAZ-jasmonate co-receptor complex. It is the major isoform in plants, is required for jasmonate-dependent defenses, and plays an important role in plant defenses against necrotrophic fungi and insect herbivores.
AT3G01330	25.0008	46.4013	33.8859	1.856	1.3554	Member of the E2F transcription factors, (cell cycle genes), key components of the cyclin D/retinoblastoma/E2F pathway.
AT3G01370	2000.05	2384.11	2228.34	1.19203	1.11414	Encodes a protein containing a CRM domain that is involved in group I and group II intron splicing.
AT3G01420	2.32854	13.49	7.51913	5.79336	3.22912	Encodes an alpha-dioxygenase involved in protection against oxidative stress and cell death. Induced in response to Salicylic acid and oxidative stress. Independent of NPR1 in induction by salicylic acid. The mRNA is cell-to-cell mobile.
AT3G01480	5591.12	7506.66	6866.63	1.3426	1.22813	Encodes a chloroplast cyclophilin functioning in the assembly and maintenance of photosystem II (PSII) supercomplexes. The mRNA is cell-to-cell mobile.
AT3G01490	469.654	553.521	567.368	1.17857	1.20806	Protein kinase superfamily protein;(source:Araport11)
AT3G01500	80070.4	112909	117854	1.41012	1.47188	Encodes a putative beta-carbonic anhydrase betaCA1. Together with betaCA4 (At1g70410) regulates CO2-controlled stomatal movements in guard cells.
AT3G01510	706.389	908.186	855.857	1.28568	1.2116	Encodes a putative phosphatase, LSF1, required for normal starch turnover in leaves.
AT3G01670	357.679	448.764	507.286	1.25466	1.41827	Encodes a protein localized to phloem filaments that is required for phloem filament formation. The mRNA is cell-to-cell mobile.
AT3G01680	621.175	867.377	783.01	1.39635	1.26053	Encodes a protein localized to phloem filaments that is required for phloem filament formation. The mRNA is cell-to-cell mobile.
AT3G01690	3346.07	3972.63	3716.27	1.18725	1.11064	alpha/beta-Hydrolases superfamily protein;(source:Araport11)
AT3G01770	1070.83	1181.01	1057.4	1.10289	0.987463	bromodomain and extraterminal domain protein 10;(source:Araport11)
AT3G01810	886.873	1160.53	1088.5	1.30856	1.22734	EEIG1/EHBP1 protein amino-terminal domain protein;(source:Araport11)
AT3G01860	346.688	395.355	343.136	1.14038	0.989753	hypothetical protein;(source:Araport11)
AT3G02020	4054.58	5097.86	4034.41	1.25731	0.995026	encodes a monofunctional aspartate kinase
AT3G02170	1751.55	2060.7	1966.12	1.1765	1.1225	Encodes LONGIFOLIA2 (LNG2). Regulates leaf morphology by promoting cell expansion in the leaf-length direction. The LNG2 homologue LNG1 (At5g15580) has similar function.
AT3G02180	855.149	958.982	964.472	1.12142	1.12784	SPIRAL1-LIKE3 belongs to a six-member gene family in Arabidopsis; all members share high sequence similarity in amino- and carboxy-terminal regions. Regulates cortical microtubule organization. Mutant plants exhibit altered patterns of root, leaf and petal growth as a result of defective anisotropic cell expansion.
AT3G02290	339.252	406.808	409.926	1.19913	1.20832	RING/U-box superfamily protein;(source:Araport11)
AT3G02720	1866.96	2292.74	2266.01	1.22806	1.21375	Encodes a glyoxalase with high activity towards glyoxal and methylglyoxal. It differs from its animal and bacterial homologs with respect to the configuration of its catalytic residues and the oligomeric property of the enzyme. The mRNA is cell-to-cell mobile.
AT3G02730	5951.52	7391.03	6907.61	1.24187	1.16065	Encodes a type-f thioredoxin. Has a role in the short-term activation of carbon metabolism. Loss affects growth under short-day conditions.
AT3G02780	1146.46	1303.19	1247.47	1.1367	1.08811	Encodes a protein with isopentenyl diphosphate:dimethylallyl diphosphate isomerase activity. There is genetic evidence that it functions in the mevalonate, but not the MEP biosynthetic pathway.
AT3G02830	4868.1	5123.54	5223.9	1.05247	1.07309	Encodes a zinc finger protein that binds to PORA mRNA in vivo and recruits the Pfr form of phytochrome to the 5&#8242;-UTR of PORA mRNA to regulate translation of the mRNA.
AT3G02870	1056.24	1295.56	1236.11	1.22658	1.17029	Encodes a L-galactose-1-phosphate phosphatase, involved in ascorbate biosynthesis.
AT3G03250	3091.82	3455.67	3468.36	1.11768	1.12179	Is thought to encode a cytosolic UDP-glucose pyrophosphorylase with strong similarity to potato UTP--glucose-1-phosphate uridylyltransferase. Downregulated by flooding.
AT3G03710	1809.77	2034.41	1936.29	1.12413	1.06991	Encodes a chloroplast polynucleotide phosphorylase (PNPase). Involved in response to phosphorus (P) starvation. Mutants impaired in the expression of this gene have been selected through their resistance to fosmidomycin, a strong inhibitor of DXR, an enzyme of the methylerythritol-dependent IPP biosynthesis pathway. The pathway enzymes were upregulated in the mutant seedlings.
AT3G03780	9276.31	13932.1	12638.1	1.5019	1.36241	Encodes a cytosolic methionine synthase, involved in methionine regeneration via the activated methyl cycle (or SAM cycle)
AT3G03820	84.13	117.688	42.5905	1.39888	0.506246	SAUR-like auxin-responsive protein family;(source:Araport11)
AT3G03830	10.4142	21.1917	9.50618	2.03489	0.912813	SAUR-like auxin-responsive protein family;(source:Araport11)
AT3G03870	1250.04	1488.22	1170.72	1.19054	0.936549	transmembrane protein;(source:Araport11)
AT3G03900	176.348	218.446	192.008	1.23872	1.0888	Provides activated sulfate for the sulfation of secondary metabolites, including the glucosinolates. Redundant with APK4.
AT3G04110	727.702	826.422	725.161	1.13566	0.996509	putative glutamate receptor (GLR1.1). Contains a functional cation - permeable pore domain. Involved in cellular cation homeostasis.
AT3G04160	212.548	257.576	236.188	1.21185	1.11122	U11/U12 small nuclear ribonucleoprotein;(source:Araport11)
AT3G04340	2553.1	2964.15	2826.15	1.161	1.10695	FtsH extracellular protease family;(source:Araport11)
AT3G04550	1089.04	1280.87	1192	1.17614	1.09454	Encodes an ancillary chaperone protein that functions in Rubisco biogenesis. RAF1 dimers function in the assembly of the large subunit of Rubisco. Co-expression of RAF1 and rbcL in tobacco cells results in increased photosynthesis and plant growth. The mRNA is cell-to-cell mobile.
AT3G04640	98.4319	127.988	504.301	1.30027	5.12335	glycine-rich protein;(source:Araport11)
AT3G04730	4005.17	4765.53	4124.82	1.18984	1.02987	early auxin-induced (IAA16)
AT3G04800	8.79825	19.4007	35.8717	2.20507	4.07714	translocase inner membrane subunit 23-3;(source:Araport11)
AT3G04910	828.136	964.221	896.273	1.16433	1.08228	Serine/threonine protein kinase, whose transcription is regulated by circadian rhythm.
AT3G04940	915.263	1028.06	1015.54	1.12324	1.10956	Encodes cysteine synthase CysD1.
AT3G05030	799.748	1115.91	1184.74	1.39532	1.4814	Encodes a vacuolar K+/H+ exchanger essential for active K+ uptake at the tonoplast and involved in regulating stomatal closure.
AT3G05345	893.799	1090.94	910.292	1.22056	1.01845	Chaperone DnaJ-domain superfamily protein;(source:Araport11)
AT3G05350	1814.8	1982.69	1948.37	1.09251	1.0736	Metallopeptidase M24 family protein;(source:Araport11)
AT3G05640	191.73	335.393	317.905	1.7493	1.65808	EGR1 functions as a negative regulator of plant growth with prominent effect on plant growth during drought stress.EGR1 regulates microtubule organization and likely affects additional cytoskeleton and trafficking processes along the plasma membrane.
AT3G05840	4695.05	5029.61	5050.53	1.07126	1.07571	encodes a SHAGGY-like kinase involved in meristem organization.
AT3G05936	114.267	157.642	108.44	1.3796	0.949006	hypothetical protein;(source:Araport11)
AT3G06060	246.455	288.366	280.737	1.17006	1.1391	Encodes one of the Arabidopsis proteins (At3g06060/TSC10A and At5g19200/TSC10B) with significant similarity to the yeast 3-ketodihydrosphinganine (3-KDS) reductase, Tsc10p. Both TSC10A and TSC10B are bona fide 3-KDS reductase as shown by complementation experiment in yeast.
AT3G06070	848.966	1324.64	700.377	1.56029	0.824977	hypothetical protein;(source:Araport11)
AT3G06130	377.9	433.575	426.368	1.14733	1.12825	Heavy metal transport/detoxification superfamily protein;(source:Araport11)
AT3G06140	56.3984	75.8277	77.2392	1.3445	1.36953	Paralog of LOG2 (At3g09770), a ubiquitin ligase that regulates amino acid export.
AT3G06330	1035.6	1161.35	1008.05	1.12143	0.9734	RING/U-box superfamily protein;(source:Araport11)
AT3G06350	1763.21	1986.53	2002.5	1.12666	1.13571	Encodes a bi-functional dehydroquinate-shikimate dehydrogenase enzyme that catalyzes two steps in the chorismate biosynthesis pathway.
AT3G06370	46.7544	68.1401	56.9494	1.45741	1.21806	member of Sodium proton exchanger family
AT3G06420	136.827	175.221	159.07	1.2806	1.16256	Ubiquitin-like superfamily protein;(source:Araport11)
AT3G06430	822.153	970.235	849.35	1.18011	1.03308	Encodes PPR2, a pentatricopeptide repeat protein. Binds to plastid 23S rRNA and plays an important role in the first mitotic division during gametogenesis and in cell proliferation during embryogenesis.
AT3G06483	1354.11	1580.82	1459.36	1.16743	1.07773	Pyruvate dehydrogenase kinase (PDK) specifically phosphorylates the E1&#945; subunit of the pyruvate dehydrogenase complex (PDC) on a Ser residue using ATP as a phosphate donor. PDK is a unique type of protein kinase having a His-kinase-like sequence but Ser-kinase activity. Site-directed mutagenesis and structural analysis indicate that PDK belongs to the GHKL superfamily.
AT3G06500	453.736	649.516	846.193	1.43148	1.86495	Encodes an alkaline/neutral invertase which localizes in mitochondria. It may be modulating hormone balance in relation to the radicle emergence. Mutants display severely reduced shoot growth and reduced oxygen consumption. Mutant root development is not affected as reported for A/N-InvA mutant (inva) plants. The mRNA is cell-to-cell mobile.
AT3G06550	2696.27	3245.02	3185.65	1.20352	1.1815	Encodes a homolog of the protein Cas1p known to be involved in polysaccharide O-acetylation in Cryptococcus neoformans. Mutants show reduced cell wall polysaccharide acetylation and increased resistance to Botrytis cinerea. The protein is expressed in the Golgi and is involved in the acetylation of xylan during secondary wall biosynthesis.
AT3G06690	31.7861	49.8714	65.5483	1.56897	2.06217	putative acyl-coenzyme A oxidase;(source:Araport11)
AT3G06750	1134.58	1277.73	1325.43	1.12617	1.16822	hydroxyproline-rich glycoprotein family protein;(source:Araport11)
AT3G06880	207.4	310.427	284.741	1.49676	1.37291	Transducin/WD40 repeat-like superfamily protein;(source:Araport11)
AT3G06980	1893.29	2232.5	2132.39	1.17916	1.12629	DEA(D/H)-box RNA helicase family protein;(source:Araport11)
AT3G07090	1088.58	1408.04	6842.68	1.29346	6.28586	PPPDE putative thiol peptidase family protein;(source:Araport11)
AT3G07310	2725.22	3284.8	2900.08	1.20533	1.06416	phosphoserine aminotransferase, putative (DUF760);(source:Araport11)
AT3G07350	51.725	122.517	94.5451	2.36863	1.82784	sulfate/thiosulfate import ATP-binding protein, putative (DUF506);(source:Araport11)
AT3G07360	2530.69	2807.48	2316.22	1.10937	0.915252	Encodes a protein containing a U-box and an ARM domain. This protein has E3 ubiquitin ligase activity based on in vitro assays.
AT3G07540	96.9214	121.839	105.63	1.25709	1.08985	Actin-binding FH2 (formin homology 2) family protein;(source:Araport11)
AT3G07565	288.713	340.838	349.945	1.18054	1.21209	histone H2A deubiquitinase (DUF3755);(source:Araport11)
AT3G07670	1314.33	1477.39	1352.38	1.12407	1.02895	Rubisco methyltransferase family protein;(source:Araport11)
AT3G07770	1699.61	1954.77	2234.24	1.15013	1.31456	HEAT SHOCK PROTEIN 89.1;(source:Araport11)
AT3G08030	1180.37	1544.08	2959.27	1.30813	2.50706	The mRNA of this gene is expressed in viable seeds. Its detection in a dry seed lot has potential for use as a molecular marker for germination performance as absence of expression correlates with decreased germination.
AT3G08510	3130.44	3608.71	3243.09	1.15278	1.03599	Phosphoinositide-specific phospholipase C (PI-PLC), catalyzes hydrolysis of phosphatidylinositol 4,5-bisphosphate into inositol 1,4,5-trisphosphate and diacylglycerol. It is involved in auxin biosynthesis and signaling, modulating development of both male and female gametophytes. It also regulates MAMP-triggered immunity by modulating ROS production.
AT3G08680	472.011	552.333	513.517	1.17017	1.08793	Leucine-rich repeat protein kinase family protein;(source:Araport11)
AT3G08740	2033.74	2395.87	2365.79	1.17806	1.16327	elongation factor P (EF-P) family protein;(source:Araport11)
AT3G08920	601.667	773.841	687.932	1.28616	1.14338	Rhodanese/Cell cycle control phosphatase superfamily protein;(source:Araport11)
AT3G08940	40409.6	50465	49905.1	1.24884	1.23498	Lhcb4.2 protein (Lhcb4.2, protein involved in the light harvesting complex of photosystem II The mRNA is cell-to-cell mobile.
AT3G09035	152.63	188.417	171.384	1.23447	1.12287	Concanavalin A-like lectin family protein;(source:Araport11)
AT3G09085	58.0339	86.4748	60.8375	1.49007	1.04831	transmembrane protein (DUF962);(source:Araport11)
AT3G09350	612.129	1005.59	8346.9	1.64278	13.6359	Encodes one of the Arabidopsis orthologs of the human Hsp70-binding protein 1 (HspBP-1) and yeast Fes1p: Fes1A (AT3G09350), Fes1B (AT3G53800), Fes1C (AT5G02150). Fes1A is cytosolic and associates with cytosolic Hsp70. Mutants showed increased heat-sensitive phenotype suggestion the involvement of Fes1A in acquired thermotolerance. Does not have nucleotide exchange factor activity in vitro.
AT3G09440	20097.4	23098.1	61603	1.14931	3.06522	Heat shock protein 70 (Hsp 70) family protein;(source:Araport11)
AT3G09580	525.231	629.404	525.436	1.19834	1.00039	FAD/NAD(P)-binding oxidoreductase family protein;(source:Araport11)
AT3G09640	7.57436	27.1242	29.8177	3.58106	3.93667	Encodes a cytosolic ascorbate peroxidase APX2. Ascorbate peroxidases are enzymes that scavenge hydrogen peroxide in plant cells. Eight types of APX have been described for Arabidopsis: three cytosolic (APX1, APX2, APX6), two chloroplastic types (stromal sAPX, thylakoid tAPX), and three microsomal (APX3, APX4, APX5) isoforms.
AT3G09820	1938.27	2286.51	2402.58	1.17967	1.23955	Involved in the salvage synthesis of adenylates and methyl recycling
AT3G09860	1178.65	1377.5	1356.99	1.1687	1.15131	actin T1-like protein;(source:Araport11)
AT3G09870	1.14864	10.7453	91.3645	9.35474	79.5412	SAUR-like auxin-responsive protein family;(source:Araport11)
AT3G10020	145.625	469.346	6174.42	3.22298	42.3994	plant/protein;(source:Araport11)
AT3G10060	3210.39	3866.02	3387.95	1.20422	1.05531	FKBP-like peptidyl-prolyl cis-trans isomerase family protein;(source:Araport11)
AT3G10130	1281.94	1514.45	1452.5	1.18137	1.13305	SOUL heme-binding family protein;(source:Araport11)
AT3G10160	1600.81	1840.77	1689.42	1.1499	1.05535	Encodes a protein with tetrahydrofolylpolyglutamate synthase activity that is located in the mitochondrial matrix. One of the three folylpolyglutamate synthetase isoforms (FPGSs): FPGS1 (At5g05980, plastidic), FPGS2 (At3g10160, mitochondrial) and FPGS3 (At3g55630, cytosolic).
AT3G10230	5170.65	5750.81	5054.6	1.1122	0.977555	Encodes a protein with lycopene &#946;-cyclase activity. This enzyme uses the linear, symmetrical lycopene as substrate. However, unlike the &#949;-cyclase which adds only one ring, the &#946;-cyclase introduces a ring at both ends of lycopene to form the bicyclic &#946;-carotene.
AT3G10260	945.693	1058.08	969.09	1.11884	1.02474	Reticulon family protein;(source:Araport11)
AT3G10270	1332.41	1504.22	1467.56	1.12895	1.10144	Protein targeting to mitochondria is influenced by UTR sequences.
AT3G10360	967.442	1087.63	1086.41	1.12423	1.12297	Encodes a member of the Arabidopsis Pumilio (APUM) proteins containing PUF domain (eight repeats of approximately 36 amino acids each). PUF proteins regulate both mRNA stability and translation through sequence-specific binding to the 3' UTR of target mRNA transcripts.
AT3G10405	930.252	1104.83	913.87	1.18766	0.98239	vacuolar acid trehalase;(source:Araport11)
AT3G10440	138.785	174.441	148.205	1.25692	1.06787	Encodes a protein that protects meiotic centromere cohesion.
AT3G10520	503.697	671.013	611.437	1.33218	1.2139	Encodes a class 2 non-symbiotic hemoglobin. Over-expression of AHb2 in seeds led to a 40% increase in the total fatty acid content of developing and mature seeds in three subsequent generations. This was mainly due to an increase in the poly-unsaturated C18:2 (omega-6) linoleic and C18:3 (omega-3) alpha-linolenic acids.
AT3G10550	357.466	405.478	389.562	1.13431	1.08979	Has 3'-phosphatase activity against both phosphatidylinositol-3,5-bisphosphate (PtdIns3,5P2) and Phosphatidylinositol-3-phosphate (PtdIns3P). The in vitro activity was higher with PtdIns3,5P2 than with PtdIns3P.
AT3G10670	1583.41	1735.13	1767.89	1.09582	1.11651	Plastidic SufC-like ATP-binding cassette/ATPase essential for Arabidopsis embryogenesis. Involved in the biogenesis and/or repair of oxidatively damaged Fe?S clusters. Expressed in embryos and meristems.
AT3G10720	1374.66	1814.43	2090.69	1.31992	1.52089	Plant invertase/pectin methylesterase inhibitor superfamily;(source:Araport11)
AT3G10770	1661.95	1799.5	1705.69	1.08276	1.02632	Single-stranded nucleic acid binding R3H protein;(source:Araport11)
AT3G10940	837.555	1411.86	1195.65	1.68569	1.42755	Encodes a protein with a predicted dual-specificity phosphatase domain, similar to the glucan phosphorylases SEX4 and LSF1, however, it lacks the carbohydrate binding domain present in those proteins. Has phosphoglucan phosphatase activity. It binds to starch and specifically hydrolyzes phosphate from the C3-position.
AT3G10970	2463	2664.08	2514.55	1.08164	1.02093	Haloacid dehalogenase-like hydrolase (HAD) superfamily protein;(source:Araport11)
AT3G11170	7791.7	8695.59	8768.56	1.11601	1.12537	Chloroplastic enzyme responsible for the synthesis of 16:3 and 18:3 fatty acids from galactolipids, sulpholipids and phosphatidylglycerol. Uses ferredoxin as electron donor. Gene expression is induced by wounding in shoot and root. The wound-response in shoot is independent of jasmonic acid mediated pathway whereas the root response is mediated by jasmonic acid. The mRNA is cell-to-cell mobile.
AT3G11410	2459.27	3076.76	3266.86	1.25109	1.32838	Encodes protein phosphatase 2C. Negative regulator of ABA signalling. Expressed in seeds during germination. mRNA up-regulated by drought and ABA.
AT3G11630	9015.63	11179.6	11606.3	1.24003	1.28735	Encodes a 2-Cys peroxiredoxin (2-Cys PrxA) that contains two catalytic Cys residues.
AT3G11690	418.496	490.346	627.122	1.17169	1.49851	hypothetical protein;(source:Araport11)
AT3G11720	247.44	330.933	259.798	1.33743	1.04994	Polyketide cyclase/dehydrase and lipid transport superfamily protein;(source:Araport11)
AT3G12050	1306.77	1586.08	6565.79	1.21374	5.02446	Aha1 domain-containing protein;(source:Araport11)
AT3G12120	9640.45	11591.7	11434.6	1.2024	1.18611	Major enzyme responsible for the synthesis of 18:2 fatty acids in the endoplasmic reticulum. Contains His-rich motifs, which contribute to the interaction with the electron donor cytochrome b5. Mutations in this gene suppress the low temperature-induced phenotype of Arabidopsis tocopherol-deficient mutant vte2.
AT3G12150	372.48	483.589	443.301	1.2983	1.19013	alpha/beta hydrolase family protein;(source:Araport11)
AT3G12200	767.486	862.734	769.407	1.1241	1.0025	Encodes AtNek7, a member of the NIMA-related serine/threonine kinases (Neks) that have been linked to cell-cycle regulation in fungi and mammals. Plant Neks might be involved in plant development processes.
AT3G12290	1433.77	1556.1	1642.2	1.08532	1.14537	MTHFD1 encodes a cytoplasmic bifunctional methylenetetrahydrofolate dehydrogenase/methenyltetrahydrofolate cyclohydrolase that is involved in one carbon metabolism and control of DNA methylation.
AT3G12345	4821.74	5334.15	5335.15	1.10627	1.10648	FKBP-type peptidyl-prolyl cis-trans isomerase;(source:Araport11)
AT3G12490	650.855	741.893	697.4	1.13987	1.07151	Encodes a protein with cysteine proteinase inhibitor activity. Overexpression increases tolerance to abiotic stressors (i.e.salt,osmotic, cold stress).
AT3G12520	72.4365	99.516	80.5566	1.37384	1.1121	Encodes a sulfate transporter that in induced under sulfate limitation.
AT3G12580	4560.29	8859.87	60882.9	1.94283	13.3507	heat shock protein 70;(source:Araport11)
AT3G12610	435.976	511.796	531.97	1.17391	1.22018	Plays role in DNA-damage repair/toleration. Partially complements RecA- phenotypes.
AT3G12710	15.6681	29.706	30.3409	1.89595	1.93647	DNA glycosylase superfamily protein;(source:Araport11)
AT3G12780	28911.8	35021.2	36686.6	1.21131	1.26891	nuclear phosphoglycerate kinase (PGK1)
AT3G12930	847.507	997.413	846.343	1.17688	0.998626	Lojap-related protein;(source:Araport11)
AT3G13030	283.015	349.376	311.957	1.23448	1.10226	hAT transposon superfamily protein;(source:Araport11)
AT3G13040	4363.15	4734.8	4591.69	1.08518	1.05238	myb-like HTH transcriptional regulator family protein;(source:Araport11)
AT3G13120	4588.05	5556.63	5604.41	1.21111	1.22152	Ribosomal protein S10p/S20e family protein;(source:Araport11)
AT3G13180	607.199	764.15	697.41	1.25848	1.14857	NOL1/NOP2/sun family protein / antitermination NusB domain-containing protein;(source:Araport11)
AT3G13226	308.393	361.898	326.382	1.1735	1.05833	regulatory protein RecX family protein;(source:Araport11)
AT3G13310	213.358	328.523	614.932	1.53978	2.88217	Chaperone DnaJ-domain superfamily protein;(source:Araport11)
AT3G13340	972.309	1096.17	997.125	1.12739	1.02552	Transducin/WD40 repeat-like superfamily protein;(source:Araport11)
AT3G13360	738.526	897.677	857.672	1.2155	1.16133	Encodes an outer nuclear membrane protein that anchors RanGAP1 to the nuclear envelope. It interacts with SUN proteins and is required for maintaining the elongated nuclear shape of epidermal cells.
AT3G13410	3173.21	3460.65	3358.83	1.09058	1.0585	2-C-methyl-D-erythritol 4-phosphate cytidylyltransferase;(source:Araport11)
AT3G13470	2376.32	4036.35	7910.76	1.69858	3.329	Encodes a subunit of chloroplasts chaperonins that are involved in mediating the folding of newly synthesized, translocated, or stress-denatured proteins. Cpn60 subunits are: Cpn60alpha1 (At2g28000), AtCpn60alpha2 (At5g18820), AtCpn60beta1 (At1g55490), AtCpn60beta2 (At3g13470), AtCpn60beta3 (At5g56500), AtCpn60beta4 (At1g26230).
AT3G13480	618.531	693.82	633.305	1.12172	1.02389	nuclear polyadenylated RNA-binding protein;(source:Araport11)
AT3G13490	1202.33	1330.9	1324.37	1.10694	1.1015	Encodes a dual targeted lysyl-tRNA ligase that is found both in the mitochondrion and the chloroplast. Plants mutated in this gene exhibit an ovule abortion phenotype.
AT3G13690	949.284	1164.13	1014.85	1.22632	1.06907	kinase with adenine nucleotide alpha hydrolases-like domain-containing protein;(source:Araport11)
AT3G14050	1330.74	1614.31	1731.2	1.21309	1.30093	RELA/SPOT homolog 2;(source:Araport11)
AT3G14150	321.713	378.796	307.048	1.17743	0.954418	Aldolase-type TIM barrel family protein;(source:Araport11)
AT3G14170	65.9239	127.475	86.0112	1.93367	1.3047	hypothetical protein (DUF936);(source:Araport11)
AT3G14200	581.936	928.533	4845.66	1.59559	8.32678	Chaperone DnaJ-domain superfamily protein;(source:Araport11)
AT3G14210	8175.98	10364.5	11190	1.26768	1.36865	A semidominant QTL which has an epistatic effect on the Epithiospecifier gene. Represses nitrile formation and favors isothiocyanate production during glucosinolate hydrolysis. The functional allele deters the insect herbivory T. ni.
AT3G14220	400.537	455.145	466.218	1.13634	1.16398	GDSL-motif esterase/acyltransferase/lipase. Enzyme group with broad substrate specificity that may catalyze acyltransfer or hydrolase reactions with lipid and non-lipid substrates.
AT3G14240	438.038	510.094	561.686	1.1645	1.28228	Subtilase family protein;(source:Araport11)
AT3G14350	1510.07	1849.98	1867.29	1.22509	1.23656	STRUBBELIG-receptor family 7;(source:Araport11)
AT3G14440	331.895	411.972	1303.01	1.24127	3.92598	Encodes 9-<i>cis</i>-epoxycarotenoid dioxygenase, a key enzyme in the biosynthesis of abscisic acid. Regulated in response to drought and salinity. Expressed in roots, flowers and seeds. Localized to the chloroplast stroma and thylakoid membrane.
AT3G14570	260.866	317.264	324.951	1.2162	1.24566	encodes a protein similar to callose synthase
AT3G14650	3988.59	4294.98	3782.07	1.07682	0.948223	putative cytochrome P450 The mRNA is cell-to-cell mobile.
AT3G14760	40.4721	58.4137	62.2663	1.44331	1.5385	transmembrane protein;(source:Araport11)
AT3G14860	551.439	625.689	608.033	1.13465	1.10263	NHL domain-containing protein;(source:Araport11)
AT3G14930	1382.06	1729.83	1689	1.25163	1.22209	Uroporphyrinogen decarboxylase;(source:Araport11)
AT3G14940	405.076	513.733	575.693	1.26824	1.4212	Encodes a cytosolic phosphoenolpyruvate carboxylase (PEPC) that has activity when expressed in E.coli. Its mRNA is most abundantly expressed in roots and siliques. PPC3 belongs to the plant-type PEPC family. It can form an enzymatically active complex with a castor bean ortholog of PPC4, which encodes a bacterial-type PEPC. The mRNA is cell-to-cell mobile.
AT3G15190	2773.54	3490.04	3487.44	1.25833	1.2574	chloroplast 30S ribosomal protein S20;(source:Araport11)
AT3G15290	249.998	293.735	254.365	1.17495	1.01747	3-hydroxyacyl-CoA dehydrogenase family protein;(source:Araport11)
AT3G15360	5420.85	6413.38	6535.73	1.1831	1.20567	encodes a prokaryotic thioredoxin The mRNA is cell-to-cell mobile.
AT3G15450	274.492	415.71	374.697	1.51447	1.36506	aluminum induced protein with YGL and LRDR motifs;(source:Araport11)
AT3G15520	833.478	980.23	950.733	1.17607	1.14068	Cyclophilin-like peptidyl-prolyl cis-trans isomerase family protein;(source:Araport11)
AT3G15530	302.533	355.677	597.599	1.17567	1.97532	S-adenosyl-L-methionine-dependent methyltransferases superfamily protein;(source:Araport11)
AT3G15570	203.446	378.908	279.437	1.86245	1.37352	Phototropic-responsive NPH3 family protein;(source:Araport11)
AT3G15680	63.5101	86.9278	90.5795	1.36872	1.42622	Ran BP2/NZF zinc finger-like superfamily protein;(source:Araport11)
AT3G15690	1110.43	1253.94	1214.2	1.12924	1.09344	Single hybrid motif superfamily protein;(source:Araport11)
AT3G15770	434.97	528.751	817.922	1.2156	1.88041	hypothetical protein;(source:Araport11)
AT3G15790	1123.95	1362.15	1286.07	1.21194	1.14424	Protein containing methyl-CpG-binding domain.Has sequence similarity to human MBD proteins.
AT3G15840	4496.81	5542.25	5296.41	1.23249	1.17782	Encodes a chloroplast-targeted protein localized in the stroma that is a novel component essential for NDH-mediated non-photochemical reduction of the plastoquinone pool in chlororespiratory electron transport.
AT3G15850	8179.75	8971.31	8222.64	1.09677	1.00524	Chloroplastic enzyme responsible for the synthesis of 16:1 fatty acids from galactolipids and sulpholipids. Uses ferredoxin as electron donor. The mRNA is cell-to-cell mobile.
AT3G15940	465.087	570.104	509.447	1.2258	1.09538	UDP-Glycosyltransferase superfamily protein;(source:Araport11)
AT3G16000	2458.47	3250.52	2833.11	1.32217	1.15239	encodes a DNA-binding protein that binds to plastid DNA non-specifically and is associated with nucleoids and thylakoid membranes. The expression of the gene is correlated with the development of thylakoid membranes.
AT3G16050	97.1433	201.179	4316.27	2.07095	44.432	Encodes a protein with pyridoxal phosphate synthase activity whose transcripts were detected mostly in roots and accumulate during senescence. The protein was found in very low abundance, which prevented a specific localisation.
AT3G16060	1175.37	1314.09	1280.5	1.11802	1.08944	ATP binding microtubule motor family protein;(source:Araport11)
AT3G16100	585.437	714.258	682.626	1.22004	1.16601	RAB GTPase homolog G3C;(source:Araport11)
AT3G16250	935.143	1164.87	1259.54	1.24566	1.34689	encodes a novel subunit of the chloroplast NAD(P)H dehydrogenase complex, involved in cyclic electron flow around photosystem I to produce ATP. Contains a 4Fe-4S cluster.
AT3G16290	1496.09	1729	1585.7	1.15568	1.0599	AAA-type ATPase family protein;(source:Araport11)
AT3G16320	37.8141	62.9271	48.7587	1.66412	1.28943	Subunit in the anaphase-promoting complex. Role in gametogenesis, control of mitotic progression and cell differentiation during the entire life cycle.
AT3G16400	448.93	523.91	434.146	1.16702	0.967067	Encodes a nitrile-specifier protein NSP1 responsible for constitutive and herbivore-induced simple nitrile formation in rosette leaves. NSP1 is one out of five (At3g16400/NSP1, At2g33070/NSP2, At3g16390/NSP3, At3g16410/NSP4 and At5g48180/NSP5) A. thaliana epithiospecifier protein (ESP) homologues that promote simple nitrile, but not epithionitrile or thiocyanate formation. The mRNA is cell-to-cel…
AT3G16420	361.639	432.634	460.946	1.19631	1.2746	The PBP1(PYK10-binding protein 1) assists the PYK10 (beta-glucosidase complex) in its activity and may act like a molecular chaperone that facilitates the correct polymerization of PYK10, when tissues are damaged and subcellular structures are destroyed by pests. The mRNA is cell-to-cell mobile.
AT3G16460	123.393	177.12	182.942	1.43541	1.48259	Mannose-binding lectin superfamily protein;(source:Araport11)
AT3G16470	1034.13	1287.31	1231.22	1.24482	1.19058	Encodes a JA-responsive gene that coordinates with GRP7 in shaping plant development through the regulation of RNA processing in Arabidopsis. AtJAC1 interacts with RNA binding protein GRP7 specifically in the cytoplasm to regulate its nucleocytoplasmic distribution.
AT3G16520	3445.85	3868.74	3345.58	1.12273	0.970904	UDP-glucosyl transferase 88A1;(source:Araport11)
AT3G16640	32753	36850.3	34626	1.1251	1.05718	Encodes a protein homologous to translationally controlled tumor protein (TCTP) from Drosophila. In flies, TCTP functions guanine nucleotide exchange factor in the TOR signaling pathway. TCTP is expressed throughout the plant with highest levels seen in meristematic regions of the shoot and root. Loss of function alleles are not transmitted through the male gametophyte due to defects in pollen tu…
AT3G16690	30.6687	55.9586	50.7389	1.82461	1.65442	Nodulin MtN3 family protein;(source:Araport11)
AT3G16720	177.204	215.046	708.053	1.21355	3.99569	RING-H2 protein induced after exposure to chitin or inactivated crude cellulase preparations. The mRNA is cell-to-cell mobile.
AT3G16800	698.315	837.386	741.016	1.19915	1.06115	EGR3 functions as a negative regulator of plant growth with prominent effect on plant growth during drought stress, EGR3 regulates microtubule organization and likely affects additional cytoskeleton and trafficking processes along the plasma membrane.
AT3G16850	2066.95	2344.82	2203.21	1.13443	1.06592	Pectin lyase-like superfamily protein;(source:Araport11)
AT3G17070	406.88	477.349	380.291	1.17319	0.934651	Peroxidase family protein;(source:Araport11)
AT3G17100	710.023	807.943	650.542	1.13791	0.916227	sequence-specific DNA binding transcription factor;(source:Araport11)
AT3G17120	322.926	502.099	561.278	1.55484	1.7381	transmembrane protein;(source:Araport11)
AT3G17130	70.2596	109.409	171	1.55721	2.43383	Plant invertase/pectin methylesterase inhibitor superfamily protein;(source:Araport11)
AT3G17330	1642.23	1960.62	2152.82	1.19388	1.31092	evolutionarily conserved C-terminal region 6;(source:Araport11)
AT3G17350	81.1896	111.078	115.071	1.36813	1.41731	wall-associated receptor kinase carboxy-terminal protein;(source:Araport11)
AT3G17470	952.088	1062.86	1044.51	1.11635	1.09707	Ca2+-activated RelA/spot-like protein;(source:Araport11)
AT3G17510	6952.62	8202.45	7540.31	1.17976	1.08453	Encodes a CBL-interacting protein kinase. Specifically interacts with ECT1 and ECT2.
AT3G17750	1249.19	1357.06	1227.33	1.08636	0.982505	Protein kinase superfamily protein;(source:Araport11)
AT3G17770	2282.9	2462.17	2846.57	1.07852	1.24691	Dihydroxyacetone kinase;(source:Araport11)
AT3G17860	487.761	633.764	629.939	1.29933	1.29149	JAZs are direct targets of the SCFCOI1 E3 ubiquitin-ligase and JA treatment induces their proteasome-mediated degradation. Furthermore, JAI3 negatively regulates the key transcriptional activator of JA responses, AtMYC2. The C-terminal portion of JAZ3, including the Jas domain, appears to be important for JAZ3-COI1 binding in the presence of coronatine.
AT3G18000	163.596	219.411	204.376	1.34117	1.24927	Arabidopsis thaliana N-methyltransferase-like protein mRNA. Reduce transmission through pollen.
AT3G18050	743.279	1178.67	1188.23	1.58577	1.59863	GPI-anchored protein;(source:Araport11)
AT3G18080	548.614	898.454	787.725	1.63768	1.43585	B-S glucosidase 44;(source:Araport11)
AT3G18110	867.438	1016.62	939.693	1.17198	1.0833	Pentatricopeptide repeat (PPR) superfamily protein;(source:Araport11)
AT3G18280	185.058	231.523	302.24	1.25108	1.63321	Bifunctional inhibitor/lipid-transfer protein/seed storage 2S albumin superfamily protein;(source:Araport11)
AT3G18290	12971.6	15004.1	15260.8	1.15669	1.17648	Encodes BRUTUS (BTS), a putative E3 ligase protein with metal ion binding and DNA binding domains, which negatively regulates the response to iron deficiency. The mRNA is cell-to-cell mobile.
AT3G18310	173.346	209.275	206.321	1.20727	1.19022	TATA box-binding protein associated factor RNA polymerase I subunit C;(source:Araport11)
AT3G18350	306.208	364.783	352.11	1.19129	1.14991	heat-inducible transcription repressor (DUF639);(source:Araport11)
AT3G18390	3613.95	4165.23	3704.88	1.15254	1.02516	CRS1 / YhbY (CRM) domain-containing protein;(source:Araport11)
AT3G18430	332.619	412.937	384.538	1.24147	1.15609	Calcium-binding EF-hand family protein;(source:Araport11)
AT3G18440	295.255	378.688	359.984	1.28258	1.21923	Belongs to the aluminum-activated malate transporter family. Encodes a vacuolar malate channel. Expressed in all parts of plants. Almost exclusively expressed in mesophyll cells of leaves. The mRNA is cell-to-cell mobile.
AT3G18500	1418.6	1541.09	1395.31	1.08634	0.983579	DNAse I-like superfamily protein;(source:Araport11)
AT3G18680	1395.82	1556.4	1535.41	1.11504	1.10001	Amino acid kinase family protein;(source:Araport11)
AT3G18710	296.217	369.718	884.281	1.24813	2.98525	Encodes a protein containing a U-box and an ARM domain. This protein has E3 ubiquitin ligase activity based on in vitro assays.
AT3G18750	1518.48	1701.21	1625.73	1.12034	1.07063	Encodes a member of the WNK family (9 members in all) of protein kinases, the structural design of which is clearly distinct from those of other known protein kinases, such as receptor-like kinases and mitogen-activated protein kinases. Its transcription is under the control of circadian rhythms.
AT3G18773	78.9271	124.027	77.077	1.57141	0.97656	RING/U-box superfamily protein;(source:Araport11)
AT3G18850	41.7493	58.8305	67.1332	1.40914	1.60801	lysophosphatidyl acyltransferase 5;(source:Araport11)
AT3G18890	5472.85	7322.08	6966.01	1.33789	1.27283	NAD(P)-binding Rossmann-fold superfamily protein;(source:Araport11)
AT3G18980	502.159	633.147	459.365	1.26085	0.914778	EIN2 targeting protein1;(source:Araport11)
AT3G19000	638.677	711.648	609.157	1.11425	0.953779	2-oxoglutarate (2OG) and Fe(II)-dependent oxygenase superfamily protein;(source:Araport11)
AT3G19170	12909	14474	13365.3	1.12123	1.03535	Zinc metalloprotease pitrilysin subfamily A. Signal peptide degrading enzyme targeted to mitochondria and chloroplasts. Expressed only in siliques and flowers
AT3G19180	229.97	309.419	265.757	1.34547	1.15562	Encodes a chloroplast division factor located in the plastid inner envelope with its N-terminus exposed to the stroma. PARC6 influences FtsZ assembly and is required for recruitment of PDV1 during chloroplast division.
AT3G19270	104.293	140.971	188.339	1.35168	1.80586	Encodes a protein with ABA 8'-hydroxylase activity, involved in ABA catabolism. Member of the CYP707A gene family.
AT3G19340	1168.81	1335.64	1274.14	1.14274	1.09012	aminopeptidase (DUF3754);(source:Araport11)
AT3G19370	704.27	855.223	771.091	1.21434	1.09488	filament-like protein (DUF869);(source:Araport11)
AT3G19380	490.055	569.877	831.375	1.16288	1.69649	plant U-box 25;(source:Araport11)
AT3G19480	1571.55	1857.04	1797.32	1.18166	1.14366	D-3-phosphoglycerate dehydrogenase;(source:Araport11)
AT3G19553	664.463	796.754	643.903	1.1991	0.969059	Encodes POLYAMINE UPTAKE TRANSPORTER 5, an amino acid permease family protein.
AT3G19570	218.305	262.319	251.847	1.20162	1.15365	Encodes SCO3 (snowy cotyledon3), a member of a largely uncharacterized protein family unique to the plant kingdom. The sco3-1 mutation alters chloroplast morphology and development, reduces chlorophyll accumulation, impairs thylakoid formation and photosynthesis in seedlings, and results in photoinhibition under extreme CO(2) concentrations in mature leaves. SCO3 is targeted to the periphery of p…
AT3G19710	2895.05	3917.71	3521.22	1.35325	1.21629	Belongs to the branched-chain amino acid aminotransferase gene family. Encodes a methionine-oxo-acid transaminase. Involved in the methionine chain elongation pathway that leads to the ultimate biosynthesis of methionine-derived glucosinolates.
AT3G19720	3894.06	4716.33	4408.36	1.21116	1.13208	Encodes a novel chloroplast division protein. Mutants of exhibit defects in chloroplast constriction, have enlarged, dumbbell-shaped chloroplasts. The ARC5 gene product shares similarity with the dynamin family of GTPases, which mediate endocytosis, mitochondrial division, and other organellar fission and fusion events in eukaryotes. Phylogenetic analysis showed that ARC5 is related to a group of…
AT3G19760	2505.07	2679.02	2617.93	1.06944	1.04505	Encodes an RNA helicase that may be a component of the Exon Junction Complex. Subcellular localization is modulated by stress. Under normal conditions it is localized to the nuceloplasm but under hyopoxic conditions it localizes to the nucleolus and splicing speckles.
AT3G19820	1568.91	1971.44	1997.07	1.25657	1.2729	Involved in the conversion of the early brassinosteroid precursor 24-methylenecholesterol to campesterol. Brassinosteroids affect cellular elongation. Mutants have dwarf phenotype. DWF1 is a Ca2+-dependent calmodulin-binding protein.
AT3G19850	590.248	790.934	690.659	1.34	1.17012	Phototropic-responsive NPH3 family protein;(source:Araport11)
AT3G20070	303.464	360.311	310.501	1.18733	1.02319	Encodes a plant-specific protein of unknown function. Mutant embryos contain at most four small cells. The endosperm nucleoli are enlarged. Gene is expressed in siliques based on EST information.
AT3G20230	724.754	880.56	800.754	1.21498	1.10486	Ribosomal L18p/L5e family protein;(source:Araport11)
AT3G20260	16.162	29.571	26.9888	1.82966	1.66989	DUF1666 family protein (DUF1666);(source:Araport11)
AT3G20680	491.098	576.119	514.963	1.17312	1.0486	plant/protein (DUF1995);(source:Araport11)
AT3G20790	560.422	635.585	647.209	1.13412	1.15486	NAD(P)-binding Rossmann-fold superfamily protein;(source:Araport11)
AT3G20820	3020.68	3628.17	3136.27	1.20111	1.03827	Leucine-rich repeat (LRR) family protein;(source:Araport11)
AT3G20830	134.828	176.825	178.738	1.31149	1.32568	AGC (cAMP-dependent, cGMP-dependent and protein kinase C) kinase family protein;(source:Araport11)
AT3G20930	706.386	788.747	763.449	1.11659	1.08078	Encodes a unique protein that is both a member of the RIP (RNA-editing interacting protein) family and the RNA recognition motif (RRM)-containing family. It controls the editing extent of 62% of the plastid Cs targeted for editing in Arabidopsis.
AT3G21070	442.884	509.038	575.762	1.14937	1.30003	Encodes a protein with NAD(H) kinase activity.
AT3G21200	1434.67	1606.46	1467.72	1.11974	1.02304	Encodes a soluble glutamyl-tRNA reductase (GluTR) binding protein that forms a ternary complex with FLU and GluTR.
AT3G21210	0.592257	8.08133	6.71191	13.645	11.3328	zinc ion binding protein;(source:Araport11)
AT3G21250	3733.04	4033.91	3506.64	1.08059	0.939351	member of MRP subfamily
AT3G21270	463.471	527.721	473.395	1.13863	1.02141	Encodes Dof zinc finger protein adof2.
AT3G21460	219.657	341.078	342.191	1.55278	1.55784	Glutaredoxin family protein;(source:Araport11)
AT3G21950	125.091	209.662	167.183	1.67607	1.33648	S-adenosyl-L-methionine-dependent methyltransferases superfamily protein;(source:Araport11)
AT3G22180	76.3312	103.382	82.586	1.35439	1.08194	DHHC-type zinc finger family protein;(source:Araport11)
AT3G22520	970.332	1051.98	1026.75	1.08415	1.05814	spindle assembly abnormal protein;(source:Araport11)
AT3G22740	185.592	284.663	231.836	1.53382	1.24917	homocysteine S-methyltransferase (HMT3)
AT3G22760	23.1522	39.1344	26.9246	1.69031	1.16294	CXC domain containing TSO1-like protein 1. The gene is expressed in stamens, pollen mother cells, and immature ovules.
AT3G22780	494.363	589.557	495.652	1.19256	1.00261	putative DNA binding protein (tso1) mRNA, tso1-3 allele,
AT3G22790	38.7139	61.4853	62.7895	1.5882	1.62189	Encodes a member of the NET superfamily of proteins that potentially couples different membranes to the actin cytoskeleton in plant cells. It binds filamentous actin and is localized to the plasma membrane and plasmodesmata.
AT3G22890	15480.7	17230.6	17636.2	1.11304	1.13924	encodes ATP sulfurylase, the first enzyme in the sulfate assimilation pathway of Arabidopsis. It may also participate in selenium metabolism. The mRNA is cell-to-cell mobile.
AT3G22970	3259.77	3616.36	3304.71	1.10939	1.01379	hypothetical protein (DUF506);(source:Araport11)
AT3G23070	1235.57	1396.43	1282.45	1.13018	1.03794	Encodes a CRM domain protein CFM3a, involved in group IIB intron splicing in chloroplasts.
AT3G23080	644.493	1000.37	933.4	1.55218	1.44827	Polyketide cyclase/dehydrase and lipid transport superfamily protein;(source:Araport11)
AT3G23340	400.294	488.115	399.069	1.21939	0.99694	casein kinase I-like 10;(source:Araport11)
AT3G23400	9121.02	10518.3	11916.8	1.15319	1.30652	Encodes FIBRILLIN 4 (FIB4). The fibrillins are a large family of chloroplast proteins that have been linked with stress tolerance and disease resistance. FIBRILLIN 4 is required for plastoglobule development and stress resistance.
AT3G23480	515.838	682.127	555.383	1.32237	1.07666	Cyclopropane-fatty-acyl-phospholipid synthase;(source:Araport11)
AT3G23530	2134.7	2428.91	2397.15	1.13782	1.12294	Cyclopropane-fatty-acyl-phospholipid synthase;(source:Araport11)
AT3G23570	1575.92	1754.82	1587.93	1.11352	1.00762	alpha/beta-Hydrolases superfamily protein;(source:Araport11)
AT3G23700	4685.92	5169.73	4720.22	1.10325	1.00732	Encodes a chloroplast-localized S1 domain-containing protein with RNA chaperone activity that affects the splicing and processing of chloroplast transcripts and plays a role in Arabidopsis seedling growth in the presence of ABA.
AT3G23810	2452.4	2782.14	3096.58	1.13446	1.26267	S-adenosyl-l-homocysteine (SAH) hydrolase 2;(source:Araport11)
AT3G23890	34.9153	54.3713	48.0079	1.55723	1.37498	Encodes a topoisomerase II that is highly expressed in young seedlings. The protein is localized in the nucleus and gene expression levels are increased in proliferative tissues.
AT3G23990	1673.8	2000.45	3802.64	1.19516	2.27187	mitochondrial chaperonin HSP. assist in rapid assembly of the oligomeric protein structures in the mitochondria.
AT3G24430	3605.78	4173.39	4144.91	1.15742	1.14952	Encodes chloroplast protein HCF101 (high chlorophyll fluorescence 101). Serves as a chloroplast scaffold protein that specifically assembles [4Fe-4S] clusters and transfers them to the chloroplast membrane and soluble target proteins.
AT3G24460	5109.7	5884.88	5476.08	1.15171	1.0717	Serinc-domain containing serine and sphingolipid biosynthesis protein;(source:Araport11)
AT3G24463	1267	1666.64	1527.36	1.31543	1.2055	nuclear transport factor 2 family protein;(source:Araport11)
AT3G24500	745.124	1543.07	11096.2	2.07089	14.8918	One of three genes in A. thaliana encoding multiprotein bridging factor 1, a highly conserved transcriptional coactivator. May serve as a bridging factor between a bZIP factor and TBP. Its expression is specifically elevated in response to pathogen infection, salinity, drought, heat, hydrogen peroxide, and application of abscisic acid or salicylic acid. Constitutive expression enhances the tolera…
AT3G24515	16.287	29.8651	24.3511	1.83368	1.49513	ubiquitin-conjugating enzyme 37;(source:Araport11)
AT3G24590	850.524	999.967	896.471	1.17571	1.05402	Encodes a signal peptidase Plsp1 (plastidic type I signal peptidase 1). Required for thylakoid development. Functions in the maturation of the 75-kD component of the translocon at the outer envelope membrane of chloroplasts and oxygen evolving complex subunit 33 (OE33). Involved in the maturation of PsbO, plastocyanin and FtsH2/8. The mRNA is cell-to-cell mobile.
AT3G24770	203.11	248.107	289.637	1.22154	1.42601	Belongs to a large gene family, called CLE for CLAVATA3/ESR-related, encoding small peptides with conserved carboxyl termini. The C-terminal 12 amino acid sequence of CLE41 is identical to that of a dodeca peptide (TDIF, tracheary element differentiation inhibitory factor) isolated from Arabidopsis and functions as a suppressor of plant stem cell differentiation. TDIF sequence is also identical t…
AT3G25110	73.5585	98.0519	106.322	1.33298	1.44541	Encodes a FatA acyl-ACP thioesterase
AT3G25230	2380.11	2908.23	9712.43	1.22189	4.08067	Encodes a a high molecular weight member of the FK506 binding protein (FKBP) family. It has three FKBP12-like domains, tetratricopeptide repeats, and a putative calmodulin binding domain. Modulates thermotolerance by interacting with HSP90.1 and affecting the accumulation of HsfA2-regulated sHSPs. Belongs to one of the 36 carboxylate clamp (CC)-tetratricopeptide repeat (TPR) proteins (Prasad 2010…
AT3G25480	821.781	925.5	828.057	1.12621	1.00764	Rhodanese/Cell cycle control phosphatase superfamily protein;(source:Araport11)
AT3G25530	2208	2612.79	2483.43	1.18333	1.12474	Encodes gamma-hydroxybutyrate dehydrogenase (AtGHBDH). Contains a NADP-binding domain. GHBDH is proposed to function in oxidative stress tolerance.
AT3G25560	610.325	726.057	589.425	1.18962	0.965756	NSP-interacting kinase 2;(source:Araport11)
AT3G25597	31.3224	52.3863	53.3056	1.67249	1.70184	transmembrane protein;(source:Araport11)
AT3G25660	1749	2078.97	1994.24	1.18866	1.14022	Amidase family protein;(source:Araport11)
AT3G25670	118.262	170.809	141.423	1.44432	1.19585	Leucine-rich repeat (LRR) family protein;(source:Araport11)
AT3G25690	21720.8	23751.8	21001.2	1.09351	0.966873	actin binding protein required for normal chloroplast positioning The mRNA is cell-to-cell mobile.
AT3G25717	673.771	1007	473.298	1.49457	0.702461	ROTUNDIFOLIA like 16;(source:Araport11)
AT3G25740	478.802	605.615	527.685	1.26485	1.10209	Encodes a plastid localized methionine aminopeptidase. Formerly called MAP1C, now called MAP1B.
AT3G25760	461.51	665.241	464.305	1.44145	1.00606	encodes allene oxide cyclase. One of four genes in Arabidopsis that encode this enzyme, which catalyzes an essential step in jasmonic acid biosynthesis. Gene expression is induced during senescence, a process that involves jasmonic acid signalling pathway. The mRNA is cell-to-cell mobile.
AT3G25770	497.377	1084.64	758.614	2.18072	1.52523	Encodes allene oxide cyclase. One of four genes in Arabidopsis that encode this enzyme, which catalyzes an essential step in jasmonic acid biosynthesis. Gene expression is induced during senescence, a process that involves jasmonic acid signalling pathway. Note: Nomenclature for Arabidopsis allene oxide cyclase 2 (AOC2, AT3G25770) gene is based on Stenzel et al. 2003 Plant Molecular Biology 51:89…
AT3G25805	495.978	569.704	522.142	1.14865	1.05275	transmembrane protein;(source:Araport11)
AT3G25920	5865.79	7941.98	7550.73	1.35395	1.28725	encodes a plastid ribosomal protein CL15, a constituent of the large subunit of the ribosomal complex
AT3G26060	3141.86	4090.15	4087.98	1.30182	1.30113	encodes periredoxin Q which decomposes peroxides and plays a role in the protection of the photosynthetic apparatus
AT3G26070	4392.13	5040.93	4705.24	1.14772	1.07129	Plastid-lipid associated protein PAP / fibrillin family protein;(source:Araport11)
AT3G26180	1445.55	1809.98	1495.13	1.25211	1.0343	putative cytochrome P450
AT3G26280	2715.32	3489.54	2756.14	1.28513	1.01503	cytochrome P450 monooxygenase
AT3G26290	1414.3	2284.55	1661.22	1.61533	1.17459	putative cytochrome P450
AT3G26300	1129.31	1287.52	1313.54	1.14009	1.16314	putative cytochrome P450
AT3G26310	740.922	847.575	672.112	1.14395	0.907129	putative cytochrome P450
AT3G26520	20337.9	22854	23883.1	1.12371	1.17432	gamma tonoplast intrinsic protein 2 (TIP2). expressed throughout the plant and transcript level is increased upon NaCl or ABA treatments. NaCl stress-sensitive yeast mutant strains exhibit more resistance to salt when expressing this protein.
AT3G26570	17343.9	18521.4	18257.7	1.06789	1.05268	low affinity phosphate transporter
AT3G26580	1951.5	2185.7	1910.6	1.12001	0.979039	Tetratricopeptide repeat (TPR)-like superfamily protein;(source:Araport11)
AT3G26630	866.936	1003.17	949.132	1.15714	1.09481	Tetratricopeptide repeat (TPR)-like superfamily protein;(source:Araport11)
AT3G26650	74462.8	86593.5	83295.1	1.16291	1.11861	Encodes one of the two subunits forming the photosynthetic glyceraldehyde-3-phosphate dehydrogenase (GAPDH) and as such a constituent of the supramolecular complex with phosphoribulokinase (PRK) thought to be linked by a small peptide encoded by CP12-2. GapA-1 is coordinately expressed by light with PRK and CP12-2. The enzyme activity, tested in leaf protein extracts dropped significantly after e…
AT3G26710	2246.36	2569.31	2495.73	1.14377	1.11101	cofactor assembly of complex C;(source:Araport11)
AT3G26740	1569.18	2845.24	2217.33	1.8132	1.41305	transcripts are differentially regulated at the level of mRNA stability at different times of day controlled by the circadian clock. mRNAs are targets of the mRNA degradation pathway mediated by the downstream (DST) instability determinant.
AT3G26890	1896.54	2034.06	1922.19	1.07251	1.01352	meiosis chromosome segregation family protein;(source:Araport11)
AT3G26932	350.403	481.367	391.442	1.37375	1.11712	dsRNA-binding protein 3;(source:Araport11)
AT3G27160	3385.09	4472.42	4324.89	1.32121	1.27763	GHS1 encodes plastid ribosomal protein S21 The mRNA is cell-to-cell mobile.
AT3G27250	625.77	733.22	555.481	1.17171	0.887676	hypothetical protein;(source:Araport11)
AT3G27690	15049.2	22495.4	20805.1	1.49479	1.38248	Encodes Lhcb2.4. Belongs to the Lhc super-gene family encodes the light-harvesting chlorophyll a/b-binding (LHC) proteins that constitute the antenna system of the photosynthetic apparatus. The mRNA is cell-to-cell mobile.
AT3G27830	5612.78	6562.5	6914.69	1.16921	1.23195	50S ribosomal protein L12-A The mRNA is cell-to-cell mobile.
AT3G27850	4934.85	5578.52	5709.93	1.13043	1.15706	50S ribosomal protein L12-C The mRNA is cell-to-cell mobile.
AT3G27870	248.06	293.046	292.768	1.18135	1.18023	ATPase E1-E2 type family protein / haloacid dehalogenase-like hydrolase family protein;(source:Araport11)
AT3G28040	2380.38	2766.7	2272.43	1.1623	0.954652	Leucine-rich receptor-like protein kinase family protein;(source:Araport11)
AT3G28130	734.908	939.781	989.577	1.27877	1.34653	nodulin MtN21-like transporter family protein
AT3G28180	647.884	742.006	1341.99	1.14528	2.07134	encodes a gene similar to cellulose synthase The mRNA is cell-to-cell mobile.
AT3G28220	863.473	1597.32	1281.98	1.84987	1.48467	TRAF-like family protein;(source:Araport11)
AT3G28460	458.256	568.578	548.356	1.24074	1.19662	methyltransferase;(source:Araport11)
AT3G28740	441.078	563.932	427.988	1.27853	0.970322	Encodes a member of the cytochrome p450 family. Expression is upregulated in response to cis-jasmonate treatment. Overexpression induces synthesis of volatile compounds that affect chemical ecology and insect interactions.
AT3G28760	304.286	386.136	365.459	1.26899	1.20104	3-dehydroquinate synthase;(source:Araport11)
AT3G28860	1248.67	1686.66	1652.04	1.35076	1.32304	Encodes a member of the ATP-binding cassette (ABC) transporter family that is involved in auxin transport and is involved in postembryonic organ separation. Also known as AtMDR11 and PGP19. Possibly regulates auxin-dependent responses by influencing basipetal auxin transport in the root. Acts upstream of phyA in regulating hypocotyl elongation and gravitropic response. Exerts nonredundant, partia…
AT3G29185	1200.62	1347.87	1164.39	1.12264	0.969824	glutamate NMDA receptor subunit epsilon-1, putative (DUF3598);(source:Araport11)
AT3G29230	544.348	656.247	579.58	1.20556	1.06472	Tetratricopeptide repeat (TPR)-like superfamily protein;(source:Araport11)
AT3G29320	967.715	1543.04	1468.74	1.59452	1.51774	Encodes a plastidic alpha-glucan phosphorylase. In vitro, the enzyme has a preference for maltooligosaccharides, such as maltoheptaose. The mRNA is cell-to-cell mobile.
AT3G29575	427.767	488.639	538.212	1.1423	1.25819	ABI five binding protein 3;(source:Araport11)
AT3G29760	859.712	1021.91	896.715	1.18867	1.04304	Haloacid dehalogenase-like hydrolase (HAD) superfamily protein;(source:Araport11)
AT3G30300	1066.31	1261.44	1197.76	1.183	1.12328	O-fucosyltransferase family protein;(source:Araport11)
AT3G32930	1253.41	1378.64	1353	1.09991	1.07946	Protein of unknown function. Locus is correlated with bacterial hypersensitive response, expression is reduced after injection with avrRpm1.
AT3G42050	4967.3	5275.19	5392.52	1.06198	1.0856	vacuolar ATP synthase subunit H family protein;(source:Araport11)
AT3G43220	2082.56	2279.08	2151.36	1.09437	1.03304	Phosphoinositide phosphatase family protein;(source:Araport11)
AT3G43610	495.699	560.419	505.859	1.13056	1.0205	Spc97 / Spc98 family of spindle pole body (SBP) component;(source:Araport11)
AT3G44110	9361.64	10051.8	18775	1.07372	2.00553	homologous to the co-chaperon DNAJ protein from E coli
AT3G44160	234.784	287.86	266.772	1.22607	1.13624	Encodes a chloroplast-localized Omp85 family member. Members of this family chaperone the membrane insertion of beta-barrel-shaped outer membrane proteins in bacteria, mitochondria and probably chloroplasts and facilitate the transfer of nuclear-encoded cytosolically synthesized preproteins across the outer envelope of chloroplasts.
AT3G44260	217.809	698.755	3694.08	3.2081	16.9601	Encodes one of the homologs of the yeast CCR4-associated factor 1: AT3G44260 (CAF1a), AT5G22250 (CAF1b). Has mRNA deadenylation activity. Also plays a role in plant defense responses.
AT3G44730	56.5986	93.7207	97.6957	1.65588	1.72612	kinesin-like protein 1;(source:Araport11)
AT3G44860	910.182	1224.75	1127.36	1.34561	1.23861	Encodes a farnesoic acid carboxyl-O-methyltransferase. The mRNA is cell-to-cell mobile.
AT3G44890	3159.95	4137.57	3812.6	1.30938	1.20654	Plastid ribosomal protein CL9 The mRNA is cell-to-cell mobile.
AT3G44990	1361.17	2131.49	1915.47	1.56592	1.40722	Encodes a xyloglucan endotransglycosylase/hydrolase. Protein sequence and phylogenetic analysis indicates that this enzyme resides in Group III-A of the XTH family, with high similarity to Tropaeolum majus (nasturtium) xyloglucanase 1 (TmNXG1).Enzyme kinetic analysis indicates predominant xyloglucan endo-hydrolase activity (EC 3.2.1.151) with only limited potential to act as a xyloglucan endo-tra…
AT3G45010	1933.74	2122.84	2285.02	1.09779	1.18166	serine carboxypeptidase-like 48;(source:Araport11)
AT3G45140	7321.6	11338.3	10180.8	1.5486	1.39051	Chloroplast lipoxygenase required for wound-induced jasmonic acid accumulation in Arabidopsis.Mutants are resistant to Staphylococcus aureus and accumulate salicylic acid upon infection. The mRNA is cell-to-cell mobile.
AT3G45160	346.882	447.027	463.365	1.2887	1.3358	Putative membrane lipoprotein;(source:Araport11)
AT3G45600	595.435	771.349	717.725	1.29544	1.20538	Member of TETRASPANIN family
AT3G45640	1902.97	2069.74	5167.17	1.08764	2.71532	Encodes a mitogen-activated kinase whose mRNA levels increase in response to touch, cold, salinity stress and chitin oligomers.Also functions in ovule development. Heterozygous MPK3 mutants in a homozygous MPK6 background are female sterile due to defects in integument development. MPK3 can be dephosphorylated by MKP2 in vitro. The mRNA is cell-to-cell mobile.
AT3G45780	7509.06	10135.7	8953.65	1.34979	1.19238	Blue-light photoreceptor. Contains a light activated serine-threonine kinase domain and LOV1 and LOV2 repeats. Mutants are defective in blue-light response. Mediates blue light-induced growth enhancements. PHOT1 and PHOT2 mediate blue light-dependent activation of the plasma membrane H+-ATPase in guard cell protoplasts. PHOT1 undergoes blue-light-dependent autophosphorylation. At least eight phos…
AT3G45850	687.631	861.716	805.904	1.25317	1.172	P-loop containing nucleoside triphosphate hydrolases superfamily protein;(source:Araport11)
AT3G46100	953.462	1041.1	998.158	1.09191	1.04688	histidyl-tRNA synthetase
AT3G46370	263.852	450.604	333.144	1.70779	1.26262	Leucine-rich repeat protein kinase family protein;(source:Araport11)
AT3G46450	1379.18	1550.63	1577.69	1.12431	1.14393	SEC14 cytosolic factor family protein / phosphoglyceride transfer family protein;(source:Araport11)
AT3G46590	3342.46	3721.86	3266.42	1.11351	0.977248	Encodes a protein that specifically binds plant telomeric DNA (TTTAGGG)n repeats. Involved in bending DNA. Expressed throughout the plant with highest levels in flowers.
AT3G46600	1131.8	1388.47	2434.11	1.22678	2.15065	GRAS family transcription factor;(source:Araport11)
AT3G46620	337.538	405.053	1592.73	1.20002	4.71867	Encodes an ABA- and drought-induced RING-DUF1117 gene whose mutation results in hyposensitive phenotypes toward ABA in terms of germination rate and stomatal closure and markedly reduced tolerance to drought stress relative to wild-type plants.
AT3G46780	19628.2	26338.4	25752.1	1.34186	1.31199	plastid transcriptionally active 16;(source:Araport11)
AT3G46890	12.0347	25.2358	31.8484	2.09692	2.64638	maternal effect embryo arrest protein;(source:Araport11)
AT3G46970	1928.38	2129.41	1946.27	1.10425	1.00928	Encodes a cytosolic alpha-glucan phosphorylase. In vitro, the enzyme has a preference for branched polysaccharides, such as glycogen.
AT3G47160	62.6423	88.6576	83.3376	1.4153	1.33037	RING/U-box superfamily protein;(source:Araport11)
AT3G47470	134597	182505	166295	1.35593	1.2355	Encodes a chlorophyll a/b-binding protein that is more similar to the PSI Cab proteins than the PSII cab proteins. The predicted protein is about 20 amino acids shorter than most known Cab proteins.
AT3G47500	3399.02	3729.84	2634.78	1.09733	0.77516	Dof-type zinc finger domain-containing protein, identical to H-protein promoter binding factor-2a GI:3386546 from (Arabidopsis thaliana). Interacts with LKP2 and FKF1, but its overexpression does not change flowering time under short or long day conditions.
AT3G47560	529.448	767.286	699.142	1.44922	1.32051	alpha/beta-Hydrolases superfamily protein;(source:Araport11)
AT3G47610	355.409	409.552	393.889	1.15234	1.10827	transcription regulator/ zinc ion binding protein;(source:Araport11)
AT3G47620	676.313	813.454	617.29	1.20278	0.912728	Encodes a transcription factor AtTCP14 that regulates seed germination. AtTCP14 shows elevated expression level just prior to germination. AtTCP14 is predominantly expressed in the vascular tissue of the embryo, and affects gene expression in radicles in a non-cell-autonomous manner.
AT3G47640	1052.28	1175.01	1190.16	1.11664	1.13103	Encodes POPEYE (PYE), a bHLH transcription factor regulating response to iron deficiency in Arabidopsis roots.
AT3G47675	209.682	259.804	238.397	1.23904	1.13695	ternary complex factor MIP1 leucine-zipper protein;(source:Araport11)
AT3G47730	854.752	957.218	884.512	1.11988	1.03482	member of ATH subfamily
AT3G47750	363.274	446.19	403.794	1.22825	1.11154	member of ATH subfamily
AT3G48000	5004.59	5843.03	5359.71	1.16753	1.07096	Encodes a putative (NAD+) aldehyde dehydrogenase.
AT3G48100	194.11	302.903	236.839	1.56047	1.22013	Encodes a transcription repressor that mediates a negative feedback loop in cytokinin signalling. ARR5 expression is upregulated by Class I KNOX genes. Arr5 protein is stabilized by cytokinin in a two-component phosphorelay.
AT3G48110	2161.15	2383.27	2254.28	1.10278	1.04309	glycine-tRNA ligase
AT3G48200	6554.21	7653.63	6661.85	1.16774	1.01642	transmembrane protein;(source:Araport11)
AT3G48420	3110.71	4082.03	3920.86	1.31225	1.26044	Haloacid dehalogenase-like hydrolase (HAD) superfamily protein;(source:Araport11)
AT3G48460	3454.86	4002.32	4435.61	1.15846	1.28387	GDSL-motif esterase/acyltransferase/lipase. Enzyme group with broad substrate specificity that may catalyze acyltransfer or hydrolase reactions with lipid and non-lipid substrates.
AT3G48550	39.881	56.5515	45.2282	1.41801	1.13408	SHOOT GRAVITROPISM-like protein;(source:Araport11)
AT3G48610	840.352	928.754	895.943	1.1052	1.06615	non-specific phospholipase C6;(source:Araport11)
AT3G48730	2063.33	2669.95	2614.97	1.294	1.26735	glutamate-1-semialdehyde 2,1-aminomutase 2;(source:Araport11)
AT3G48870	1044.49	1161.9	1149.09	1.11241	1.10015	Encodes a nuclear encoded protein with similarity to Clpa regulatory subunit of CLP protease complex. The protein is localized to the chloroplast stroma. May function redundantly with TIC complex in chloroplast protein import.
AT3G49140	1378.5	1610.59	1425.12	1.16836	1.03382	Pentatricopeptide repeat (PPR) superfamily protein;(source:Araport11)
AT3G49260	466.757	577.447	578.224	1.23715	1.23881	IQ-domain 21;(source:Araport11)
AT3G49290	372.96	468.406	467.08	1.25592	1.25236	One of four ABI-like proteins.
AT3G49470	1760.34	2012.22	1964.46	1.14309	1.11596	nascent polypeptide-associated complex subunit alpha-like protein 2;(source:Araport11)
AT3G49600	662.62	741.3	756.647	1.11874	1.1419	Encodes a ubiquitin-specific protease which catalyzes deubiquitination of histone H2B and is required for heterochromatin silencing.Loss of function mutations display autonomous endosperm development and embryo arrest. Loss of function also results in an increase in expression of the PcG complex target gene PHE1.
AT3G49650	179.384	250.029	214.161	1.39382	1.19387	P-loop containing nucleoside triphosphate hydrolases superfamily protein;(source:Araport11)
AT3G49670	1332.47	1499.24	1404.63	1.12516	1.05415	Encodes a CLAVATA1-related receptor kinase-like protein required for both shoot and flower meristem function. Very similar to BAM1,with more than 85% a.a. identity. It has a broad expression pattern and is involved in vascular strand development in the leaf, control of leaf shape, size and symmetry, male gametophyte development and ovule specification and function. Anthers of double mutants (bam1…
AT3G49680	2087.13	2537.97	2277.85	1.21601	1.09138	Encodes a chloroplast branched-chain amino acid aminotransferase. Complements the yeast leu/iso-leu/val auxotrophy mutant.
AT3G49790	320.158	453.545	423.32	1.41663	1.32222	Carbohydrate-binding protein;(source:Araport11)
AT3G49810	240.109	293.864	324.742	1.22388	1.35248	Encodes a protein with E3 ubiquitin ligase activity that is involved in negative regulation of salt stress tolerance during germination.
AT3G49870	1590.14	1860.02	1734.79	1.16972	1.09097	A member of ARF-like GTPase family. A thaliana has 21 members, in two subfamilies, ARF and ARF-like (ARL) GTPases.
AT3G49940	112.163	204.623	243.546	1.82434	2.17136	LOB domain-containing protein 38;(source:Araport11)
AT3G50060	89.7518	252.409	1619.27	2.8123	18.0416	Encodes a member of the R2R3 transcription factor gene family. Expressed in response to potassium deprivation and auxin. Involved in lateral root development. Interacts with ARF7 and regulates the expression of some auxin responsive genes.
AT3G50070	55.901	86.6971	66.1771	1.55091	1.18383	Encode CYCD3;3, a CYCD3 D-type cyclin. Important for determining cell number in developing lateral organs. Mediating cytokinin effects in apical growth and development.
AT3G50240	487.28	615.486	609.485	1.2631	1.25079	Encodes a kinesin-related protein.
AT3G50260	9.32339	22.7139	25.0082	2.43623	2.6823	Encodes a member of the DREB subfamily A-5 of ERF/AP2 transcription factor family. The protein contains one AP2 domain. Involved in defense and freezing stress responses. There are 16 members in this subfamily including RAP2.1, RAP2.9 and RAP2.10. The mRNA is cell-to-cell mobile.
AT3G50270	495.405	674.04	536.723	1.36058	1.0834	HXXXD-type acyl-transferase family protein;(source:Araport11)
AT3G50440	665.967	783.535	678.086	1.17654	1.0182	Encodes a protein shown to have methyl jasmonate esterase activity in vitro. This protein does not act on methyl IAA, MeSA, MeGA4, or MEGA9 in vitro.
AT3G50500	688.097	784.901	815.09	1.14068	1.18456	encodes a member of SNF1-related protein kinases (SnRK2) whose activity is activated by ionic (salt) and non-ionic (mannitol) osmotic stress. Enzyme involved in the ABA signaling during seed germination, dormancy and seedling growth.
AT3G50530	1457.83	1703.87	1664.49	1.16877	1.14176	CDPK-related kinase
AT3G50685	2326.67	2867.38	2734.66	1.2324	1.17536	anti-muellerian hormone type-2 receptor;(source:Araport11)
AT3G50750	966.938	1106.62	886.861	1.14445	0.917185	BES1/BZR1 homolog 1;(source:Araport11)
AT3G50790	1108.83	1317.69	1293.91	1.18836	1.16691	esterase/lipase/thioesterase family protein;(source:Araport11)
AT3G50800	22.0615	46.7378	418.853	2.11853	18.9857	hypothetical protein;(source:Araport11)
AT3G50820	39301.7	47108.6	48419.4	1.19864	1.23199	Encodes a protein which is an extrinsic subunit of photosystem II and which has been proposed to play a central role in stabilization of the catalytic manganese cluster. In <i>Arabidopsis thaliana</i> the PsbO proteins are encoded by two genes: <i>psbO1</i> and <i>psbO2</i>. PsbO2 is the minor isoform in the wild-type. Mutants defective in this gene have been shown to be affected in the dephospho…
AT3G50840	750.737	1096.84	692.985	1.46102	0.923073	Phototropic-responsive NPH3 family protein;(source:Araport11)
AT3G51080	114.055	151.126	133.854	1.32503	1.17359	Encodes a member of the GATA factor family of zinc finger transcription factors.
AT3G51140	1066.87	1222.61	1313.94	1.14597	1.23158	DnaJ (DUF3353);(source:Araport11)
AT3G51150	1533.65	1947.4	1777.11	1.26978	1.15875	ATP binding microtubule motor family protein;(source:Araport11)
AT3G51450	172.764	271.118	293.643	1.5693	1.69968	Calcium-dependent phosphotriesterase superfamily protein;(source:Araport11)
AT3G51510	1673.33	1994	1867.01	1.19163	1.11574	transmembrane protein;(source:Araport11)
AT3G51820	4502.48	4865.72	5114.28	1.08068	1.13588	Encodes a protein with chlorophyll synthase activity. This enzyme has been shown to perform the esterification of chlorophyllide (a and b), the last step of chlorophyll biosynthesis. Although it can use either geranylgeranyl pyrophosphate (GGPP) or phytyl pyrophosphate (PhyPP) as substrates, the esterification reaction was faster with GGPP than with PhyPP.
AT3G51910	66.9522	98.276	2952.47	1.46785	44.0981	member of Heat Stress Transcription Factor (Hsf) family The mRNA is cell-to-cell mobile.
AT3G51950	6931.06	7502.93	7033.82	1.08251	1.01482	Zinc finger (CCCH-type) family protein / RNA recognition motif (RRM)-containing protein;(source:Araport11)
AT3G52150	3610.33	4754.54	4322.72	1.31693	1.19732	RNA-binding (RRM/RBD/RNP motifs) family protein;(source:Araport11)
AT3G52170	181.572	230.972	191.983	1.27207	1.05734	DNA binding protein;(source:Araport11)
AT3G52180	354.262	414.508	373.15	1.17006	1.05332	Encodes a plant-specific glucan phosphatase that contains a noncatalytic carbohydrate-binding module as well as a dual specificity protein phosphatase domain. SEX4 can dephosphorylate C6- and C3-glucosyl residues on native starch grains and related maltodextrin compounds in vitro. This protein interacts with the plant SnRK AKIN11, binds starch, and is localized in the chloroplast. sex4 mutants ha…
AT3G52340	1492.81	1732.7	1639.93	1.1607	1.09855	sucrose-phosphatase (SPP2)
AT3G52370	439.984	585.248	545.155	1.33016	1.23903	FASCICLIN-like arabinogalactan protein 15 precursor;(source:Araport11)
AT3G52380	3036.84	3467.35	3508.56	1.14176	1.15533	Encodes a chloroplast RNA-binding protein that stabilizes chloroplast RNAs as evidenced by analyses of transcript accumulation in null mutants. Essential for seedling development (albino, strongly retarded growth even on sucrose-containing medium).
AT3G52500	740.44	834.081	821.619	1.12647	1.10964	Eukaryotic aspartyl protease family protein;(source:Araport11)
AT3G52640	649.043	742.834	746.745	1.14451	1.15053	Encodes a gamma-secretase subunit. Associates with other subunits in intracellular membrane compartments.
AT3G52720	3376.77	3834.56	4129.79	1.13557	1.223	Encodes an alpha carbonic anhydrase (CAH1) located in the chloroplast stroma. Most chloroplast proteins are encoded by the nuclear genome and imported with the help of sorting signals that are intrinsic parts of the polypeptides. CAH1 takes an alternative route through the secretory pathway, and becomes N-glycosylated before entering the chloroplast. Glycosylation and intra-molecular disulfide br…
AT3G52750	1276.71	1688.93	1631.63	1.32287	1.27799	Nuclear gene that encodes a plastidial division protein (FtsZ2-2). FtsZ2-2 is involved in chloroplast morphology and internal organisation in addition to participating in chloroplast partition
AT3G52840	2245.12	2604.51	2670.31	1.16008	1.18939	beta-galactosidase 2;(source:Araport11)
AT3G52870	1502.23	1820.03	1953.75	1.21156	1.30057	IQ calmodulin-binding motif family protein;(source:Araport11)
AT3G52880	7311.31	7731.73	8125.19	1.0575	1.11132	Encodes a peroxisomal monodehydroascorbate reductase, involved in the ascorbate-glutathione cycle which removes toxic H2O2
AT3G52890	469.57	545.049	481.79	1.16074	1.02602	KCBP-interacting protein kinase interacts specifically with the tail region of KCBP
AT3G52940	307.255	367.073	373.431	1.19469	1.21538	Encodes a sterol C-14 reductase required for cell division and expansion and is involved in proper organization of the embryo.
AT3G52960	2161.71	2585.27	2633.24	1.19594	1.21813	Thioredoxin superfamily protein;(source:Araport11)
AT3G53030	279.457	343.659	313.658	1.22974	1.12238	Encodes a protein kinase SRPK4 that specifically targets Arabidopsis Ser/Arg-rich (SR) slicing factors involved in RNA metabolism. In vitro kinase assay showed that SRPK4 phosphorylates the SR protein RSp31.
AT3G53180	1127.05	1273.61	1247.86	1.13005	1.1072	Encodes a protein that is the product of a fusion gene with a C-terminal GSI like sequence and an N-terminal part sharing homology with nodulins. It self-assembles into oligomers and its expression is increased in response to flagellin treatment. The protein co-localizes with microtubules and binds gamma-tubulin. RNAi lines are affected in root morphogenesis.
AT3G53190	70.1623	97.1985	98.8618	1.38534	1.40904	Pectin lyase-like superfamily protein;(source:Araport11)
AT3G53260	5398.62	6348.56	6382.86	1.17596	1.18231	Encodes phenylalanine lyase. Arabidopsis has four PALs: AT2G37040 (PAL1), AT3G53260 (PAL2), AT5G04230 (PAL3) and AT3G10340 (PAL4).
AT3G53420	54013.6	67217.3	70518.4	1.24445	1.30557	a member of the plasma membrane intrinsic protein subfamily PIP2. localizes to the plasma membrane and exhibits water transport activity in Xenopus oocyte. expressed specifically in the vascular bundles and protein level increases slightly during leaf dev. When expressed in yeast cells can conduct hydrogen peroxide into those cells.
AT3G53540	715.921	797.763	687.27	1.11432	0.95998	afadin;(source:Araport11)
AT3G53560	877.238	987.191	961.43	1.12534	1.09597	Tetratricopeptide repeat (TPR)-like superfamily protein;(source:Araport11)
AT3G53620	189.486	247.011	296.487	1.30358	1.56469	Encodes a soluble protein with inorganic pyrophosphatase activity that is highly specific for Mg-inorganic pyrophosphate. The mRNA is cell-to-cell mobile.
AT3G53680	175.074	240.618	210.203	1.37437	1.20065	Acyl-CoA N-acyltransferase with RING/FYVE/PHD-type zinc finger domain-containing protein;(source:Araport11)
AT3G53750	569.475	683.844	677.737	1.20083	1.19011	Member of the Actin gene family. Expressed in mature pollen.
AT3G53800	39.5561	126.88	111.174	3.2076	2.81054	Encodes one of the Arabidopsis orthologs of the human Hsp70-binding protein 1 (HspBP-1) and yeast Fes1p: Fes1A (AT3G09350), Fes1B (AT3G53800), Fes1C (AT5G02150).
AT3G53830	1688.81	2207.93	2739.83	1.30739	1.62234	Regulator of chromosome condensation (RCC1) family protein;(source:Araport11)
AT3G53900	240.395	326.192	316.406	1.3569	1.31619	Encodes UPP, a plastidial uracil phosphoribosyltransferase (UPRT) involved in uracil salvage. Loss-of-function mutation causes dramatic growth retardation, a pale-green to albino phenotype, abnormal root morphology and chloroplastic disorders.
AT3G53990	358.137	421.189	576.867	1.17606	1.61074	Encodes universal stress protein (USP). Functions as a molecular chaperone under heat shock and oxidative stress conditions. Chaperone activity and assembly into complexes is redox regulated.
AT3G54030	302.984	348.036	330.266	1.14869	1.09004	kinase with tetratricopeptide repeat domain-containing protein;(source:Araport11)
AT3G54050	18521.2	21867.7	21342.4	1.18069	1.15232	Encodes a chloroplastic fructose 1,6-bisphosphate phosphatase. also known as HCEF1 (High Cyclic Electron Flow 1). hcef1 mutants have constitutively elevated electron flow (CEFI) and plants with antisense suppression of this enzyme have higher levels of net leaf photosynthesis and increased sucrose biosynthesis. The mRNA is cell-to-cell mobile.
AT3G54140	2669.21	3042.88	3069.91	1.13999	1.15012	Encodes a di- and tri-peptide transporter that recognizes a variety of different amino acid combinations. GFP-tagged PTR1 localizes to the plasma membrane and has 8 to 11 predicted transmembrane domains. PTR1 is expressed in a number of different vascular tissues throughout the plant based on promoter:GUS expression analysis. ptr1 mutants have a lower dry weight than wild type plants when both ar…
AT3G54210	6195.41	7482.59	7435.61	1.20776	1.20018	Ribosomal protein L17 family protein;(source:Araport11)
AT3G54230	1340.92	1442.25	1317.12	1.07557	0.982251	Encodes a splicing factor SUA (suppressor of abi3-5), homologous to the human protein RBM5. Controls alternative splicing of the developmental regulator ABI3.
AT3G54260	83.9854	111.347	118.523	1.32579	1.41123	Encodes a member of the TBL (TRICHOME BIREFRINGENCE-LIKE) gene family containing a plant-specific DUF231 (domain of unknown function) domain. TBL gene family has 46 members, two of which (TBR/AT5G06700 and TBL3/AT5G01360) have been shown to be involved in the synthesis and deposition of secondary wall cellulose, presumably by influencing the esterification state of pectic polymers. A nomenclature…
AT3G54280	2700.93	3069.1	3039.53	1.13631	1.12536	ROOT GROWTH DEFECTIVE 3;(source:Araport11)
AT3G54350	811.625	912.271	805.051	1.12401	0.991901	Forkhead-associated (FHA) domain-containing protein;(source:Araport11)
AT3G54400	106.547	149.13	174.31	1.39967	1.636	Eukaryotic aspartyl protease family protein;(source:Araport11)
AT3G54440	1889.92	2107.35	1955.12	1.11505	1.0345	glycoside hydrolase family 2 protein;(source:Araport11)
AT3G54460	1243.2	1665.86	1612.89	1.33998	1.29738	SNF2 domain-containing protein / helicase domain-containing protein / F-box family protein;(source:Araport11)
AT3G54600	2292.47	2757.14	2586.7	1.2027	1.12835	Class I glutamine amidotransferase-like superfamily protein;(source:Araport11)
AT3G54660	10687.4	11405.6	10786.4	1.0672	1.00926	Encodes glutathione reductase that is most likely localized in the chloroplast.
AT3G54690	553.251	633.952	602.314	1.14587	1.08868	Sugar isomerase (SIS) family protein;(source:Araport11)
AT3G54720	523.577	763.618	641.025	1.45847	1.22432	Encodes glutamate carboxypeptidase. Various alleles show-increased cotyledon number and rate of leaf initiation, show transformation of leaves to cotyledons, altered flowering time and photomorphogenesis and an increased level of cytokinin biosynthesis. Involved in ethylene enhanced hypocotyl elongation in the light. Strong genetic interaction between TGH and AMP1.
AT3G54750	169.351	202.696	198.095	1.1969	1.16973	downstream neighbor of Son;(source:Araport11)
AT3G54830	771.474	1085.35	1189.74	1.40685	1.54217	Transmembrane amino acid transporter family protein; CONTAINS InterPro DOMAIN/s: Amino acid transporter, transmembrane (InterPro:IPR013057); BEST Arabidopsis thaliana protein match is: Transmembrane amino acid transporter family protein (TAIR:AT2G39130.1). Note that a different cDNA sequence has been reported (see Community Comments).
AT3G54890	86936.4	124025	119103	1.42661	1.37	Encodes a component of the light harvesting complex associated with photosystem I.
AT3G54910	240.489	301.713	231.437	1.25458	0.962357	RNI-like superfamily protein;(source:Araport11)
AT3G55020	1540.96	1677.16	1587.48	1.08839	1.03019	Ypt/Rab-GAP domain of gyp1p superfamily protein;(source:Araport11)
AT3G55040	1767.74	2040.09	2125.2	1.15406	1.20221	Encodes a member of the lambda family of glutathione transferases. It has thiol transferase activity and self S-glutathionylation activity in vitro.
AT3G55070	595.12	687.134	655.927	1.15461	1.10218	LisH/CRA/RING-U-box domains-containing protein;(source:Araport11)
AT3G55240	382.83	658.291	569.034	1.71954	1.48639	Overexpression leads to PEL (Pseudo-Etiolation in Light) phenotype.
AT3G55330	3229.37	3806.58	3513.97	1.17874	1.08813	PsbP-like protein 1;(source:Araport11)
AT3G55400	1296.59	1433.46	1372.44	1.10556	1.0585	methionyl-tRNA synthetase / methionine-tRNA ligase / MetRS (cpMetRS);(source:Araport11)
AT3G55440	7804.28	9072.49	9282.19	1.1625	1.18937	Encodes triosephosphate isomerase.
AT3G55480	708.459	810.177	824.821	1.14358	1.16425	Encodes PAT2, a putative beta-subunit of adaptor protein complex 3 (AP-3) that can partially complement the corresponding yeast mutant. Mediates the biogenesis and function of lytic vacuoles.
AT3G55610	5048.99	5510.17	5988.94	1.09134	1.18616	encodes delta 1-pyrroline-5-carboxylate synthetase B. Gene expression is induced by dehydration, high salt and ABA. Knock-out mutations in P5CS2 are embryo-lethal. P5CS2 appears to be present in different cells and/or different subcellular locations from P5CS1 in a tissue-dependent manner. Mutants are defective in pollen development.
AT3G55630	3100.43	3633.67	3304	1.17199	1.06566	Encodes one of the three folylpolyglutamate synthetase isoforms (FPGSs): FPGS1 (At5g05980, plastidic), FPGS2 (At3g10160, mitochondrial) and FPGS3 (At3g55630, cytosolic).
AT3G55740	400.607	468.464	388.777	1.16939	0.97047	Encodes a proline transporter with affinity for gly betaine, proline, and GABA. Protein is expressed most highly in the roots.
AT3G55800	35237.1	40385.5	41468.8	1.14611	1.17685	Encodes the chloroplast enzyme sedoheptulose-1,7-bisphosphatase (SBPase), involved in the carbon reduction of the Calvin cycle. Increase in SBPase activity in transgenic lines accumulate up to 50% more sucrose and starch than wild-type. The mRNA is cell-to-cell mobile.
AT3G55900		3.47574	2.01571	#DIV/0!	#DIV/0!	F-box family protein;(source:Araport11)
AT3G55940	19.1453	40.1682	38.6087	2.09807	2.01661	Phosphoinositide-specific phospholipase C family protein;(source:Araport11)
AT3G55970	70.2538	148.387	96.2904	2.11215	1.37061	One of 4 paralogs encoding a 2-oxoglutarate/Fe(II)-dependent oxygenases that hydroxylates JA to 12-OH-JA.
AT3G55980	794.444	1846.69	9383.29	2.32451	11.8111	salt-inducible zinc finger 1;(source:Araport11)
AT3G56000	131.655	173.003	156.089	1.31406	1.18559	encodes a gene similar to cellulose synthase
AT3G56040	2894.9	3534.09	3372.48	1.2208	1.16497	UDP-glucose pyrophosphorylase 3;(source:Araport11)
AT3G56050	4604.14	5204.88	5196.23	1.13048	1.1286	Protein kinase family protein;(source:Araport11)
AT3G56060	1092.33	1312.26	1295.94	1.20135	1.1864	Glucose-methanol-choline (GMC) oxidoreductase family protein;(source:Araport11)
AT3G56080	1095.17	1310.02	1087.07	1.19618	0.992606	S-adenosyl-L-methionine-dependent methyltransferases superfamily protein;(source:Araport11)
AT3G56090	350.994	404.842	422.04	1.15341	1.20241	Encodes FERRITIN 3, AtFER3. Ferritins are a class of 24-mer multi-meric proteins found in all kingdoms of life. Function as the main iron store in mammals. Evidence suggests that Arabidopsis ferritins are essential to protect cells against oxidative damage, but they do not constitute the major iron pool.
AT3G56160	1838.46	2390.93	2262.59	1.30051	1.2307	Sodium Bile acid symporter family;(source:Araport11)
AT3G56200	782.323	883.211	791.506	1.12896	1.01174	Encodes a putative amino acid transporter. The mRNA is cell-to-cell mobile.
AT3G56360	7076.84	9160.31	8634.05	1.29441	1.22004	hypothetical protein;(source:Araport11)
AT3G56650	1094.61	1235.74	1187.29	1.12892	1.08466	thylakoid lumenal protein (Mog1/PsbP/DUF1795-like photosystem II reaction center PsbP family protein);(source:Araport11)
AT3G56680	1030.81	1137.1	1138.66	1.10311	1.10462	Single-stranded nucleic acid binding R3H protein;(source:Araport11)
AT3G56880	327.031	488.458	1591.58	1.49362	4.86675	VQ motif-containing protein;(source:Araport11)
AT3G56910	1769.41	1992.84	1861.3	1.12627	1.05193	Encodes PSRP5 (PLASTID-SPECIFIC 50S RIBOSOMAL PROTEIN 5). Functions in plastid translation.
AT3G56940	47087.3	56067.8	55307.5	1.19072	1.17457	Encodes a putative ZIP protein with varying mRNA accumulation in leaves, stems and roots. Has a consensus carboxylate-bridged di-iron binding site. The mRNA is cell-to-cell mobile.
AT3G56970	1902.92	2607.52	2282.12	1.37027	1.19927	Encodes a member of the basic helix-loop-helix transcription factor family protein.
AT3G56980	1619.17	2137.42	2184.67	1.32007	1.34925	Encodes a member of the basic helix-loop-helix transcription factor protein.
AT3G57040	1411.53	1752.7	1082.17	1.2417	0.766668	response regulator ARR9, A two-component response regulator-like protein with a receiver domain with a conserved aspartate residue and a possible phosphorylation site and at the N-terminal half. Appears to interact with histidine kinase like genes ATHP3 and ATHP2
AT3G57050	1834.48	2049.23	1983.68	1.11706	1.08133	Encodes second enzyme in the methionine biosynthetic pathway
AT3G57070	979.56	1313.17	1495.39	1.34057	1.52659	Glutaredoxin family protein;(source:Araport11)
AT3G57180	721.418	828.278	783.748	1.14812	1.0864	Encodes a chloroplast localized protein YL1/BPG2. Involved in seedling shoot response to salt stress through ABI4.
AT3G57400	2108.61	2488.25	2053.81	1.18005	0.974014	transmembrane protein;(source:Araport11)
AT3G57450	145.846	201.28	972.666	1.38009	6.66915	hypothetical protein;(source:Araport11)
AT3G57470	1423.4	1736.07	1470.02	1.21967	1.03275	Insulinase (Peptidase family M16) family protein;(source:Araport11)
AT3G58140	2128.94	2325.31	2352.51	1.09224	1.10502	phenylalanyl-tRNA synthetase class IIc family protein;(source:Araport11)
AT3G58610	6298.14	6734.89	6893.66	1.06935	1.09455	ketol-acid reductoisomerase;(source:Araport11)
AT3G58820	98.5397	135.817	108.851	1.3783	1.10464	F-box/RNI-like superfamily protein;(source:Araport11)
AT3G58990	1165.02	1418.92	1109.51	1.21794	0.952352	isopropylmalate isomerase 1;(source:Araport11)
AT3G59060	4404.14	5078.47	4740.3	1.15312	1.07633	Encodes a novel Myc-related bHLH transcription factor, which physically associated with APRR1/TOC1 and is a member of PIF3 transcription factor family. Involved in shade avoidance. Functions as negative regulator of PhyB. Protein levels are modulated by phytochrome B.
AT3G59110	345.43	442.722	386.638	1.28165	1.11929	Protein kinase superfamily protein;(source:Araport11)
AT3G59300	839.991	963.844	921.409	1.14745	1.09693	Pentatricopeptide repeat (PPR) superfamily protein;(source:Araport11)
AT3G59320	162.836	199.581	175.145	1.22565	1.07559	solute carrier family 35 protein (DUF914);(source:Araport11)
AT3G59750	21.999	36.8584	44.7204	1.67546	2.03284	Concanavalin A-like lectin protein kinase family protein;(source:Araport11)
AT3G59760	457.526	529.452	556.145	1.15721	1.21555	Arabidopsis thaliana O-acetylserine (thiol) lyase (OAS-TL) isoform oasC. Required for pollen tube growth and/or fertilization.
AT3G59780	7639.07	9469.7	8916.41	1.23964	1.16721	Rhodanese/Cell cycle control phosphatase superfamily protein;(source:Araport11)
AT3G59970	4680.23	5906.04	5835.05	1.26191	1.24674	methylenetetrahydrofolate reductase MTHFR1 mRNA, complete
AT3G60030	2503.2	2891.13	2681.69	1.15497	1.0713	squamosa promoter-binding protein-like 12;(source:Araport11)
AT3G60140	27.4485	85.8862	18.3112	3.12899	0.667112	Encodes a protein similar to beta-glucosidase and is a member of glycoside hydrolase family 1. Expression is induced after 24 hours of dark treatment, in senescing leaves and treatment with exogenous photosynthesis inhibitor. Induction of gene expression was suppressed in excised leaves supplied with sugar. The authors suggest that the gene's expression pattern is responding to the level of sugar…
AT3G60320	1440.52	1623.76	1473.44	1.12721	1.02285	bZIP domain class transcription factor (DUF630 and DUF632);(source:Araport11)
AT3G60340	902.971	1040.5	926.416	1.15231	1.02596	alpha/beta-Hydrolases superfamily protein;(source:Araport11)
AT3G60370	408.191	479.97	464.952	1.17585	1.13906	Encodes an immunophilin, FKBP20-2, that belongs to the FK-506 binding protein (FKBP) subfamily functioning as peptidyl-prolyl isomerases (PPIases) in protein folding. FKBP20-2 has a unique pair of cysteines at the C terminus and was found to be reduced by thioredoxin (Trx) (itself reduced by NADPH by means of NADP-Trx reductase). The FKBP20-2 protein, which contains only two of the five amino aci…
AT3G60380	338.235	453.072	421.953	1.33952	1.24752	cotton fiber protein;(source:Araport11)
AT3G60390	142.296	192.668	112.383	1.35399	0.789785	Encodes homeobox protein HAT3.
AT3G60750	42508.2	49574.9	49899.5	1.16624	1.17388	Transketolase;(source:Araport11)
AT3G60810	379.38	432.313	426.501	1.13952	1.12421	DUF1499 family protein;(source:Araport11)
AT3G60840	19.0516	31.7246	30.4192	1.6652	1.59668	Encodes MAP65-4, a non-motor microtubule associated protein (MAP) that belongs to the evolutionarily conserved MAP65 family. MAP65-4 specifically associates with the forming mitotic spindle during prophase and with the kinetochore fibers from prometaphase to the end of anaphase. MAP65-4 cross-links microtubules and promotes microtubule bundle elongation.
AT3G61050	1609.68	1769.59	1710.68	1.09934	1.06275	Encodes a novel transcriptional regulator, a calcium-dependent lipid-binding protein containing a C2 domain, that binds specifically to the promoter of THAS1 (thalianol synthase 1). It can bind ceramide and is involved in drought and salt tolerance.
AT3G61060	262.795	345.956	279.573	1.31645	1.06384	phloem protein 2-A13;(source:Araport11)
AT3G61080	1252.44	1589.13	1452.91	1.26883	1.16007	Protein kinase superfamily protein;(source:Araport11)
AT3G61130	1490.74	1948.24	1825.31	1.30689	1.22443	Encodes a protein with putative galacturonosyltransferase activity. The mRNA is cell-to-cell mobile.
AT3G61180	755.844	868.511	842.872	1.14906	1.11514	RING/U-box superfamily protein;(source:Araport11)
AT3G61420	1496.26	1656.26	1526.89	1.10693	1.02047	BSD domain (BTF2-like transcription factors, Synapse-associated proteins and DOS2-like proteins);(source:Araport11)
AT3G61430	15972.8	17887.7	17434.3	1.11989	1.0915	a member of the plasma membrane intrinsic protein subfamily PIP1. localizes to the plasma membrane and exhibits water transport activity in Xenopus oocyte. expressed ubiquitously and protein level decreases slightly during leaf development. The mRNA is cell-to-cell mobile.
AT3G61460	497.327	562.333	546.397	1.13071	1.09867	Encodes a novel ring finger protein and forms an N-terminal hydrophobic domain and a C-terminal RING-H2 signature. Expression is down regulated by brassinolide.
AT3G61470	62094.5	81792.2	81472.8	1.31722	1.31208	Encodes a component of the light harvesting antenna complex of photosystem I. The mRNA is cell-to-cell mobile.
AT3G61580	2612.13	3319.07	3063.45	1.27064	1.17278	Fatty acid/sphingolipid desaturase;(source:Araport11)
AT3G61750	151.343	183.938	159.829	1.21537	1.05607	Cytochrome b561/ferric reductase transmembrane with DOMON related domain-containing protein;(source:Araport11)
AT3G61820	214.382	261.547	275.302	1.22	1.28416	Eukaryotic aspartyl protease family protein;(source:Araport11)
AT3G61880	298.137	389.186	337.416	1.30539	1.13175	Encodes a cytochrome p450 monooxygenase. Overexpression of this gene allows fruit growth independently of fertilization. The gene is normally expressed only in floral organs(during the Arabidopsis stage 14 flower) and in the funiculus at anthesis.
AT3G62010	2112.65	2529.37	2220.35	1.19725	1.05098	metal ion-binding protein;(source:Araport11)
AT3G62030	7445.84	9690.02	9666.56	1.3014	1.29825	nuclear-encoded chloroplast stromal cyclophilin CYP20-3 (also known as ROC4). Protein is tyrosine-phosphorylated and its phosphorylation state is modulated in response to ABA in Arabidopsis thaliana seeds.
AT3G62070	230.56	448.087	277.868	1.94347	1.20519	hypothetical protein;(source:Araport11)
AT3G62390	151.784	234.004	204.349	1.54169	1.34632	Encodes a member of the TBL (TRICHOME BIREFRINGENCE-LIKE) gene family containing a plant-specific DUF231 (domain of unknown function) domain. TBL gene family has 46 members, two of which (TBR/AT5G06700 and TBL3/AT5G01360) have been shown to be involved in the synthesis and deposition of secondary wall cellulose, presumably by influencing the esterification state of pectic polymers. A nomenclature…
AT3G62530	3717.66	4141.54	4075.68	1.11402	1.0963	ARM repeat superfamily protein;(source:Araport11)
AT3G62550	287.554	344.744	292.975	1.19888	1.01885	Adenine nucleotide alpha hydrolases-like superfamily protein;(source:Araport11)
AT3G62630	103.601	149.412	86.5541	1.44218	0.835453	stress response NST1-like protein (DUF1645);(source:Araport11)
AT3G62700	5208.07	6430.6	5633.63	1.23474	1.08171	member of MRP subfamily
AT3G62750	1676.4	2577.36	1959.27	1.53744	1.16874	Encodes a putative beta glucosidase, expressed in the peroxisome.
AT3G62860	187.043	227.176	206.251	1.21456	1.10269	alpha/beta-Hydrolases superfamily protein;(source:Araport11)
AT3G62910	1073.07	1361.48	1274.76	1.26877	1.18795	Encodes a plastid-localized ribosome release factor 1 that is essential in chloroplast development. Pale green, albino mutant seedlings arrest early in seedling development.
AT3G62950	96.7466	189.252	113.671	1.95616	1.17494	Thioredoxin superfamily protein;(source:Araport11)
AT3G62980	2202.63	2436.35	2002.89	1.10611	0.909317	Encodes an auxin receptor that mediates auxin-regulated transcription. It contains leucine-rich repeats and an F-box and interacts with ASK1, ASK2 and AtCUL1 to form SCF-TIR1, an SCF ubiquitin ligase complex. Related to yeast Grr1p and human SKP2 proteins, involved in ubiquitin-mediated processes. Required for normal response to auxin and repressed in response to flagellin. As part of the SCF com…
AT3G63000	812.822	905.015	818.242	1.11342	1.00667	NPL4-like protein 1;(source:Araport11)
AT3G63140	9449.4	12167.8	12490.5	1.28768	1.32183	Encodes a protein with ribonuclease activity that is involved in plastid rRNA maturation.
AT3G63190	3330.67	3817.22	3696.15	1.14608	1.10973	The gene encodes a chloroplast ribosome recycling factor homologue. Analysis of mutants revealed its role in the chloroplast development and eary stages of embryo development.
AT3G63210	335.251	451.98	334.005	1.34818	0.996281	encodes a novel zinc-finger protein with a proline-rich N-terminus, identical to senescence-associated protein SAG102
AT3G63410	8221.07	9546.43	10122.5	1.16121	1.23129	Encodes a MPBQ/MSBQ methyltransferase located in the chloroplast inner envelope membrane. Mutant plants lack plastoquinone (PQ), suggesting that the APG1 protein is involved in the methylation step of PQ biosynthesis. The gene product is also involved in tocopherol (vitamin E) biosynthesis.
AT3G63490	7138.78	7993.26	8299.65	1.1197	1.16262	Ribosomal protein L1p/L10e family;(source:Araport11)
AT3G63520	11987.9	12741.7	12315	1.06288	1.02728	Encodes a protein with 9-<i>cis</i>-epoxycarotenoid dioxygenase activity. The enzyme was shown to act on a variety of carotenoid including &#946;-carotene, lutein, zeaxanthin, and all-<i>trans</i>-violaxanthin. When those compounds are used as substrates, the major reaction product detected is a C14 dialdehyde: 4,9-dimethyldodeca-2,4,6,8,10-pentaene-1,12-dial. The enzyme did not cleave as efficie…
AT4G00370	3299.47	3555.62	3476.64	1.07763	1.0537	Encodes an inorganic phosphate transporter (PHT4;4) that can transport ascorbate and is located in the chloroplast envelope membrane. It has been shown to play a role in the xanthophyll cycle during photosynthesis and may be required for tolerance to strong light stress.
AT4G00380	103.799	134.14	122.962	1.2923	1.18461	Belongs to a subgroup of SGS3-like proteins that act redundantly in RNA-directed DNA methylation: AT1G15910 (FDM1), AT4G00380 (FDM2), AT3G12550 (FDM3), AT1G13790 (FDM4), AT1G80790 (FDM5).
AT4G00720	1478.19	1710.73	1603.23	1.15731	1.08459	Encodes ASKtheta, a group III Arabidopsis GSK3/shaggy-like kinase. Functions in the brassinosteroid signalling pathway.
AT4G00755	293.434	396.46	404.591	1.35111	1.37881	F-box family protein;(source:Araport11)
AT4G01026	227.949	287.482	249.692	1.26117	1.09538	Encodes a member of the PYR (pyrabactin resistance )/PYL(PYR1-like)/RCAR (regulatory components of ABA receptor) family proteins with 14 members. PYR/PYL/RCAR family proteins function as abscisic acid sensors. Mediate ABA-dependent regulation of protein phosphatase 2Cs ABI1 and ABI2. PYL/RCAR family proteins function as abscisic acid sensors. Mediate ABA-dependent regulation of ABI1 and ABI2.
AT4G01040	471.669	541.629	529.761	1.14832	1.12316	Glycosyl hydrolase superfamily protein;(source:Araport11)
AT4G01050	13862.1	15235.9	15887.5	1.09911	1.14611	hydroxyproline-rich glycoprotein family protein, contains a rhodanese homology domain. Required for anchoring the FNR flavoenzyme to the thylakoid membranes and sustaining high efficiency photosynthetic linear electron flow. The mRNA is cell-to-cell mobile.
AT4G01080	1821.51	2002.83	1802.09	1.09954	0.989336	Encodes a member of the TBL (TRICHOME BIREFRINGENCE-LIKE) gene family containing a plant-specific DUF231 (domain of unknown function) domain. TBL gene family has 46 members, two of which (TBR/AT5G06700 and TBL3/AT5G01360) have been shown to be involved in the synthesis and deposition of secondary wall cellulose, presumably by influencing the esterification state of pectic polymers. A nomenclature…
AT4G01100	2572.72	2715.32	2870.42	1.05543	1.11571	adenine nucleotide transporter 1;(source:Araport11)
AT4G01150	17250.3	20774.4	21286.2	1.20429	1.23396	CURVATURE THYLAKOID 1A-like protein;(source:Araport11)
AT4G01310	4593.32	5641.7	5524.23	1.22824	1.20267	Ribosomal L5P family protein;(source:Araport11)
AT4G01330	725.856	827.554	908.999	1.14011	1.25231	Protein kinase superfamily protein;(source:Araport11)
AT4G01460	271.436	325.903	260.369	1.20066	0.959227	basic helix-loop-helix (bHLH) DNA-binding superfamily protein;(source:Araport11)
AT4G01550	209.163	247.318	215.046	1.18242	1.02813	Encodes a plasma-membrane bound NAC transcription factor, whose controlled proteolytic activation allows it to enter the nucleus.
AT4G01690	2750.53	3048.07	3132.89	1.10817	1.13901	Encodes protoporphyrinogen oxidase (PPOX).
AT4G01710	108.556	138.094	121.839	1.2721	1.12236	belongs to the DIS(distorted) gene family. Encodes a actin polymerization factor. Involved in cell expansion of trichome.
AT4G01883	1157.37	1378.18	1357.8	1.19079	1.17318	Polyketide cyclase / dehydrase and lipid transport protein;(source:Araport11)
AT4G01900	385.994	468.112	438.424	1.21274	1.13583	encodes a PII protein that may function as part of a signal transduction network involved in perceiving the status of carbon and organic nitrogen. Forms a protein complex with N-acetylglutamate kinase and regulates the kinase activity by relieving the feedback inhibition of the kinase by arginine. Regulates acetyl-CoA carboxylase activity.
AT4G02120	1685	1851.54	1777.32	1.09884	1.05479	CTP synthase family protein;(source:Araport11)
AT4G02260	2440.68	2902.93	2728.71	1.1894	1.11802	Displays guanosine-3',5'-bis(diphosphate) 3'-diphosphatase activity but not guanosine-3',5'-bis(diphosphate) 3'-diphosphate synthase activity.
AT4G02410	1096.13	1212.13	1826.78	1.10582	1.66657	Concanavalin A-like lectin protein kinase family protein;(source:Araport11)
AT4G02500	1141.01	1352.03	1301.5	1.18495	1.14065	Encodes a protein with xylosyltransferase activity, which is specific for UDP-xylose as donor substrate and for oligosaccharides with a degree of polymerization >4. Although the enzyme utilizes either cellopentaose or cellohexaose, its activity is four-fold higher with cellohexaose as an acceptor compared to cellopentaose. The enzyme is able to add several xylosyl residues to the acceptor forming…
AT4G02530	4043.71	4923.5	4746.59	1.21757	1.17382	MPH2 is a green lineage-specific thylakoid lumen protein required for photosynthetic acclimation of PSII to stressful light conditions (PMID:28874535).
AT4G02560	606.762	674.723	612.561	1.11201	1.00956	Encodes a nuclear localized protein with similarity to transcriptional regulators. Recessive mutants are late flowering. Expression of LFY is reduced in LD mutants. LD has been reported to exhibit prion like behavior in yeast but it remains to be determined if such activity exists during normal plant development.
AT4G02630	878.927	1008.49	969.69	1.14741	1.10327	Protein kinase superfamily protein;(source:Araport11)
AT4G02725	1003.25	1119.6	1085.51	1.11597	1.08199	spindle pole body-associated protein;(source:Araport11)
AT4G02770	40715	44777.1	45891	1.09977	1.12713	Encodes a protein predicted by sequence similarity with spinach PsaD to be photosystem I reaction center subunit II (PsaD1)
AT4G02790	1104.07	1286.65	1185.33	1.16538	1.07361	GTP-binding family protein;(source:Araport11)
AT4G02850	59.8593	155.364	114.527	2.59549	1.91327	DAAR1 encodes a PLP-independent racemase that catalyzes the conversion from L-Ile to D-allo-Ile.
AT4G02890	8316.42	10699.6	10650.8	1.28657	1.28069	Polyubiquitin gene containing 4 ubiquitin repeats.
AT4G02900	218.194	275.962	221.804	1.26475	1.01654	ERD (early-responsive to dehydration stress) family protein;(source:Araport11)
AT4G02920	10765.5	13052.9	14420.1	1.21248	1.33947	hypothetical protein;(source:Araport11)
AT4G03070	280.255	367.059	343.115	1.30973	1.2243	Encodes a possible 2-oxoglutarate-dependent dioxygenase that is involved in glucosinolate biosynthesis. The gene is expressed in all ecotypes examined but the enzymatic activity has not been determined experimentally. In Col, there is one copy of this gene (aka AOP1.1) but Ler contains two copies, AOP1.1 and a tightly linked AOP1.2.
AT4G03100	26.8875	45.4379	27.7387	1.68993	1.03166	Rho GTPase activating protein with PAK-box/P21-Rho-binding domain-containing protein;(source:Araport11)
AT4G03110	886.853	1000.75	967.233	1.12842	1.09063	Encodes a putative RNA-binding protein that is located in the cytoplasm and is involved in the hypersensitive response and positively regulates salicylic acid-mediated immunity.
AT4G03230	296.5	354.332	286.842	1.19505	0.967424	G-type lectin S-receptor-like Serine/Threonine-kinase;(source:Araport11)
AT4G03280	24764.8	28770	28666.4	1.16173	1.15755	Encodes the Rieske FeS center of cytochrome b6f complex. Gene is expressed in shoot but not in root. Mutant has reduced electron transport at saturating light intensities and Q-cycle activity is hypersensitive to acidification of the thylakoid lumen. The mRNA is cell-to-cell mobile.
AT4G03400	489.813	557.834	331.397	1.13887	0.676578	Encodes a GH3-related gene involved in red light-specific hypocotyl elongation. Analysis of sense and antisense transgenic plants suggests that DFL2 is located downstream of red light signal transduction and determines the degree of hypocotyl elongation.
AT4G03415	1235.97	1483.16	1332.12	1.2	1.0778	Encodes a myristoylated 2C-type protein phosphatase that interacts with AGB1 and is localized to the plasma membrane.
AT4G03420	841.721	1051.09	1191.55	1.24874	1.41561	hypothetical protein (DUF789);(source:Araport11)
AT4G03500	152.789	188.393	174.681	1.23303	1.14328	Ankyrin repeat family protein;(source:Araport11)
AT4G03510	53.4961	75.8356	45.9785	1.41759	0.859475	RMA1 encodes a novel 28 kDa protein with a RING finger motif and a C-terminal membrane-anchoring domain that is involved in the secretory pathway. Has E3 ubiquitin ligase activity.
AT4G03520	5117.73	5561.49	5655.2	1.08671	1.10502	Encodes a redox activated co-chaperone, chloroplast localized thioredoxin, similar to prokaryotic types.
AT4G03560	3449.34	4227.1	4088.34	1.22548	1.18525	Encodes a depolarization-activated Ca(2+) channel. Anti-sense experiments with this gene as well as Sucrose-H(+) symporters and complementation of yeast sucrose uptake mutant cch1 suggest that this protein mediates a voltage-activated Ca(2+ )influx. Mutants lack detectable SV channel activity suggesting TPC1 is essential component of the SV channel. Patch clamp analysis of loss of function mutati…
AT4G04020	11805.8	16478	23921.6	1.39575	2.02625	Fibrillin precursor protein. The fibrillin preprotein, but not the mature protein interacts with ABI2. Regulated by abscisic acid response regulators. Involved in abscisic acid-mediated photoprotection. The mRNA is cell-to-cell mobile.
AT4G04040	3061.66	3459.79	3552.55	1.13004	1.16033	Phosphofructokinase family protein;(source:Araport11)
AT4G04330	55.673	79.3642	76.3622	1.42554	1.37162	Encodes a chloroplast thylakoid localized RbcX protein that acts as a chaperone in the folding of Rubisco.
AT4G04340	2174.89	2645.63	2416.05	1.21644	1.11088	Encodes a plasma membrane localized hyperosmolality gated calcium channel that is expressed in guard cells and roots.
AT4G04350	1707.14	1882.32	1654.16	1.10261	0.968968	tRNA synthetase class I (I, L, M and V) family protein;(source:Araport11)
AT4G04610	2201.13	2666.71	2088.83	1.21152	0.948983	Encodes a protein disulfide isomerase-like (PDIL) protein, a member of a multigene family within the thioredoxin (TRX) superfamily. This protein also belongs to the adenosine 5'-phosphosulfate reductase-like (APRL) group. The mRNA is cell-to-cell mobile.
AT4G04630	262.606	359.905	308.704	1.37051	1.17554	senescence regulator (Protein of unknown function, DUF584);(source:Araport11)
AT4G04640	30476.7	37038.1	35234.2	1.21529	1.1561	One of two genes (with ATPC2) encoding the gamma subunit of Arabidopsis chloroplast ATP synthase.
AT4G04840	1599.39	2108.99	1765.58	1.31862	1.10391	methionine sulfoxide reductase B6;(source:Araport11)
AT4G05040	470.631	566.053	513.34	1.20275	1.09075	ankyrin repeat family protein;(source:Araport11)
AT4G05070	946.209	1590.43	1737.9	1.68085	1.8367	Wound-responsive family protein;(source:Araport11)
AT4G05090	803.045	1095.56	1005.6	1.36425	1.25223	Inositol monophosphatase family protein;(source:Araport11)
AT4G05150	892.842	1230.65	1093.1	1.37835	1.2243	Octicosapeptide/Phox/Bem1p family protein;(source:Araport11)
AT4G05180	37785.6	48520.7	46562.9	1.28411	1.23229	Encodes the PsbQ subunit of the oxygen evolving complex of photosystem II.
AT4G05320	46128.9	54685.9	57414.1	1.1855	1.24464	One of five polyubiquitin genes in A. thaliana. These genes encode the highly conserved 76-amino acid protein ubiquitin that is covalently attached to substrate proteins targeting most for degradation. Polyubiquitin genes are characterized by the presence of tandem repeats of the 228 bp that encode a ubiquitin monomer. Induced by salicylic acid. Independent of NPR1 for their induction by salicyli…
AT4G06534	86.4852	168.01	156.914	1.94265	1.81434	transmembrane protein;(source:Araport11)
AT4G06536	43.9771	101.041	85.8115	2.29759	1.95128	SPla/RYanodine receptor (SPRY) domain-containing protein;(source:Araport11)
AT4G08700	317.19	387.126	313.651	1.22049	0.988843	Member of a family of proteins related to PUP1, a purine transporter. May be involved in the transport of purine and purine derivatives such as cytokinins, across the plasma membrane.
AT4G08920	5828.97	6927.43	6123.62	1.18845	1.05055	Encodes CRY1, a flavin-type blue-light photoreceptor with ATP binding and autophosphorylation activity. Functions in perception of blue / green ratio of light. The photoreceptor may be involved in electron transport. Mutant phenotype displays a blue light-dependent inhibition of hypocotyl elongation. Photoreceptor activity requires light-induced homodimerisation of the N-terminal CNT1 domains of …
AT4G09010	3946.73	5518.22	5351.25	1.39817	1.35587	Encodes a thylakoid lumen protein that was initially believed to act as a microsomal ascorbate peroxidase APX4 but to date, no evidence of enzymatic activity has been found.
AT4G09040	1817.97	2022.45	1840.75	1.11248	1.01253	RNA-binding (RRM/RBD/RNP motifs) family protein;(source:Araport11)
AT4G09150	1802.71	2036.68	4726.74	1.12979	2.62202	T-complex protein 11;(source:Araport11)
AT4G09405	0.587634	6.06364	4.73855	10.3187	8.06378	None;(source:Araport11)
AT4G09500	59.6509	83.5727	52.7961	1.40103	0.885084	UDP-Glycosyltransferase superfamily protein;(source:Araport11)
AT4G09510	143.155	212.128	191.396	1.48181	1.33698	CINV2 appears to function as a neutral invertase based on the phenotype of a cinv1(AT1G35580)/cinv2 double mutant. It is predicted to be a cytosolic enzyme. CINV1, CINV2, and possibly other cytosolic invertases may play an important role in supplying carbon from sucrose to non-photosynthetic tissues.
AT4G09650	21964.1	25846.8	24844.3	1.17677	1.13113	Encodes the chloroplast ATPase delta-subunit. The mRNA is cell-to-cell mobile.
AT4G09760	2476.73	3278.18	2539.25	1.32359	1.02524	encodes a choline synthase whose gene expression is induced by high salt and mannitol.
AT4G09900	788.768	997.206	953.286	1.26426	1.20858	Encodes a protein predicted to act as a carboxylesterase. It has similarity to the SABP2 methyl salicylate esterase from tobacco. This protein does not act on methyl IAA, methyl JA, MeSA, MeGA4, or MEGA9 in vitro.
AT4G10060	4871.16	5380.52	4914.64	1.10457	1.00893	Beta-glucosidase, GBA2 type family protein;(source:Araport11)
AT4G10150	166.969	216.554	191.499	1.29697	1.14691	RING/U-box superfamily protein;(source:Araport11)
AT4G10180	1229.93	1357.23	1207.1	1.1035	0.981438	Encodes a nuclear-localized protein that acts as a repressor of photomorphogenesis and may be involved in chromatin remodeling. The mRNA is cell-to-cell mobile.
AT4G10310	76.7452	124.37	133.431	1.62056	1.73863	encodes a sodium transporter (HKT1) expressed in xylem parenchyma cells. Mutants over-accumulate sodium in shoot tissue and have increased sodium in the xylem sap and reduced sodium in phloem sap and roots.
AT4G10340	110849	149188	138947	1.34587	1.25348	photosystem II encoding the light-harvesting chlorophyll a/b binding protein CP26 of the antenna system of the photosynthetic apparatus The mRNA is cell-to-cell mobile.
AT4G10770	2940.1	3643.12	2987.86	1.23912	1.01624	oligopeptide transporter
AT4G10860	14.4257	32.9571	14.2802	2.28461	0.989914	hypothetical protein;(source:Araport11)
AT4G11010	1531.85	1825.3	1948.39	1.19157	1.27192	nucleoside diphosphate kinase 3 (ndpk3), located to the inter-membrane space in mitochondria
AT4G11100	636.951	717.031	681.391	1.12572	1.06977	gelsolin protein;(source:Araport11)
AT4G11110	1275.15	1416.36	1202.45	1.11073	0.942981	Encodes a member of the SPA (suppressor of phyA-105) protein family (SPA1-SPA4). SPA proteins contain an N-terminal serine/threonine kinase-like motif followed by a coiled-coil structure and a C-terminal WD-repeat domain. SPA proteins function redundantly in suppressing photomorphogenesis in dark- and light-grown seedlings. SPA2 primarily regulates seedling development in darkness and has little …
AT4G11211	435.311	511.88	496.558	1.1759	1.1407	hypothetical protein;(source:Araport11)
AT4G11280	332.42	956.222	4841.93	2.87655	14.5657	encodes a a member of the 1-aminocyclopropane-1-carboxylate (ACC) synthase (S-adenosyl-L-methionine methylthioadenosine-lyase, EC 4.4.1.14) gene family The mRNA is cell-to-cell mobile.
AT4G11320	16.1574	33.7376	16.2664	2.08806	1.00675	Papain family cysteine protease;(source:Araport11)
AT4G11330	756.923	891.693	930.098	1.17805	1.22879	MAP kinase
AT4G11570	7045.03	7754.02	7478.78	1.10064	1.06157	Encodes plastid localized protein involved in riboflavin biosynthesis. It dephosphorylates 5-amino-6-ribitylamino- 2,4(1H,3H) pyrimidinedione 5&#8242;-phosphate (ARPP) .
AT4G11660	349.173	458.076	2353.9	1.31189	6.74137	member of Heat Stress Transcription Factor (Hsf) family
AT4G11820	527.2	592.801	532.038	1.12443	1.00918	Encodes a protein with hydroxymethylglutaryl-CoA synthase activity which was characterized by phenotypical complementation of the S. cerevisiae mutant.
AT4G11860	793.633	870.558	917.579	1.09693	1.15618	FAM63A-like protein (DUF544);(source:Araport11)
AT4G11980	250.922	295.059	293.882	1.1759	1.17121	nudix hydrolase homolog 14;(source:Araport11)
AT4G12030	1163.57	1447.72	1226.49	1.2442	1.05407	Required for the biosynthesis of methionine-derived glucosinolates. Involved in the transport of 2-keto acids between chloroplasts and the cytosol.
AT4G12320	2806.82	3288.59	2886.04	1.17164	1.02822	member of CYP706A
AT4G12400	460.833	1186.21	15707.2	2.57405	34.0844	Encodes one of the 36 carboxylate clamp (CC)-tetratricopeptide repeat (TPR) proteins (Prasad 2010, Pubmed ID: 20856808) with potential to interact with Hsp90/Hsp70 as co-chaperones.
AT4G12460	963.899	1239.43	1138.95	1.28585	1.1816	OSBP(oxysterol binding protein)-related protein 2B;(source:Araport11)
AT4G12490	2.91617	17.9021	28.5032	6.13892	9.77418	Encodes a member of the AZI family of lipid transfer proteins. Contains a PRR domain that appears to be required for localization to the chloroplast.
AT4G12800	72450.8	84129.1	91970.5	1.16119	1.26942	Encodes subunit L of photosystem I reaction center.
AT4G12830	2017.38	2347.04	2074.85	1.16341	1.02849	alpha/beta-Hydrolases superfamily protein;(source:Araport11)
AT4G12880	659.087	880.091	914.593	1.33532	1.38767	early nodulin-like protein 19;(source:Araport11)
AT4G12900	21.4703	44.786	31.7132	2.08595	1.47707	Gamma interferon responsive lysosomal thiol (GILT) reductase family protein;(source:Araport11)
AT4G12980	3578.31	3924.23	3437.08	1.09667	0.960532	Auxin-responsive family protein;(source:Araport11)
AT4G13150	748.288	846.873	765.385	1.13175	1.02285	transmembrane protein;(source:Araport11)
AT4G13200	1160.32	1296.57	1190.93	1.11742	1.02638	hypothetical protein;(source:Araport11)
AT4G13395	11.0735	51.5693	330.871	4.65698	29.8794	ROTUNDIFOLIA like 12;(source:Araport11)
AT4G13410	4.65707	20.9781	33.8278	4.50456	7.26374	encodes a gene similar to cellulose synthase
AT4G13430	5234.23	6417.08	6103.16	1.22598	1.16601	Encodes a methylthioalkylmalate isomerase involved in glucosinolate biosynthesis.
AT4G13460	1613.69	1734.4	1790.29	1.0748	1.10944	Encodes a SU(VAR)3-9 homolog, a SET domain protein. Known SET domain proteins are involved in epigenetic control of gene expression and act as histone methyltransferases. There are 10 SUVH genes in Arabidopsis and members of this subfamily of the SET proteins have an additional conserved SRA domain. A plant line expressing an RNAi construct directed against this gene has reduced agrobacterium-med…
AT4G13493	189.256	311.343	219.056	1.64509	1.15746	Encodes a microRNA of unknown function. MicroRNAs are regulatory RNAs with a mature length of ~21-nucleotides that are processed from hairpin precursors by Dicer-like enzymes. MicroRNAs can negatively regulate gene expression by attenuating translation or by directing mRNA cleavage. Mature sequence: UAAGAUCCGGACUACAACAAAG
AT4G13495	5940.73	8167.17	6541.39	1.37478	1.10111	other_RNA;(source:Araport11)
AT4G13572	334.909	390.567	427.392	1.16619	1.27614	hypothetical protein;(source:Araport11)
AT4G13575	2455.13	3462.29	2832.82	1.41023	1.15384	hypothetical protein;(source:Araport11)
AT4G13577	106.779	165.287	176.517	1.54793	1.6531	hypothetical protein;(source:Araport11)
AT4G13640	243.161	294.123	294.301	1.20958	1.21032	Homeodomain-like superfamily protein;(source:Araport11)
AT4G13770	9024.83	10464.5	9034.72	1.15952	1.0011	Encodes a cytochrome p450 enzyme that catalyzes the initial conversion of aldoximes to thiohydroximates in the synthesis of glucosinolates not derived from tryptophan. Also has a role in auxin homeostasis.
AT4G13800	377.935	557.39	467.501	1.47483	1.23699	magnesium transporter NIPA (DUF803);(source:Araport11)
AT4G13830	2618.72	3162.27	2871.81	1.20756	1.09665	DnaJ-like protein (J20); nuclear gene
AT4G13990	111.094	155.852	128.58	1.40289	1.1574	Exostosin family protein;(source:Araport11)
AT4G14030	3137.73	3473.76	3274.63	1.10709	1.04363	selenium-binding protein 1;(source:Araport11)
AT4G14040	3818.51	4720.66	4008.6	1.23626	1.04978	selenium-binding protein 2;(source:Araport11)
AT4G14070	1995.38	2369.11	2249.57	1.1873	1.12739	Plastidic acyl activating enzyme involved in the elongation of exogenous medium-chain fatty acids to 16- and 18-carbon fatty acids.
AT4G14210	4993.55	6237.55	5636.9	1.24912	1.12884	Encodes phytoene desaturase (phytoene dehydrogenase), an enzyme that catalyzes the desaturation of phytoene to zeta-carotene during carotenoid biosynthesis. Processed protein is localized to the plastid.
AT4G14230	192.954	282.686	213.591	1.46504	1.10695	CBS domain protein with a domain protein (DUF21);(source:Araport11)
AT4G14270	201.962	418.952	480.912	2.07441	2.3812	Protein containing PAM2 motif which mediates interaction with the PABC domain of polyadenyl binding proteins.
AT4G14300	990.076	1089.13	1180.29	1.10004	1.19212	Belongs to a member of the RNA-binding glycine-rich (RBG) gene superfamily.
AT4G14360	1258.82	1404.45	1293.42	1.11569	1.02749	S-adenosyl-L-methionine-dependent methyltransferases superfamily protein;(source:Araport11)
AT4G14368	8.68601	22.2766	10.1132	2.56465	1.16431	Regulator of chromosome condensation (RCC1) family protein;(source:Araport11)
AT4G14500	497.962	562.897	556.24	1.1304	1.11703	Polyketide cyclase/dehydrase and lipid transport superfamily protein;(source:Araport11)
AT4G14510	717.766	818.83	801.046	1.1408	1.11603	Encodes a CRM domain protein CFM3b. Homolog of CFM3a (AT3G23070). CFM3a is shown to function in the splicing of group IIB introns in chloroplasts.
AT4G14550	421.522	709.016	514.852	1.68204	1.22141	IAA14 is a member of the Aux/IAA protein family. Involved in lateral root development. Gain of function mutation decreases auxin-inducible gene expression. Protein is localized to the nucleus. Expressed in stele and root tip epidermis. Functions as a negative regulator of ARF7/19.
AT4G14560	464.7	834.756	535.195	1.79633	1.1517	auxin (indole-3-acetic acid) induced gene (IAA1) encoding a short-lived nuclear-localized transcriptional regulator protein. The mRNA is cell-to-cell mobile.
AT4G14630	29.0031	59.7249	33.2494	2.05926	1.14641	germin-like protein with N-terminal signal sequence that may target it to the vacuole, plasma membrane and/or outside the cell. The mRNA is cell-to-cell mobile.
AT4G14680	399.456	579.971	463.911	1.4519	1.16135	ATP sulfurylase
AT4G14740	916.605	1241.97	1109.29	1.35496	1.21022	auxin canalization protein (DUF828);(source:Araport11)
AT4G14760	1249.8	1651.62	1464.72	1.32151	1.17197	kinase interacting (KIP1-like) family protein;(source:Araport11)
AT4G14770	75.348	100.33	100.855	1.33155	1.33853	TESMIN/TSO1-like CXC 2;(source:Araport11)
AT4G14870	744.738	914.618	859.057	1.22811	1.1535	Encodes a component of the thylakoid-localized Sec system involved in the translocation of cytoplasmic proteins into plastid. The mRNA is cell-to-cell mobile.
AT4G14880	5399.92	6125.96	6262.66	1.13445	1.15977	Encodes a cytosolic isoform of cytosolic O-acetylserine(thiol)lyase, a key enzyme in cysteine biosynthesis and for the fixation of inorganic sulfide. It catalyzes the formation of cysteine from O-acetylserine and inorganic sulfide. Gene expression is predominant in the root cortex and the xylem parenchyma. Gene expression is induced in leave, stems and roots by high salt and heavy metal stresses,…
AT4G14920	796.814	892.665	857.61	1.12029	1.0763	Acyl-CoA N-acyltransferase with RING/FYVE/PHD-type zinc finger protein;(source:Araport11)
AT4G14960	5950.53	6871.5	6695.93	1.15477	1.12527	Encodes an alpha-tubulin isoform required for right handed helical growth.
AT4G14965	507.839	575.556	522.392	1.13334	1.02866	membrane-associated progesterone binding protein 4;(source:Araport11)
AT4G14990	1470.51	1657.74	1449.64	1.12732	0.985809	Topoisomerase II-associated protein PAT1;(source:Araport11)
AT4G15090	459.728	525.977	444.215	1.14411	0.966257	Encodes a nuclear localized protein involved in far red light response signaling. Loss of function mutants are defective in far red light responses. Interacts with homologous gene FHY3.
AT4G15110	1425.66	1768.91	1638.42	1.24077	1.14924	member of CYP97B
AT4G15150		3.08906	15.6094	#DIV/0!	#DIV/0!	glycine-rich protein;(source:Araport11)
AT4G15410	299.073	346.98	816.721	1.16019	2.73084	serine/threonine protein phosphatase 2A 55 kDa regulatory subunit B prime gamma;(source:Araport11)
AT4G15420	435.241	490.004	2056.29	1.12582	4.72448	Ubiquitin fusion degradation UFD1 family protein;(source:Araport11)
AT4G15450	344.536	410.043	334.722	1.19013	0.971514	Senescence/dehydration-associated protein-like protein;(source:Araport11)
AT4G15510	679.691	783.484	789.564	1.15271	1.16165	A nuclear-encoded thylakoid lumenal protein that is associated with photosystem I (PSI) but is not an integral subunit of PSI. It is an PSI assembly factor that assists the proper folding and integration of PsaB and PsaA into the thylakoid membrane. It is involved in the assembly of PSI reaction center heterodimer core.
AT4G15545	11428.3	12219.5	11170.6	1.06923	0.977452	PH-response transcription factor;(source:Araport11)
AT4G15560	17752.7	20552.6	19824.5	1.15772	1.1167	Encodes a protein with 1-deoxyxylulose 5-phosphate synthase activity involved in the MEP pathway. It is essential for chloroplast development in Arabidopsis
AT4G15910	61.5018	82.3204	69.6926	1.3385	1.13318	encodes a gene whose transcript level in root and leaves increases to progressive drought stress. The transcript level is also affected by changes of endogenous or exogenous abscisic acid level. It appears to be a member of plant-specific gene family that includes late embryo-abundant and zinc- IAA-induced proteins in other plants. The mRNA is cell-to-cell mobile.
AT4G15920	663.39	1046.9	942.987	1.5781	1.42147	Encodes a vacuolar fructose transporter expressed in parenchyma and xylem that controls leaf fructose content. When its expression is reduced, fructose accumulates in leaves.
AT4G15930	526.939	605.092	565.133	1.14832	1.07248	Dynein light chain type 1 family protein;(source:Araport11)
AT4G16000	47.031	75.1522	52.8688	1.59793	1.12413	hypothetical protein;(source:Araport11)
AT4G16008	198.209	321.44	307.87	1.62172	1.55326	hypothetical protein;(source:Araport11)
AT4G16150	1391.17	1506.8	1462.33	1.08312	1.05115	CATMA5 is a transcriptional activator. It acts in the cold response pathway, it can bind to and activate the expression of DREB1 genes.
AT4G16155	990.945	1194.73	1266.19	1.20564	1.27776	dihydrolipoamide dehydrogenase;(source:Araport11)
AT4G16570	112.802	146.819	137.387	1.30156	1.21794	protein arginine methyltransferase 7;(source:Araport11)
AT4G16710	274.025	363.496	330.465	1.32651	1.20597	glycosyltransferase family protein 28;(source:Araport11)
AT4G16770	304.645	386.598	305.504	1.26901	1.00282	2-oxoglutarate (2OG) and Fe(II)-dependent oxygenase superfamily protein;(source:Araport11)
AT4G16780	290.084	351.397	330.863	1.21137	1.14058	Encodes a homeodomain-leucine zipper protein that is rapidly and strongly induced by changes in the ratio of red to far-red light. It is also involved in cell expansion and cell proliferation and in the response to auxin. The mRNA is cell-to-cell mobile.
AT4G16860	1566.31	2072.51	1918.17	1.32318	1.22464	Confers resistance to Peronospora parasitica. RPP4 is coordinately regulated by transcriptional activation and RNA silencing.
AT4G16880	380.628	778.454	568.981	2.04518	1.49485	Leucine-rich repeat (LRR) family protein;(source:Araport11)
AT4G16890	7711.65	8508.08	7793.61	1.10328	1.01063	Encodes a Toll Interleukin1 receptor-nucleotide binding-Leu- rich repeat-type resistance gene (TIR-NB-LRR-type) involved in the salicylic acid-dependent defense response pathway. Mutant plants constitutively express pathogenesis-related (PR) genes and are pathogen resistant. Resistance signaling in snc1 requires EDS1, MOS3 and PAD4.
AT4G16950	2235.01	2754.32	2539.4	1.23235	1.13619	Contains a putative nucleotide binding site and leucine-rich repeats. Similar to the plant resistance genes N and L6, and to the toll and interleukin-1 receptors. Confers resistance to Peronospora parasitica.
AT4G17040	3682.89	4023.68	3909.88	1.09253	1.06163	HON5 (At4g17040) encodes the ClpR4 subunit of the chloroplast-localized Clp protease complex. hon mutations disturb plastid protein homeostasis, thereby activating plastid signaling and inducing stress acclimatization.
AT4G17050	1432.7	1743.77	1538.13	1.21712	1.07359	Encodes a protein with ureidoglycine aminohydrolase activity.
AT4G17250	615.635	790.489	2846.17	1.28402	4.62315	transmembrane protein;(source:Araport11)
AT4G17340	9743.7	12491.3	12061.5	1.28199	1.23787	tonoplast intrinsic protein 2;(source:Araport11)
AT4G17360	493.722	555.412	496.595	1.12495	1.00582	encodes one of the two putative formyltetrahydrofolate deformylase. Located in the mitochondrion. Involved in photorespiratory tetrahydrofolate cycle.
AT4G17370	682.417	758.095	724.763	1.1109	1.06205	Oxidoreductase family protein;(source:Araport11)
AT4G17460	518.968	743.962	499.944	1.43354	0.963344	Encodes a class II HD-ZIP protein that regulates meristematic activity in different tissues, and that it is necessary for the correct formation of the gynoecium.
AT4G17490	9.89365	67.3615	417.692	6.80856	42.2182	Encodes a member of the ERF (ethylene response factor) subfamily B-3 of ERF/AP2 transcription factor family (ATERF-6). The protein contains one AP2 domain. There are 18 members in this subfamily including ATERF-1, ATERF-2, AND ATERF-5. It is involved in the response to reactive oxygen species and light stress.
AT4G17500	86.6276	187.339	363.965	2.16258	4.20149	Encodes a member of the ERF (ethylene response factor) subfamily B-3 of ERF/AP2 transcription factor family (ATERF-1). The protein contains one AP2 domain. There are 18 members in this subfamily including ATERF-1, ATERF-2, AND ATERF-5. The mRNA is cell-to-cell mobile.
AT4G17560	2561.93	3291.48	2927.7	1.28476	1.14277	Ribosomal protein L19 family protein;(source:Araport11)
AT4G17770	1419.64	1648.66	1454.65	1.16132	1.02466	Encodes an enzyme putatively involved in trehalose biosynthesis. The protein has a trehalose synthase (TPS)-like domain that may or may not be active as well as a trehalose phosphatase (TPP)-like domain. Phosphorylated TPS5 extracted from Arabidopsis cells binds directly to 14-3-3 isoforms. The mRNA is cell-to-cell mobile.
AT4G17810	275.825	346.124	272.498	1.25487	0.987937	C2H2 and C2HC zinc fingers superfamily protein;(source:Araport11)
AT4G18060	584.921	652.587	679.431	1.11568	1.16158	SH3 domain-containing protein;(source:Araport11)
AT4G18130	2040.64	2305.36	2221.77	1.12973	1.08876	member of Histidine Kinase
AT4G18230	292.373	343.843	357.397	1.17604	1.2224	UDP-N-acetylglucosamine transferase subunit ALG14-like protein;(source:Araport11)
AT4G18240	1698.8	2135.41	1941.53	1.25701	1.14288	starch synthase 4;(source:Araport11)
AT4G18270	129.646	180.59	150.915	1.39295	1.16405	Encodes protein similar to similar to bacterial translocase I (mra Y). Expressed during flower bud development.
AT4G18280	251.453	412.139	475.993	1.63903	1.89297	glycine-rich cell wall protein-like protein;(source:Araport11)
AT4G18340	33.7539	55.6274	68.9864	1.64803	2.04381	Glycosyl hydrolase superfamily protein;(source:Araport11)
AT4G18370	1115.75	1447.97	1265.22	1.29776	1.13397	Encodes DEG5. Forms a hexamer with DEG8 in the thylakoid lumen. Involved in the cleavage of photodamaged D2 protein of photosystem II (PSII).
AT4G18440	1768.03	2257.47	2150.61	1.27683	1.21639	L-Aspartase-like family protein;(source:Araport11)
AT4G18480	9280.49	11051.5	10674.3	1.19083	1.15018	Encodes the CHLI subunit of magnesium chelatase which is required for chlorophyll biosynthesis. All four cysteine residues of the protein form two disulfide bonds (Cys102-Cys193 and Cys354-Cys396) under oxidized conditions but are fully reduced by reduction. It was suggested that the redox state of CHLI is regulated in vivo by the change of the redox environment in the chloroplasts probably via t…
AT4G18490	59.5341	84.5981	63.6036	1.421	1.06836	hypothetical protein;(source:Araport11)
AT4G18640	53.1222	90.5036	94.744	1.70369	1.78351	Required for root hair elongation during tip growth. The mRNA is cell-to-cell mobile.
AT4G18670	264.056	336.011	309.942	1.2725	1.17377	Leucine-rich repeat (LRR) family protein;(source:Araport11)
AT4G18710	2435.89	2718.99	2605.76	1.11622	1.06974	Encodes BIN2, a member of the ATSK (shaggy-like kinase) family. BIN2 functions in the cross-talk between auxin and brassinosteroid signaling pathways. BIN2 regulates root epidermal cell fate specification by phosphorylating EGL3 and TTG1. BIN2-mediated phosphorylation appears to promote BZR1 export from the nucleus. KIB1 interacts with BIN2 blocking its interaction with substrates and promotes BI…
AT4G18810	3111.81	3373.09	3548.79	1.08397	1.14043	NAD(P)-binding Rossmann-fold superfamily protein;(source:Araport11)
AT4G18930	263.865	331.128	279.923	1.25491	1.06086	RNA ligase/cyclic nucleotide phosphodiesterase family protein;(source:Araport11)
AT4G18950	559.531	638.746	618.676	1.14157	1.1057	Integrin-linked protein kinase family;(source:Araport11)
[truncated: 2,200 more rows]
