# Supplementary material for: Systemic signaling during abiotic stress combination in plants
Source: Proc Natl Acad Sci U S A. 2020 May 29;117(24):13810–20. doi: 10.1073/pnas.2005077117 (PMC7306788; doi:10.1073/pnas.2005077117)
Supplement: Supplementary File [file pnas.2005077117.sd05.xlsx]

## Sheet: 5
Dataset 5. Transcripts significantly upregulated (p < 0.05) in local leaves subjected to heat stress when high light is applied to another local leaf (HS – HL&HS) for 2 and 8 min.
genes	control_counts	2min_counts	8min_counts	Fold change 2 min	Fold change 8 min	Gene_description
AT1G01080	1289.42	1615.46	1692.58	1.25286	1.31266	RNA-binding (RRM/RBD/RNP motifs) family protein;(source:Araport11)
AT1G01190	60.2097	102.54	97.8821	1.70305	1.62569	member of CYP78A
AT1G01230	375.124	434.244	372.793	1.1576	0.993786	ORM1 is an ER localized orosomucoid-like protein involved in sphingolipid homeostasis.
AT1G01240	370.375	584.735	424.407	1.57877	1.14589	transmembrane protein;(source:Araport11)
AT1G01430	1599.19	2173.3	1932.8	1.359	1.20861	Encodes a member of the TBL (TRICHOME BIREFRINGENCE-LIKE) gene family containing a plant-specific DUF231 (domain of unknown function) domain. TBL gene family has 46 members, two of which (TBR/AT5G06700 and TBL3/AT5G01360) have been shown to be involved in the synthesis and deposition of secondary wall cellulose, presumably by influencing the esterification state of pectic polymers. A nomenclature…
AT1G01470	897.935	1019.81	1122.9	1.13573	1.25054	Encodes late-embryogenesis abundant protein whose mRNA levels are induced in response to wounding and light stress. Might be involved in protection against desiccation.
AT1G01540	1785.52	1934.58	1933.04	1.08349	1.08262	Protein kinase superfamily protein;(source:Araport11)
AT1G01620	5270.45	5987.9	6817.87	1.13613	1.2936	a member of the plasma membrane intrinsic protein subfamily PIP1. localizes to the plasma membrane and exhibits water transport activity in Xenopus oocyte. expressed ubiquitously and protein level decreases slightly during leaf development.
AT1G01790	6481.71	7897.57	8268.57	1.21844	1.27568	Encodes a member of the cation/proton antiporters-2 antiporter superfamily, the K efflux antiporter KEA1 that is localized to the chloroplast envelope.
AT1G01860	203.147	246.988	198.067	1.21581	0.974994	dimethyladenosine transferase
AT1G01970	729.99	825.312	793.837	1.13058	1.08746	Tetratricopeptide repeat (TPR)-like superfamily protein;(source:Araport11)
AT1G02130	818.576	958.851	887.445	1.17136	1.08413	Belongs to the Rab1 GTPase subfamily. This small GTP-binding protein is required in ER to Golgi transportation.
AT1G02150	1851.62	2090.43	2126.59	1.12897	1.1485	Tetratricopeptide repeat (TPR)-like superfamily protein;(source:Araport11)
AT1G02205	4685.93	5860.2	6869.56	1.2506	1.466	Expression of the CER1 gene associated with production of stem epicuticular wax and pollen fertility. Biochemical studies showed that cer1 mutants are blocked in the conversion of stem wax C30 aldehydes to C29 alkanes, and they also lack the secondary alcohols and ketones. These suggested the CER1 protein is an aldehyde decarbonylase, but the exact molecular function of this protein remains to be…
AT1G02280	854.798	948.545	1005.3	1.10967	1.17606	Encodes a GTP-binding GTP-ase. Component of the chloroplast protein import machinery. Required for import of POR B into plastids. Toc33 phosphorylation may not play an important role in vivo.
AT1G02300	203.782	263.488	202.413	1.29299	0.993284	Encodes a capase involved in stress induced cell death.
AT1G02340	425.084	594.12	560.67	1.39765	1.31896	Encodes a light-inducible, nuclear bHLH protein involved in phytochrome signaling. Mutants exhibit a long-hypocotyl phenotype only under far-red light but not under red light and are defective in other phytochrome A-related responses. Mutants also show blue light response defects. HFR1 interacts with COP1, co-localizes to the nuclear specks and is ubiquinated by COP1.
AT1G02350	32.5219	62.3066	43.2981	1.91584	1.33135	protoporphyrinogen oxidase-like protein;(source:Araport11)
AT1G02580	2.32854	10.1183	1.39114	4.34534	0.59743	Encodes a putative transcription factor MEDEA (MEA) that negatively regulates seed development in the absence of fertilization. Mutations in this locus result in embryo lethality. MEA is a Polycomb group gene that is imprinted in the endosperm. The maternal allele is expressed and the paternal allele is silent. MEA is controlled by DEMETER (DME), a DNA glycosylase required to activate MEA express…
AT1G02610	101.419	144.974	105.885	1.42946	1.04404	RING/FYVE/PHD zinc finger superfamily protein;(source:Araport11)
AT1G02660	72.7166	122.18	390.667	1.68022	5.37246	alpha/beta-Hydrolases superfamily protein;(source:Araport11)
AT1G02820	6048.35	7163.07	6715.32	1.1843	1.11027	Late embryogenesis abundant 3 (LEA3) family protein;(source:Araport11)
AT1G02950	26.6884	43.7353	41.1575	1.63874	1.54215	Encodes glutathione transferase belonging to the phi class of GSTs. Naming convention according to Wagner et al. (2002).
AT1G03000	711.858	802.491	721.185	1.12732	1.0131	Encodes an apparent ATPase similar to yeast and human protein required for peroxisomal biogenesis. May facilitate recycling of PEX5, the peroxisomal matrix protein receptor, and thereby promote peroxisomal matrix protein import.
AT1G03130	18277.8	22979.2	25409.5	1.25722	1.39018	Encodes a protein predicted by sequence similarity with spinach PsaD to be photosystem I reaction center subunit II (PsaD2)
AT1G03140	728.491	820.008	813.934	1.12563	1.11729	splicing factor Prp18 family protein;(source:Araport11)
AT1G03150	279.769	345.935	310.771	1.2365	1.11081	Acyl-CoA N-acyltransferases (NAT) superfamily protein;(source:Araport11)
AT1G03160	1558.62	1813.82	1682.67	1.16374	1.07959	A new plant-specific member of the dynamin superfamily; defines a new protein class within the dynamin superfamily of membrane remodeling GTPases that regulates organization of the thylakoid network in plants. Targeted to chloroplasts and associated with thylakoid and envelope membranes as punctate structures. Knockout mutants have abnormalities in chloroplast and thylakoid morphology, including …
AT1G03220	378.888	547.317	817.627	1.44453	2.15796	Eukaryotic aspartyl protease family protein;(source:Araport11)
AT1G03230	157.345	202.851	257.173	1.28921	1.63445	Eukaryotic aspartyl protease family protein;(source:Araport11)
AT1G03310	1309.11	1751.75	1477.49	1.33812	1.12862	Encodes a protein with strong similarity to isoamylase (EC:3.2.1.68) however lacks critical residues known to be important for activity. Appears to co localize with ISA1 in the chloroplast isoamylase complex. Mutations in this gene cause the loss of detectable isoamylase activity and the disruption of normal starch structure. It has been postulated that AtISA2 interacts with AtISA1 to form the Is…
AT1G03380	2374.22	2614.96	2195.9	1.1014	0.924893	yeast autophagy 18 G-like protein;(source:Araport11)
AT1G03475	2609.17	2820.11	3124.95	1.08085	1.19768	Encodes coproporphyrinogen III oxidase, a key enzyme in the biosynthetic pathway of chlorophyll and heme, a tetrapyrrole pathway. Mutants express cytological and molecular markers associated with the defense responses, usually activated by pathogen infection.
AT1G03600	7335.85	9066.43	10028.8	1.23591	1.36709	PSB27 is a chloroplast lumen localized protein that is involved in adaptation to changes in light intensity.
AT1G03610	939.883	1173.17	1374.18	1.24821	1.46207	plant/protein (DUF789);(source:Araport11)
AT1G03630	5731.64	6920.64	7382.25	1.20745	1.28798	Encodes for a protein with protochlorophyllide oxidoreductase activity. The enzyme is NADPH- and light-dependent.
AT1G03680	5968.05	7439.44	7352.38	1.24654	1.23196	encodes a chloroplast thioredoxin similar to prokaryotic thioredoxins.
AT1G03930	1235	1447.93	1393.68	1.17241	1.12848	Phosphorylates serine, threonine, and tyrosine
AT1G04280	508.952	597.507	496.636	1.17399	0.9758	P-loop containing nucleoside triphosphate hydrolases superfamily protein;(source:Araport11)
AT1G04313	6.89187	25.4951	16.9558	3.6993	2.46026	None;(source:Araport11)
AT1G04323	12.1192	28.7753	22.7076	2.37436	1.87369	None;(source:Araport11)
AT1G04350	4214.08	4555.8	3848.15	1.08109	0.913165	encodes a protein whose sequence is similar to 2-oxoglutarate-dependent dioxygenase
AT1G04400	1994.6	2198.05	1948.46	1.102	0.976871	Blue light receptor mediating blue-light regulated cotyledon expansion and flowering time. Positive regulator of the flowering-time gene CONSTANS. This gene possesses a light-induced CNT2 N-terminal homodimerisation domain.Involved in blue-light induced stomatal opening. Involved in triggering chromatin decondensation. An 80-residue motif (NC80) is sufficient to confer CRY2's physiological functi…
AT1G04420	2022.93	2664.66	2873.09	1.31723	1.42026	NAD(P)-linked oxidoreductase superfamily protein;(source:Araport11)
AT1G04430	1512.76	1695.18	1768.58	1.12059	1.16911	S-adenosyl-L-methionine-dependent methyltransferases superfamily protein;(source:Araport11)
AT1G04730	38.8875	55.3596	54.5021	1.42359	1.40153	Necessary for sister chromatid cohesion. Acts in synergy with ETG1.
AT1G04800	8.77625	30.1436	27.5461	3.43468	3.13871	glycine-rich protein;(source:Araport11)
AT1G04820	3245.69	3539.42	4281.42	1.0905	1.31911	Encodes an alpha tubulin isoform that is expressed in roots, leaves and flowers.
AT1G04950	566.09	637.843	614.739	1.12675	1.08594	Encodes one of two Arabidopsis proteins with significant similarity to the histone fold TBP-associated factor TAF6. Mutants are embryo lethal and transmission of the mutant allele through the male gametophyte is significantly reduced. This is due to reduced pollen tube growth of the mutant.
AT1G05035	12.7115	40.9153	30.3238	3.21877	2.38555	hypothetical protein;(source:Araport11)
AT1G05190	6755.45	8290.44	9139.48	1.22722	1.3529	Encodes the plastid 50S ribosomal protein L6.
AT1G05320	455.313	556.392	544.812	1.222	1.19657	myosin heavy chain, embryonic smooth protein;(source:Araport11)
AT1G05360	260.86	306.186	267.936	1.17376	1.02713	KMS2 encode a endoplasmic reticulum protein involved in the early secretory pathway.
AT1G05460	267.387	329.079	323.045	1.23072	1.20815	Encodes a protein with similarity to RNA helicases. Mutants are defective in post-transcriptional gene silencing.
AT1G05500	849.527	973.956	912.275	1.14647	1.07386	Encodes a endomembrane-localized synaptotagmin. Synaptotagmin family proteins are calcium sensors that regulate exocytosis in mammalian cells.
AT1G05575	5.79296	18.7542	103.395	3.23742	17.8484	transmembrane protein;(source:Araport11)
AT1G05850	8533.96	10605.9	11095.6	1.24279	1.30017	Encodes an endo chitinase-like protein AtCTL1. Essential for tolerance to heat, salt and drought stresses. Also involved in root hair development, cell expansion and response to cytokinin. Allelic to erh2. 11 alleles described in Hauser (1995). Mutant is defective in acquired thermotolerance, appears semidwarf throughout its life cycle and has extra lateral branches. There are two EMS alleles. Ex…
AT1G06040	6606.68	7944.02	7215.16	1.20242	1.0921	Encodes salt tolerance protein (STO) which confers salt tolerance to yeast cells. Fully complements calcineurin deficient yeast but does not encode a phosphoprotein phosphatase. Sequence has similarities to CONSTANS. STO co-localizes with COP1 and plays a role in light signaling.STO transcript levels are regulated by photoperiod and phtyohormones. STO competes with FLC in the regulation of floral…
AT1G06110	703.79	809.019	845.295	1.14952	1.20106	SKP1/ASK-interacting protein 16;(source:Araport11)
AT1G06190	1317.74	1458.08	1462.3	1.1065	1.10971	Encodes a novel ribonucleic acid-binding protein that interacts with the endonuclease RNase E and supports its function in processing plastid ribonucleic acids.
AT1G06460	1850.27	2132.89	1890.66	1.15275	1.02183	ACD32.1 encodes an alpha-crystallin domain containing protein with homology to small heat shock proteins.
AT1G06520	93.8443	124.208	115.37	1.32356	1.22937	sn-glycerol-3-phosphate 2-O-acyltransferase. Expressed in flower buds and siliques. Homozygous mutant plants are male sterile.
AT1G06550	657.655	815.913	861.822	1.24064	1.31045	ATP-dependent caseinolytic (Clp) protease/crotonase family protein;(source:Araport11)
AT1G06640	767.157	880.798	898.136	1.14813	1.17073	encodes a protein whose sequence is similar to a 2-oxoglutarate-dependent dioxygenase The mRNA is cell-to-cell mobile.
AT1G06680	100008	130924	140386	1.30913	1.40375	Encodes a 23 kD extrinsic protein that is part of photosystem II and participates in the regulation of oxygen evolution. Phosphorylation of this protein is dependent on calcium. In plsp1-1 mutant plastids, the nonmature form of the protein localizes in the stroma. The mRNA is cell-to-cell mobile.
AT1G06690	2988.29	3473.22	3486.02	1.16228	1.16656	NAD(P)-linked oxidoreductase superfamily protein;(source:Araport11)
AT1G06820	1383.96	1533.08	1585.35	1.10775	1.14552	Encodes carotenoid isomerase. Catalyzes the isomerization of poly-cis-carotenoids to all-trans-carotenoids. Together with PDS and ZDS, CRTiso is required to complete the synthesis of lycopene from phytoene.
AT1G06960	185.626	229.452	239.301	1.23609	1.28916	RNA-binding (RRM/RBD/RNP motifs) family protein;(source:Araport11)
AT1G07110	5236.54	5691.91	5951.2	1.08696	1.13648	Encodes the bifunctional enzyme fructose-6-phosphate 2-kinase/fructose-2,6-bisphosphatase.
AT1G07135	83.8488	236.452	3167.27	2.81999	37.7736	glycine-rich protein;(source:Araport11)
AT1G07180	9183.58	10091.1	11547.2	1.09882	1.25737	Internal NAD(P)H dehydrogenase in mitochondria. The predicted protein sequence has high homology with other designated NAD(P)H DHs from microorganisms; the capacity for matrix NAD(P)H oxidation via the rotenone-insensitive pathway is significantly reduced in the Atndi1 mutant plant line; the in vitro translation product of AtNDI1 is imported into isolated mitochondria and located on the inside of…
AT1G07280	2679.32	3031.92	2483.97	1.1316	0.92709	Tetratricopeptide repeat (TPR)-like superfamily protein;(source:Araport11)
AT1G07320	5216.71	6060.47	7187.83	1.16174	1.37785	encodes a plastid ribosomal protein L4
AT1G07350	1775.92	2112.05	8896.8	1.18927	5.0097	Encodes a serine/arginine rich-like protein, SR45a. Involved in the regulation of stress-responsive alternative splicing.
AT1G07400	51.0645	125.885	5184.91	2.46521	101.536	HSP20-like chaperones superfamily protein;(source:Araport11)
AT1G07440	1766.51	2172.29	1983.59	1.22971	1.12289	NAD(P)-binding Rossmann-fold superfamily protein;(source:Araport11)
AT1G07450	84.0363	133.23	127.021	1.58539	1.5115	NAD(P)-binding Rossmann-fold superfamily protein;(source:Araport11)
AT1G07590	7465.24	10294.7	7557.36	1.37902	1.01234	Tetratricopeptide repeat (TPR)-like superfamily protein;(source:Araport11)
AT1G07610	259.892	373.827	408.349	1.4384	1.57123	one of the five metallothioneins (MTs) genes identified in Arabidopsis. MTs are cysteine-rich proteins required for heavy metal tolerance. The mRNA is cell-to-cell mobile.
AT1G07728		3.13074	2.13586	#DIV/0!	#DIV/0!	Potential natural antisense gene, locus overlaps with AT1G07725
AT1G07743	22.0175	38.8173	33.8695	1.76302	1.5383	Natural antisense transcript overlaps with AT1G51402;(source:Araport11)
AT1G07750	488.911	591.133	548.337	1.20908	1.12155	RmlC-like cupins superfamily protein;(source:Araport11)
AT1G08040	393.922	450.48	443.855	1.14357	1.12676	trimethylguanosine synthase (DUF707);(source:Araport11)
AT1G08110	2605.56	2788.93	2758.93	1.07038	1.05886	Encodes a Zn2+ dependent glyoxylase.
AT1G08200	4165.45	5010.91	4929.56	1.20297	1.18344	Encodes a putative UDP-D-apiose/UPD-D-xylose synthetase.
AT1G08380	43928.4	59279.4	64002	1.34945	1.45696	Encodes subunit O of photosystem I.
AT1G08390	54.6401	89.3364	92.7228	1.635	1.69697	Involved in preserving the stability of 45S rDNA repeats.
AT1G08465	220.185	264.612	235.84	1.20177	1.0711	Member of the YABBY family of Arabidopsis proteins involved in the abaxial cell fate specification in lateral organs
AT1G08520	4640.89	5758.21	6179.4	1.24075	1.33151	Encodes the CHLD subunit of the Mg-chelatase enzyme involved in chlorophyll biosynthesis. Lines carrying recessive mutations of this locus are white and seedling lethal.
AT1G08540	2604.13	2977.24	3126.46	1.14328	1.20058	Enodes a subunit of chloroplast RNA polymerase, confers the ability to recognize promoter sequences on the core enzyme. SIG1 is induced by red and blue light.
AT1G08550	1004.99	1521.91	1371.91	1.51435	1.3651	Violaxanthin deepoxidase involved in xanthophyll cycle.Two major consequences of the npq1 mutation are the absence of zeaxanthin formation in strong light and the partial inhibition of the quenching of singlet excited chlorophylls in the photosystem II light-harvesting complex
AT1G08680	760.608	864.881	858.523	1.13709	1.12873	A member of ARF GAP domain (AGD), A thaliana has 15 members, grouped into four classes. AGD14 belongs to the class 4, together with AGD15.
AT1G08800	1138.84	1263.32	1183.8	1.1093	1.03948	myosin-binding protein (Protein of unknown function, DUF593);(source:Araport11)
AT1G08900	833.863	986.775	801.179	1.18338	0.960804	Major facilitator superfamily protein;(source:Araport11)
AT1G08920	121.137	193.078	180.375	1.59389	1.48902	Encodes ESL1, a transporter for monosaccharides.
AT1G09010	1658.48	2041.33	2032.98	1.23084	1.2258	glycoside hydrolase family 2 protein;(source:Araport11)
AT1G09060	1179.04	1319.42	1439.32	1.11907	1.22076	JMJ24 is a nuclear localized JmjC domain containing protein. It has been shown to bind to transcribed regions AtSN1 and solo LTR and the promoter of SDC. JMJ24 appears to regulate basal levels of transcription of silenced loci in part by controlling methylation in heterochromatic regions.
AT1G09070	4085.04	4709.22	12620.5	1.1528	3.08944	SRC2 specifically binds the peptide PIEPPPHH, and moves from ER to a vacuole fraction where it gets internalized. Involved in Protein Storage Vacuole targeting. The mRNA is cell-to-cell mobile.
AT1G09130	5074.36	5397.4	5512.47	1.06366	1.08634	ATP-dependent caseinolytic (Clp) protease/crotonase family protein;(source:Araport11)
AT1G09180	158.938	196.106	178.49	1.23386	1.12302	A member of ARF-like GTPase family. A thaliana has 21 members, in two subfamilies, ARF and ARF-like (ARL) GTPases.
AT1G09310	25373.2	28779.4	31202.8	1.13424	1.22975	plant/protein (Protein of unknown function, DUF538);(source:Araport11)
AT1G09340	24268.1	31842.5	34778.9	1.31211	1.43311	Encodes CHLOROPLAST RNA BINDING (CRB), a putative RNA-binding protein. CRB is important for the proper functioning of the chloroplast. Mutations in CRB also affects the circadian system, altering the expression of both oscillator and output genes. The mRNA is cell-to-cell mobile.
AT1G09350	25.5259	51.5326	43.3894	2.01884	1.69982	Predicted to encode a galactinol synthase
AT1G09390	272.718	434.688	414.543	1.59391	1.52004	GDSL-motif esterase/acyltransferase/lipase. Enzyme group with broad substrate specificity that may catalyze acyltransfer or hydrolase reactions with lipid and non-lipid substrates.
AT1G09440	289.112	399.912	414.829	1.38324	1.43484	Protein kinase superfamily protein;(source:Araport11)
AT1G09490	1079.38	1274.12	1204.04	1.18041	1.1155	similar to Eucalyptus gunnii alcohol dehydrogenase of unknown physiological function (GI:1143445), Vigna unguiculata (gi:1854445), NOT a cinnamyl-alcohol dehydrogenase; Location of EST gb:H37170, gb:H77227 and gb:AA605565
AT1G09500	182.342	229.396	179.026	1.25805	0.981814	similar to Eucalyptus gunnii alcohol dehydrogenase of unknown physiological function (GI:1143445), Vigna unguiculata (gi:1854445), NOT a cinnamyl-alcohol dehydrogenase
AT1G09530	178.856	224.184	182.785	1.25343	1.02197	Transcription factor interacting with photoreceptors phyA and phyB. Forms a ternary complex in vitro with G-box element of the promoters of LHY, CCA1. Acts as a negative regulator of phyB signalling. It degrades rapidly after irradiation of dark grown seedlings in a process controlled by phytochromes. Does not play a significant role in controlling light input and function of the circadian clockw…
AT1G09580	60.824	82.3732	79.3619	1.35429	1.30478	emp24/gp25L/p24 family/GOLD family protein;(source:Araport11)
AT1G09750	494.549	615.385	669.28	1.24433	1.35331	Eukaryotic aspartyl protease family protein;(source:Araport11)
AT1G09780	1137.39	1240.58	1384.66	1.09073	1.2174	Encodes a 2,3-biphosphoglycerate-independent phosphoglycerate mutase that is involved in pollen development and stomatal movement.
AT1G10090	464.83	563.975	542.864	1.21329	1.16788	Early-responsive to dehydration stress protein (ERD4);(source:Araport11)
AT1G10200	506.447	589.843	540.304	1.16467	1.06685	Encodes a member of the Arabidopsis LIM proteins: a family of actin bundlers with distinct expression patterns. WLIM1, WLIM2a, and WLIM2b are widely expressed, whereas PLIM2a, PLIM2b, and PLIM2c are predominantly expressed in pollen. Regulates actin cytoskeleton organization.
AT1G10360	1497.3	1671.83	1966.83	1.11656	1.31359	Encodes glutathione transferase belonging to the tau class of GSTs. Naming convention according to Wagner et al. (2002).
AT1G10370	3469.7	4406.5	4856.38	1.27	1.39966	Encodes GSTU17 (Glutathione S-Transferase U17). Functions as a negative component of stress-mediated signal transduction pathways in drought and salt stress responses.
AT1G10470	3430.92	3865.02	2962.96	1.12652	0.863605	Encodes a two-component response regulator. Acts redundantly with ARR3 in the control of circadian period in a cytokinin-independent manner.
AT1G10560	28.8688	52.277	217.814	1.81085	7.54495	Encodes a protein containing a UND, a U-box, and an ARM domain. This protein has E3 ubiquitin ligase activity based on in vitro assays.
AT1G10600	571.645	662.176	564.192	1.15837	0.986963	associated molecule with the SH3 domain of STAM 2;(source:Araport11)
AT1G10640	28.4247	77.5044	133.857	2.72666	4.70918	Pectin lyase-like superfamily protein;(source:Araport11)
AT1G10657	72.396	145.455	143.618	2.00916	1.98379	transmembrane protein;(source:Araport11)
AT1G10670	2932.08	3366.69	3756.71	1.14823	1.28125	One of the three genes encoding subunit A of the trimeric protein ATP Citrate Lyase. Antisense ACLA-1 plants cause a reduction in cytosolic acetyl-CoA metabolism and have upregulation of stress-related genes and down-regulation of primary metabolism and growth genes, suggesting the mutation restricts normal growth and developmental processes and puts the plant into a state of stress.
AT1G10700	169.772	272.959	260.522	1.6078	1.53454	Encodes a P-independent phosphoribosyl pyrophosphate (PRPP) synthase.
AT1G10740	1885.84	2014.03	2445.44	1.06797	1.29673	alpha/beta-Hydrolases superfamily protein;(source:Araport11)
AT1G10760	4804.78	5290.69	4845.79	1.10113	1.00854	Encodes an &#945;-glucan, water dikinase required for starch degradation. Involved in cold-induced freezing tolerance. Mutations that eliminate the GWD protein or affect the dikinase domain of the enzyme dramatically reduce both the amount of phosphate in the amylopectin and the rate of starch degradation. Mature leaves of these mutants accumulate amounts of starch up to seven times greater than …
AT1G10850	277.939	324.074	359.809	1.16599	1.29456	Leucine-rich repeat protein kinase family protein;(source:Araport11)
AT1G10900	2786.44	3499.1	2887.61	1.25576	1.03631	Phosphatidylinositol-4-phosphate 5-kinase family protein;(source:Araport11)
AT1G10910	993.462	1169.52	1196.11	1.17722	1.20398	Pentatricopeptide repeat (PPR) superfamily protein;(source:Araport11)
AT1G10930	177.789	221.378	205.326	1.24517	1.15489	DNA helicase involved in the maintenance of genome stability by modulation of the DNA damage response and suppression of homologous recombination.
AT1G10940	2171.08	2373.2	2378.83	1.0931	1.09569	Encodes a plant protein kinase similar to the calcium/calmodulin-dependent protein kinase subfamily and the SNF1 kinase subfamily (SnRK2) whose activity is activated by ionic (salt) and non-ionic (mannitol) osmotic stress. Kinase activity of its homolog in tobacco is induced by hyperosmotic condition within 1 minute.
AT1G11130	355.71	427.192	464.562	1.20096	1.30602	Encodes a receptor-like kinase protein with a predicted extracellular domain of six leucine-rich repeats and an intracellular serine-threonine kinase domain expressed throughout the developing root. Regulates expression of GLABRA2, CAPRICE, WEREWOLF, and ENHANCER OF GLABRA3. Required for floral organ shape, the development of the outer integument of ovules, and stem development. Regulates cell sh…
AT1G11175	183.359	234.516	194.252	1.279	1.0594	other_RNA;(source:Araport11)
AT1G11180	228.499	287.454	287.143	1.25801	1.25665	Secretory carrier membrane protein (SCAMP) family protein;(source:Araport11)
AT1G11280	584.162	683.501	644.226	1.17005	1.10282	S-locus lectin protein kinase family protein;(source:Araport11)
AT1G11410	1679.38	1949.65	1778.78	1.16093	1.05919	S-locus lectin protein kinase family protein;(source:Araport11)
AT1G11430	1668.65	1885.26	1972.28	1.12981	1.18196	Encodes a protein involved in RNA editing in chloroplasts. The mRNA is cell-to-cell mobile.
AT1G11440	300.011	365.576	331.497	1.21854	1.10495	hypothetical protein;(source:Araport11)
AT1G11545	30.8065	46.6934	63.6217	1.5157	2.06521	xyloglucan endotransglucosylase/hydrolase 8;(source:Araport11)
AT1G11580	503.671	671.104	750.082	1.33243	1.48923	methylesterase PCR A;(source:Araport11)
AT1G11660	602.79	670.762	735.18	1.11276	1.21963	heat shock protein 70 (Hsp 70) family protein;(source:Araport11)
AT1G11680	1553.87	1677.4	1585.73	1.0795	1.02051	putative obtusifoliol 14-alpha demethylase involved in sterol biosynthesis. The mRNA is cell-to-cell mobile.
AT1G11720	2271.06	2838.64	2673.5	1.24992	1.17721	Encodes a starch synthase that in addition to its role in starch biosynthesis also has a negative regulatory function in the biosynthesis of transient starch. The protein apparently contains a starch-binding domain (SBD).
AT1G11730	6.96361	15.0917	13.4897	2.16723	1.93717	Galactosyltransferase family protein;(source:Araport11)
AT1G11750	2266.33	2472.18	2698.6	1.09083	1.19073	One of several nuclear-encoded ClpPs (caseinolytic protease). Contains a highly conserved catalytic triad of Ser-type proteases (Ser-His-Asp). The name reflects nomenclature described in Adam et. al (2001).
AT1G11790	412.409	518.085	569.644	1.25624	1.38126	Encodes a plastid-localized arogenate dehydratase involved in phenylalanine biosynthesis. Not less than six genes encoding ADT were identi&#64257;ed in the Arabidopsis genome: ADT1 [At1g11790]; ADT2 [At3g07630]; ADT3 [At2g27820]; ADT4 [At3g44720]; ADT5 [At5g22630]; and ADT6 [At1g08250].
AT1G11840	4070.18	5565.65	5388.55	1.36742	1.32391	Encodes Ni+ dependent glyoxalase I homolog ATGLX1.
AT1G11860	25886	31755.5	35229.2	1.22675	1.36094	Glycine cleavage T-protein family;(source:Araport11)
AT1G12080	160.193	223.746	190.787	1.39673	1.19099	Vacuolar calcium-binding protein-like protein;(source:Araport11)
AT1G12090	1972.8	4676.65	3441.87	2.37056	1.74466	extensin-like protein (ELP)
AT1G12120	774.472	901.696	835.356	1.16427	1.07861	hypothetical protein (DUF863);(source:Araport11)
AT1G12230	984.268	1119.69	1250.46	1.13759	1.27045	Aldolase superfamily protein;(source:Araport11)
AT1G12240	5795.21	6369.53	5933.4	1.0991	1.02385	Encodes a vacuolar invertase betaFruct4. betaFruct4 is transported from the endoplasmic reticulum through the intermediate compartments as a membrane protein. The N-terminal cytoplasmic domain contains multiple sequence motifs that are involved at various stages in the trafficking of betaFruct4 from the ER to the central vacuole. The mRNA is cell-to-cell mobile.
AT1G12250	2021.22	2269.88	2326.13	1.12302	1.15085	Pentapeptide repeat-containing protein;(source:Araport11)
AT1G12350	449.971	513.125	487.718	1.14035	1.08389	At1g12350 encodes phosphopantothenoylcysteine synthetase (phosphopantothenoylcysteine ligase). Its molecular function was shown to add cysteine forming (R)-4?-phospho-N-pantothenoylcysteine (PPC)
AT1G12500	1085.61	1244.11	1006.69	1.14601	0.927309	Nucleotide-sugar transporter family protein;(source:Araport11)
AT1G12520	4016.85	4580.35	4898.24	1.14028	1.21942	Copper-zinc superoxide dismutase copper chaperone (delivers copper to the Cu-Zn superoxide dismutase). Localized to the chloroplast. Expressed in roots and shoots. Up-regulated in response to copper and senescence. The AtACC activates all three CuZnSOD activities located in three different subcellular compartments. Contains three domains, central, ATX-1 like and C-terminal. ATX-1 like domain esse…
AT1G12700	134.971	168.866	142.112	1.25113	1.05291	Encodes RNA PROCESSING FACTOR 1 (RPF1), a pentatricopeptide repeat (PPR) protein of the P-class containing canonical PPR-repeats. RPF1 is required for the 5?-end processing of the nad4 mRNA in mitochondria. Ler and other accessions impaired in processing of the nad4 mRNA 5&#8242;-end, contain a single nucleotide polymorphism (SNP) 807 nucleotides downstream of the predicted translation start codo…
AT1G12750	334.002	484.838	461.298	1.4516	1.38112	RHOMBOID-like protein 6;(source:Araport11)
AT1G12800	7022.96	8974.47	9032.27	1.27788	1.28611	SDP is a chloroplast localized RNA binding protein that is required for plastid rRNA processing. Plants harboring a mutation in SDP have numerous defects including reduced chlorophyll content, poor growth, yellow leaves and abnormal chloroplasts.
AT1G12820	925.697	1038.3	897.527	1.12164	0.96957	Auxin receptor involved in primary and lateral root growth inhibition in response to nitrate. Target of miR393. Induced by nitrate in primary roots.
AT1G12840	2585.84	2939.19	2889.88	1.13664	1.11758	Encodes subunit C of the vacuolar H(+)-ATPase (V-ATPase). Bound and phosphorylated by AtWNK8. The mRNA is cell-to-cell mobile.
AT1G12860	492.948	631.161	501.247	1.28038	1.01684	Encodes ICE2 (Inducer of CBF Expression 2), a transcription factor of the bHLH family that participates in the response to deep freezing through the cold acclimation-dependent pathway. Overexpression of ICE2 results in increased tolerance to deep freezing stress after cold acclimation.
AT1G12900	40847	53700.6	56386	1.31468	1.38042	glyceraldehyde 3-phosphate dehydrogenase A subunit 2;(source:Araport11)
AT1G13080	2614.51	3266.12	4203.67	1.24923	1.60782	cytochrome P450 monooxygenase
AT1G13100	348.26	407.179	415.042	1.16918	1.19176	putative cytochrome P450
AT1G13110	2460.29	3157.78	3091.97	1.2835	1.25675	member of CYP71B The mRNA is cell-to-cell mobile.
AT1G13245	1164.39	1742.61	1460.79	1.49658	1.25455	ROTUNDIFOLIA like 17;(source:Araport11)
AT1G13250	187.458	250.609	254.138	1.33688	1.35571	Encodes a protein with putative galacturonosyltransferase activity.
AT1G13260	601.075	808.195	1689.91	1.34458	2.81147	Encodes an AP2/B3 domain transcription factor which is upregulated in response to low temperature. It contains a B3 DNA binding domain. It has circadian regulation and may function as a negative growth regulator. The mRNA is cell-to-cell mobile.
AT1G13280	350.686	420.533	412.88	1.19917	1.17735	Encodes allene oxide cyclase. One of four genes in Arabidopsis that encode this enzyme, which catalyzes an essential step in jasmonic acid biosynthesis. Gene expression is reduced during senescence, a process that involves jasmonic acid signalling pathway.
AT1G13440	30493.5	36898.6	37846.7	1.21005	1.24114	The expression level of GAPC-2 is upregulated in Arabidopsis seedlings exposed to cadmium.
AT1G13450	547.237	641.535	648.296	1.17232	1.18467	Encodes GT-1, a plant transcription factor that binds to one of the cis-acting elements, BoxII, which resides within the upstream promoter region of light-responsive genes. GT-1 was assumed to act as a molecular switch modulated through Ca(2+)-dependent phosphorylation/dephosphorylation in response to light signals.
AT1G13570	189.262	233.179	203.362	1.23204	1.0745	F-box/RNI-like superfamily protein;(source:Araport11)
AT1G13610	24.929	40.22	45.1882	1.61338	1.81267	alpha/beta-Hydrolases superfamily protein;(source:Araport11)
AT1G13650	2507.96	4396.62	3665.48	1.75306	1.46154	hypothetical protein;(source:Araport11)
AT1G13820	1439.82	1762.15	1919.2	1.22387	1.33294	alpha/beta-Hydrolases superfamily protein;(source:Araport11)
AT1G13860	276.627	406.965	316.263	1.47117	1.14328	Encodes QUASIMODO2 LIKE1 (QUL1), a paralog of QUASIMODO2 (QUA2). AT1G78240 (QUA2), AT1G13860 (QUL1) and AT2G03480 (QUL2) form a clade with a possible role in plant vasculature development.
AT1G13930	5915.48	8060.83	6732.72	1.36267	1.13815	Involved in response to salt stress. Knockout mutants are hypersensitive to salt stress. The mRNA is cell-to-cell mobile.
AT1G14030	541.862	688.677	698.993	1.27095	1.28998	Encodes a lysine methyltransferase whose main soluble physiological substrates are chloroplastic fructose 1,6-bisphosphate aldolases, FBA1, FBA2, and FBA3. Lysines near the C-terminal end of the target proteins are trimethylated.
AT1G14200	482.813	1166.3	9024.82	2.41565	18.6922	RING/U-box superfamily protein;(source:Araport11)
AT1G14205	77.704	120.136	387.086	1.54607	4.98154	Ribosomal L18p/L5e family protein;(source:Araport11)
AT1G14250	35.9134	159.752	196.581	4.44826	5.47376	GDA1/CD39 nucleoside phosphatase family protein;(source:Araport11)
AT1G14270	1275.9	1507.47	1535.98	1.18149	1.20384	CAAX amino terminal protease family protein;(source:Araport11)
AT1G14280	3174.67	3431.48	3167.18	1.08089	0.997638	Encodes phytochrome kinase substrate 2. PKS proteins are critical for hypocotyl phototropism. Forms a complex with Phot1, Phot2 and NPH3.
AT1G14290	526.018	592.634	657.236	1.12664	1.24945	Encodes one of the two redundant sphingoid base hydroxylases (SBH). Involved in sphingolipid trihydroxy long-chain base (4-hydroxysphinganine) biosynthesis. Double mutants of SBHs were dwarfed and not able to progress from vegetative to reproductive growth.
AT1G14380	486.435	542.889	543.606	1.11606	1.11753	Encodes a microtubule-associated protein.
AT1G14450	74.6539	109.442	66.5	1.46599	0.890777	NADH dehydrogenase (ubiquinone)s;(source:Araport11)
AT1G14630	7.59524	20.8053	23.3283	2.73926	3.07143	XRI1-like protein;(source:Araport11)
AT1G14685	283.468	327.924	305.497	1.15683	1.07771	Encodes a member of the BASIC PENTACYSTEINE (BPC) proteins. BPC proteins are plant-specific transcription factors present throughout land plants. BPC transcription factor family is integral for a wide range of processes that support normal growth and development.
AT1G14690	1081.23	1186.29	1121.6	1.09716	1.03733	microtubule-associated protein 65-7;(source:Araport11)
AT1G14700	672.74	791.212	820.686	1.1761	1.21992	purple acid phosphatase 3;(source:Araport11)
AT1G14840	805.438	940.53	879.946	1.16772	1.09251	Encodes a microtubule associated protein (MAP70-4). Expressed in all tissues.
AT1G15180	803.238	985.961	1010.25	1.22748	1.25772	MATE efflux family protein;(source:Araport11)
AT1G15290	6170.39	7342.7	7315.85	1.18999	1.18564	Encodes REDUCED CHLOROPLAST COVERAGE 3 (REC3). Contributes to establishing the size of the chloroplast compartment.
AT1G15340	3591.25	3896.29	4110.85	1.08494	1.14469	Protein containing methyl-CpG-binding domain.Has sequence similarity to human MBD proteins.
AT1G15500	3492.94	3870.4	3907.84	1.10806	1.11878	TLC ATP/ADP transporter;(source:Araport11)
AT1G15570	9.34539	22.087	25.5016	2.36342	2.72879	A2-type cyclin. Negatively regulates endocycles and acts as a key regulator of ploidy levels in Arabidopsis endoreduplication. Interacts physically with CDKA;1. Expressed preferentially in trichomes and young developing tissues.
AT1G15580	26.7544	44.1086	21.2392	1.64865	0.793859	auxin induced protein
AT1G15740	3111.06	3383.59	2963.13	1.0876	0.952451	Leucine-rich repeat family protein;(source:Araport11)
AT1G15820	49870.4	68871.9	77840.3	1.38102	1.56085	Lhcb6 protein (Lhcb6), light harvesting complex of photosystem II.
AT1G15830	585.988	678.656	868.548	1.15814	1.48219	hypothetical protein;(source:Araport11)
AT1G15890	74.1462	100.626	115.646	1.35713	1.5597	Disease resistance protein (CC-NBS-LRR class) family;(source:Araport11)
AT1G15920	323.427	393.832	382.526	1.21768	1.18273	Polynucleotidyl transferase, ribonuclease H-like superfamily protein;(source:Araport11)
AT1G15980	8015.86	10797.7	11076.2	1.34705	1.38179	encodes a novel subunit of the chloroplast NAD(P)H dehydrogenase complex, involved in cyclic electron flow around photosystem I to produce ATP.
AT1G16030	144.342	183.858	3066.33	1.27376	21.2435	heat shock protein 70B;(source:Araport11)
AT1G16080	3784.95	4889.59	5249.12	1.29185	1.38684	nuclear protein;(source:Araport11)
AT1G16170	154.922	219.375	251.325	1.41603	1.62227	ephrin-A3 protein;(source:Araport11)
AT1G16340	166.969	220.326	222.449	1.31956	1.33227	Encodes a protein with putative 3-deoxy-D-manno-octulosonic acid 8-phosphate synthetase activity. This gene share a very high sequence homology with its homologue AtkdsA1 (AT1G79500).
AT1G16410	4622.06	6088.38	5008.6	1.31724	1.08363	member of CYP79F The mRNA is cell-to-cell mobile.
AT1G16460	1742.11	2002.36	1840.72	1.14939	1.05661	encodes a cytoplasmic thiosulfate:cyanide sulfurtransferase, activity of which increased the rhodanese activity of transgenic yeast. Can also act as a mercaptopyruvate sulfurtransferase.
AT1G16720	12631.5	14278.9	14092.4	1.13041	1.11565	Encodes HCF173, a protein with weak similarities to the superfamily of the short-chain dehydrogenases/reductases. HCF173 is involved in the initiation of translation of the psbA mRNA. Mutants shows a high chlorophyll fluorescence phenotype (hcf) and are severely affected in the accumulation of PSII subunits. The protein HCF173 is localized in the chloroplast, where it is mainly associated with th…
AT1G16860	576.819	680.428	725.471	1.17962	1.25771	Ubiquitin-specific protease family C19-related protein;(source:Araport11)
AT1G16880	11086.4	12127.7	12599.8	1.09392	1.13651	Encodes a ACT domain-containing protein. The ACT domain, named after bacterial aspartate kinase, chorismate mutase and TyrA (prephenate dehydrogenase), is a regulatory domain that serves as an amino acid-binding site in feedback-regulated amino acid metabolic enzymes. The mRNA is cell-to-cell mobile.
AT1G17145	325.121	400.636	367.992	1.23227	1.13186	RING/U-box superfamily protein;(source:Araport11)
AT1G17190	14.4928	30.2482	21.155	2.08711	1.45968	Encodes glutathione transferase belonging to the tau class of GSTs. Naming convention according to Wagner et al. (2002).
AT1G17200	727.407	855.346	872.129	1.17588	1.19896	Uncharacterized protein family (UPF0497);(source:Araport11)
AT1G17220	16013.9	17294.5	17781.8	1.07997	1.1104	Encodes a chloroplast localized protein with similarity to translation initiation factor 2. Can complement loss of INFB in E.coli suggesting FUG1 does function as a translation initiation factor in vivo. Identified as a suppressor of the leaf variegation mutant var2-6. Suppression is only seen in hypomorphs as complete loss of function alleles are embryo lethal. The mRNA is cell-to-cell mobile.
AT1G17360	2913.38	3550.57	3841.28	1.21871	1.3185	LOW protein: protein phosphatase 1 regulatory subunit-like protein;(source:Araport11)
AT1G17370	2232.61	2513.3	2527.02	1.12573	1.13187	Encodes an RNA?binding protein involved in stress granule formation. Regulated by a transposable element small RNA.
AT1G17380	64.3544	100.434	351.722	1.56064	5.4654	jasmonate-zim-domain protein 5;(source:Araport11)
AT1G17420	326.804	472.797	1324.88	1.44673	4.05404	LOX3 encode a Lipoxygenase. Lipoxygenases (LOXs) catalyze the oxygenation of fatty acids (FAs).
AT1G17580	1115.76	1242.03	1102.51	1.11317	0.988122	Encodes a member of the type XI myosin protein family involved in organelle trafficking and overall plant development.
AT1G17650	578.735	813.191	940.917	1.40512	1.62582	Glyoxylate reductase located in chloroplasts.
AT1G17850	160.069	221.096	233.533	1.38125	1.45895	Rhodanese/Cell cycle control phosphatase superfamily protein;(source:Araport11)
AT1G17870	450.476	831.631	5300.92	1.84612	11.7674	S2P-like putative metalloprotease, also contain transmembrane helices near their C-termini and many of them, five of seven, contain a conserved zinc-binding motif HEXXH. Homolog of EGY1. Each of the EGY1 and EGY-like proteins share two additional highly conserved motifs, the previously reported NPDG motif (aa 442?454 in EGY1, Rudner et al., 1999) and a newly defined GNLR motif (aa 171?179 in EGY1…
AT1G17970	172.362	264.981	260.29	1.53735	1.51014	RING/U-box superfamily protein;(source:Araport11)
AT1G18060	3885.2	4697.32	4642.73	1.20903	1.19498	microbial collagenase;(source:Araport11)
AT1G18150	1004.46	1369.15	993.077	1.36307	0.988663	Encodes mitogen-activated protein kinase 8 (MPK8). MPK8 connects protein phosphorylation, Ca2+, and ROS in the wound-signaling pathway.
AT1G18250	10.4767	21.4145	17.6818	2.04402	1.68773	encodes a thaumatin-like protein
AT1G18265	24.2708	47.1102	38.2418	1.94103	1.57563	zein-binding protein (Protein of unknown function, DUF593);(source:Araport11)
AT1G18300	108.514	250.954	1311.35	2.31264	12.0847	nudix hydrolase homolog 4;(source:Araport11)
AT1G18330	206.002	352.616	867.803	1.71171	4.21259	EARLY-PHYTOCHROME-RESPONSIVE1
AT1G18360	424.16	805.041	693.892	1.89797	1.63592	alpha/beta-Hydrolases superfamily protein;(source:Araport11)
AT1G18460	1745.34	1908.86	1672.35	1.09369	0.958179	alpha/beta-Hydrolases superfamily protein;(source:Araport11)
AT1G18590	1008.92	1313.69	1102.69	1.30207	1.09293	encodes a desulfoglucosinolate sulfotransferase, involved in the final step of glucosinolate core structure biosynthesis. Has a broad-substrate specificity with preference with methionine-derived desulfoglucosinolates.
AT1G18600	294.748	345.273	332.64	1.17142	1.12856	Mitochondrion-located rhomboid-like protein
AT1G18620	1637.35	2834.68	2432.56	1.73126	1.48567	LONGIFOLIA protein;(source:Araport11)
AT1G18650	458.375	572.106	566.979	1.24812	1.23693	Encodes a member of the X8-GPI family of proteins. It localizes to the plasmodesmata and is predicted to bind callose.
AT1G18670	205.038	270.498	245.116	1.31926	1.19547	Encodes a cyclin-dependent kinase-like protein with a ser/thr protein kinase domain and an N-terminal myristoylation sequence. Mutants in this gene are unable to express female sterility in response to beta-aminobutyric acid, as wild type plants do.
AT1G18710	327.011	391.269	298.904	1.1965	0.91405	Member of the R2R3 factor gene family.
AT1G18740	597.635	952.848	2877.47	1.59436	4.81476	ROH1, putative (DUF793);(source:Araport11)
AT1G18840	318.981	423.62	479.329	1.32804	1.50269	IQ-domain 30;(source:Araport11)
AT1G18870	36.1495	60.9867	42.5089	1.68707	1.17592	Encodes a protein with isochorismate synthase activity involved in phylloquinone biosynthesis. Mutant studies of this gene's function suggest that its function is redundant with that of ICS1 (AT1G7410).
AT1G18990	12.7427	31.9029	25.4501	2.50362	1.99723	myosin-binding protein, putative (Protein of unknown function, DUF593);(source:Araport11)
AT1G19000	8665.08	10469.7	10917.1	1.20826	1.25989	Homeodomain-like superfamily protein;(source:Araport11)
AT1G19050	503.344	633.146	571.559	1.25788	1.13553	Encodes a member of the Arabidopsis response regulator (ARR) family, most closely related to ARR15. A two-component response regulator protein containing a phosphate accepting domain in the receiver domain but lacking a DNA binding domain in the output domain. Involved in response to cytokinin and meristem stem cell maintenance. Arr7 protein is stabilized by cytokinin.
AT1G19110	1422.05	1558.85	1630.54	1.0962	1.14662	inter-alpha-trypsin inhibitor heavy chain-like protein;(source:Araport11)
AT1G19150	3216.49	4014.29	4821.55	1.24803	1.49901	PSI type II chlorophyll a/b-binding protein (Lhca2*1) mRNA, The mRNA is cell-to-cell mobile.
AT1G19180	94.6403	283.484	1627.91	2.99538	17.201	JAZ1 is a nuclear-localized protein involved in jasmonate signaling. JAZ1 transcript levels rise in response to a jasmonate stimulus. JAZ1 can interact with the COI1 F-box subunit of an SCF E3 ubiquitin ligase in a yeast-two-hybrid assay only in the presence of jasmonate-isoleucine (JA-ILE) or coronatine. Application of jasmonate methyl ester to Arabidopsis roots reduces the levels of a JAZ1:GUS …
AT1G19210	5.72122	19.4555	121.655	3.40058	21.2639	encodes a member of the DREB subfamily A-5 of ERF/AP2 transcription factor family. The protein contains one AP2 domain. There are 15 members in this subfamily including RAP2.1, RAP2.9 and RAP2.10.
AT1G19220	337.782	421.834	351.666	1.24883	1.0411	Encodes an auxin response factor that contains the conserved VP1-B3 DNA-binding domain at its N-terminus and the Aux/IAA-like domains III and IV present in most ARFs at its C-terminus. The protein interacts with IAA1 (yeast two hybrid) and other auxin response elements such as ER7 and ER9 (yeast one hybrid). ARF19 protein can complement many aspects of the arf7 mutant phenotype and , together wit…
AT1G19310	92.5085	134.892	110.552	1.45816	1.19505	RING/U-box superfamily protein;(source:Araport11)
AT1G19330	280.567	391.689	360.189	1.39606	1.28379	histone deacetylase complex subunit;(source:Araport11)
AT1G19380	60.1877	102.461	546.578	1.70235	9.08122	sugar, putative (DUF1195);(source:Araport11)
AT1G19400	3476.96	3890.54	4498.63	1.11895	1.29384	Erythronate-4-phosphate dehydrogenase family protein;(source:Araport11)
AT1G19450	3700.66	4375.14	3973.71	1.18226	1.07378	Major facilitator superfamily protein;(source:Araport11)
AT1G19485	657.638	736.894	690.936	1.12052	1.05063	Transducin/WD40 repeat-like superfamily protein;(source:Araport11)
AT1G19570	2214.85	3026.24	2949.44	1.36634	1.33167	Encodes a member of the dehydroascorbate reductase gene family. Critical for a mutualistic symbiosis between the host Arabidopsis and the root colonizing fungus Piriformospora indica.Encodes about 50-60% of extractable leaf GSH-dependent DHAR activity, but single knockout mutants show unaltered ascorbate and glutathione status in optimal and oxidative stress conditions (PMID:28381499). Acts redun…
AT1G19650	1382.16	1620.14	1594.83	1.17218	1.15387	Sec14p-like phosphatidylinositol transfer family protein;(source:Araport11)
AT1G19660	7241.88	8383.84	7769.41	1.15769	1.07284	Wound-responsive family protein;(source:Araport11)
AT1G19670	1494.75	1918.68	2466.28	1.28362	1.64996	Chlorophyllase is the first enzyme involved in chlorophyll degradation. It catalyzes the hydrolysis of the ester bond to yield chlorophyllide and phytol. AtCLH1 lacks a typical signal sequence for the chloroplast. Its expression is induced rapidly by methyljasmonate, a known promoter of senescence and chlorophyll degradation.
AT1G19715	3149.92	3582.25	3928.14	1.13725	1.24706	Mannose-binding lectin superfamily protein;(source:Araport11)
AT1G19720	3584.43	4320.72	4071.93	1.20542	1.13601	Pentatricopeptide repeat (PPR-like) superfamily protein;(source:Araport11)
AT1G19740	1817.81	2021.49	1811.5	1.11205	0.99653	ATP-dependent protease La (LON) domain protein;(source:Araport11)
AT1G19770	1083.92	1508.11	3766.67	1.39135	3.47504	Member of a family of proteins related to PUP1, a purine transporter. May be involved in the transport of purine and purine derivatives such as cytokinins, across the plasma membrane. The mRNA is cell-to-cell mobile.
AT1G19800	771.223	877.195	911.895	1.13741	1.1824	Encodes a permease-like protein involved in lipid transfer from the ER to the chloroplast, more specifically, transfer of phosphatidate across the chloroplast inner membrane. Mutant leaves accumulate trigalactosyldiacylglycerol, triacylglycerol and phosphatidate. Chloroplast lipids are altered in their fatty acid composition and as a consequence the development of chloroplasts in the mutants are …
AT1G19835	1925.94	2212.95	2392.98	1.14902	1.2425	TCS1 encodes a coiled-coil domain protein that binds to microtubules and co-localizes with the cortical microtubules. Mutants have defects in trichome branching and hypocotyl elongation. TCS1 interacts with ZWI and appears to be involved in microtubule assembly.
AT1G19920	3079.45	3390.37	3362.41	1.10096	1.09189	encodes a chloroplast form of ATP sulfurylase.
AT1G19970	126.27	173.22	224.821	1.37182	1.78048	ER lumen protein retaining receptor family protein;(source:Araport11)
AT1G20010	1203.99	1447.29	1559.11	1.20207	1.29495	beta tubulin
AT1G20020	7675.3	10022.9	10619.9	1.30586	1.38364	Encodes a leaf-type ferredoxin:NADP(H) oxidoreductase. It is present in both chloroplast stroma and thylakoid membranes but is more abundant in the stroma The mRNA is cell-to-cell mobile.
AT1G20090	671.448	768.869	728.693	1.14509	1.08526	Member of the Rho GTPase family. Functions to organize the microtubular cytoskeleton in combination with RIC1 and RIC4. These interactions affect pavement cell morphogenesis and pollen tube growth. ROP2 expression is stimulated by brassinosteroid treatment. Inhibit light-induced stomatal opening. The mRNA is cell-to-cell mobile.
AT1G20190	673.724	914.077	968.433	1.35675	1.43743	member of Alpha-Expansin Gene Family. Naming convention from the Expansin Working Group (Kende et al, 2004. Plant Mol Bio)
AT1G20260	3229.77	3810.41	3820.25	1.17978	1.18283	One of three genes encoding the vacuolar ATP synthase subunit B1. The protein binds to and co-localizes with F-actin, bundles F-actin to form higher-order structure, and stabilizes actin filaments in vitro. The mRNA is cell-to-cell mobile.
AT1G20340	73150.9	82815.4	108439	1.13212	1.48241	recombination and DNA-damage resistance protein (DRT112) One of two Arabidopsis plastocyanin genes. Predominant form, expressed 10x higher than PETE1. PETE2 is thought to be post-transcriptionally regulated via copper accumulation and is involved in copper homeostasis. Mutation of this gene does not have obvious effect on photosynthesis. In plsp1-1 mutant plastids, the nonmature form of the prote…
AT1G20440	2777.11	3398.41	4871.56	1.22372	1.75418	Belongs to the dehydrin protein family, which contains highly conserved stretches of 7-17 residues that are repetitively scattered in their sequences, the K-, S-, Y- and lysine rich segments. Cold regulated gene, amino acid sequence homology with Group II LEA (late embryogenesis abundant) proteins. Also responds to osmotic stress, ABA, dehydration and inhibits e.coli growth while overexpressed. C…
AT1G20450	2411.88	3349.02	5439.91	1.38855	2.25546	Encodes a gene induced by low temperature and dehydration. Inhibits e.coli growth while overexpressed. Belongs to the dehydrin protein family, which contains highly conserved stretches of 7-17 residues that are repetitively scattered in their sequences, the K-, S-, Y- and lysine rich segments. LTI29 and LTI30 double overexpressors confer cold tolerance. Localized to membranes and cytoplasm.
AT1G20510	772.347	1068.19	3891.24	1.38304	5.0382	OPC-8:0 CoA ligase1;(source:Araport11)
AT1G20540	354.608	413.147	390.744	1.16508	1.1019	Transducin/WD40 repeat-like superfamily protein;(source:Araport11)
AT1G20620	11382	13007.8	11175.6	1.14284	0.981866	Catalase, catalyzes the breakdown of hydrogen peroxide (H2O2) into water and oxygen. The mRNA is cell-to-cell mobile.
AT1G20640	672.544	815.882	1445.8	1.21313	2.14975	Plant regulator RWP-RK family protein;(source:Araport11)
AT1G20650	1424.88	1802.27	1661.24	1.26485	1.16587	Protein kinase superfamily protein;(source:Araport11)
AT1G20670	363.795	420.56	454.49	1.15603	1.2493	DNA-binding bromodomain-containing protein;(source:Araport11)
AT1G20810	1367.87	1505.27	1596.43	1.10045	1.16709	FKBP-like peptidyl-prolyl cis-trans isomerase family protein;(source:Araport11)
AT1G20823	393.156	709.818	2248.96	1.80544	5.72027	Encodes a RING E3 ubiquitin ligase ATL80. Involved in phosphate mobilization and cold stress response in sufficient phosphate growth conditions. The mRNA is cell-to-cell mobile.
AT1G20950	1189.5	1335.61	1426.33	1.12283	1.19909	Phosphofructokinase family protein;(source:Araport11)
AT1G21010	165.809	233.184	268.759	1.40634	1.62089	poly polymerase;(source:Araport11)
AT1G21065	3726.01	4351.97	4405.32	1.168	1.18232	secondary thiamine-phosphate synthase enzyme;(source:Araport11)
AT1G21130	739.608	868.453	1313.4	1.17421	1.77581	O-methyltransferase family protein;(source:Araport11)
AT1G21350	904.011	1176.28	1223.11	1.30118	1.35298	Thioredoxin superfamily protein;(source:Araport11)
AT1G21410	688.404	796.122	900.432	1.15647	1.308	AtSKP2;1 is a homolog of human SKP2, the human F-box protein that recruits E2F1. Contains an F-box motif at the N-terminal region and a C-terminal Leu-rich repeat domain. Forms part of an E3-ubiquitin-ligase SCF (Skp1, cullin, F-box) complex and recruits phosphorylated AtE2Fc, a transcriptional factor that might play a role in cell division and during the transition from skotomorphogenesis to pho…
AT1G21440	723.175	897.847	867.815	1.24154	1.20001	Phosphoenolpyruvate carboxylase family protein;(source:Araport11)
AT1G21480	186.087	253.674	244.023	1.3632	1.31134	Exostosin family protein;(source:Araport11)
AT1G21500	3119.45	4205.59	5077.7	1.34819	1.62776	hypothetical protein;(source:Araport11)
AT1G21550	130.596	265.956	1759.55	2.03648	13.4733	Calcium-binding EF-hand family protein;(source:Araport11)
AT1G21560	310.237	405.572	378.196	1.3073	1.21906	hypothetical protein;(source:Araport11)
AT1G21580	4990.22	5498.68	5384.84	1.10189	1.07908	Encodes a zinc-finger protein that co-localizes with the exosome-associated RNA helicase HEN2 and functions as a co-factor of nuclear RNA quality control by the nucleoplasmic exosome.
AT1G21590	3995.64	4697.71	4034.55	1.17571	1.00974	kinase with adenine nucleotide alpha hydrolases-like domain-containing protein;(source:Araport11)
AT1G21610	578.25	660.378	653.959	1.14203	1.13093	wound-responsive family protein;(source:Araport11)
AT1G21790	192.872	245.263	244.665	1.27163	1.26853	TRAM, LAG1 and CLN8 (TLC) lipid-sensing domain containing protein;(source:Araport11)
AT1G21810	16.929	29.9876	31.12	1.77137	1.83826	Encodes a protein that localizes at motile vesicle-like small compartments in differentiating xylem cells that is associated with microtubule plus-ends. VETH-positive compartments are unlikely to be elements in conventional endomembrane trafficking pathways. It can associate with COG2, and together these two proteins co-localize with the EXO70A1 exocyst subunit, tethering EXO70A1 to compartments …
AT1G21830	174.775	239.782	219.783	1.37195	1.25752	hypothetical protein;(source:Araport11)
AT1G21920	2028.09	2377.54	1688.88	1.1723	0.832746	Histone H3 K4-specific methyltransferase SET7/9 family protein;(source:Araport11)
AT1G22060	1196.33	1336.09	1399.35	1.11683	1.16971	sporulation-specific protein;(source:Araport11)
AT1G22170	16.2696	40.3211	46.7104	2.47831	2.87102	Phosphoglycerate mutase family protein;(source:Araport11)
AT1G22190	1050.02	1301.1	5854.18	1.23911	5.57529	The gene encodes a putative transcription factor belongings to the abiotic stress-associated DREB A-6 clade. The mRNA is cell-to-cell mobile.
AT1G22330	103.376	133.211	136.644	1.2886	1.32181	RNA-binding (RRM/RBD/RNP motifs) family protein;(source:Araport11)
AT1G22360	200.834	321.786	221.758	1.60225	1.10418	UDP-glucosyl transferase 85A2;(source:Araport11)
AT1G22370	405.786	508.67	386.423	1.25354	0.952282	UDP-glucosyl transferase 85A5;(source:Araport11)
AT1G22430	1134.85	1510.67	1488.71	1.33116	1.31182	GroES-like zinc-binding dehydrogenase family protein;(source:Araport11)
AT1G22640	384.36	496.385	472.696	1.29146	1.22983	MYB-type transcription factor (MYB3) that represses phenylpropanoid biosynthesis gene expression
AT1G22700	1361.38	1596.04	1579.09	1.17237	1.15992	Encodes a TPR protein with homology to Ycf37 from Synechocystis that is localized to the thylakoid membrane and is involved in photosystem I biogenesis.
AT1G22710	4083.39	4785.47	4951.06	1.17194	1.21249	Encodes for a high-affinity transporter essential for phloem loading and long-distance transport. A major sucrose transporter, AtSUC2 can also transport a wide range of physiological and synthetic glucose conjugates with both &#945;- or &#946;-linkage.
AT1G22770	500.603	601.887	471.598	1.20233	0.942061	Together with CONSTANTS (CO) and FLOWERING LOCUS T (FT), GIGANTEA promotes flowering under long days in a circadian clock-controlled flowering pathway. GI acts earlier than CO and FT in the pathway by increasing CO and FT mRNA abundance. Located in the nucleus. Regulates several developmental processes, including photoperiod-mediated flowering, phytochrome B signaling, circadian clock, carbohydra…
AT1G22850	5633.3	6484.77	7101.73	1.15115	1.26067	SNARE associated Golgi protein family;(source:Araport11)
AT1G23080	1273.32	1729.38	1528.74	1.35817	1.2006	Encodes a novel component of auxin efflux that is located apically in the basal cell and is involved during embryogenesis in setting up the apical-basal axis in the embryo. It is also involved in pattern specification during root development. In roots, it is expressed at lateral and basal membranes of provascular cells in the meristem and elongation zone, whereas in the columella cells it coincid…
AT1G23180	771.208	869.139	992.162	1.12698	1.2865	ARM repeat superfamily protein;(source:Araport11)
AT1G23190	2524.54	2737.84	2767.02	1.08449	1.09605	Encodes a cytosolic phosphoglucomutase (PGM). Two Arabidopsis PGM proteins (AT1G70730/PGM2 and AT1G23190/PGM3) have high sequence similarities and redundant functions. Mature plants possessing a single cPGM allele had a major reduction in cPGM activity. Whereas pgm2 and pgm3 single mutants are undistinguishable from the wild type, loss of both PGM2 and PGM3 severely impairs male and female gameto…
AT1G23310	81241.6	95942.4	99128.1	1.18095	1.22016	Identified by cloning the gene that corresponded to a purified protein having glyoxylate aminotransferase activity. Localized to the peroxisome and thought to be involved in photorespiration/ metabolic salvage pathway.
AT1G23390	1974.93	4300.96	4288.18	2.17778	2.1713	A kelch domain-containing F-box protein. Its N terminus contains a typical F-box motif but its C-terminal domain only consists of one predicted kelch motif. Predicted to be stu Interacts with chalcone synthase CHS to mediate CHS ubiquitination and degradation.
AT1G23400	1537.27	1938.78	2009.47	1.26118	1.30716	Promotes the splicing of chloroplast group II introns.
AT1G23480	341.094	425.462	383.667	1.24735	1.12481	encodes a gene similar to cellulose synthase
AT1G23490	3135.95	3430.29	3818.61	1.09386	1.21769	Gene encoding ADP-ribosylation factor and similar to other ARFs and ARF-like proteins. A member of ARF GTPase family. Arabidopsis has 21 known members, known to be essential for vesicle coating and uncoating and functions in GTP-binding. The gene is shown to play a role in cell division, cell expansion and cellulose production using antisense construct.
AT1G23710	334.466	468.541	1444.97	1.40086	4.32022	hypothetical protein (DUF1645);(source:Araport11)
AT1G23740	8849.96	10087.8	11349.1	1.13987	1.28239	AOR is an alkenal/one oxidoreductase that acts on compounds with unsaturated alpha,beta-carbonyls. The activity of this enzyme with a number of substrates, including acrolein and 3-buten-2-one, was demonstrated in vitro using a truncated form of the protein that lacked approximately 80 of the first amino acids. This protein appears to localize to the chloroplast where it likely helps to maintain …
AT1G23800	41.0644	64.3609	57.9893	1.56732	1.41215	Encodes a mitochondrial aldehyde dehydrogenase; nuclear gene for mitochondrial product.
AT1G23880	62.4676	91.8018	103.948	1.46959	1.66403	NHL domain-containing protein;(source:Araport11)
AT1G24070	28.98	61.2163	46.8485	2.11237	1.61658	encodes a gene similar to cellulose synthase
AT1G24100	1642.77	2164.06	2239.55	1.31732	1.36328	Encodes a UDP-glucose:thiohydroximate S-glucosyltransferase, involved in glucosinolate biosynthesis
AT1G24120	489.88	583.048	556.751	1.19018	1.1365	encodes a DnaJ-like protein similar to ARG1 and ARL2 that are both involved in root and hypocotyl gravitropism response. However, null mutation in this gene does not result in defects in gravitropism. Gene is expressed in all tissues examined.
AT1G24148	1636.78	1790.66	1375.08	1.09401	0.840111	hypothetical protein;(source:Araport11)
AT1G24160	1330.16	1563.98	1431	1.17578	1.0758	triadin;(source:Araport11)
AT1G24170	243.614	307.387	384.938	1.26178	1.58011	Encodes a protein with putative galacturonosyltransferase activity.
AT1G24340	679.232	805.946	810.786	1.18655	1.19368	A locus involved in embryogenesis. Mutations in this locus result in embryo lethality. The mRNA is cell-to-cell mobile.
AT1G24440	187.651	240.185	217.35	1.27996	1.15827	RING/U-box superfamily protein;(source:Araport11)
AT1G24625	214.086	289.353	235.266	1.35157	1.09893	Encodes a zinc finger protein containing only a single zinc finger.
AT1G25230	205.62	303.36	288.555	1.47535	1.40334	Calcineurin-like metallo-phosphoesterase superfamily protein;(source:Araport11)
AT1G25375	168.2	207.207	206.488	1.23191	1.22764	Metallo-hydrolase/oxidoreductase superfamily protein;(source:Araport11)
AT1G25425	87.8191	115.877	88.4769	1.3195	1.00749	CLAVATA3/ESR-RELATED 43;(source:Araport11)
AT1G25440	8857.13	10864.3	12485.3	1.22661	1.40963	B-box type zinc finger protein with CCT domain-containing protein;(source:Araport11)
AT1G25490	1584.87	1738.4	1736.64	1.09687	1.09576	One of three genes encoding phosphoprotein phosphatase 2A regulatory subunit A; Recessive ethylene-response mutant EER1 displays increased ethylene sensitivity in the hypocotyl and stem
AT1G25550	722.253	956.744	1636.05	1.32467	2.26521	myb-like transcription factor family protein;(source:Araport11)
AT1G26100	28.9985	73.3193	64.4226	2.52839	2.22159	Cytochrome b561/ferric reductase transmembrane protein family;(source:Araport11)
AT1G26150	2927.04	3982.56	3675.76	1.36061	1.25579	Encodes a member of the proline-rich extensin-like receptor kinase (PERK) family. This family consists of 15 predicted receptor kinases (PMID: 15653807).
AT1G26230	595.734	691.873	694.911	1.16138	1.16648	Encodes a subunit of chloroplasts chaperonins that are involved in mediating the folding of newly synthesized, translocated, or stress-denatured proteins. Cpn60 subunits are: Cpn60alpha1 (At2g28000), AtCpn60alpha2 (At5g18820), AtCpn60beta1 (At1g55490), AtCpn60beta2 (At3g13470), AtCpn60beta3 (At5g56500), AtCpn60beta4 (At1g26230).
AT1G26270	974.186	1120.3	1663.45	1.14999	1.70752	Phosphatidylinositol 3- and 4-kinase family protein;(source:Araport11)
AT1G26390	183.225	396.724	44.1856	2.16523	0.241155	FAD-binding Berberine family protein;(source:Araport11)
AT1G26560	2431.87	2809.84	3398.29	1.15543	1.3974	beta glucosidase 40;(source:Araport11)
AT1G26650	474.848	594.378	490.704	1.25172	1.03339	Son of sevenless protein;(source:Araport11)
AT1G26670	1985.09	2198.17	2173.14	1.10734	1.09473	member of VTI1 Gene Family. Normally localizes to the transgolgi network and plasma membrane. A dominant mutation (zip1) alters the subcellular localization of VTI12 and suppresses loss of function mutation (zag1) of VTI11. Interacts with members of the SYP family. Involved in protein trafficking to protein storage vacuoles.
AT1G26761	1087.2	1380.97	1267.25	1.27021	1.1656	Arabinanase/levansucrase/invertase;(source:Araport11)
AT1G26800	345.025	921.762	6012.38	2.67158	17.4259	RING/U-box superfamily protein;(source:Araport11)
AT1G26810	69.5782	104.09	136.826	1.49601	1.96651	Encodes a protein with &#946;1,3-galactosyltransferase activity involved in the biosynthesis of the Lewis a epitope of certain glycoproteins.
AT1G26850	3484.85	3730.32	3783.92	1.07044	1.08582	S-adenosyl-L-methionine-dependent methyltransferases superfamily protein;(source:Araport11)
AT1G26920	505.744	809.456	623.792	1.60053	1.23342	zinc finger CCHC domain protein;(source:Araport11)
AT1G26945	319.523	380.2	409.934	1.1899	1.28296	Encodes a basic helix-loop-helix (bHLH) protein involved in blue/far-red light signaling. Physically interacts with HFR1 and negatively regulates its activity.
AT1G27030	290.066	418.439	401.847	1.44256	1.38536	hypothetical protein;(source:Araport11)
AT1G27120	455.982	544.682	640.423	1.19452	1.40449	Encodes a Golgi-localized hydroxyproline-O-galactosyltransferase.
AT1G27150	592.605	692.78	636.781	1.16904	1.07455	Tetratricopeptide repeat (TPR)-like superfamily protein;(source:Araport11)
AT1G27190	951.867	1197.05	1200.65	1.25758	1.26136	Leucine-rich repeat protein kinase family protein;(source:Araport11)
AT1G27210	151.441	294.561	271.161	1.94505	1.79054	ARM repeat superfamily protein;(source:Araport11)
AT1G27290	728.566	931.208	1016.03	1.27814	1.39456	transmembrane protein;(source:Araport11)
AT1G27460	160.36	206.813	220.535	1.28968	1.37525	encodes a calmodulin-binding protein that is expressed in pollen, suspension culture cells, flowers, and fruits. The mRNA is cell-to-cell mobile.
AT1G27730	189.04	982.668	6226.88	5.1982	32.9395	Related to Cys2/His2-type zinc-finger proteins found in higher plants. Compensated for a subset of calcineurin deficiency in yeast. Salt tolerance produced by ZAT10 appeared to be partially dependent on ENA1/PMR2, a P-type ATPase required for Li+ and Na+ efflux in yeast. The protein is localized to the nucleus, acts as a transcriptional repressor and is responsive to chitin oligomers. Also involv…
AT1G28100	101.013	133.68	140.902	1.32339	1.39489	hypothetical protein;(source:Araport11)
AT1G28230	332.664	385.28	304.082	1.15817	0.914083	Encodes a transporter that transports purines,cytokinins and other adenine derivatives. Expressed in the leaf hydathodes where it may be involved in re-uptake of cytokinins during guttation.
AT1G28250	205.227	276.139	233.315	1.34553	1.13686	transmembrane protein;(source:Araport11)
AT1G28340	1089.3	1324.47	1225.41	1.2159	1.12495	receptor like protein 4;(source:Araport11)
AT1G28370	23.2343	101.458	392.775	4.36674	16.9049	encodes a member of the ERF (ethylene response factor) subfamily B-1 of ERF/AP2 transcription factor family. The protein contains one AP2 domain. There are 15 members in this subfamily including ATERF-3, ATERF-4, ATERF-7, and leafy petiole.
AT1G28560	381.125	451.385	539.571	1.18435	1.41573	Encodes a protein similar to human SNAP50. Mutants display different temperature sensitivities in the dedifferentiation of cells from different organs. Mutation inhibits the dedifferentiation-associated accumulation of U-snRNAs and some other small RNA species encoded by independent-type genes carrying the USE and TATA box. Required for the elevation of cell proliferation competence in hypocotyl …
AT1G28610	679.58	922.761	781.617	1.35784	1.15015	GDSL-motif esterase/acyltransferase/lipase. Enzyme group with broad substrate specificity that may catalyze acyltransfer or hydrolase reactions with lipid and non-lipid substrates.
AT1G28670	959.154	1080.53	1022.52	1.12654	1.06606	Arabidopsis thaliana lipase
AT1G29260	529.273	592.403	651.896	1.11928	1.23168	Encodes the peroxisomal targeting signal type 2 receptor that facilitates peroxisomal protein translocation. It recognizes proteins with the PTS2 consensus sequence (RLX5HL or a variant) within the first 30 or so amino acids. RNAi experiments suggest that PEX7 is necessary for the maintenance of glyoxysomal but not leaf peroxisomal function. The mRNA is cell-to-cell mobile.
AT1G29395	280.715	374	249.056	1.33231	0.887218	Integral membrane protein in the inner envelope of chloroplasts. Provide freezing tolerance. Expression is induced by short-term cold-treatment, water deprivation, and abscisic acid treatment.
AT1G29400	3585.69	4156.12	3834.94	1.15908	1.06951	A member of mei2-like gene family, predominantly plant-based family of genes encoding RNA binding proteins with characteristic presence of a highly conserved RNA binding motif first described in the mei2 gene of the fission yeast S. pombe. In silico analyses reveal nine mei2 -like genes in A. thaliana. They were grouped into four distinct clades, based on overall sequence similarity and subfamily…
AT1G29430	526.655	718.185	307.295	1.36367	0.583485	SAUR-like auxin-responsive protein family;(source:Araport11)
AT1G29440	190.792	337.531	131.567	1.7691	0.68958	SAUR-like auxin-responsive protein family;(source:Araport11)
AT1G29450	242.29	455.388	173.42	1.87951	0.715752	SAUR-like auxin-responsive protein family;(source:Araport11)
AT1G29460	266.242	465.933	189.614	1.75003	0.712188	SAUR-like auxin-responsive protein family;(source:Araport11)
AT1G29465	147.768	184.939	144.794	1.25155	0.979873	transmembrane protein;(source:Araport11)
AT1G29470	3568.9	3827.44	4196.6	1.07244	1.17588	S-adenosyl-L-methionine-dependent methyltransferases superfamily protein;(source:Araport11)
AT1G29500	296.279	467.978	262.754	1.57952	0.886844	SAUR-like auxin-responsive protein family;(source:Araport11)
AT1G29510	193.16	408.678	197.139	2.11575	1.0206	This locus was referred to as SAUR68 in PMID:17948056 but the nomenclature should be SAUR67.
AT1G29520	56.2815	78.2046	101.191	1.38953	1.79795	AWPM-19-like family protein;(source:Araport11)
AT1G29530	810.677	906.205	843.423	1.11784	1.04039	hypothetical protein;(source:Araport11)
AT1G29560	109.819	139.808	134.634	1.27307	1.22596	Zinc finger C-x8-C-x5-C-x3-H type family protein;(source:Araport11)
AT1G29660	3583.97	3986.59	4483.77	1.11234	1.25106	GDSL-motif esterase/acyltransferase/lipase. Enzyme group with broad substrate specificity that may catalyze acyltransfer or hydrolase reactions with lipid and non-lipid substrates.
AT1G29670	1735.41	2143.42	2305.31	1.23511	1.3284	GDSL-motif esterase/acyltransferase/lipase. Enzyme group with broad substrate specificity that may catalyze acyltransfer or hydrolase reactions with lipid and non-lipid substrates. The mRNA is cell-to-cell mobile.
AT1G29690	373.146	426.848	895.855	1.14392	2.40082	Encodes a protein containing a domain with significant homology to the MACPF (membrane attack complex and perforin) domain of complements and perforin proteins that are involved in innate immunity in animals. Transgenic <i>cad1-1</i> mutant plants show lesions seen in the hypersensitive response, as well as a spontaneous activation of expression of pathogenesis-related genes and leading to a 32-f…
AT1G29700	3268.61	4198.84	4070.47	1.28459	1.24532	Metallo-hydrolase/oxidoreductase superfamily protein;(source:Araport11)
AT1G29720	2191.65	2404.34	2545.61	1.09705	1.1615	Leucine-rich repeat transmembrane protein kinase;(source:Araport11)
AT1G29750	454.913	536.159	505.064	1.1786	1.11024	Receptor-like serine/threonine kinase (RKF1). The putative extracellular domain of the RKF1 protein contains 13 tandem repeats of leucine-rich sequences. Expressed in early flower primordial, stamen, and pollen grains.
AT1G29840	109.435	137.58	136.016	1.25718	1.24289	alpha/beta-Hydrolases superfamily protein;(source:Araport11)
AT1G29910	59267	99839.3	111948	1.68457	1.88887	member of Chlorophyll a/b-binding protein family
AT1G29920	81684.9	111353	134685	1.3632	1.64884	Encodes lhcb1.1 a component of the LHCIIb light harvesting complex associated with photosystem II.
AT1G29930	217467	275036	353321	1.26472	1.62471	Subunit of light-harvesting complex II (LHCII),which absorbs light and transfers energy to the photosynthetic reaction center. The mRNA is cell-to-cell mobile.
AT1G30070	384.528	496.502	5699.11	1.2912	14.8211	SGS domain-containing protein;(source:Araport11)
AT1G30120	2514.4	2941.97	3018.51	1.17005	1.20049	Encodes a putative plastid pyruvate dehydrogenase E1 beta subunit that is distinct from the mitochondrial pyruvate dehydrogenase E1 beta subunit.
AT1G30190	22.0973	39.5404	183.165	1.78937	8.28899	cotton fiber protein;(source:Araport11)
AT1G30200	709.996	858.075	913.374	1.20856	1.28645	F-box family protein;(source:Araport11)
AT1G30360	4036.52	4472.89	4633.45	1.10811	1.14788	Early-responsive to dehydration stress protein (ERD4);(source:Araport11)
AT1G30380	32190.7	43691.2	46637.9	1.35726	1.4488	Encodes subunit K of photosystem I reaction center. The mRNA is cell-to-cell mobile.
AT1G30440	781.008	863.899	867.496	1.10613	1.11074	Phototropic-responsive NPH3 family protein;(source:Araport11)
AT1G30510	223.663	279.626	244.236	1.25021	1.09198	Encodes a root-type ferredoxin:NADP(H) oxidoreductase.
AT1G30520	499.515	702.751	679.416	1.40687	1.36015	Encodes a chloroplast O-succinylbenzoyl-CoA ligase. Involved in phylloquinone biosynthesis. Knock mutant is seedling lethal.
AT1G30600	80.5765	106.828	89.1841	1.3258	1.10683	Subtilase family protein;(source:Araport11)
AT1G30610	573.756	676.844	639.35	1.17967	1.11432	Mutations in this locus result in embryo lethality. Embryo shape at seed maturity is globular.
AT1G30700	71.8211	163.941	15.567	2.28263	0.216747	FAD-binding Berberine family protein;(source:Araport11)
AT1G30820	733.86	871.842	798.123	1.18802	1.08757	CTP synthase family protein;(source:Araport11)
AT1G30910	604.536	705.096	665.723	1.16634	1.10121	Molybdenum cofactor sulfurase family protein;(source:Araport11)
AT1G31070	294.49	363.756	334.673	1.23521	1.13645	Encodes a protein that functions as an N-acetylglucosamine-1-phosphate uridylyltransferase that catalyzes the formation of UDP-N-acetylglucosamine (UDP-GlcNAc). This is an essential precursor for glycolipid and glycoprotein synthesis and is also used for regulatory protein modification in signaling pathways. The enzyme can also catalyze the reverse reaction using both UDP-GlcNAc and the less comm…
AT1G31160	465.705	531.204	558.257	1.14064	1.19874	Encodes a member of the histidine triad nucleotide-binding family of proteins, but its activity has not been determined.
AT1G31173	22.663	49.0293	16.2274	2.16341	0.716034	Encodes a microRNA that targets ARF family members ARF6 and ARF8. MicroRNAs are regulatory RNAs with a mature length of ~21-nucleotides that are processed from hairpin precursors by Dicer-like enzymes. MicroRNAs can negatively regulate gene expression by attenuating translation or by directing mRNA cleavage.Mature sequence: UGAAGCUGCCAGCAUGAUCUGG
AT1G31190	1238.22	1373.05	1364.54	1.10889	1.10202	Encodes a myo-inositol monophosphatase IMPL1 (myo-Inositol monophosphatase like 1).
AT1G31230	1418.13	1835.2	1749.13	1.2941	1.23341	Encodes a bifunctional aspartate kinase/homoserine dehydrogenase. These two activities catalyze the first and the third steps toward the synthesis of the essential amino acids threonine, isoleucine and methionine.
AT1G31300	1136.05	1354.73	1389.7	1.19249	1.22327	TRAM, LAG1 and CLN8 (TLC) lipid-sensing domain containing protein;(source:Araport11)
AT1G31330	48396.8	57451.7	65249.6	1.1871	1.34822	Encodes subunit F of photosystem I.
AT1G31690	18.5449	32.3248	73.4767	1.74305	3.96209	Copper amine oxidase family protein;(source:Araport11)
AT1G31800	2591.12	3150.66	3073.84	1.21594	1.1863	Encodes a protein with &#946;-ring carotenoid hydroxylase activity. The mRNA is cell-to-cell mobile.
AT1G31930	729.19	801.899	780.549	1.09971	1.07043	Encodes XLG3 (extra-large G protein 3) that shows significant similarity to the G protein alpha subunit in its C terminal region. Involved in the regulation of root morphological and growth responses.
AT1G32060	56781.5	61953	66015.6	1.09108	1.16262	phosphoribulokinase;(source:Araport11)
AT1G32080	10592.2	13597.4	13991	1.28371	1.32087	Encodes a plant LrgAB/CidAB protein localized to the chloroplast envelope that is involved in chloroplast development, carbon partitioning and leaf senescence. The gene may have evolved from gene fusion of bacterial lrgA and lrgB.
AT1G32100	132.79	166.399	192.668	1.2531	1.45092	Encodes a pinoresinol reductase involved in lignan biosynthesis. Expressed strongly in roots and less strongly in stems. Shows specificity for pinoresinol and not lariciresinol.
AT1G32120	208.61	253.647	280.545	1.21589	1.34483	serine/threonine-protein phosphatase 7 long form-like protein;(source:Araport11)
AT1G32150	295.671	345.262	389.622	1.16773	1.31776	Encodes a G group bZIP transcription factor family member that can bind cis elements with an ACGT core, such as G-box, Hex, C-box and As-1. The protein is localized in the nucleus and can homodimerize and can heterodimerize with other G group members.
AT1G32160	2177.57	2378.29	2189.62	1.09217	1.00553	beta-casein (DUF760);(source:Araport11)
AT1G32200	1378.14	1628.57	1657.82	1.18171	1.20294	Encodes a chloroplast glycerol-3-phosphate acyltransferase.Involved in the biosynthesis of chloroplast phosphatidylglycerol.
AT1G32220	3678.6	4902.02	4925.15	1.33258	1.33887	NAD(P)-binding Rossmann-fold superfamily protein;(source:Araport11)
AT1G32400	1995.67	2311.26	2195.38	1.15814	1.10007	TOM2A encodes a 280 amino acid putative four-pass transmembrane protein with a C-terminal farnesylation signal, essential for efficient multiplication of tobacco mosaic viruses.
AT1G32470	6898.25	8733.32	9268.12	1.26602	1.34355	Single hybrid motif superfamily protein;(source:Araport11)
AT1G32500	1834	2038.54	2039.55	1.11153	1.11208	Encodes a member of a heterogenous group of non-intrinsic ATP-binding cassette (ABC) proteins. Members of this group bear no close resemblance to each other nor to representatives of specific ABC protein subfamilies from other organisms. This grouping is arbitrary and will likely change upon acquisition of further data.
AT1G32540	393.141	596.385	431.272	1.51698	1.09699	Encodes a protein with 3 plant-specific zinc finger domains that acts as a positive regulator of cell death.
AT1G32550	794.037	982.933	1041.68	1.23789	1.31188	Encodes FdC2, a ferredoxin protein capable of alternative electron partitioning. FdC1 level increases in conditions of acceptor limitation at PSI.
AT1G32780	196.243	272.119	250.095	1.38664	1.27442	GroES-like zinc-binding dehydrogenase family protein;(source:Araport11)
AT1G32920	141.04	424.125	2658.73	3.00714	18.8509	hypothetical protein;(source:Araport11)
AT1G32928	20.6732	54.3183	388.622	2.62747	18.7983	Avr9/Cf-9 rapidly elicited protein;(source:Araport11)
AT1G32930	27.2355	42.0208	41.6729	1.54286	1.53009	Galactosyltransferase family protein;(source:Araport11)
AT1G32990	3252.58	4006.12	4518.95	1.23168	1.38934	mutant has Decreased effective quantum yield of photosystem II; Pale green plants; Reduced growth rate; Plastid Ribosomal Protein L11 The mRNA is cell-to-cell mobile.
AT1G33170	1037.75	1396.42	1362.89	1.34562	1.31331	S-adenosyl-L-methionine-dependent methyltransferases superfamily protein;(source:Araport11)
AT1G33240	2988.81	3523.8	3815.64	1.17899	1.27664	Encodes a plant transcriptional activator that contains two separate, but similar, trihelix DNA-binding domains, similar to GT-2. Gene is expressed in all aerial parts of the plant, with higher level of expression in siliques. At-GTL2 was thought to be a duplicated copy of this gene but is likely to be a cloning artefact, the result of a chimeric clone. Regulates ploidy-dependent cell growth in t…
AT1G33340	110.633	171.404	149.489	1.54929	1.35122	ENTH/ANTH/VHS superfamily protein;(source:Araport11)
AT1G33480	215.55	274.031	325.563	1.27131	1.51038	RING/U-box superfamily protein;(source:Araport11)
AT1G33590	1091.43	1456.44	1854.83	1.33444	1.69945	Leucine-rich repeat (LRR) family protein;(source:Araport11)
AT1G33600	1055.75	1292.59	2358.65	1.22434	2.2341	Leucine-rich repeat (LRR) family protein;(source:Araport11)
AT1G33700	125.83	155.989	160.15	1.23968	1.27275	Beta-glucosidase, GBA2 type family protein;(source:Araport11)
AT1G33760	2.32854	13.2149	118.189	5.6752	50.7569	encodes a member of the DREB subfamily A-4 of ERF/AP2 transcription factor family. The protein contains one AP2 domain. There are 17 members in this subfamily including TINY.
AT1G33770	102.794	154.953	163.363	1.50741	1.58923	Protein kinase superfamily protein;(source:Araport11)
AT1G33810	749.339	855.493	901.961	1.14166	1.20368	zinc finger/BTB domain protein;(source:Araport11)
AT1G33811	67.9854	131.801	155.443	1.93866	2.28642	GDSL-motif esterase/acyltransferase/lipase. Enzyme group with broad substrate specificity that may catalyze acyltransfer or hydrolase reactions with lipid and non-lipid substrates.
AT1G33990	1377.84	1616.75	1571.11	1.17339	1.14027	Encodes a protein predicted to act as a carboxylesterase. It has similarity to the SABP2 methyl salicylate esterase from tobacco. This protein does not act on methyl IAA, methyl JA, MeSA, MeGA4, or MEGA9 in vitro.
AT1G34220	839.14	933.088	848.044	1.11196	1.01061	Regulator of Vps4 activity in the MVB pathway protein;(source:Araport11)
AT1G34370	694.326	769.7	878.984	1.10856	1.26595	Encodes a putative nuclear Cys(2)His(2)-type zinc finger protein involved in H+ and Al3+ rhizotoxicity. In mutants exposed to aluminum stress, there is no induction of AtALMT1, an malate transporter known to be involved in the mediation of aluminum toxicity. Cell wall of the mutant is unstable in low pH medium (pH 4.5) in low Ca solution. This would mediate Ca-alleviation of low pH stress through…
AT1G34780	531.655	674.702	578.649	1.26906	1.08839	Encodes a protein disulfide isomerase-like (PDIL) protein, a member of a multigene family within the thioredoxin (TRX) superfamily. This protein also belongs to the adenosine 5'-phosphosulfate reductase-like (APRL) group.
AT1G34844	159.862	193.109	127.993	1.20797	0.800645	Potential natural antisense gene, locus overlaps with AT1G34842
AT1G35180	73.8927	123.172	116.88	1.66691	1.58175	TRAM, LAG1 and CLN8 (TLC) lipid-sensing domain containing protein;(source:Araport11)
AT1G35210	43.8695	70.273	416.876	1.60187	9.50265	hypothetical protein;(source:Araport11)
AT1G35340	1401.31	1529.99	1645.76	1.09182	1.17444	ATP-dependent protease La (LON) domain protein;(source:Araport11)
AT1G35420	1171.04	1377.77	1290.37	1.17653	1.1019	alpha/beta-Hydrolases superfamily protein;(source:Araport11)
AT1G35460	550.821	625.21	656.662	1.13505	1.19215	Encodes a bHLH transcription factor involved in CFL1-mediated regulation of cuticle development. Overexpression leads to abnormal cuticle development.
AT1G35620	1013.71	1105.27	999.707	1.09033	0.986191	Encodes a protein disulfide isomerase-like (PDIL) protein, a member of a multigene family within the thioredoxin (TRX) superfamily. Unlike several other PDI family members, transcript levels for this gene are not up-regulated in response to three different chemical inducers of ER stress (dithiothreitol, beta-mercaptoethanol, and tunicamycin). However, the level of transcripts for this gene is sli…
AT1G35660	387.59	443.534	487.376	1.14434	1.25745	erythroid differentiation factor-like protein;(source:Araport11)
AT1G35680	4783.83	6222.49	6762.45	1.30073	1.41361	Encodes a chloroplast ribosomal protein L21 that is required for chloroplast development and embryogenesis. The mRNA is cell-to-cell mobile.
AT1G35720	1435.82	1901.73	1584.78	1.32449	1.10374	Encodes a member of the annexin gene family, a diverse, multigene family of calcium-dependent, membrane-binding proteins. The protein was determined to have peroxidase activity. This activity is thought to be dependent on the presence of post-translational modifications (most likely phosphorylation). The protein was shown to be present as a mixture of monomer and homodimer. The homodimerization s…
AT1G35780	188.22	226.058	256.859	1.20103	1.36467	N-lysine methyltransferase;(source:Araport11)
AT1G36320	2573.94	2786.81	2766.81	1.0827	1.07493	hypothetical protein;(source:Araport11)
AT1G36370	843.14	977.118	962.76	1.1589	1.14187	Encodes a nuclear localised protein MSA1 (MORE SULPHUR ACCUMULATION1). Epigenetically regulates sulphur homeostasis. Has sequence similarity to SHM (serine hydroxymethyltransferase) but lacks SHM activity in vitro.
AT1G36390	510.215	607.28	611.029	1.19024	1.19759	Co-chaperone GrpE family protein;(source:Araport11)
AT1G36675	31.371	48.8386	33.3822	1.55681	1.06411	glycine-rich protein;(source:Araport11)
AT1G41830	2065.55	2716.04	3072.51	1.31493	1.4875	SKU5-similar 6;(source:Araport11)
AT1G42470	952.082	1127.66	994.522	1.18441	1.04458	Patched family protein;(source:Araport11)
AT1G42540	860.448	1001.33	771.551	1.16373	0.896685	member of Putative ligand-gated ion channel subunit family
AT1G42960	2285.58	2530.13	2504.22	1.107	1.09566	expressed protein localized to the inner membrane of the chloroplast.
AT1G42970	56131.2	69180.8	74475.2	1.23248	1.32681	Encodes chloroplast localized glyceraldehyde-3-phosphate dehydrogenase that can use both NADH and NADPH to reduce 1,3-diphosphate glycerate. It forms A2B2 heterotetramers with GapA forms of the GADPH enzyme. These complexes are active in the light under reducing conditions, but show reduced NADPH-dependent activity in response to oxidized thioredoxins and increased NAD(H)/NADP(H) ratios due to th…
AT1G43190	1072.25	1189.57	1219.01	1.10941	1.13687	polypyrimidine tract-binding protein 3;(source:Araport11)
AT1G43560	1439.9	1674.1	1842.69	1.16264	1.27973	thioredoxin Y2;(source:Araport11)
AT1G43580	426.629	489.634	519.369	1.14768	1.21738	Sphingomyelin synthetase family protein;(source:Araport11)
AT1G43670	4622.3	6443.63	6428.57	1.39403	1.39077	Encodes a fructose-1,6-bisphosphatase. This enzyme, in addition to catalyzing the formation of fructose-6-phosphate for sucrose biosynthesis, appears to play a role in fructose-mediated signaling that is independent of its enzymatic activity. atcfbp-1/fins1 mutants have reduced photosynthetic rates, elevated levels of starch and reduced levels of sucrose during the day. Although the protein is ex…
AT1G44000	4392.95	5046.01	4746.57	1.14866	1.0805	STAY-GREEN-like protein;(source:Araport11)
AT1G44446	7993.62	10890.4	9383.53	1.36238	1.17388	Encodes chlorophyllide <i>a</i> oxygenase which converts chlorophyllide <i>a</i> to chlorophyllide <i>b</i> by catalyzing two successive hydroxylations at the 7-methyl group of chlorophyllide <i>a</i> . Mutants are deficient in pigments that associate with thylakoid membrane proteins, lacking chlorophyll <i>b</i> and light-harvesting proteins of photosystem II. The protein was shown through cross…
AT1G44575	52767.2	62744.8	68430.7	1.18909	1.29684	Encoding PSII-S (CP22), a ubiquitous pigment-binding protein associated with photosystem II (PSII) of higher plants. Involved in nonphotochemical quenching rather than in photosynthesis. Mutant has a normal violaxanthin cycle but has a limited capacity of quenching singlet excited chlorophylls and is tolerant to lipid peroxidation.
AT1G44760	95.1446	128.422	101.887	1.34976	1.07086	Adenine nucleotide alpha hydrolases-like superfamily protein;(source:Araport11)
AT1G44780	57.0195	79.8492	68.6241	1.40038	1.20352	translation initiation factor;(source:Araport11)
AT1G45010	462.075	546.644	552.665	1.18302	1.19605	TRAM, LAG1 and CLN8 (TLC) lipid-sensing domain containing protein;(source:Araport11)
AT1G45130	288.719	355.829	395.29	1.23244	1.36912	beta-galactosidase 5;(source:Araport11)
AT1G45191	548.401	781	804.355	1.42414	1.46673	beta-glucosidase related protein, similar to beta-glucosidase GI:3820531 from (Pinus contorta); contains Pfam profile: PF00232 Glycosyl hydrolase family 1
AT1G45201	2214.05	2776.4	2638.96	1.25399	1.19191	Target of AtGRP7 regulation.
AT1G45207	116.814	162.718	191.13	1.39296	1.63619	Remorin family protein;(source:Araport11)
AT1G45248	90.986	127.823	111.096	1.40487	1.22102	Nucleolar histone methyltransferase-related protein;(source:Araport11)
AT1G45474	3948.67	4352.91	4667.66	1.10237	1.18209	Encodes a component of the light harvesting complex of photosystem I.
AT1G47260	1953.14	2124.34	2125.66	1.08765	1.08833	Encodes mitochondrial gamma carbonic anhydrase. Component of the NADH dehydrogenase complex.
AT1G47290	172.201	215.062	245.629	1.2489	1.42641	Encodes an enzyme with 3&#946;-hydroxysteroid dehydrogenase/C4-decarboxylase activity <i>in vitro</i>. The activity of the enzyme was determined using microsomal extracts of yeast overexpressing the <i>Arabidopsis</i> gene. Cytosolic fractions failed to be associated to the activity, leading to the speculation that the enzyme is membrane-bound.
AT1G47310	355.935	404.64	405.62	1.13684	1.13959	signal peptidase I;(source:Araport11)
AT1G47330	384.277	448.124	351.947	1.16615	0.915868	methyltransferase, putative (DUF21);(source:Araport11)
AT1G47510	170.111	248.74	655.753	1.46222	3.85486	Encodes a phosphatidylinositol polyphosphate 5-phosphatase. It can dephosphorylate PI(4,5)P2, PI(3,5)P2, and PI(3,4,5)P3, but, it is not active against PI(5)P or the water soluble inositol(1,4,5)P3 or inositol(1,3,4,5)P4. The transcript levels for this gene rise in response to auxin, ABA, and JA.
AT1G47740	558.75	643.253	645.017	1.15124	1.15439	PPPDE putative thiol peptidase family protein;(source:Araport11)
AT1G47900	466.209	627.879	604.883	1.34678	1.29745	filament-like protein (DUF869);(source:Araport11)
AT1G48030	8009.81	9391.85	9206	1.17254	1.14934	Encodes a mitochondrial lipoamide dehydrogenase whose expression is induced by light.
AT1G48100	85.7324	112.363	144.544	1.31062	1.68599	Pectin lyase-like superfamily protein;(source:Araport11)
AT1G48260	519.081	691.389	731.569	1.33195	1.40936	Encodes a member of the SNF1-related kinase (SnRK) gene family (SnRK3.21), which has also been reported as a member of the CBL-interacting protein kinases (CIPK17).
AT1G48300	12642.3	14857.8	16188.4	1.17524	1.28049	diacylglycerol acyltransferase;(source:Araport11)
AT1G48310	531.749	615.285	635.106	1.1571	1.19437	chromatin remodeling factor18;(source:Araport11)
AT1G48350	1965.92	2569.8	2731.66	1.30717	1.38951	Ribosomal L18p/L5e family protein;(source:Araport11)
AT1G48420	1514.02	1644.72	1640.61	1.08633	1.08362	Encodes an enzyme that decomposes D-cysteine into pyruvate, H2S, and NH3. Only D-cysteine but not L-cysteine was converted by D-CDes to pyruvate, H2S, and NH3. There is conflicting evidence on its 1-aminocyclopropane-1-carboxylate deaminase activity. Involved in regulating ethylene levels.
AT1G48450	3087.37	3435.82	3710.66	1.11286	1.20189	alanine-tRNA ligase, putative (DUF760);(source:Araport11)
AT1G48480	632.79	700.524	977.608	1.10704	1.54492	Arabidopsis thaliana receptor-like protein kinase (RKL1) gene
AT1G48520	1283.45	1644.6	1755.44	1.28139	1.36775	Encodes Glu-tRNA(Gln) amidotransferase subunit B (from Genbank record AF239836).
AT1G48540	1177.66	1391.59	1172.78	1.18166	0.99586	Outer arm dynein light chain 1 protein;(source:Araport11)
AT1G48600	8442.81	10463.8	11102.4	1.23937	1.31501	Encodes a phosphoethanolamine N-methyltransferase that catalyses the last two methylation steps of the three sequential methylations of phosphoethanolamine (PEA) that are required for the synthesis of phosphocholine (PCho) in plants.
AT1G48840	294.067	394.435	387.489	1.34131	1.31769	heat-inducible transcription repressor (DUF639);(source:Araport11)
AT1G48850	1564.18	1687.46	1660.52	1.07882	1.06159	chorismate synthase, putative / 5-enolpyruvylshikimate-3-phosphate phospholyase;(source:Araport11)
AT1G49130	32.5509	53.1971	82.8725	1.63428	2.54594	B-box type zinc finger protein with CCT domain-containing protein;(source:Araport11)
AT1G49180	252.724	346.31	268.953	1.37031	1.06422	protein kinase family protein;(source:Araport11)
AT1G49380	1861.24	2331.85	2417.95	1.25285	1.29911	cytochrome c biogenesis protein family;(source:Araport11)
AT1G49430	752.813	860.865	930.755	1.14353	1.23637	Encodes a long chain acyl-CoA synthetase that catalyzes the synthesis of omega-hydroxy fatty acyl-CoA intermediates in the pathway to cutin synthesis. Required for repression of lateral root formation.
AT1G49500	747.951	1591.82	1896.99	2.12823	2.53625	transcription initiation factor TFIID subunit 1b-like protein;(source:Araport11)
AT1G49510	629.16	703.952	624.984	1.11888	0.993363	embryo defective 1273;(source:Araport11)
AT1G49730	382.904	551.15	642.519	1.4394	1.67802	Protein kinase superfamily protein;(source:Araport11)
AT1G49975	1038.81	1169.18	1169.04	1.1255	1.12537	photosystem I reaction center subunit N;(source:Araport11)
AT1G50010	1720.45	1936.95	2510.1	1.12583	1.45898	Encodes alpha-2,4 tubulin. TUA2 and TUA4 encode identical proteins. The mRNA is cell-to-cell mobile.
AT1G50280	99.4328	168.345	138.827	1.69305	1.39619	Phototropic-responsive NPH3 family protein;(source:Araport11)
AT1G50450	1215.16	1405.11	1629.66	1.15632	1.34111	Saccharopine dehydrogenase;(source:Araport11)
AT1G50732	577.812	686.27	712.138	1.18771	1.23247	transmembrane protein;(source:Araport11)
AT1G50745	4.69757	24.9437	366.275	5.30992	77.9713	plant mobile domain protein;(source:Araport11)
AT1G50750	6.94161	15.5669	203.942	2.24255	29.3797	aminotransferase-like, mobile domain protein;(source:Araport11)
AT1G50840	1976.11	2115.1	2036.19	1.07033	1.0304	DNA Polymerase gamma2. Dual targeting to mitochondria and plastids due to alternative translation initiation.
AT1G50940	232.123	281.543	222.434	1.2129	0.958261	Encodes the electron transfer flavoprotein ETF alpha, a putative subunit of the mitochondrial electron transfer flavoprotein complex (ETF beta is At5g43430.1) in Arabidopsis. Mutations of the ETF beta gene results in accelerated senescence and early death compared to wild-type during extended darkness.
AT1G51110	2821.14	4185.67	3868.68	1.48368	1.37131	Plastid-lipid associated protein PAP / fibrillin family protein;(source:Araport11)
AT1G51140	1221.93	1420.39	1305.19	1.16241	1.06814	Encodes a basic helix-loop-helix-type transcription factor involved in photoperiodism flowering. Binds to the E-box cis-element in the CONSTANS (CO) promoter to regulate flowering. Interacts with CFL1 and along with CFLAP2 negatively regulates cuticle development. Binds to the potassium channel gene KAT1 as a dimer. The DNA-binding capacity is inhibited in response to ABA through phosphorylation-…
AT1G51430	298.93	348.551	273.484	1.166	0.914878	cTAGE family protein;(source:Araport11)
AT1G51500	5352.39	6666.71	7042.63	1.24556	1.31579	Encodes an ABC transporter involved in cuticular wax biosynthesis. Lines carrying recessive mutations in this locus have weakly glaucous stem surface, and relative elevated secondary alcohols and ketones.
AT1G51570	2292.16	2524.01	2564.33	1.10115	1.11874	Calcium-dependent lipid-binding (CaLB domain) plant phosphoribosyltransferase family protein;(source:Araport11)
AT1G51610	263.739	309.091	266.915	1.17196	1.01204	Cation efflux family protein;(source:Araport11)
AT1G51630	681.424	814.585	781.502	1.19542	1.14687	O-fucosyltransferase family protein;(source:Araport11)
AT1G51680	6549	7181.84	7844.58	1.09663	1.19783	encodes an isoform of 4-coumarate:CoA ligase (4CL), which is involved in the last step of the general phenylpropanoid pathway. In addition to 4-coumarate, it also converts ferulate. The catalytic efficiency was in the following (descending) order: p-coumaric acid, ferulic acid, caffeic acid and 5-OH-ferulic acid. At4CL1 was unable to use sinapic acid as substrate.
AT1G51690	1718.09	1903.49	1955.39	1.10791	1.13812	55 kDa B regulatory subunit of phosphatase 2A mRNA,
AT1G51700	1093.61	1350.66	2769.1	1.23505	2.53206	Encodes dof zinc finger protein (adof1). The mRNA is cell-to-cell mobile.
AT1G51805	7327.94	8007.45	7351.75	1.09273	1.00325	Leucine-rich repeat protein kinase family protein;(source:Araport11)
AT1G52000	2522.08	3372.39	2628.95	1.33715	1.04237	Mannose-binding lectin superfamily protein;(source:Araport11)
AT1G52030	15.1025	29.0994	54.064	1.9268	3.57981	Similar to myrosinase binding proteins which may be involved in metabolizing glucosinolates and forming defense compounds to protect against herbivory. Also similar to lectins and other agglutinating factors. Expressed only in flowers.
AT1G52040	379.552	792.242	509.858	2.08731	1.34332	Encodes myrosinase-binding protein expressed in flowers.
AT1G52190	1561.99	2063.26	1952.67	1.32092	1.25012	Encodes a low affinity nitrate transporter that is expressed in the plasma membrane and found in the phloem of the major veins of leaves. It is responsible for nitrate redistribution to young leaves.
AT1G52220	7464.09	10403.3	10605.1	1.39377	1.42081	CURVATURE THYLAKOID protein;(source:Araport11)
AT1G52230	20131.3	23795.3	27694.4	1.18201	1.37569	Phosphorylation of this protein is dependent on calcium. The mRNA is cell-to-cell mobile.
AT1G52280	324.777	389.463	395.013	1.19917	1.21626	RAB GTPase homolog G3D;(source:Araport11)
AT1G52400	2798.77	4006.82	4453.26	1.43163	1.59115	encodes a member of glycosyl hydrolase family 1, located in inducible ER bodies which were formed after wounding, required in inducible ER body formation The mRNA is cell-to-cell mobile.
AT1G52410	551.212	902.667	754.197	1.6376	1.36825	Contains a novel calcium-binding repeat sequence. Binds TSK in vitro. Localizes to small cytoplasmic vesicles in interphase cells. In cells synchronized for cell division, TSA1 and TSK relocalize to ends of spindle microtubules that are ahead of separating chromatids during metaphase and anaphase of mitosis. May be involved in mitosis together with TSK. Expressed preferentially in the flower and …
AT1G52510	2325.7	3139.12	3439	1.34976	1.4787	alpha/beta-Hydrolases superfamily protein;(source:Araport11)
AT1G52670	660.957	756.473	772.472	1.14451	1.16872	Single hybrid motif superfamily protein;(source:Araport11)
AT1G52870	11516.1	12591.3	15228.3	1.09336	1.32235	Peroxisomal membrane 22 kDa (Mpv17/PMP22) family protein;(source:Araport11)
AT1G53050	664.058	833.686	808.652	1.25544	1.21774	Protein kinase superfamily protein;(source:Araport11)
AT1G53070	13.357	24.2454	17.6888	1.81519	1.32431	Legume lectin family protein;(source:Araport11)
AT1G53210	5564.16	6064.75	6909.2	1.08997	1.24173	Encodes a Na+/Ca 2+ exchanger-like protein that participates in the maintenance of Ca 2+ homeostasis. The mRNA is cell-to-cell mobile.
AT1G53430	794.878	1053.99	1002.31	1.32598	1.26096	Leucine-rich repeat transmembrane protein kinase;(source:Araport11)
AT1G53450	389.356	479.748	352.928	1.23216	0.906441	epstein-barr nuclear antigen;(source:Araport11)
AT1G53520	128.748	197.527	272.534	1.53421	2.1168	Encodes a plastid stroma localized fatty acid binding protein involved in fatty acid metabolism.
AT1G53540	14.5148	37.0763	3160.66	2.55437	217.754	HSP20-like chaperones superfamily protein;(source:Araport11)
AT1G53580	1114.87	1298.29	1056.05	1.16453	0.947248	Mononuclear Fe(II)-containing member of the b-lactamase fold superfamily. ETHE1 is homodimeric in solution, exhibits low-level esterase activity, and specifically binds a single Fe(II) atom in the active site.
AT1G53590	540.503	688.529	613.207	1.27387	1.13451	Calcium-dependent lipid-binding (CaLB domain) family protein;(source:Araport11)
AT1G53670	3766.51	4182.39	4094.1	1.11041	1.08697	methionine sulfoxide reductase B 1;(source:Araport11)
AT1G53730	542.521	640.945	649.793	1.18142	1.19773	STRUBBELIG-receptor family 6;(source:Araport11)
AT1G53840	1677.98	2077.74	2239.56	1.23824	1.33468	encodes a pectin methylesterase
AT1G54040	1202.15	1587.62	1865.07	1.32065	1.55145	Epithiospecifier protein, interacts with WRKY53. Involved in pathogen resistance and leaf senescence.
AT1G54050	236.715	818.026	15173.1	3.45574	64.0984	HSP20-like chaperones superfamily protein;(source:Araport11)
AT1G54200	116.622	153.272	116.149	1.31426	0.995948	DNA mismatch repair Msh6-like protein;(source:Araport11)
AT1G54220	560.861	640.741	647.357	1.14242	1.15422	Encodes a subunit of the mitochondrial pyruvate dehydrogenase complex.
AT1G54350	2178.89	2625.95	2535.55	1.20517	1.16369	ABC transporter family protein;(source:Araport11)
AT1G54730	749.082	886.664	844.642	1.18367	1.12757	Major facilitator superfamily protein;(source:Araport11)
AT1G54740	377.887	472.401	529.873	1.25011	1.4022	FANTASTIC four-like protein (DUF3049);(source:Araport11)
AT1G54780	11749.6	14343.9	14426.8	1.2208	1.22785	Encodes a thylakoid lumen protein regulating photosystem II repair cycle. Has acid phosphatase activity. The mRNA is cell-to-cell mobile.
AT1G54820	534.672	918.719	821.095	1.71829	1.5357	Protein kinase superfamily protein;(source:Araport11)
AT1G55000	805.61	964.191	955.042	1.19685	1.18549	peptidoglycan-binding LysM domain-containing protein;(source:Araport11)
AT1G55020	995.162	1286.31	1308.09	1.29256	1.31445	lipoxygenase, a defense gene conferring resistance Xanthomonas campestris The mRNA is cell-to-cell mobile.
AT1G55090	1365.45	1485.64	1454.73	1.08802	1.06538	carbon-nitrogen hydrolase family protein;(source:Araport11)
AT1G55130	256.75	304.438	274.632	1.18574	1.06965	Encodes an Arabidopsis Transmembrane nine (TMN) protein. Transmembrane nine (TM9) proteins are localized in the secretory pathway of eukaryotic cells and are involved in cell adhesion and phagocytosis.
AT1G55140	360.808	423.771	449.649	1.1745	1.24623	Encodes one of two chloroplast Mini-RNase III-like enzymes in Arabidopsis. Double mutants display imprecise maturation of 23S rRNA and other rRNAs.
AT1G55260	1104.71	1588.34	1522.01	1.43779	1.37774	Bifunctional inhibitor/lipid-transfer protein/seed storage 2S albumin superfamily protein;(source:Araport11)
AT1G55370	744.993	997.073	926.702	1.33837	1.24391	NDH-dependent cyclic electron flow 5;(source:Araport11)
AT1G55480	7225.57	8937.61	9696.09	1.23694	1.34191	Encodes a member of a novel plant protein family containing a PDZ, a K-box, and a TPR motif. mRNA but not protein levels decrease after wounding. ZKT is phosphorylated at Thr and Ser residues after wounding. The mRNA is cell-to-cell mobile.
AT1G55490	6820.43	9313.12	9805.47	1.36547	1.43766	encodes the beta subunit of the chloroplast chaperonin 60, a homologue of bacterial GroEL. Mutants in this gene develops lesions on its leaves, expresses systemic acquired resistance (SAR) and develops accelerated cell death to heat shock stress. The protein has molecular chaperone activity for suppressing protein aggregation in vitro.
AT1G55510	120.546	157.963	160.532	1.3104	1.33171	branched-chain alpha-keto acid decarboxylase E1 beta
AT1G55530	1350.09	1608.52	4971.47	1.19142	3.68233	RING/U-box superfamily protein;(source:Araport11)
AT1G55670	8189.07	11951.4	12119	1.45943	1.47991	Encodes subunit G of photosystem I, an 11-kDa membrane protein that plays an important role in electron transport between plastocyanin and PSI and is involved in the stability of the PSI complex. PSI-G subunit is bound to PSI-B and is in contact with Lhca1. The protein inserts into thylakoids by a direct or spontaneous pathway that does not involve the activities of any known chloroplast protein-…
AT1G55920	1626.89	2011.39	1800.98	1.23634	1.10701	Encodes a chloroplast/cytosol localized serine O-acetyltransferase involved in sulfur assimilation and cysteine biosynthesis. Expressed in the vascular system. The mRNA is cell-to-cell mobile.
AT1G55970	559.072	626.657	563.515	1.12089	1.00795	HAC4 is most likely to be an expressed pseudogene that lacks HAT function. there is a single nucleotide deletion in both the HAC4 genomic and cDNA sequences relative to its homologs. The resulting frameshift within the open reading frame causes a stop codon to occur within the predicted acetyltransferase catalytic domain.
AT1G56050	1035.18	1316.7	1261.98	1.27195	1.21909	GTP-binding protein-like protein;(source:Araport11)
AT1G56190	4088.93	5305.17	5933.63	1.29745	1.45115	Phosphoglycerate kinase family protein;(source:Araport11)
AT1G56220	2741.67	3713.61	3671.45	1.35451	1.33913	Dormancy/auxin associated family protein;(source:Araport11)
AT1G56230	255.223	332.528	239.207	1.30289	0.937248	enolase (DUF1399);(source:Araport11)
AT1G56300	19.6577	36.2301	30.2793	1.84305	1.54033	Chaperone DnaJ-domain superfamily protein;(source:Araport11)
AT1G56500	5094.02	5959.7	6206.48	1.16994	1.21839	Encodes a thylakoid membrane protein with thioredoxin-like and beta-propeller domains located in the lumen and a haloacid-dehalogenase domain exposed to the chloroplast stroma. The protein's role may be to prevent formation of a slowly reversible form of antenna quenching, thereby maintaining the efficiency of light harvesting. The mRNA is cell-to-cell mobile.
AT1G56600	3651.49	4456.9	5051.1	1.22057	1.3833	GolS2 is a galactinol synthase that catalyzes the formation of galactinol from UDP-galactose and myo-inositol. GolS2 transcript levels rise in response to methyl viologen, an oxidative damage-inducing agent. Plants over-expressing GolS2 have increased tolerance to salt, chilling, and high-light stress.
AT1G56670	114.993	155.405	171.3	1.35142	1.48965	GDSL-motif esterase/acyltransferase/lipase. Enzyme group with broad substrate specificity that may catalyze acyltransfer or hydrolase reactions with lipid and non-lipid substrates.
AT1G56700	977.678	1132.17	938.435	1.15802	0.95986	Peptidase C15, pyroglutamyl peptidase I-like protein;(source:Araport11)
AT1G56720	302.336	484.565	432.15	1.60274	1.42937	Protein kinase superfamily protein;(source:Araport11)
AT1G57660	951.031	1080.89	957.398	1.13655	1.00669	Translation protein SH3-like family protein;(source:Araport11)
AT1G57770	1637.69	2022.6	2060.09	1.23503	1.25792	FAD/NAD(P)-binding oxidoreductase family protein;(source:Araport11)
AT1G57860	566.617	666.666	608.961	1.17657	1.07473	Translation protein SH3-like family protein;(source:Araport11)
AT1G57990	196.94	256.105	631.125	1.30042	3.20465	Member of a family of proteins related to PUP1, a purine transporter. May be involved in the transport of purine and purine derivatives such as cytokinins, across the plasma membrane.
AT1G58080	3036.09	3580.56	3981.35	1.17933	1.31134	ATP phosphoribosyl transferase, catalyses first step of histidine biosynthesis
AT1G58200	772.515	955.777	971.088	1.23723	1.25705	A member of MscS-like gene family, structurally very similar to MSL2, comprising of an N-terminal chloroplast transit peptide, five trans-membrane helices and a C-terminal cytoplasmic domain. Mutant plants showed abnormalities in the size and shape of plastids. MSL3-GFP was localized to discrete foci on the plastid envelope and co-localize with the plastid division protein AtMinE. MSL3 was capabl…
AT1G58280	1321.64	1542.23	1668.53	1.16691	1.26247	Phosphoglycerate mutase family protein;(source:Araport11)
AT1G58290	8167.61	10535.9	10473.7	1.28996	1.28234	Encodes a protein with glutamyl-tRNA reductase (GluTR) activity, catalyzing the NADPH-dependent reduction of Glu-tRNA(Glu) to glutamate 1-semialdehyde (GSA) with the release of free tRNA(Glu). It is involved in the early steps of chlorophyll biosynthesis.
AT1G58340	10.3609	21.4297	10.5833	2.06832	1.02147	Encodes a plant MATE (multidrug and toxic compound extrusion) transporter that is localized to the Golgi complex and small organelles and is involved in determining the rate of organ initiation. It is also involved in iron homeostasis when plants are under osmotic stress.
AT1G58440	445.333	514.849	512.699	1.1561	1.15127	Encodes a putative protein that has been speculated, based on sequence similarities, to have squalene monooxygenase activity.
AT1G59830	722.347	830.873	813.507	1.15024	1.1262	Encodes one of the isoforms of the catalytic subunit of protein phosphatase 2A: AT1G59830/PP2A-1, AT1G10430/PP2A-2, At2g42500/PP2A-3, At3g58500/PP2A-4 [Plant Molecular Biology (1993) 21:475-485 and (1994) 26:523-528; Note that in more recent publications, there is mixed use of gene names for PP2A-3 and PP2A-4 - some refer to At2g42500 as PP2A-3 and some as PP2A-4].
AT1G59840	603.465	681.538	670.173	1.12937	1.11054	cofactor assembly of complex C;(source:Araport11)
AT1G59860	65.577	493.365	13095.9	7.52344	199.703	HSP20-like chaperones superfamily protein;(source:Araport11)
AT1G59930	48.7453	92.1573	62.9378	1.89059	1.29116	Encodes a maternally expressed imprinted gene.
AT1G60000	2253.11	2596.06	2287.37	1.15221	1.0152	RNA-binding (RRM/RBD/RNP motifs) family protein;(source:Araport11)
AT1G60070	1459.36	1587.29	1582.81	1.08766	1.08459	Adaptor protein complex AP-1, gamma subunit;(source:Araport11)
AT1G60160	870.168	1018.81	934.151	1.17082	1.07353	Potassium transporter family protein;(source:Araport11)
AT1G60190	960.018	1481.76	4564.94	1.54347	4.75506	Encodes PUB19, a plant U-box armadillo repeat protein. Involved in salt inhibition of germination together with PUB18. The mRNA is cell-to-cell mobile.
AT1G60260	1286	1426.04	1514.36	1.10889	1.17757	beta glucosidase 5;(source:Araport11)
AT1G60270	614.466	701.715	766.373	1.14199	1.24722	beta glucosidase 6;(source:Araport11)
AT1G60550	1753.94	2099.38	2343.16	1.19695	1.33594	enoyl-CoA hydratase/isomerase D;(source:Araport11)
AT1G60590	801.901	946.178	1744.58	1.17992	2.17555	Pectin lyase-like superfamily protein;(source:Araport11)
AT1G60600	838.533	938.207	828.198	1.11887	0.987676	Encodes a protein similar to 1,4-dihydroxy-2-naphthoic acid phytyltransferase involved in phylloquinone and plastoquinone biosynthesis. Mutants are pale green and heterotrophic with defects in photosynthetic electron transport.
AT1G60690	447.73	532.613	541.034	1.18959	1.2084	NAD(P)-linked oxidoreductase superfamily protein;(source:Araport11)
AT1G60710	1528.02	1749.71	1823.09	1.14508	1.19311	Encodes ATB2.
AT1G60790	423.866	511.771	510.889	1.20739	1.20531	Encodes a member of the TBL (TRICHOME BIREFRINGENCE-LIKE) gene family containing a plant-specific DUF231 (domain of unknown function) domain. TBL gene family has 46 members, two of which (TBR/AT5G06700 and TBL3/AT5G01360) have been shown to be involved in the synthesis and deposition of secondary wall cellulose, presumably by influencing the esterification state of pectic polymers. A nomenclature…
AT1G60800	3090.46	3424.26	3480.01	1.10801	1.12605	NSP-interacting kinase 3;(source:Araport11)
AT1G60860	139.343	183.595	160.916	1.31758	1.15482	A member of ARF GAP domain (AGD), A thaliana has 15 members, grouped into four classes. AGD2 belongs to the class 1, together with AGD1, AGD3, and AGD4.
AT1G60940	1844.64	1975.26	1823.69	1.07081	0.988642	encodes a member of SNF1-related protein kinases (SnRK2) whose activity is activated by ionic (salt) and non-ionic (mannitol) osmotic stress.
AT1G61100	754.227	898.027	902.005	1.19066	1.19593	disease resistance protein (TIR class);(source:Araport11)
AT1G61240	165.016	203.799	198.928	1.23503	1.20551	lysine ketoglutarate reductase trans-splicing-like protein (DUF707);(source:Araport11)
AT1G61340	41.2426	88.7303	324.349	2.15142	7.86442	Encodes a F-box protein induced by various biotic or abiotic stress.
AT1G61470	27.3293	45.7725	215.669	1.67485	7.89149	Polynucleotidyl transferase, ribonuclease H-like superfamily protein;(source:Araport11)
AT1G61500	204.649	264.822	224.896	1.29403	1.09893	S-locus lectin protein kinase family protein;(source:Araport11)
AT1G61520	99709.5	139754	142252	1.40161	1.42667	PSI type III chlorophyll a/b-binding protein (Lhca3*1) The mRNA is cell-to-cell mobile.
AT1G61795	66.0779	110.052	92.8914	1.66549	1.40579	PAK-box/P21-Rho-binding family protein;(source:Araport11)
AT1G61850	566.485	654.491	622.769	1.15536	1.09936	Encodes a non-specific lipase that hydrolyzes phospholipids as well as galactolipids, at both sn-1 and sn-2 positions. Involved in basal jasmonic acid biosynthesis by releasing the precursor fatty acid from membrane lipids. Mutant plants were impacted in resistance to fungus B. cinerea.
AT1G61890	1290.63	1413.67	2698.64	1.09534	2.09096	MATE efflux family protein;(source:Araport11)
AT1G61970	117.569	187.517	165.129	1.59495	1.40453	Mitochondrial transcription termination factor family protein;(source:Araport11)
AT1G62250	2317.54	2706.84	2602.72	1.16798	1.12305	orotidine 5-phosphate decarboxylase;(source:Araport11)
AT1G62430	460.536	561.083	501.369	1.21833	1.08866	Encodes a CDP-diacylglycerol synthase, involved in phospholipid biosynthesis.
AT1G62510	917.176	1678.68	1800.73	1.83027	1.96334	Bifunctional inhibitor/lipid-transfer protein/seed storage 2S albumin superfamily protein;(source:Araport11)
AT1G62540	295.896	351.3	368.561	1.18724	1.24558	belongs to the flavin-monooxygenase (FMO) family, encodes a glucosinolate S-oxygenase that catalyzes the conversion of methylthioalkyl glucosinolates to methylsulfinylalkyl glucosinolates The mRNA is cell-to-cell mobile.
AT1G62560	1473.06	1794.51	1487.69	1.21822	1.00993	belongs to the flavin-monooxygenase (FMO) family, encodes a glucosinolate S-oxygenase that catalyzes the conversion of methylthioalkyl glucosinolates to methylsulfinylalkyl glucosinolates The mRNA is cell-to-cell mobile.
AT1G62660	1222.67	1467.82	1310.64	1.2005	1.07195	Glycosyl hydrolases family 32 protein;(source:Araport11)
AT1G62680	83.4788	116.7	77.0762	1.39796	0.923303	Pentatricopeptide repeat (PPR) superfamily protein;(source:Araport11)
AT1G62710	263.157	307.795	212.125	1.16962	0.806078	Encodes a vacuolar processing enzyme belonging to a novel group of cysteine proteases that is expressed specifically in seeds and is essential for the proper processing of storage proteins.
AT1G62750	27748.9	31284.2	32303.4	1.1274	1.16413	Nuclear encoded protein consists of the five domains conserved in EF-G proteins, with two GTP-binding sites in the first domain, and an additional transit peptide at the N-terminus. Localized in chloroplasts. Point mutation results in a delay in the onset of germination. At early developmental stage embryos still contain undifferentiated proplastids. The greening of cotyledons is severely impaire…
AT1G62780	2286.62	2715.84	2567.73	1.18771	1.12294	dimethylallyl, adenosine tRNA methylthiotransferase;(source:Araport11)
AT1G62800	264.194	333.023	313.876	1.26052	1.18805	Encodes aspartate aminotransferase (Asp4).
AT1G62975	91.694	139.379	118.096	1.52004	1.28793	basic helix-loop-helix (bHLH) DNA-binding superfamily protein;(source:Araport11)
AT1G63000	1363.4	1513.29	1487.06	1.10994	1.0907	nucleotide-rhamnose synthase/epimerase-reductase;(source:Araport11)
AT1G63010	1138.16	1287.06	1128.14	1.13082	0.991193	Encodes an SPX domain protein that transports Pi into the vacuole and is essential for phosphate homeostasis.
AT1G63090	789.677	1017.11	1187.04	1.288	1.5032	phloem protein 2-A11;(source:Araport11)
AT1G63110	499.224	581.271	610.546	1.16435	1.22299	GPI transamidase subunit PIG-U;(source:Araport11)
AT1G63240	223.457	281.472	228.774	1.25963	1.0238	hypothetical protein;(source:Araport11)
AT1G63420	316.578	393.362	376.365	1.24254	1.18885	O-glucosyltransferase-like protein (DUF821);(source:Araport11)
AT1G63430	657.596	737.384	728.658	1.12133	1.10806	Leucine-rich repeat protein kinase family protein;(source:Araport11)
AT1G63610	861.6	1032.8	1040.46	1.1987	1.20759	hypothetical protein;(source:Araport11)
AT1G63690	1094.39	1367.52	1246.18	1.24957	1.13869	SIGNAL PEPTIDE PEPTIDASE-LIKE 2;(source:Araport11)
AT1G63770	8554.06	10071.8	9340.02	1.17743	1.09188	Peptidase M1 family protein;(source:Araport11)
AT1G63800	976.9	1103.82	974.611	1.12992	0.997657	ubiquitin-conjugating enzyme 5;(source:Araport11)
AT1G63880	920.022	1132.15	1032.04	1.23057	1.12176	Encodes a TIR-NBS-LRR class of disease resistance protein effective against Leptosphaeria maculans. The mRNA is cell-to-cell mobile.
AT1G63940	917.523	1086.78	1196	1.18447	1.30351	monodehydroascorbate reductase 6;(source:Araport11)
AT1G63970	2240.02	2566.76	2554.45	1.14586	1.14037	Encodes a protein with 2C-methyl-D-erythritol 2,4-cyclodiphosphate synthase activity. The protein's activity was confirmed by heterologous expression of phenotypic complementation of the E. coli ispF mutant. Plants defective in this gene display an albino lethal phenotype.Homolog of E. coli IspF
AT1G64150	546.452	726.853	768.235	1.33013	1.40586	PAM71 encodes an integral thylakoid membrane protein that is required for normal operation of oxygen-evolving complex (as evidenced by oxygen evolution rates) and for manganese incorporation. PAM71 belongs to a small gene family in Arabidopsis comprising five members. PAM71 is well conserved in the green lineage and shares homology with putative Ca2+/H+ exchangers from yeast (Saccharomyces cerevi…
AT1G64200	448.527	704.652	920.158	1.57104	2.05151	vacuolar H+-ATPase subunit E isoform 3;(source:Araport11)
AT1G64355	752.204	877.048	862.56	1.16597	1.14671	1-acyl-sn-glycerol-3-phosphate acyltransferase;(source:Araport11)
AT1G64390	1670.17	2470.21	3086.1	1.47902	1.84778	glycosyl hydrolase 9C2;(source:Araport11)
AT1G64510	4008.61	5144.21	5578.69	1.28329	1.39168	Translation elongation factor EF1B/ribosomal protein S6 family protein;(source:Araport11)
AT1G64720	42139	53882.8	57509.1	1.27869	1.36475	membrane related protein CP5
AT1G64770	7814.21	9499.41	9250.78	1.21566	1.18384	encodes a novel subunit of the chloroplast NAD(P)H dehydrogenase complex, involved in cyclic electron flow around photosystem I to produce ATP.
AT1G64850	1567.36	1793.06	1633.46	1.144	1.04217	Calcium-binding EF hand family protein;(source:Araport11)
AT1G64860	5668.63	6579.2	6218.41	1.16063	1.09699	Subunit of chloroplast RNA polymerase, confers the ability to recognize promoter sequences on the core enzyme
AT1G64980	3075.49	3340.19	3821.64	1.08607	1.24261	Encodes a putative nucleotide-diphospho-sugar transferase required for pollen germination and tube growth.
AT1G65010	1192.09	1336.66	1556.73	1.12127	1.30588	Encodes a microtubule-associated protein. Putative role in flower development. Comparison of SALK_061426C to Columbia wild type in normal lighting and under low light of 33 micromoles per meter-squared per second resulted in a trend toward earlier bolting in the mutant under low light (P=0.055) (Ann Stapleton and Patrick Pridgen, 2009, personal communication).
AT1G65220	1399.78	1537.94	1458.89	1.0987	1.04222	ARM repeat superfamily protein;(source:Araport11)
AT1G65230	1594.56	2233.8	2196.81	1.40089	1.37769	transmembrane protein, putative (DUF2358);(source:Araport11)
AT1G65260	6375.13	7526.33	7739.86	1.18058	1.21407	Encodes a protein required for thylakoid membrane formation.
AT1G65320	1028.61	1127.71	1050.01	1.09634	1.0208	Cystathionine beta-synthase (CBS) family protein;(source:Araport11)
AT1G65560	184.347	240.919	259.953	1.30688	1.41013	Zinc-binding dehydrogenase family protein;(source:Araport11)
AT1G65590	1357.56	1643.48	1706.5	1.21061	1.25703	Encodes a protein with beta-hexosaminidase activity. Located on the plasma membrane.
AT1G65860	885.855	1082.63	1085.23	1.22213	1.22506	belongs to the flavin-monooxygenase (FMO) family, encodes a glucosinolate S-oxygenase that catalyzes the conversion of methylthioalkyl glucosinolates to methylsulfinylalkyl glucosinolates
AT1G65900	34.6444	52.9746	48.8743	1.52909	1.41074	plant/protein;(source:Araport11)
AT1G65920	119.499	151.695	147.881	1.26942	1.23751	Regulator of chromosome condensation (RCC1) family with FYVE zinc finger domain-containing protein;(source:Araport11)
AT1G65960	10340.1	12836.5	12827.1	1.24143	1.24051	glutamate decarboxylase (GAD2) The mRNA is cell-to-cell mobile.
AT1G66080	174.34	288.448	3039.89	1.65451	17.4366	hikeshi-like protein;(source:Araport11)
AT1G66090	267.931	440.868	4150.13	1.64545	15.4896	Disease resistance protein (TIR-NBS class);(source:Araport11)
AT1G66100	10510.9	12864.5	14627.7	1.22392	1.39167	Predicted to encode a PR (pathogenesis-related) protein. Belongs to the plant thionin (PR-13) family with the following members: At1g66100, At5g36910, At1g72260, At2g15010, At1g12663, At1g12660.
AT1G66130	1845.81	2041.19	2091.47	1.10585	1.13309	NAD(P)-binding Rossmann-fold superfamily protein;(source:Araport11)
AT1G66140	384.324	456.37	366.973	1.18746	0.954854	Encodes a zinc finger protein containing only a single zinc finger.
AT1G66150	2205.53	3084.2	2825.73	1.3984	1.2812	receptor-like transmembrane kinase I (TMK1)
AT1G66160	63.215	107.132	472.741	1.69473	7.4783	CYS, MET, PRO, and GLY protein 1;(source:Araport11)
AT1G66180	670.81	917.844	1838.95	1.36826	2.7414	The gene encodes a putative aspartyl protease (ASP). Its expression is induced in response to light and ascorbate. The mRNA is cell-to-cell mobile.
AT1G66230	373.252	457.874	360.973	1.22672	0.967104	Encodes a putative transcription factor (MYB20).
AT1G66400	40.1171	92.2046	589.913	2.29839	14.7048	Encodes a calmodulin-like protein. Regulates nitric oxide levels and transition to flowering.
AT1G66430	515.639	614.305	759.876	1.19135	1.47366	Encodes one of the several Arabidopsis fructokinases. Nomenclature according to Riggs 2017 has been adopted for the family by the community (personal communication, Boernke, Callis, Granot, Boernke, and Smeekens). Important for seed oil accumulation and vascular development.
AT1G66500	100.292	150.903	589.031	1.50463	5.87315	Pre-mRNA cleavage complex II;(source:Araport11)
AT1G66760	311.967	475.756	638.877	1.52502	2.0479	MATE efflux family protein;(source:Araport11)
AT1G66890	156.16	203.507	192.043	1.3032	1.22979	50S ribosomal-like protein;(source:Araport11)
AT1G66900	467.378	585.134	548.866	1.25195	1.17435	alpha/beta-Hydrolases superfamily protein;(source:Araport11)
AT1G66980	2081.84	2408.33	2163.85	1.15683	1.03939	Encodes SNC4 (suppressor of npr1-1, constitutive 4), an atypical receptor-like kinase with two predicted extracellular glycerophosphoryl diester phosphodiesterase domains.
AT1G67040	50.049	70.9276	77.8631	1.41716	1.55574	DnaA initiator-associating protein;(source:Araport11)
AT1G67050	236.841	326.321	287.609	1.3778	1.21435	membrane-associated kinase regulator;(source:Araport11)
AT1G67280	5473.61	6123.5	6502.57	1.11873	1.18799	Encodes a Ni+ dependent glyoxylase.
AT1G67340	387.103	447.152	512.714	1.15512	1.32449	HCP-like superfamily protein with MYND-type zinc finger;(source:Araport11)
AT1G67400	55.5132	76.8522	105.405	1.38439	1.89873	ELMO/CED-12 family protein;(source:Araport11)
AT1G67590	425.922	498.809	508.957	1.17113	1.19495	Remorin family protein;(source:Araport11)
AT1G67700	6001.44	7080.09	7906.38	1.17973	1.31741	multidrug resistance protein;(source:Araport11)
AT1G67740	30262.4	35539.3	39455.6	1.17437	1.30378	PsbY precursor (psbY) mRNA. This single nuclear gene is imported into the chloroplasts where it is processed into two integral membrane proteins with identical topology (PsbY-1 and PsbY-2). The protein appears to bind manganese. Important for the redox control of cytochrome b559.
AT1G67750	110.095	226.21	232.91	2.05467	2.11553	Pectate lyase family protein;(source:Araport11)
AT1G67830	214.288	259.046	248.154	1.20886	1.15804	Encodes a protein with &#945;-fucosidase activity. The activity was assessed on 2'-fucosyl-lactitol. AtFXG1 was able to remove the t-fucosyl residues of XXFG xyloglucan oligosaccharides.
AT1G67840	2718.45	2970.52	2980.44	1.09272	1.09637	Encodes a chloroplast sensor kinase (CSK) that shares common ancestors with cyanobacterial histidine sensor kinases. CSK is synthesised in the cytosol and imported into the chloroplast as a protein precusor. CSK is autophosphorylated and required for control of transcription of chloroplast genes by the redox state of an electron carrier connecting photosystems I and II.
AT1G67900	2236.98	3219.76	2692.86	1.43933	1.20379	Phototropic-responsive NPH3 family protein;(source:Araport11)
AT1G67910	69.0196	114.376	109.988	1.65715	1.59357	hypothetical protein;(source:Araport11)
AT1G67950	141.439	179.925	191.858	1.2721	1.35647	RNA-binding (RRM/RBD/RNP motifs) family protein;(source:Araport11)
AT1G68000	582.56	658.868	550.335	1.13099	0.944684	phosphatidylinositol synthase 1
AT1G68010	48804.8	58127	59803.2	1.19101	1.22536	Encodes hydroxypyruvate reductase.
AT1G68060	369.412	438.687	484.865	1.18753	1.31253	Encodes a microtubule associated protein (MAP70-1). Expressed in all tissues.
AT1G68190	283.36	586.082	463.9	2.06833	1.63714	B-box zinc finger family protein;(source:Araport11)
AT1G68260	220.483	286.845	325.502	1.30099	1.47632	Thioesterase superfamily protein;(source:Araport11)
AT1G68520	3892.4	4902.51	4997.23	1.25951	1.28384	B-box type zinc finger protein with CCT domain-containing protein;(source:Araport11)
AT1G68560	2841.96	4499.81	3625.37	1.58335	1.27566	Encodes a bifunctional alpha-l-arabinofuranosidase/beta-d-xylosidase that belongs to family 3 of glycoside hydrolases.
AT1G68590	3516.03	3969.99	4018.01	1.12911	1.14277	Ribosomal protein PSRP-3/Ycf65;(source:Araport11)
AT1G68600	1381.46	1506.62	1067.89	1.09059	0.773012	aluminum activated malate transporter family protein;(source:Araport11)
AT1G68660	3208.89	3916.14	3834.73	1.2204	1.19503	Ribosomal protein L12/ ATP-dependent Clp protease adaptor protein ClpS family protein;(source:Araport11)
AT1G68670	1062.27	1562.27	1661.58	1.47069	1.56418	HHO2 is a HRS1 homolog. Induced in roots by low Pi and is likely involved in maintaining phosphate homeostasis. It is target of PHR1.
AT1G68740	338.196	409.206	363.682	1.20997	1.07536	Encodes PHO1;H1, a member of the PHO1 family. Involved in inorganic phosphate (Pi) transport and homeostasis. Complements pho1 mutation. Its expression is responsive to both phosphate (Pi) and phosphite (Phi) in shoots.
AT1G68780	311.016	435.858	406.241	1.4014	1.30617	RNI-like superfamily protein;(source:Araport11)
AT1G68840	477.653	927.242	1839.95	1.94124	3.85206	Rav2 is part of a complex that has been named `regulator of the (H+)-ATPase of the vacuolar and endosomal membranes' (RAVE) The mRNA is cell-to-cell mobile.
AT1G68890	2222.56	2632.75	2560.56	1.18456	1.15208	Homologous to the four eubacterial men genes involved in menanoquinone biosynthesis. Studies of mutants defective in this gene demonstrated its involvement in phylloquinone biosynthesis in Arabidopsis. The mRNA is cell-to-cell mobile.
AT1G69040	124.062	165.079	136.517	1.33062	1.1004	ACT-domain containing protein involved in feedback regulation of amino acid metabolism
AT1G69160	2894.58	3322.77	2493.18	1.14793	0.86133	suppressor;(source:Araport11)
AT1G69330	111.382	143.062	90.7438	1.28443	0.814709	RING/U-box superfamily protein;(source:Araport11)
AT1G69360	364.035	459.61	406.501	1.26255	1.11665	T-box transcription factor, putative (DUF863);(source:Araport11)
AT1G69370	149.703	197.826	217.125	1.32146	1.45038	Encodes chorismate mutase 3 (CM3).
AT1G69380	98.0828	137.054	115.374	1.39733	1.1763	Encodes a mitochondria-localized protein that is required for cell division in the root meristem.
AT1G69390	932.547	1065.95	1110.18	1.14305	1.19048	Encodes an Arabidopsis homologue of the bacterial MinE topological specificity factor ensuring correct division site placement. It is an essential integral component of the plastid division machinery.
AT1G69523	544.743	777.161	780.849	1.42666	1.43343	S-adenosyl-L-methionine-dependent methyltransferases superfamily protein;(source:Araport11)
AT1G69530	7557.81	10859.7	10043.8	1.43688	1.32893	Member of Alpha-Expansin Gene Family. Naming convention from the Expansin Working Group (Kende et al, Plant Mol Bio). Involved in the formation of nematode-induced syncytia in roots of Arabidopsis thaliana.
AT1G69700	192.946	248.687	261.421	1.2889	1.35489	Part of the AtHVA22 family. Protein expression is ABA- and stress-inducible. The mRNA is cell-to-cell mobile.
AT1G69740	2453.42	2731.96	3028.66	1.11353	1.23447	Encodes a putative 5-aminolevulinate dehydratase involved in chlorophyll biosynthesis.
AT1G69750	265.538	334.162	299.136	1.25844	1.12653	cytochrome c oxidase 19-2;(source:Araport11)
AT1G69770	221.349	261.908	270.756	1.18324	1.22321	Encodes a chromomethylase involved in methylating cytosine residues at non-CG sites. Involved in preferentially methylating transposon-related sequences, reducing their mobility. CMT3 interacts with an Arabidopsis homologue of HP1 (heterochromatin protein 1), which in turn interacts with methylated histones. Involved in gene silencing.
AT1G69830	917.454	1836.32	1563.39	2.00155	1.70405	Encodes a plastid-localized &#945;-amylase. Expression is reduced in the SEX4 mutant. Loss of function mutations show normal diurnal pattern of starch accumulation/degradation. Expression follows circadian rhythms.
AT1G70100	551.86	662.422	598.305	1.20034	1.08416	neurofilament heavy protein;(source:Araport11)
AT1G70160	3071.1	3432.11	2899.79	1.11755	0.94422	zinc finger MYND domain protein;(source:Araport11)
AT1G70200	1058.53	1185.84	1130.88	1.12027	1.06834	Encodes a RNA-Binding Protein RBD1. Promotes chilling tolerance through 23S rRNA processing.
AT1G70210	181.833	227.824	244.152	1.25293	1.34272	Encodes a D-type cyclin that physically interacts with CDC2A. Its expression is upregulated early during germination.
AT1G70280	677.636	873.042	950.725	1.28836	1.403	NHL domain-containing protein;(source:Araport11)
AT1G70290	2064.93	3449.72	3602.92	1.67062	1.74481	Encodes an enzyme putatively involved in trehalose biosynthesis. Though the protein has both trehalose-6-phosphate synthase (TPS)-like and trehalose-6-phosphate phosphatase (TPP)-like domains, neither activity has been detected in enzymatic assays nor has the protein been able to complement yeast TPS or TPP mutants.
AT1G70300	335.877	486.781	460.827	1.44928	1.37201	potassium transporter
AT1G70310	1096.64	1273.73	1220.76	1.16149	1.11319	Spermidine synthase.
AT1G70370	1702.05	1978.07	3418.21	1.16217	2.00828	polygalacturonase 2;(source:Araport11)
AT1G70410	6094.61	7388.44	8246.35	1.21229	1.35305	Encodes a putative beta-carbonic anhydrase betaCA4. Together with betaCA1 (At3g01500) regulates CO2-controlled stomatal movements in guard cells.
AT1G70430	28.9452	49.3523	53.8978	1.70503	1.86206	Protein kinase superfamily protein;(source:Araport11)
AT1G70505	178.547	219.373	229.217	1.22866	1.28379	transmembrane protein;(source:Araport11)
AT1G70520	884.292	1095.99	989.004	1.2394	1.11841	Encodes a cysteine-rich receptor-like protein kinase.
AT1G70530	689.039	866.309	692.053	1.25727	1.00438	Encodes a cysteine-rich receptor-like protein kinase.
AT1G70580	6729.73	8130.95	7929.96	1.20821	1.17835	Encodes a protein with glyoxylate aminotransferase activity. It can act on a number of different small substrates and amino acids in vitro.
AT1G70610	3404.74	3970.68	3987.8	1.16622	1.17125	member of TAP subfamily
AT1G70620	2095.36	2309.61	2332.13	1.10225	1.113	cyclin-like protein;(source:Araport11)
AT1G70700	3946.27	4499.12	5331.57	1.1401	1.35104	JAZ9 is a protein presumed to be involved in jasmonate signaling. JAZ9 transcript levels rise in response to a jasmonate stimulus. JAZ9 can interact with the COI1 F-box subunit of an SCF E3 ubiquitin ligase in a yeast-two-hybrid assay only in the presence of jasmonate-isoleucine (JA-ILE) or coronatine. The Jas domain appears to be important for JAZ9-COI1 interactions in the presence of coronatine…
AT1G70730	4994.45	5370.63	5863.99	1.07532	1.1741	Encodes a cytosolic phosphoglucomutase (PGM). Two Arabidopsis PGM proteins (AT1G70730/PGM2 and AT1G23190/PGM3) have high sequence similarities and redundant functions. Mature plants possessing a single cPGM allele had a major reduction in cPGM activity. Whereas pgm2 and pgm3 single mutants are undistinguishable from the wild type, loss of both PGM2 and PGM3 severely impairs male and female gameto…
AT1G70790	153.653	191.458	164.195	1.24604	1.06861	Calcium-dependent lipid-binding (CaLB domain) family protein;(source:Araport11)
AT1G70820	520.694	1531.11	1050.86	2.94052	2.01818	phosphoglucomutase, putative / glucose phosphomutase;(source:Araport11)
AT1G70830	2182.56	2736.53	3168.9	1.25381	1.45192	MLP-like protein 28;(source:Araport11)
AT1G70890	1606.77	2222.5	2108.86	1.38321	1.31249	MLP-like protein 43;(source:Araport11)
AT1G70920	11.0249	23.3464	23.4453	2.1176	2.12657	homeobox-leucine zipper protein 18;(source:Araport11)
AT1G71020	288.693	421.815	416.374	1.46112	1.44228	Encodes a nuclear localized plant U-Box protein that interacts with MYC2 and regulates its stability by acting as an E3 ubiquitin ligase and polyubiquitinating MYC2. By this mechanism, it targets MYC2 for destruction thereby affecting JA signaling.
AT1G71030	1196.05	2137.76	1279.13	1.78735	1.06946	Encodes a putative myb family transcription factor. In contrast to most other myb-like proteins its myb domain consists of a single repeat. A proline-rich region potentially involved in transactivation is found in the C-terminal part of the protein. Its transcript accumulates mainly in leaves.
AT1G71070	402.687	454.687	426.721	1.12913	1.05968	Core-2/I-branching beta-1,6-N-acetylglucosaminyltransferase family protein;(source:Araport11)
AT1G71500	6750.42	7624.25	8329.8	1.12945	1.23397	Encodes PSB33, a protein conserved in the plastid lineage. PSB33 is associated with the chloroplast thylakoid membrane and provides stability to Photosystem II. The mRNA is cell-to-cell mobile.
AT1G71695	1829.44	2453.05	2367.83	1.34088	1.29429	Peroxidase superfamily protein;(source:Araport11)
AT1G71710	1046.15	1175.5	1154.61	1.12365	1.10367	DNAse I-like superfamily protein;(source:Araport11)
AT1G71970	570.283	710.011	497.884	1.24502	0.873047	hypothetical protein;(source:Araport11)
AT1G72130	1900.68	2104.23	1889.65	1.10709	0.994198	Tonoplast localized pH dependent, low affinity nitrogen transporter.In shoots, expressed in leaf veins and mesophyll. In roots, GUS activity was detected in root vascular stele. More highly expressed in roots.
AT1G72150	8468.8	10946	9361.78	1.29251	1.10544	novel cell-plate-associated protein that is related in sequence to proteins involved in membrane trafficking in other eukaryotes The mRNA is cell-to-cell mobile.
AT1G72160	2068.14	2565.16	2259.28	1.24032	1.09242	Sec14p-like phosphatidylinositol transfer family protein;(source:Araport11)
AT1G72180	1306.81	1563.43	1235.05	1.19637	0.945088	Encodes a leucine-rich repeat receptor kinase that functions as a receptor for CEP1 peptide. Mediates nitrate uptake signaling.
AT1G72230	82.6018	112.657	101.13	1.36385	1.22431	Cupredoxin superfamily protein;(source:Araport11)
AT1G72300	1264.05	1384.68	1463.06	1.09543	1.15745	Encodes a leucine-rich repeat receptor kinase (LRR-RK) involved in the perception of PSY1. PSY1 is an 18-aa tyrosine-sulfated glycopeptide encoded by AT5G58650 that promotes cellular proliferation and expansion.
AT1G72410	631.873	701.91	758.029	1.11084	1.19965	COP1-interacting protein-like protein;(source:Araport11)
AT1G72416	27.8139	45.0365	240.154	1.61921	8.63429	Chaperone DnaJ-domain superfamily protein;(source:Araport11)
AT1G72430	2022.44	2290.46	2282.93	1.13252	1.1288	SAUR-like auxin-responsive protein family;(source:Araport11)
AT1G72450	1407.46	1840.46	2336.45	1.30764	1.66005	JAZ6 transcript levels rise in response to a jasmonate stimulus and a GFP:JAZ6 fusion protein localizes to the nucleus. Application of jasmonate methyl ester to Arabidopsis roots reduces the levels of a JAZ6:GUS fusion protein, presumably by stimulating ubiquitin-proteasome-mediated degradation.
AT1G72480	517.541	586.876	594.771	1.13397	1.14922	Lung seven transmembrane receptor family protein;(source:Araport11)
AT1G72500	1072.29	1373.25	1256.61	1.28068	1.17189	inter alpha-trypsin inhibitor, heavy chain-like protein;(source:Araport11)
AT1G72510	1871.68	2139.28	2216.76	1.14297	1.18437	DUF1677 family protein (DUF1677);(source:Araport11)
AT1G72520	269.95	328.368	1586.1	1.21641	5.87555	PLAT/LH2 domain-containing lipoxygenase family protein;(source:Araport11)
AT1G72530	36.5717	54.3437	51.8556	1.48595	1.41792	plastid developmental protein DAG;(source:Araport11)
AT1G72630	168.638	239.43	164.637	1.41979	0.976274	ELF4-like 2;(source:Araport11)
AT1G72640	1197.37	1441.15	1544.91	1.2036	1.29025	NAD(P)-binding Rossmann-fold superfamily protein;(source:Araport11)
AT1G72645	749.068	993.094	1020.29	1.32577	1.36208	transmembrane protein;(source:Araport11)
AT1G72650	962.788	1062.38	1100.54	1.10344	1.14307	Arabidopsis thaliana myb family transcription factor (At1g72650)
AT1G72820	427.506	588.228	536.742	1.37595	1.25552	Mitochondrial substrate carrier family protein;(source:Araport11)
AT1G72880	813.736	995.492	968.84	1.22336	1.19061	Survival protein SurE-like phosphatase/nucleotidase;(source:Araport11)
AT1G72910	955.855	1474.6	6350.81	1.5427	6.64412	Toll-Interleukin-Resistance (TIR) domain-containing protein;(source:Araport11)
AT1G72920	168.021	475.435	2790.82	2.82962	16.61	Toll-Interleukin-Resistance (TIR) domain family protein;(source:Araport11)
AT1G72940	463.492	899.635	3890.9	1.941	8.39477	Toll-Interleukin-Resistance (TIR) domain-containing protein;(source:Araport11)
AT1G72970	312.328	407.676	498.121	1.30528	1.59486	Originally identified as a mutation that causes floral organs to fuse together. About 10-20% of mutants also have defects in ovules. Mutants have reduced fertility most likely as because of fusions that pistil emergence. The protein has similarity to the mandelonitrile lyase family of FAD containing oxidoreductases and is predicted to be secreted (SignalP).It is expressed in all tissue layers of …
AT1G73010	36.4432	55.9012	74.9287	1.53393	2.05604	Encodes PPsPase1, a pyrophosphate-specific phosphatase catalyzing the specific cleavage of pyrophosphate (Km 38.8 uM) with an alkaline catalytic pH optimum. Expression is upregulated in the shoot of cax1/cax3 mutant.
AT1G73060	2404.39	2990.99	3194.63	1.24397	1.32866	Low PSII Accumulation 3;(source:Araport11)
AT1G73080	441.467	535.049	1033.34	1.21198	2.34071	Encodes a leucine-rich repeat receptor kinase. Functions as a receptor for AtPep1 to amplify innate immunity response to pathogen attacks. The mRNA is cell-to-cell mobile.
AT1G73110	1227.27	1388.8	1468.9	1.13161	1.19688	P-loop containing nucleoside triphosphate hydrolases superfamily protein;(source:Araport11)
AT1G73170	2313.64	2480.35	2311.57	1.07206	0.999105	P-loop containing nucleoside triphosphate hydrolases superfamily protein;(source:Araport11)
AT1G73325	59.3341	111.358	111.201	1.87679	1.87415	Kunitz family trypsin and protease inhibitor protein;(source:Araport11)
AT1G73470	620.229	880.19	837.7	1.41914	1.35063	hypothetical protein;(source:Araport11)
AT1G73480	1464.02	2643.84	3459.47	1.80587	2.36299	alpha/beta-Hydrolases superfamily protein;(source:Araport11)
AT1G73500	349.055	526.531	1817.11	1.50845	5.20581	member of MAP Kinase Kinase family. Autophosphorylates and also phosphorylates MPK3 and MPK6. Independently involved in ethylene and calmalexin biosynthesis. Induces transcription of ACS2, ACS6, ERF1, ERF2, ERF5, ERF6, CYP79B2, CYP79B3, CYP71A13 and PAD3.
AT1G73530	712.153	831.639	953.137	1.16778	1.33839	RNA-binding (RRM/RBD/RNP motifs) family protein;(source:Araport11)
AT1G73540	411.224	910.034	4106.33	2.21299	9.98562	nudix hydrolase homolog 21;(source:Araport11)
AT1G73600	17588.7	23333.9	22258.7	1.32665	1.26551	Encodes a S-adenosyl-L-methionine-dependent phosphoethanolamine N-methyltransferase whose expression is responsive to both phosphate (Pi) and phosphite (Phi) in roots.
AT1G73640	7.53737	22.221	14.7404	2.94811	1.95564	RAB GTPase homolog A6A;(source:Araport11)
AT1G73670	1577.43	1745.07	1730.62	1.10627	1.09711	member of MAP Kinase The mRNA is cell-to-cell mobile.
AT1G73750	686.948	1199.4	1073.3	1.74599	1.56242	alpha/beta hydrolase family protein;(source:Araport11)
AT1G73760	177.467	270.987	274.391	1.52698	1.54616	RING/U-box superfamily protein;(source:Araport11)
AT1G73870	6788.8	7672.14	9361.46	1.13012	1.37896	B-box type zinc finger protein with CCT domain-containing protein;(source:Araport11)
AT1G73920	2523.2	3191.93	3179.81	1.26503	1.26023	alpha/beta-Hydrolases superfamily protein;(source:Araport11)
AT1G73980	630.991	714.03	592.347	1.1316	0.938757	TTM1 is a triphosphate tunnel metalloenzyme that displays pyrophosphatase activity. It contains both a uridine kinase (UK) domain,CYTH domain, a coiled-coil domain and a transmembrane domain at the C-terminal Mutants show a delay in leaf senescence. Can functionally complement TTM1 and vise versa. (PMID:28733390)
AT1G74030	104.418	132.416	125.543	1.26813	1.20231	Encodes the plastid-localized phosphoenolpyruvate enolase. Mutant plants have abnormal trichomes.
AT1G74040	881.281	986.565	1096.87	1.11947	1.24463	Encodes an active Arabidopsis isopropylmalate synthase IPMS2. Involved in leucine biosynthesis. Do not participate in the chain elongation of glucosinolates. Expressed constitutively throughout the plant. Loss of IPMS2 can be compensated by a second isopropylmalate synthase gene IPMS1 (At1g18500).
AT1G74070	1235.32	1453.56	1652.44	1.17667	1.33766	Cyclophilin-like peptidyl-prolyl cis-trans isomerase family protein;(source:Araport11)
AT1G74090	1765.96	1995.6	1952.65	1.13004	1.10572	encodes a desulfoglucosinolate sulfotransferase, involved in the final step of glucosinolate core structure biosynthesis. Has a broad-substrate specificity with preference with methionine-derived desulfoglucosinolates.
AT1G74100	1282.37	1706.27	2432.37	1.33056	1.89678	encodes a desulfoglucosinolate sulfotransferase, involved in the final step of glucosinolate core structure biosynthesis. Has a broad-substrate specificity with different desulfoglucosinolates, the best substrate is indole-3-methyl-dsGS, followed by benzyl-dsGS. Expression was induced by wounding, jasmonate and ethylene stimulates.
AT1G74310	781.496	1256.75	32971	1.60813	42.1896	Encodes ClpB1, which belongs to the Casein lytic proteinase/heat shock protein 100 (Clp/Hsp100) family. Involved in refolding of proteins which form aggregates under heat stress. Also known as AtHsp101. AtHsp101 is a cytosolic heat shock protein required for acclimation to high temperature.
AT1G74320	429.48	515.214	816.913	1.19962	1.9021	encodes a choline kinase, whose expression is induced by high salt and mannitol.
AT1G74370	203.887	247.146	226.657	1.21217	1.11168	RING/U-box superfamily protein;(source:Araport11)
AT1G74450	443.367	596.531	1745.59	1.34546	3.93712	Plants overexpressing At1g74450 are stunted in height and have reduced male fertility.
AT1G74470	31805	38885.7	41481.1	1.22263	1.30423	Encodes for a multifunctional protein with geranylgeranyl reductase activity shown to catalyze the reduction of prenylated geranylgeranyl-chlorophyll a to phytyl-chlorophyll a (chlorophyll a) and free geranylgeranyl pyrophosphate to phytyl pyrophosphate. The mRNA is cell-to-cell mobile.
AT1G74520	628.099	780.159	772.858	1.2421	1.23047	Part of the AtHVA22a family. Protein expression is ABA- and stress-inducible.
AT1G74530	596.954	662.25	631.085	1.10938	1.05718	transmembrane protein;(source:Araport11)
AT1G74640	1075.79	1517.81	1391.71	1.41088	1.29365	alpha/beta-Hydrolases superfamily protein;(source:Araport11)
AT1G74670	1420.82	2530.41	2284.84	1.78095	1.60812	Gibberellin-regulated family protein;(source:Araport11)
AT1G74690	984.795	1178.4	1293.28	1.19659	1.31325	Encodes a microtubule-associated protein.
AT1G74730	2161.26	2955.03	2786.48	1.36727	1.28929	Encodes a grana core localized protein, is homologous to RIG1. Mutant plants have reduced NPQ, affected organization of light-havesting complex II and an enhanced grana stacking.
AT1G74840	1126.42	1327.98	1585.33	1.17894	1.4074	Homeodomain-like superfamily protein;(source:Araport11)
AT1G74890	181.737	235.599	239.173	1.29637	1.31603	Encodes a nuclear response regulator that acts as a negative regulator in cytokinin-mediated signal transduction. Transcript accumulates in leaves and roots in response to cytokinin treatment.
AT1G74910	1759.58	2012.84	1949.23	1.14393	1.10778	KONJAC1 is imilar to sugar pyrophosphorylases but has an insertion of 2 AA in the pyrophosphorylase consensus motif that is highly conserved in GMPPs. It lacks GDP-mannose pyrophosphorylase activity but can simulate the GDP-mannose pyrophosphorylase activity of VTC1.
AT1G74930	27.3328	386.868	3503.52	14.154	128.18	encodes a member of the DREB subfamily A-5 of ERF/AP2 transcription factor family. The protein contains one AP2 domain. There are 15 members in this subfamily including RAP2.1, RAP2.9 and RAP2.10. The mRNA is cell-to-cell mobile.
AT1G74940	173.448	319.475	334.141	1.8419	1.92646	cyclin-dependent kinase, putative (DUF581);(source:Araport11)
AT1G74960	2852.75	3367.67	3324.44	1.1805	1.16534	Encodes a plastidic beta-ketoacyl-ACP synthase II, involved in fatty acid elongation from 16:0-ACP to 18:0-ACP. Homozygous knock-out mutants are embryo lethal, indicating early embryo development is sensitive to elevated 16:0.
AT1G74970	3523.13	4168.43	4935.82	1.18316	1.40098	ribosomal protein S9, nuclear encoded component of the chloroplast ribosome
AT1G75010	590.702	667.658	606.223	1.13028	1.02627	Encodes ARC3 (Accumulation and Replication of Chloroplast 3), a chloroplast division factor functioning in the initiation of chloroplast division. ARC3 is a chimera of the prokaryotic FtsZ and part of the eukaryotic phosphatidylinositol-4-phosphate 5-kinase (PIP5K). Located on the outer surface of the chloroplast in a ring-like structure at the early stage of chloroplast division. The arc3 mutant…
AT1G75100	4360.7	4686.22	4618.23	1.07465	1.05906	Contains a J-domain at the C-terminus which is similar to the J-domain of auxilin, a clathrin-uncoating factor in cow, yeast and worm. Arabidopsis contains 6 other proteins similar to auxilin. Expressed in leaves and stems, but not in roots. Localized in the cytoplasm. Required for the chloroplast accumulation response, but not for the avoidance response. No molecular function known.
AT1G75120	49.7423	83.0685	71.5304	1.66998	1.43802	Encodes an arabinosyltransferase that modifies extensin proteins in root hair cells.
AT1G75180	1332.73	1475.66	1478.55	1.10724	1.10941	Erythronate-4-phosphate dehydrogenase family protein;(source:Araport11)
AT1G75210	1735.46	1992.87	1917.23	1.14833	1.10474	HAD-superfamily hydrolase, subfamily IG, 5-nucleotidase;(source:Araport11)
AT1G75220	1357.64	1675.07	1478.45	1.23381	1.08898	Encodes a vacuolar glucose exporter that is induced in response to factors that activate vacuolar glucose pools like darkness, heat stress and wounding and repressed during conditions that trigger glucose accumulation in the vacuole like cold stress and external sugar supply.
AT1G75240	9.34077	18.9701	10.6465	2.03089	1.13979	Encodes a zinc finger-homeodomain transcription factor ZHD5. Nuclear import and DNA binding of the ZHD5 transcription factor is modulated by a competitive peptide inhibitor MIF1 (AT1G74660).
AT1G75280	2328.49	2975.95	2833.75	1.27806	1.21699	isoflavone reductase, putative, identical to SP:P52577 Isoflavone reductase homolog P3 (EC 1.3.1.-) {Arabidopsis thaliana}; contains Pfam profile PF02716: isoflavone reductase. Involved in response to oxidative stress. The mRNA is cell-to-cell mobile.
AT1G75350	3849.74	4640.49	5259.9	1.2054	1.3663	Ribosomal protein L31;(source:Araport11)
AT1G75370	1196.22	1541.88	1263.93	1.28896	1.0566	Sec14p-like phosphatidylinositol transfer family protein;(source:Araport11)
AT1G75380	8673.29	10208.2	8510.98	1.17697	0.981286	Encodes a nuclease involved in ABA-mediated callose deposition. It has been shown to interact with JAZ proteins, binds to a jasmonic acid-responsive element (JARE) and repress AtJMT expression.
AT1G75460	6120.16	8258.56	7101.3	1.3494	1.16031	ATP-dependent protease La (LON) domain protein;(source:Araport11)
AT1G75540	400.85	467.635	383.87	1.16661	0.957641	Encodes a B-box zinc finger transcription factor BBX21 (also named STH2/salt tolerance homolog2 and LHUS/long hypocotyl under shade). Interacts with COP1 to control de-etiolation. Also genetically interacts with COP1 to regulate shade avoidance. The mRNA is cell-to-cell mobile.
AT1G75680	1684.55	2262.12	2296.49	1.34286	1.36326	glycosyl hydrolase 9B7;(source:Araport11)
AT1G75690	4907.18	6201.73	6902.68	1.26381	1.40665	DnaJ/Hsp40 cysteine-rich domain superfamily protein;(source:Araport11)
AT1G75710	339.154	388.496	502.645	1.14548	1.48205	C2H2-like zinc finger protein;(source:Araport11)
AT1G75800	592.709	840.429	882.836	1.41794	1.48949	Pathogenesis-related thaumatin superfamily protein;(source:Araport11)
AT1G75820	1460.36	1707.2	1523.83	1.16902	1.04346	Putative receptor kinase with an extracellular leucine-rich domain. Controls shoot and floral meristem size, and contributes to establish and maintain floral meristem identity. Negatively regulated by KAPP (kinase-associated protein phosphatase). CLV3 peptide binds directly CLV1 ectodomain.
AT1G75900	258.929	313.487	307.841	1.21071	1.1889	GDSL-motif esterase/acyltransferase/lipase. Enzyme group with broad substrate specificity that may catalyze acyltransfer or hydrolase reactions with lipid and non-lipid substrates.
AT1G76010	3701.67	3964.55	4070.61	1.07101	1.09967	Alba DNA/RNA-binding protein;(source:Araport11)
AT1G76020	538.12	680.646	644.165	1.26486	1.19707	Thioredoxin superfamily protein;(source:Araport11)
AT1G76030	3972.15	4226.15	4413.49	1.06394	1.11111	One of three genes encoding the vacuolar ATP synthase subunit B1. This subunit was shown to interact with the gene product of hexokinase1 (ATHXK1). This interaction, however, is solely restricted to the nucleus. The protein binds to and co-localizes with F-actin, bundles F-actin to form higher-order structure, and stabilizes actin filaments in vitro. The mRNA is cell-to-cell mobile.
AT1G76080	9788.25	11531.7	13355.8	1.17811	1.36448	Encodes a thioredoxin localized in chloroplast stroma. Known as CDSP32 (CHLOROPLASTIC DROUGHT-INDUCED STRESS PROTEIN OF 32 KD).
AT1G76100	2978.74	3987.96	4215.46	1.33881	1.41518	One of two Arabidopsis plastocyanin genes. Expressed at 1/10th level of PETE2. Does not respond to increased copper levels and is thought to be the isoform that participates in electron transport under copper-limiting conditions. Mutation of this gene does not have obvious effect on photosynthesis.
AT1G76110	2086.37	2432.86	2454.74	1.16608	1.17656	HMG (high mobility group) box protein with ARID/BRIGHT DNA-binding domain-containing protein;(source:Araport11)
AT1G76180	8559.96	10218.3	11513.4	1.19373	1.34503	Encodes a dehydrin protein whose expression is induced early on in response to dehydration stress. This gene's expression to cold occurs in two waves, with early induction occurring within 1 h and secondary induction occurring 5 h after the beginning of cold stress. Expression is also induced in response to ABA but not in response to 2,4-D, BA, and GA3. ERD14 protein is capable of binding Ca2+, e…
AT1G76240	854.114	1159.26	857.721	1.35726	1.00422	DUF241 domain protein (DUF241);(source:Araport11)
AT1G76260	94.9109	123.954	133.707	1.30601	1.40877	DWD (DDB1-binding WD40 protein) hypersensitive to ABA 2;(source:Araport11)
AT1G76310	10.8953	20.786	19.0004	1.9078	1.7439	core cell cycle genes
AT1G76360	580.752	671.501	872.796	1.15626	1.50287	Protein kinase superfamily protein;(source:Araport11)
AT1G76380	227.263	276.07	273.461	1.21476	1.20328	DNA-binding bromodomain-containing protein;(source:Araport11)
AT1G76405	135.591	167.235	193.181	1.23338	1.42473	outer envelope pore 21B-like protein;(source:Araport11)
AT1G76450	2365.94	2963.39	3191.68	1.25252	1.34901	Photosystem II reaction center PsbP family protein;(source:Araport11)
AT1G76550	304.605	370.334	395.023	1.21579	1.29684	Phosphofructokinase family protein;(source:Araport11)
AT1G76600	90.4343	177.703	631.776	1.965	6.98602	poly polymerase;(source:Araport11)
AT1G76650	16.892	52.4685	133.471	3.10612	7.90141	calmodulin-like 38;(source:Araport11)
AT1G76670	1540.62	1784.52	1831.22	1.15832	1.18862	Nucleotide-sugar transporter family protein;(source:Araport11)
AT1G76730	1781.81	2050.4	1950.55	1.15074	1.0947	Encodes a paralog of ATP-dependent folate salvage enzyme 5-formyltetrahydrofolate cycloligase (5-FCL) that is targeted to chloroplasts and to be required for embryo viability and lacks 5-FCL activity.
AT1G76900	979.598	1080.73	951.79	1.10324	0.971613	Member of TLP family
AT1G77060	581.916	685.87	734.216	1.17864	1.26172	Phosphoenolpyruvate carboxylase family protein;(source:Araport11)
AT1G77090	2138.17	2495.8	2602.77	1.16726	1.21729	thylakoid lumenal protein (Mog1/PsbP/DUF1795-like photosystem II reaction center PsbP family protein);(source:Araport11)
AT1G77130	614.166	691.928	578.258	1.12662	0.941534	Encodes a glucuronyltransferase responsible for the addition of GlcA residues onto xylan and for secondary wall deposition.
AT1G77210	169.616	221.686	195.359	1.30699	1.15177	AtSTP14 belongs to the family of sugar transport proteins (AtSTPs)in volved in monosaccharide transport. Heterologous expression in yeast revealed that AtSTP14 is the transporter specifc for galactose and does not transport other monosaccharides such as glucose or fructose.
AT1G77490	2776.74	3589.11	4154.22	1.29256	1.49608	Encodes a chloroplastic thylakoid ascorbate peroxidase tAPX. Ascorbate peroxidases are enzymes that scavenge hydrogen peroxide in plant cells. Eight types of APX have been described for Arabidopsis: three cytosolic (APX1, APX2, APX6), two chloroplastic types (stromal sAPX, thylakoid tAPX), and three microsomal (APX3, APX4, APX5) isoforms.
AT1G77580	820.279	1076.5	1014.51	1.31236	1.23679	filament-like protein (DUF869);(source:Araport11)
AT1G77590	774.489	897.771	1121.48	1.15918	1.44802	Encodes major plastidic long chain acyl-CoA synthetase with a slight substrate preference of oleic acid over any of the other fatty acids.
AT1G77700	64.3612	98.8753	86.4346	1.53626	1.34296	Pathogenesis-related thaumatin superfamily protein;(source:Araport11)
AT1G78040	4699.4	5439.98	6348.79	1.15759	1.35098	Pollen Ole e 1 allergen and extensin family protein;(source:Araport11)
AT1G78060	515.418	600.968	637.362	1.16598	1.23659	Glycosyl hydrolase family protein;(source:Araport11)
AT1G78070	4213.51	4862.82	6467.08	1.1541	1.53485	Transducin/WD40 repeat-like superfamily protein;(source:Araport11)
AT1G78080	3077.98	4446.04	12764.8	1.44447	4.14712	Encodes a member of the DREB subfamily A-6 of ERF/AP2 transcription factor family (RAP2.4). The protein contains one AP2 domain. Role in mediating light and ethylene signaling. The mRNA is cell-to-cell mobile.
AT1G78120	17.8855	34.4523	36.7851	1.92627	2.0567	Encodes one of the 36 carboxylate clamp (CC)-tetratricopeptide repeat (TPR) proteins (Prasad 2010, Pubmed ID: 20856808) with potential to interact with Hsp90/Hsp70 as co-chaperones.
AT1G78140	1277.23	1533.45	1511.17	1.20061	1.18316	S-adenosyl-L-methionine-dependent methyltransferases superfamily protein;(source:Araport11)
AT1G78170	211.566	271.047	300.815	1.28115	1.42185	E3 ubiquitin-protein ligase;(source:Araport11)
AT1G78370	3156.19	5091.48	4521.72	1.61317	1.43265	Encodes glutathione transferase belonging to the tau class of GSTs. Naming convention according to Wagner et al. (2002).
AT1G78440	102.295	132.531	111.056	1.29558	1.08565	Encodes a gibberellin 2-oxidase that acts on C19 gibberellins.
AT1G78460	328.662	448.143	368.266	1.36354	1.1205	SOUL heme-binding family protein;(source:Araport11)
AT1G78490	451.469	531.711	524.578	1.17773	1.16193	member of CYP708A The mRNA is cell-to-cell mobile.
AT1G78560	441.395	564.176	574.883	1.27816	1.30242	Sodium Bile acid symporter family;(source:Araport11)
AT1G78600	119.628	171.245	104.648	1.43147	0.874777	light-regulated zinc finger protein 1;(source:Araport11)
AT1G78630	5925.73	8169.28	8583.78	1.37861	1.44856	Ribosomal protein L13 family protein;(source:Araport11)
AT1G78660	532.666	606.753	519.662	1.13909	0.975587	The Arabidopsis protein AtGGH1 is a gamma-glutamyl hydrolase cleaving pentaglutamates to yield di- and triglutamates. The enzyme is involved in the tetrahydrofolate metabolism and located to the vacuole.
AT1G78680	1770.42	2576.54	2443.44	1.45532	1.38014	The Arabidopsis protein AtGGH2 is a gamma-glutamyl hydrolase acting specifically on monoglutamates. The enzyme is involved in the tetrahydrofolate metabolism and located to the vacuole.
AT1G78820	827.669	1149.79	1229.59	1.38919	1.48561	D-mannose binding lectin protein with Apple-like carbohydrate-binding domain-containing protein;(source:Araport11)
AT1G78830	1621.8	2292.82	2975.61	1.41376	1.83476	Curculin-like (mannose-binding) lectin family protein;(source:Araport11)
AT1G78850	1076.46	1561.91	2093.63	1.45097	1.94492	curculin-like (mannose-binding) lectin family protein, low similarity to ser/thr protein kinase from Zea mays (GI:2598067); contains Pfam lectin (probable mannose binding) domain PF01453 but not the protein kinase domain of the Z. mays protein
AT1G78900	8590.18	9457.36	9711.32	1.10095	1.13051	Encodes catalytic subunit A of the vacuolar ATP synthase. Mutants are devoid of vacuolar ATPase activity as subunit A is encoded only by this gene and show strong defects in male gametophyte development and in Golgi stack morphology. The mRNA is cell-to-cell mobile.
AT1G78915	819.7	1022.19	1076.73	1.24703	1.31357	Tetratricopeptide repeat (TPR)-like superfamily protein;(source:Araport11)
AT1G78970	221.824	309.768	280.25	1.39646	1.26339	Lupeol synthase. Converts oxidosqualene to multiple triterpene alcohols and a triterpene diols. This conversion proceeds through the formation of a 17&#946;-dammarenyl cation.
AT1G79040	106559	132925	139817	1.24743	1.3121	Encodes for the 10 kDa PsbR subunit of photosystem II (PSII). This subunit appears to be involved in the stable assembly of PSII, particularly that of the oxygen-evolving complex subunit PsbP. Mutants defective in this gene have reduced amounts of subunits PsbP and PsbQ in PSII. In turn, assembly of PsbR is dependent on the presence of PsbJ.
AT1G79220	72.5615	104.383	101.049	1.43855	1.39259	Mitochondrial transcription termination factor family protein;(source:Araport11)
AT1G79460	96.8531	149.84	124.515	1.54708	1.28561	Encodes for a protein with ent-kaurene synthase B activity which catalyzes the second step in the cyclization of GGPP to ent-kaurene in the gibberellins biosynthetic pathway.
AT1G79500	116.676	144.122	151.56	1.23523	1.29898
AT1G79520	1452.79	1628.89	1721.38	1.12121	1.18488	Cation efflux family protein;(source:Araport11)
AT1G79550	5816.45	7206.64	9525.65	1.23901	1.63771	Encodes cytosolic phosphoglycerate kinase (PGK).
AT1G79600	8119.14	9556.15	9554.58	1.17699	1.1768	Encodes a chloroplast ABC1-like kinase that regulates vitamin E metabolism.
AT1G79620	87.7218	126.363	147.274	1.4405	1.67888	Leucine-rich repeat protein kinase family protein;(source:Araport11)
AT1G79970	713.059	826.077	755.708	1.1585	1.05981	hypothetical protein;(source:Araport11)
AT1G80030	2511.91	2694.82	2906.3	1.07282	1.157	Molecular chaperone Hsp40/DnaJ family protein;(source:Araport11)
AT1G80050	214.243	332.829	342.514	1.55351	1.59872	Encodes an adenosine phosphoribosyl transferase(E.C:2.4.2.7), a constitutively expressed enzyme involved in the one-step salvage of adenine to AMP. This isozyme has high affinity for cytokinins and is likely to be localized to the cytosol.
AT1G80160	11.6345	28.4612	7.78466	2.44627	0.669099	Lactoylglutathione lyase / glyoxalase I family protein;(source:Araport11)
AT1G80300	3700.23	4134.32	4251.42	1.11732	1.14896	Encodes an ATP/ADP transporter. The mRNA is cell-to-cell mobile.
AT1G80350	279.967	341.016	377.728	1.21806	1.34918	encodes a p60 katanin protein that is expressed throughout the plant. Required for the specification of cell fates from early in development (in the meristem) through differentiation and for normal postmitotic organization of cortical microtubules into transverse arrays in root epidermis cells. Mutants display cytoskeletal defects.
AT1G80380	5807.31	7066.96	7153.87	1.21691	1.23187	encodes a glycerate kinase which catalyzes the last step of photorespiration C2 cycle.
AT1G80440	500.188	1214.23	1890.29	2.42754	3.77917	Encodes a member of a family of F-box proteins, called the KISS ME DEADLY (KMD) family, that targets type-B ARR proteins for degradation and is involved in the negative regulation of the cytokinin response. Also named as KFB20, a member of a group of Kelch repeat F-box proteins that negatively regulate phenylpropanoid biosynthesis by targeting the phenypropanoid biosynthesis enzyme phenylalanine …
AT1G80480	859.582	967.857	1121.21	1.12596	1.30437	plastid transcriptionally active 17;(source:Araport11)
AT1G80650	227.712	313.517	257.585	1.37682	1.13119	RNAse THREE-like protein 1;(source:Araport11)
AT1G80690	47.0402	69.3836	62.7716	1.47499	1.33442	PPPDE putative thiol peptidase family protein;(source:Araport11)
AT1G80770	1207.02	1477.11	1488.99	1.22377	1.23361	P-loop containing nucleoside triphosphate hydrolases superfamily protein;(source:Araport11)
AT1G80780	2472.03	2849.95	2822.15	1.15288	1.14163	Polynucleotidyl transferase, ribonuclease H-like superfamily protein;(source:Araport11)
AT1G80810	295.22	357.061	368.652	1.20947	1.24874	One of 5 PO76/PDS5 cohesion cofactor orthologs of Arabidopsis.
AT1G80820	150.588	187.963	230.212	1.24819	1.52875	Encodes an cinnamoyl CoA reductase isoform. Involved in lignin biosynthesis.
AT1G80840	97.5055	437.306	3519.7	4.48494	36.0974	Pathogen-induced transcription factor. Binds W-box sequences in vitro. Forms protein complexes with itself and with WRKY40 and WRKY60. Coexpression with WRKY18 or WRKY60 made plants more susceptible to both P. syringae and B. cinerea. WRKY18, WRKY40, and WRKY60 have partially redundant roles in response to the hemibiotrophic bacterial pathogen Pseudomonas syringae and the necrotrophic fungal path…
AT1G80850	231.045	318.91	330.474	1.3803	1.43035	DNA glycosylase superfamily protein;(source:Araport11)
AT1G80870	270.373	325.261	287.695	1.20301	1.06407	Protein kinase superfamily protein;(source:Araport11)
AT1G80920	1816.08	3023.82	2793.89	1.66503	1.53842	A nuclear encoded soluble protein found in the chloroplast stroma. Negatively regulated by light and has rapid turnover in darkness.
AT1G80950	487.161	582.4	474.069	1.1955	0.973126	Encodes an acyl-CoA: lysophosphatidylethanolamine acyltransferase with 16:0-CoA being the best acyl donor. Mutations adversely affect the growth of plants and result in decreased lipid content in roots and seeds.
AT1G80960	112.771	158.671	150.586	1.40702	1.33532	F-box and Leucine Rich Repeat domains containing protein;(source:Araport11)
AT2G01110	2296.77	2812.92	2726.11	1.22473	1.18693	mutant is Albino and pale green; Chloroplast Protein Translocation (tatC). Core subunit of the chloroplast Tat translocase. Integral chloroplast thylakoid membrane protein.
AT2G01170	134.067	164.399	150.913	1.22625	1.12566	Encodes a bidirectional amino acid transporter that can transport ala, arg, glu and lys, GABA but not pro with both export and import activity. Its expression is localized in the vascular tissues suggesting a function in amino acids export from the phloem into sink tissue.
AT2G01180	177.933	216.139	634.825	1.21473	3.56778	Encodes phosphatidate phosphatase. Up-regulated by genotoxic stress (gamma ray or UV-B) and elicitor treatments with mastoparan and harpin. Expressed in roots and leaves.
AT2G01340	93.3146	128.558	182.647	1.37768	1.95733	Encodes a protein whose expression is responsive to nematode infection.
AT2G01420	2446.33	2755.8	2862.37	1.1265	1.17006	Encodes a putative auxin efflux carrier that is localized in developing and mature root meristems. It is involved in the maintenance of embryonic auxin gradients. A role for AtPIN4 in generating a sink for auxin below the quiescent center of the root meristem that is essential for auxin distribution and patterning is proposed. In the root, PIN4 is detected around the quiescent center and cells su…
AT2G01505	134.454	169.78	142.29	1.26273	1.05828	Member of a large family of putative ligands homologous to the Clavata3 gene. Consists of a single exon.
AT2G01620	771.132	897.427	782.057	1.16378	1.01417	RNI-like superfamily protein;(source:Araport11)
AT2G01690	1170.23	1325.46	1274.61	1.13265	1.08919	ARM repeat superfamily protein;(source:Araport11)
AT2G01760	220.97	305.161	253.861	1.381	1.14885	member of Response Regulator: B- Type
AT2G01830	240.423	286.186	320.71	1.19034	1.33394	Histidine kinase: cytokinin-binding receptor that transduces cytokinin signals across the plasma membrane
AT2G01850	2954.68	3451.63	2522.19	1.16819	0.853626	EXGT-A3 has homology to xyloglucan endotransglucosylases/hydrolases (XTHs). Mutants in this gene show a lesion mimic phenotype associated with leaf maturation and a reduction in the number of tertiary veins. Individual tracheary elements in the mutants are shorter, but phloem transport activity is not severely affected. EXGT-A3 plays a role in xyloglucan degradation in the differentiating trachea…
AT2G01870	108.929	163.744	118.26	1.50322	1.08566	transmembrane protein;(source:Araport11)
AT2G01890	295.697	394.332	449.286	1.33357	1.51941	Encodes a purple acid phosphatase (PAP) belonging to the low molecular weight plant PAP group.
AT2G01918	173.876	250.273	285.817	1.43937	1.6438	Encode a protein homologous to each PQL protein. Mutational analysis indicates that PQL3 is also required for NDH activity.
AT2G01930	218.535	306.041	274.168	1.40042	1.25458	BASIC PENTACYSTEINE1 (BPC1) is a regulator of the homeotic Arabidopsis thaliana gene SEEDSTICK (STK), which controls ovule identity. BPC1 induces conformational changes by cooperative binding to purine-rich elements present in the STK regulatory sequence. STK is upregulated in bpc1 mutant.
AT2G01990	75.1791	108.062	91.4581	1.43739	1.21654	XRI1-like protein;(source:Araport11)
AT2G02170	131.057	171.125	153.539	1.30573	1.17154	Remorin family protein;(source:Araport11)
AT2G02500	451.016	616.527	631.135	1.36697	1.39936	Encodes a protein with 4-Diphosphocytidyl-2C-methyl-D-erythritol synthase activity. The enzyme has an absolute requirement for divalent cations (Mg2+ reaches the highest catalytic activity).
AT2G02710	605.665	868.789	669.315	1.43444	1.10509	Encodes a putative blue light receptor protein.
AT2G02760	1238.46	1408.23	1355.49	1.13708	1.09449	ubiquitin conjugating enzyme UBC2. Homolog of the yeast RAD6 gene.
AT2G02950	333.439	456.139	347.184	1.36798	1.04122	Encodes a basic soluble protein which can independently bind to either PHYA or PHYB, regardless of whether the phytochromes are in the Pr or Pfr state. PKS1 can be phosphorylated by oat phyA in vitro in a light regulated manner. It is postulated to be a negative regulator of phyB signalling.
AT2G02980	106.168	136.443	91.6079	1.28516	0.862855	Encodes a chloroplast RNA editing factor.
AT2G03200	4.02081	13.72	19.1291	3.41224	4.75752	Eukaryotic aspartyl protease family protein;(source:Araport11)
AT2G03310	614.559	872.195	644.982	1.41922	1.0495	transmembrane protein;(source:Araport11)
AT2G03350	490.763	584.011	558.206	1.19001	1.13742	DUF538 family protein (Protein of unknown function, DUF538);(source:Araport11)
AT2G03440	1698.86	2312.82	1984.7	1.3614	1.16826	Induced at the transcriptional level by Pseudomonas syringae pv. tomato infection.
AT2G03530	478.406	589.468	591.302	1.23215	1.23598	Mediate high-affinity uracil and 5-FU (a toxic uracil analogue) transport when expressed in yeast and Xenopus oocytes.Involved in allantoin transport.
AT2G03667	185.128	223.845	212.235	1.20914	1.14643	Asparagine synthase family protein;(source:Araport11)
AT2G03730	2038.56	2662.71	2219.86	1.30617	1.08894	Member of a small family of ACT domain containing proteins. ACT domains are thought to be involved in amino acid binding.
AT2G03750	1203.06	1799.16	1917.2	1.49549	1.5936	P-loop containing nucleoside triphosphate hydrolases superfamily protein;(source:Araport11)
AT2G03760	268.394	343.027	371.903	1.27807	1.38566	Encodes a brassinosteroid sulfotransferase. In vitro experiements show that this enzyme has a preference for 24-epibrassinosteroids, particularly 24-epicathasterone, but does not act on castasterone and brassinolide. It also shows sulfating activity toward flavonoids. It is differentially expressed during development, being more abundant in young seedlings and actively growing cell cultures. Expr…
AT2G04080	393.493	512.821	443.103	1.30325	1.12608	MATE efflux family protein;(source:Araport11)
AT2G04230	534.046	686.7	574.136	1.28584	1.07507	FBD, F-box and Leucine Rich Repeat domains containing protein;(source:Araport11)
AT2G04240	330.968	412.066	348.57	1.24503	1.05319	Encodes a small protein with an N-terminal trans-membrane domain and a RING-H2 zinc finger motif located at the C-terminus. Gene expression is induced by salt and osmotic stress. Transcrips levels are induced by DELLA proteins and repressed by gibberellic acid. Involved in ABA metabolism.
AT2G04270	1172.3	1401.93	1318.49	1.19588	1.12471	Similar to E.coli endoribonuclease E. Functions as a ribonuclease, is located in the chloroplast, and is involved in chloroplast development. Loss of function mutants are white and arrest at the cotyledon stage. The phenotype is rescued by providing sucrose.
AT2G04378	278.126	331.831	293.724	1.19309	1.05608	Beta-galactosidase related protein;(source:Araport11)
AT2G04550	430.49	492.721	470.94	1.14456	1.09396	Encodes a protein phosphatase that interacts with MPK12, but not with other MAP kinases. It can dephosphorylate a dually phosphorylated MPK12 in vitro and can inactivate MPK12 in vivo. ibr5 mutants have reduced sensitivity to auxin and abscisic acid. IBR5 promotes auxin responses, including auxin-inducible transcription, differently than the TIR1 auxin receptor and without destabilizing Aux/IAA r…
AT2G04700	2450.97	3095.07	3019.93	1.2628	1.23214	ferredoxin thioredoxin reductase catalytic beta chain family protein;(source:Araport11)
AT2G04780	290.93	371.544	475.586	1.27709	1.63471	fasciclin-like arabinogalactan-protein 7 (Fla7)
AT2G04790	739.992	871.804	808.643	1.17813	1.09277	PTB domain engulfment adapter;(source:Araport11)
AT2G04842	4261.36	4533.82	4582.52	1.06394	1.07537	Encodes a dual localized threonyl-tRNA synthetase found both in the mitochondrion and the chloroplast. Plants mutated in this gene terminate as embryos in the globular stage.
AT2G05070	42927.9	56783	62693.3	1.32275	1.46043	Encodes Lhcb2.2. Belongs to the Lhc super-gene family encodes the light-harvesting chlorophyll a/b-binding (LHC) proteins that constitute the antenna system of the photosynthetic apparatus.
AT2G05100	54665.6	64457.3	71573.6	1.17912	1.3093	Lhcb2.1 protein encoding a subunit of the light harvesting complex II. Member of a gene family with high degree of sequence similarity. Initially LHCB2.3 was considered as a separate gene but appears to be an allele of LHCB2.1.
AT2G05160	150.416	187.078	160.703	1.24373	1.06839	CCCH-type zinc fingerfamily protein with RNA-binding domain-containing protein;(source:Araport11)
AT2G05210	227.002	272.652	299.789	1.2011	1.32065	Encodes AtPOT1a, an accessory factor for telomerase required for positive telomere length regulation. Note on nomenclature: different names have been given to Arabidopsis POT-like genes (Kuchar and Fajkus, 2004; Shakirov et al, 2005; Tani and Murata, 2005). According to a unifying nomenclature (Surovtseva et al, 2007), At2g05210 (previously named AtPOT1) is designated AtPOT1a, while At5g06310 (pr…
AT2G05310	4595.24	5431.51	5683.67	1.18199	1.23686	transmembrane protein;(source:Araport11)
AT2G05620	7182.95	7846.43	7950.04	1.09237	1.10679	Involved in electron flow in Photosystem I. Essential for photoprotection.
AT2G05790	1154.2	1570.52	1749.53	1.3607	1.51579	O-Glycosyl hydrolases family 17 protein;(source:Araport11)
AT2G05990	771.985	893.439	1135.2	1.15733	1.4705	Encodes enoyl-ACP reductase a component of the fatty acid synthase complex. A reduced function mutation in this gene, mod1, was found in a screen for premature cell death mutants. Mutant plants have reduced lipid level and pleiotropic morphological defects, including chlorotic and abnormally shaped leaves. The mRNA is cell-to-cell mobile.
AT2G06025	971.74	1073.08	1133.44	1.10428	1.1664	Acyl-CoA N-acyltransferases (NAT) superfamily protein;(source:Araport11)
AT2G06050	514.804	648.167	1218.06	1.25906	2.36607	Encodes a 12-oxophytodienoate reductase that is required for jasmonate biosynthesis. Mutants are male sterile and defective in pollen dehiscence. Shows activity towards 2,4,6-trinitrotoluene. CFA-Ile, CFA-Leu, CFA-Val, CFA-Met and CFA-Ala can restore the fertility of opr3 plants by inducing filament elongation and anther dehiscence.
AT2G06520	37734.1	44407.7	48738.7	1.17686	1.29164	Encodes a protein with sequence similarity to the spinach photosystem II subunit PsbX.
AT2G07050	2226.96	2441.54	2337.95	1.09635	1.04984	Involved in the biosynthesis of brassinosteroids. Catalyzes the reaction from epoxysqualene to cycloartenol.
AT2G10940	5100.56	6455.01	9644.26	1.26555	1.89083	Bifunctional inhibitor/lipid-transfer protein/seed storage 2S albumin superfamily protein;(source:Araport11)
AT2G12400	303.864	386.839	485.451	1.27307	1.59759	plasma membrane fusion protein;(source:Araport11)
AT2G13360	48687.8	54320.8	56151.3	1.1157	1.15329	Encodes a peroxisomal photorespiratory enzyme that catalyzes transamination reactions with multiple substrates. It is involved in photorespiration.
AT2G14260	1129.32	1244.45	1257.92	1.10195	1.11387	encodes proline iminopeptidase
AT2G14520	203.839	264.551	268.77	1.29784	1.31854	CBS domain protein (DUF21);(source:Araport11)
AT2G14750	2400.75	3096.53	2624.31	1.28982	1.09312	Encodes adenosine-5'-phosphosulfate kinase. Provides activated sulfate for sulfation of secondary metabolites, including the glucosinolates. Essential for pollen viability. The mRNA is cell-to-cell mobile.
AT2G15080	1799.39	2047.83	1877.69	1.13807	1.04352	receptor like protein 19;(source:Araport11)
AT2G15090	62.5255	88.5054	163.499	1.41551	2.61492	Encodes KCS8, a member of the 3-ketoacyl-CoA synthase family involved in the biosynthesis of VLCFA (very long chain fatty acids). The mRNA is cell-to-cell mobile.
AT2G15290	1019.66	1185.61	1332.25	1.16276	1.30656	Encodes a protein located in the chloroplast inner envelope. The study of mutant defective in the gene product suggests that the protein is involved in the translocation of protein across the envelope membrane into the chloroplast stroma.
AT2G15620	4884.5	6257.2	7703.98	1.28103	1.57723	Involved in the second step of nitrate assimilation. Its expression is induced by nitrate. The mRNA is cell-to-cell mobile.
AT2G15890	118.785	232.927	165.682	1.96091	1.3948	Encodes CBP1, a regulator of transcription initiation in central cell-mediated pollen tube guidance.
AT2G15970	2592.44	3445.06	3311.71	1.32889	1.27744	encodes an alpha form of a protein similar to the cold acclimation protein WCOR413 in wheat. Expression is induced by short-term cold-treatment, water deprivation, and abscisic acid treatment. The mRNA is cell-to-cell mobile.
AT2G16280	2797.93	3027.16	2878.6	1.08193	1.02883	Encodes KCS9, a member of the 3-ketoacyl-CoA synthase family involved in the biosynthesis of VLCFA (very long chain fatty acids).
AT2G16390	141.528	178.162	175.612	1.25885	1.24083	Putative chromatin remodeling protein, member of a plant-specific subfamily of SWI2/SNF2-like proteins. Mutations nearly eliminate non-CpG methylation at a target promoter but do not affect rDNA or centromere methylation. Cooperates with PolIVb to facilitate RNA-directed de novo methylation and silencing of homologous DNA. Endogenous targets include intergenic regions near retrotransposon LTRs or…
AT2G16750	41.2033	61.3761	60.3615	1.48959	1.46497	kinase with adenine nucleotide alpha hydrolases-like domain-containing protein;(source:Araport11)
AT2G17450	150.333	199.791	213.219	1.32899	1.41831	Encodes a putative RING-H2 finger protein RHA3a.
AT2G17695	1591.69	1847.84	1782.93	1.16093	1.12015	outer envelope protein;(source:Araport11)
AT2G17780	171.298	216.733	242.212	1.26524	1.41398	Encodes a mechanosensitive channel candidate MCA2. The three-dimensional structure of MCA2 was reconstructed and appears to comprise a small transmembrane region and large cytoplasmic region.
AT2G18060	4.66632	12.4744	11.8972	2.67329	2.5496	Encodes a NAC-domain transcription factor that is expressed in developing vessels and protoxylem. Along with other members of this family, VND1 appears to regulate the development of genes required for secondary cell wall biosynthesis.
AT2G18300	2100.61	4006.57	2736.22	1.90733	1.30258	basic helix-loop-helix (bHLH) DNA-binding superfamily protein;(source:Araport11)
AT2G18480	4.02081	16.5392	19.9043	4.1134	4.95031	Major facilitator superfamily protein;(source:Araport11)
AT2G18560	697.583	837.272	690.255	1.20025	0.989494	UDP-Glycosyltransferase superfamily protein;(source:Araport11)
AT2G18630	414.529	563.338	596.2	1.35899	1.43826	transmembrane protein, putative (DUF677);(source:Araport11)
AT2G18700	703.983	1379.76	1216.78	1.95994	1.72842	Encodes an enzyme putatively involved in trehalose biosynthesis. The protein has a trehalose synthase (TPS)-like domain that may or may not be active as well as a trehalose phosphatase (TPP)-like domain.
AT2G18710	2236.41	2501.29	2713.27	1.11844	1.21323	Encodes a component of the thylakoid-localized Sec system involved in the translocation of cytoplasmic proteins into plastid.
AT2G18770	218.035	259.491	241.533	1.19014	1.10777	P-loop containing nucleoside triphosphate hydrolases superfamily protein;(source:Araport11)
AT2G18890	125.89	179.951	183.389	1.42944	1.45675	Protein kinase superfamily protein;(source:Araport11)
AT2G19110	344.487	402.808	394.564	1.1693	1.14537	Encodes a protein with similarity to Zn ATPase. Can rescue Zn deficiency in yeast and Cd resistance, suggesting a role in Zn and Cd transport. The mRNA is cell-to-cell mobile.
AT2G19310	2399.37	3161.04	11992.2	1.31744	4.99806	HSP20-like chaperones superfamily protein;(source:Araport11)
AT2G19780	233.895	297.273	213.608	1.27097	0.913265	Leucine-rich repeat (LRR) family protein;(source:Araport11)
AT2G19790	441.149	522.75	558.037	1.18498	1.26497	Encodes a component of the AP4 complex and is involved in vacuolar sorting of storage proteins.
AT2G19810	222.789	279.486	153.246	1.25449	0.687852	Encodes Oxidation-related Zinc Finger 1 (OZF1), a plasma membrane protein involved in oxidative stress.
AT2G19860	658.838	740.633	661.165	1.12415	1.00353	Encodes a protein with hexokinase activity (AtHXK2) and acts as a sensor for plant sugar responses.
AT2G19880	512.101	590.777	561.11	1.15363	1.0957	Encodes Glucosylceramide synthase (GCS) which catalyzes the final step in glucosylceramide (GlcCer) synthesis by transferring a glucosyl residue from UDP-Glc to the ceramide backbone.
AT2G19940	928.211	1103.28	1184.31	1.18861	1.2759	Putative N-acetyl-gamma-glutamyl-phosphate reductase;(source:Araport11)
AT2G20180	520.982	656.101	567.883	1.25935	1.09002	Encodes a novel Myc-related bHLH transcription factor that has transcriptional activation activity in the dark. It is a key negative regulator of phytochrome-mediated seed germination and acts by inhibiting chlorophyll biosynthesis, light-mediated suppression of hypocotyl elongation and far-red light-mediated suppression of seed germination, and promoting negative gravitropism in hypocotyls. Ligh…
AT2G20190	2558.13	2783.86	2721.07	1.08824	1.06369	Encodes a microtubule-associated protein that is involved in both cell division and cell expansion. It likely promotes microtubule stability.
AT2G20250	91.6258	136.799	128.157	1.49302	1.3987	hypothetical protein;(source:Araport11)
AT2G20260	6459.59	8330.74	9789.38	1.28967	1.51548	Encodes subunit E of photosystem I. The mRNA is cell-to-cell mobile.
AT2G20290	448.749	739.785	798.624	1.64855	1.77967	member of Myosin-like proteins
AT2G20300	463.582	535.809	546.569	1.1558	1.17901	Encodes ABNORMAL LEAF SHAPE 2 (ALE2), a receptor-like protein kinase (RLK) with a cluster of basic amino acid residues followed by a cysteine-containing sequence in the putative extracellular domain. Function together with ACR4 (Arabidopsis homolog of the Crinkly4) and ALE1 in positively regulating protoderm-specific gene expression and for the formation of leafy organs. ale2 mutants have various…
AT2G20340	1212.25	1562	1540.77	1.28852	1.271	Encodes an aromatic aldehyde synthase (AtAAS), which catalyzes the in vitro conversion of phenylalanine and 3,4-dihydroxy-L-phenylalanine to phenylacetaldehyde and dopaldehyde, respectively. The mRNA is cell-to-cell mobile.
AT2G20360	1934.15	2074.31	2151.11	1.07247	1.11218	NAD(P)-binding Rossmann-fold superfamily protein;(source:Araport11)
AT2G20560	545.882	1056.6	12232.8	1.93558	22.4092	DNAJ heat shock family protein;(source:Araport11)
AT2G20610	2832.7	3354.01	2916.79	1.18403	1.02969	Confers auxin overproduction. Mutants have an over-proliferation of lateral roots. Encodes a C-S lyase involved in converting S-alkylthiohydroximate to thiohydroximate in glucosinolate biosynthesis.
AT2G20635	51.2509	73.6245	71.5913	1.43655	1.39688	protein kinase and Mad3-BUB1-I domain-containing protein;(source:Araport11)
AT2G20670	380.647	786.461	855.979	2.06612	2.24875	sugar phosphate exchanger, putative (DUF506);(source:Araport11)
AT2G20680	70.7315	94.9428	86.3082	1.3423	1.22022	Encodes a mannanase belonging to clade 1 of the GH5 7 phylogenetic tree that exhibits high substrate affinity and catalytic efficiency on mannan substrates with main chains containing both glucose and mannose units such as konjac glucomannan and spruce galactoglucomannan. It is likely a glycoprotein.
AT2G20750	73.7564	172.717	226.268	2.34172	3.06778	member of BETA-EXPANSINS. Naming convention from the Expansin Working Group (Kende et al, 2004. Plant Mol Bio)
AT2G20870	0.561011	19.7335		35.1749	0	cell wall protein precursor;(source:Araport11)
AT2G20890	8227.85	9455.74	10508	1.14924	1.27712	Chloroplast-localized Thylakoid formation1 gene product involved in vesicle-mediated formation of thylakoid membranes. Thf1 antisense lines contain abnormal chloroplasts early in leaf development (chloroplasts have loosely stacked thylakoid membranes). Expression was induced in the light and decreased under dark conditions. G-alpha interaction partner that functions downstream of the plasma membr…
AT2G20990	4196.79	4832.66	4780.97	1.15151	1.1392	Encodes an endoplasmic reticulum and plasma membrane localized protein with similarity to synaptotagmins, a class of membrane trafficking proteins. SYT1 is expressed in all tissues. Loss of function mutations show hypersensitivity to NaCl and electrolyte leakage from the plasma membrane. SYT1 also affects calcium dependent freezing tolerance and mechanical stress response. Regulates endocytosis e…
AT2G21050	118.223	161.97	150.525	1.37004	1.27323	Encodes LAX2 (LIKE AUXIN RESISTANT), a member of the AUX1 LAX family of auxin influx carriers. Required for the establishment of embryonic root cell organization.
AT2G21170	7289.38	8435.72	10101.3	1.15726	1.38576	Encodes a plastidic triose phosphate isomerase. Mutants with reduced pdTPI levels have difficulty transitioning from heterotrophic to autotrophic growth. The related phenotypes, such as chlorosis in light-grown seedlings may result from an accumulation of dihydroxyacetone phosphate (DHAP) and methylglyoxal (MG) in these mutants. Both splice variants appear to be expressed, but the At2g21170.2 var…
AT2G21210	942.072	1434.03	1111.25	1.52221	1.17958	Putative auxin-regulated protein whose expression is downregulated in response to chitin oligomers.
AT2G21240	582.316	691.338	660.678	1.18722	1.13457	Encodes a member of the BASIC PENTACYSTEINE (BPC) proteins. BPC proteins are plant-specific transcription factors present throughout land plants. BPC transcription factor family is integral for a wide range of processes that support normal growth and development.
AT2G21250	703.809	915.035	788.748	1.30012	1.12069	NAD(P)-linked oxidoreductase superfamily protein;(source:Araport11)
AT2G21280	1467.46	1773.92	1785.02	1.20884	1.21641	A nuclear-encoded, plastid-targeted protein (AtSulA) whose overexpression causes severe yet stochastic plastid (shown in chloroplasts and leucoplasts) division defects. The protein does not appear to interact with either AtFtsZ proteins when studied in a yeast two-hybrid system.
AT2G21300	1080.4	1219.75	1342.28	1.12898	1.2424	ATP binding microtubule motor family protein;(source:Araport11)
AT2G21340	1528.62	1755.99	1689.09	1.14874	1.10497	Encodes a homolog of the multidrug and toxin extrusion transporter ENHANCED DISEASE SUSCEPTIBILITY5 that is constitutively expressed in green tissues independent of pathogen infection and is expressed in the chloroplast envelope. Unlike EDS5, it does not contribute to pathogen-induced SA accumulation.
AT2G21370	1216.55	1435.59	1350.4	1.18005	1.11002	Although this gene has a sequence similar to xylulose kinases, several lines of experimental evidence suggest that it does not act on xylulose or deoxy-xylulose.
AT2G21380	861.43	1270.75	1104.39	1.47516	1.28204	Kinesin motor family protein;(source:Araport11)
AT2G21385	1602.27	1809.79	1974.02	1.12952	1.23202	Encodes a chloroplast stroma localized protein that is found only in the green plant lineage. It is involved in assembly of the chloroplast ATP synthase complex.
AT2G21410	1563.51	1691	1638.88	1.08154	1.0482	Vacuolar proton ATPase subunit VHA-a isoform 2. Localized in the tonoplast. Required for efficient nutrient storage but not for sodium accumulation.
AT2G21530	2267.65	2540.35	2438.66	1.12026	1.07541	SMAD/FHA domain-containing protein;(source:Araport11)
AT2G21830	361.248	478.916	447.162	1.32573	1.23783	Cysteine/Histidine-rich C1 domain family protein;(source:Araport11)
AT2G21960	2501.77	2922.03	2931.41	1.16799	1.17174	transmembrane protein;(source:Araport11)
AT2G22080	845.049	1049.92	1109.76	1.24244	1.31324	transmembrane protein;(source:Araport11)
AT2G22170	262.169	337.229	400.133	1.2863	1.52624	Lipase/lipooxygenase, PLAT/LH2 family protein;(source:Araport11)
AT2G22190	220.645	308.953	344.324	1.40023	1.56053	Haloacid dehalogenase-like hydrolase (HAD) superfamily protein;(source:Araport11)
AT2G22200	59.9157	89.492	113.098	1.49363	1.88762	encodes a member of the DREB subfamily A-6 of ERF/AP2 transcription factor family. The protein contains one AP2 domain. There are 8 members in this subfamily including RAP2.4.
AT2G22230	400.361	506.24	599.829	1.26446	1.49822	Thioesterase superfamily protein;(source:Araport11)
AT2G22240	5012.65	5356.92	6452.87	1.06868	1.28732	** Referred to as MIPS1 in Mitsuhashi et al 2008. Myo-inositol-1-phosphate synthase isoform 2. Expressed in leaf, root and silique. Immunolocalization experiments with an antibody recognizing MIPS1, MIPS2, and MIPS3 showed endosperm localization.
AT2G22250	381.521	444.613	466.82	1.16537	1.22358	Encodes a prokaryotic-type plastidic aspartate aminotransferase with glutamate/aspartate-prephenate aminotransferase (PAT) activity.
AT2G22330	873.587	1227.47	1463.07	1.40509	1.67478	Encodes a cytochrome P450. Involved in tryptophan metabolism. Converts Trp to indole-3-acetaldoxime (IAOx), a precursor to IAA and indole glucosinolates. The mRNA is cell-to-cell mobile.
AT2G22430	4535.11	5629.47	6699.96	1.24131	1.47735	Encodes a homeodomain leucine zipper class I (HD-Zip I) protein that is a target of the protein phosphatase ABI1 and regulates hormone responses in Arabidopsis.
AT2G22500	260.609	350.555	1952.98	1.34514	7.4939	Encodes one of the mitochondrial dicarboxylate carriers (DIC): DIC1 (AT2G22500), DIC2 (AT4G24570), DIC3 (AT5G09470).
AT2G22540	2689.4	3077.16	3037.94	1.14418	1.1296	Encodes a nuclear protein that acts as a floral repressor and that functions within the thermosensory pathway. SVP represses FT expression via direct binding to the vCArG III motif in the FT promoter.
AT2G22670	3462.4	4622.54	4657.65	1.33507	1.34521	Encodes a transcriptional repressor of the auxin response that is auxin inducible and is involved in lateral root formation. The mRNA is cell-to-cell mobile.
AT2G22720	1192.64	1287.28	1217.25	1.07935	1.02064	SPT2 chromatin protein;(source:Araport11)
AT2G22795	1423.45	1653.4	1700.9	1.16154	1.19491	hypothetical protein;(source:Araport11)
AT2G22810	15.6947	30.0611	11.3281	1.91536	0.721774	key regulatory enzyme in the biosynthesis of the plant hormone ethylene. ACS4 is specifically induced by indoleacetic acid (IAA).
AT2G22830	78.5188	103.446	92.8352	1.31747	1.18233	squalene epoxidase 2;(source:Araport11)
AT2G22900	107.411	156.42	150.656	1.45628	1.40261	Encodes MUCI10, a galactomannan-1,6-galactosyltransferase. MUCI10 likely decorates glucomannan, synthesized by CSLA2, with galactose residues in vivo. The degree of galactosylation is essential for the synthesis of the GGM backbone, the structure of cellulose, mucilage density, as well as the adherence of pectin.
AT2G22920	5.22733	13.8014	7.06804	2.64024	1.35213	serine carboxypeptidase-like 12;(source:Araport11)
AT2G22970	829.19	1007.22	1012.05	1.2147	1.22052	serine carboxypeptidase-like 11;(source:Araport11)
AT2G22980	1281.32	1891.25	1534.77	1.47601	1.1978	serine carboxypeptidase-like 13;(source:Araport11)
AT2G22990	14556.4	17892.2	16142.1	1.22916	1.10893	sinapoylglucose:malate sinapoyltransferase. Catalyzes the formation of sinapoylmalate from sinapoylglucose. Mutants accumulate excess sinapoylglucose.
AT2G23000	1476.15	2003.21	1922.71	1.35705	1.30252	serine carboxypeptidase-like 10;(source:Araport11)
AT2G23130	150.427	262.2	174.347	1.74304	1.15902	AGP17 is a lysine-rich arabinogalactan-protein (AGP) and part of a multi-gene family of glycoproteins with approx. 50 members. It falls into one subclass with AGP18 and AGP19, other lysine-rich AGPs. 84% of its proline residues are hydroxylated to hydroproline and its heavy glycosylation accounts for appr. 69% of the molecular weight. The main glycosyl residues are arabinose (30.1%) and galactose…
AT2G23390	1997.72	2255.92	2031.11	1.12925	1.01671	acyl-CoA;(source:Araport11)
AT2G23600	4704.36	5245.06	4985.22	1.11494	1.0597	Encodes a protein shown to have carboxylesterase activity, methyl salicylate esterase activity, methyl jasmonate esterase activity, and methyl IAA esterase activity in vitro. MES2 appears to be involved in MeSA hydrolysis in planta. This protein does not act on MeGA4, or MEGA9 in vitro.
AT2G23610	1153.5	1264.49	1239.49	1.09623	1.07455	Encodes a protein shown to have carboxylesterase activity, methyl IAA esterase activity, and methyl jasmonate esterase activity in vitro. This protein does not act on methyl salicylate, MeGA4, or MEGA9 in vitro.
AT2G23780	677.776	771.012	735.204	1.13756	1.08473	RING/U-box superfamily protein;(source:Araport11)
AT2G23810	1646.55	2066.03	7209.68	1.25476	4.37865	Member of TETRASPANIN family
AT2G23840	1018.47	1268.23	1057.82	1.24523	1.03863	HNH endonuclease;(source:Araport11)
AT2G24020	1569.06	1908.48	2069.64	1.21632	1.31903	STIC2 was identifided in a screen for suppressors of chloroplast protein import defect in tic40.
AT2G24060	1136.1	1261.51	1455.88	1.11039	1.28147	SUPPRESSOR OF VARIEGATION9 (SVR9),encodes a chloroplast-localized prokaryotic type translation initiation factor 3. Mutant plants shows both chloroplast development defect, and a series of leaf developmental abnormalities including more serrated leaf margin, disorganized mesophyll cells, and altered cotyledon venation patterns.
AT2G24090	3088.16	3486.43	4253.5	1.12896	1.37736	Ribosomal protein L35;(source:Araport11)
AT2G24150	721.064	923.01	1020.4	1.28007	1.41513	heptahelical transmembrane protein HHP3
AT2G24200	4461.39	4905.61	4707.26	1.09957	1.05511	Cytosol aminopeptidase family protein;(source:Araport11)
AT2G24270	14385.7	16747.6	16772.5	1.16418	1.16591	Encodes a protein with non-phosphorylating NADP-dependent glyceraldehyde-3-phosphate dehydrogenase activity. The activity of the enzyme was determined from leaf extracts; the enzyme has not been purified to confirm activity.
AT2G24280	6640.71	7050.58	6776.24	1.06172	1.02041	alpha/beta-Hydrolases superfamily protein;(source:Araport11)
AT2G24420	3658.03	4079.15	3588.63	1.11512	0.981028	DNA repair ATPase-like protein;(source:Araport11)
AT2G24550	528.13	1015.31	2394.35	1.92246	4.53364	major centromere autoantigen B-like protein;(source:Araport11)
AT2G24650	585.827	669.099	680.716	1.14215	1.16198	B3 domain-containing protein REM13;(source:Araport11)
AT2G24762	73.9555	116.29	59.3991	1.57244	0.803174	Encodes a member of the GDU (glutamine dumper) family proteins involved in amino acid export: At4g31730 (GDU1), At4g25760 (GDU2), At5g57685 (GDU3), At2g24762 (GDU4), At5g24920 (GDU5), At3g30725 (GDU6) and At5g38770 (GDU7).
AT2G24790	3561.73	4312.79	6601.26	1.21087	1.85339	Positive regulator of photomorphogenesis that acts downstream of COP1 but can promote lateral root development independently of COP1 and also function as a daylength-sensitive regulator of shoot branching. The mRNA is cell-to-cell mobile.
AT2G24960	78.233	104.801	97.7627	1.33961	1.24964	Myb/SANT-like DNA-binding domain protein;(source:Araport11)
AT2G25010	444.063	525.495	377.528	1.18338	0.850168	Encodes a nuclear localized aminotransferase like protein containing a plant mobile domain. MAIL1 is expressed in the root, SAM, leaves, flowers and embryo. Loss of function mutations display defects in root and shoot growth. In the root, primary root growth terminates early. In the shoot, leaf development is delayed, and lateral organs are smaller than normal. MAIL1 appears to affect meristem ce…
AT2G25050	414.921	483.388	423.927	1.16501	1.0217
AT2G25080	16425.7	22378.3	20865.9	1.3624	1.27033	Encodes glutathione peroxidase. The mRNA is cell-to-cell mobile.
AT2G25140	872.797	966.437	3548.48	1.10729	4.06564	Encodes ClpB4, which belongs to the Casein lytic proteinase/heat shock protein 100 (Clp/Hsp100) family. Targeted to the mitochondrion, also referred to as ClpB-m. Transcripts of ClpB4 accumulate dramatically at high temperatures, suggesting that it may be involved in response to heat stress.
AT2G25180	423.467	495.547	454.401	1.17021	1.07305	Encodes an Arabidopsis response regulator (ARR) protein that acts in concert with other type-B ARRs in the cytokinin signaling pathway. Also involved in cytokinin-dependent inhibition of hypocotyl elongation and cytokinin-dependent greening and shooting in tissue culture. ARR1, ARR10, and ARR12 are redundant regulators of drought response, with ARR1 being the most critical.The retention of leaf w…
AT2G25200	186.043	315.923	273.536	1.69812	1.47029	hypothetical protein (DUF868);(source:Araport11)
AT2G25250	266.54	319.869	326.649	1.20008	1.22552	serine/arginine repetitive matrix-like protein;(source:Araport11)
AT2G25270	29.0378	43.9128	53.0033	1.51226	1.82532	transmembrane protein;(source:Araport11)
AT2G25450	4498.25	5599.53	4868.05	1.24483	1.08221	encodes a protein whose sequence is similar to ACC oxidase
AT2G25710	385.521	442.64	438.017	1.14816	1.13617	Encodes a dual-targeted biotin holocarboxylase synthetase that can localize to the chloroplast and the cytosol. In vitro, it has been shown to catalyze the addition of biotin to the BCCP subunit of acetyl-CoA carboxylase and it can also biotinylate methylcrotonyl-CoA carboxylase. A small upstream ORF in the 5'UTR (uORF24) regulates the differential targeting of this enzyme.
AT2G25800	791.673	905.6	892.588	1.14391	1.12747	elongation factor Ts (DUF810);(source:Araport11)
AT2G25870	1279.46	1426.62	1544.67	1.11502	1.20729	Encodes an endoribonuclease that is required for chloroplast rRNA processing.
AT2G25900	471.38	1314.02	693.777	2.7876	1.4718	Encodes a protein with two tandem-arrayed CCCH-type zinc fingers that binds RNA and is involved in RNA turnover. The mRNA is cell-to-cell mobile.
AT2G25950	193.849	232.18	216.676	1.19774	1.11776	PITH domain protein (DUF1000);(source:Araport11)
AT2G26150	244.069	961.367	21073	3.93892	86.3405	member of Heat Stress Transcription Factor (Hsf) family. Involved in response to misfolded protein accumulation in the cytosol. Regulated by alternative splicing and non-sense-mediated decay.
AT2G26330	1042.48	1414.22	1291.81	1.35659	1.23918	Homologous to receptor protein kinases. Involved in specification of organs originating from the shoot apical meristem. Contains a cytoplasmic protein kinase catalytic domain, a transmembrane region, and an extracellular leucine-rich repeat. ER has been identified as a quantitative trait locus for transpiration efficiency by influencing epidermal and mesophyll development, stomatal density and po…
AT2G26340	1706.2	1857.12	2102.02	1.08845	1.23199	hypothetical protein;(source:Araport11)
AT2G26530	347.536	670.571	2918.59	1.9295	8.39794	unknown function
AT2G26540	551.536	783.689	834.625	1.42092	1.51327	Encodes a uroporphyrinogen-III synthase involved in tetrapyrrole biosynthesis. The protein localizes to the chloroplast. Member of the plant-specific DUF724 protein family. Arabidopsis has 10 DUF724 proteins. Loss of function mutant has a WT phenotype
AT2G26690	5638.35	6641.65	7111.96	1.17794	1.26135	Major facilitator superfamily protein;(source:Araport11)
AT2G26695	317.888	463.852	533.861	1.45917	1.6794	Ran BP2/NZF zinc finger-like superfamily protein;(source:Araport11)
AT2G26710	104.312	177.199	123.26	1.69874	1.18165	Encodes a member of the cytochrome p450 family that serves as a control point between multiple photoreceptor systems and brassinosteroid signal transduction. Involved in brassinolide metabolism. Mediates response to a variety of light signals including hypocotyl elongation and cotyledon expansion.
AT2G26730	920.45	1043.39	975.243	1.13356	1.05953	Leucine-rich repeat protein kinase family protein;(source:Araport11)
AT2G26860	249.014	294.092	286.674	1.18102	1.15124	FBD, F-box and Leucine Rich Repeat domains containing protein;(source:Araport11)
AT2G26900	2047.03	2821.12	2420.24	1.37815	1.18231	Sodium Bile acid symporter family;(source:Araport11)
AT2G26930	851.325	994.635	1034.89	1.16834	1.21563	Encodes a 4-(cytidine 5'-phospho)-2-C-methyl-D-erithritol kinase.
AT2G26980	1083.03	1298.6	1351.68	1.19905	1.24805	encodes a serine-threonine protein kinase whose expression increases in response to abscisic acid, cold, drought, high salt, and wounding conditions. The gene is expressed in developing seeds and seedlings. Lines carrying a T-DNA insertions have reduced germination efficiency and expression of cold, high-salt, and abscisic acid marker genes are altered, but not drought-response markers.
AT2G27040	608.641	717.557	771.544	1.17895	1.26765	AGO4 is a member of a class of PAZ/PIWI domain containing proteins involved in siRNA mediated gene silencing.Loss of function mutations have reduced site specific CpNpG and CpHpH methylation and increased susceptibility to bacterial pathogens including Tobacco rattle virus.
AT2G27050	1060.52	1314.58	1184.55	1.23957	1.11695	ethylene-insensitive3-like1 (EIL1) The mRNA is cell-to-cell mobile.
AT2G27080	32.4976	86.9723	517.233	2.67627	15.916	Late embryogenesis abundant (LEA) hydroxyproline-rich glycoprotein family;(source:Araport11)
AT2G27190	906.086	1072.48	850.382	1.18364	0.938522	Encodes a root-secreted purple acid phosphatase involved in extracellular phosphate-scavenging.
AT2G27290	2089.2	2601.98	2692.51	1.24544	1.28877	FAM210B-like protein, putative (DUF1279);(source:Araport11)
AT2G27385	1228.72	2542.31	1820.54	2.06907	1.48166	Pollen Ole e 1 allergen and extensin family protein;(source:Araport11)
AT2G27450	845.717	954.719	1084.11	1.12889	1.28188	Encodes N-carbamoylputrescine amidohydrolase that is involved in putrescine and polyamine biosynthesis.
AT2G27500	680.735	851.829	1010.14	1.25134	1.4839	Glycosyl hydrolase superfamily protein;(source:Araport11)
AT2G27580	749.476	866.448	2754.49	1.15607	3.67522	A20/AN1-like zinc finger family protein;(source:Araport11)
AT2G27680	3738.16	4746.03	5067	1.26961	1.35548	NAD(P)-linked oxidoreductase superfamily protein;(source:Araport11)
AT2G27770	265.911	340.405	262.702	1.28014	0.987931	DUF868 family protein (DUF868);(source:Araport11)
AT2G27810	770.45	848.35	901.708	1.10111	1.17037	Encodes a plasma-membrane localized nucleobase transporter capable of transporting adenine, guanine, uracil and hypoxanthine. Likely to be a proton-nucleobase symporter.
AT2G27830	314.165	546.158	1410.28	1.73844	4.48898	hypothetical protein;(source:Araport11)
AT2G27860	2415.51	2624.39	2598.16	1.08648	1.07562	Encodes UDP-d-apiose/UDP-d-xylose synthase that requires NAD+ for enzymatic activity and is strongly inhibited by UDP-d-galacturonate.
AT2G28000	8800.33	11211.1	13927.8	1.27394	1.58265	Encodes chaperonin-60 alpha, a molecular chaperone involved in Rubisco folding. Mutants display aberrant chloroplast and embryo development. The mRNA is cell-to-cell mobile.
AT2G28150	479.478	575.235	604.839	1.19971	1.26145	UPSTREAM OF FLC protein (DUF966);(source:Araport11)
AT2G28190	14774.1	18597.2	20910.6	1.25877	1.41535	Encodes a chloroplastic copper/zinc superoxide dismutase CSD2 that can detoxify superoxide radicals. Its expression is affected by miR398-directed mRNA cleavage. Activation depends totally on CCS. Overexpression of a miR398-resistant form of CSD2 leads to more dramatic improvements in stress (hight light, Cu2+ and methyl viologen) tolerance than overexpression of wild-type CSD2. The mRNA is cell-…
AT2G28210	11.6299	23.6768	17.0073	2.03585	1.46237	alpha carbonic anhydrase 2;(source:Araport11)
AT2G28250	38.3357	65.1614	51.7034	1.69976	1.3487	Protein kinase superfamily protein;(source:Araport11)
AT2G28310	517.227	605.704	558.414	1.17106	1.07963	trimethylguanosine synthase (DUF707);(source:Araport11)
AT2G28410	70.7638	110.537	116.084	1.56206	1.64044	transmembrane protein;(source:Araport11)
AT2G28460	23.1789	36.6934	27.5368	1.58305	1.18801	Cysteine/Histidine-rich C1 domain family protein;(source:Araport11)
AT2G28470	3672.04	4917.75	4857.85	1.33924	1.32293	putative beta-galactosidase (BGAL8 gene)
AT2G28620	17.992	38.278	40.1811	2.1275	2.23327	Mutants have radially swollen roots but do not exhibit defects in abundance or orientation of cortical microtubules, nor are microfibrils reduced. Cellulose synthesis is also unchanged with respect to wild type. There is a disruption in the normal pattern of cell wall placement.
AT2G28710	15.0354	27.8824	26.8951	1.85446	1.78879	C2H2-type zinc finger family protein;(source:Araport11)
AT2G28800	9848.03	11533.2	12083.7	1.17112	1.22701	member of Chloroplast membrane protein ALBINO3 family. Similar to pea PPF1 and may play a role in plant senescence.
AT2G28950	1014.97	1111.76	1577.04	1.09536	1.55378	Encodes an expansin. Naming convention from the Expansin Working Group (Kende et al, 2004. Plant Mol Bio). Involved in the formation of nematode-induced syncytia in roots of Arabidopsis thaliana.
AT2G29170	121.707	218.865	149.265	1.79829	1.22643	NAD(P)-binding Rossmann-fold superfamily protein;(source:Araport11)
AT2G29290	1582.67	2757.78	2287.63	1.74249	1.44543	NAD(P)-binding Rossmann-fold superfamily protein;(source:Araport11)
AT2G29300	290.736	579.966	607.935	1.99482	2.09102	NAD(P)-binding Rossmann-fold superfamily protein;(source:Araport11)
AT2G29310	917.979	1685.45	1298.14	1.83604	1.41413	NAD(P)-binding Rossmann-fold superfamily protein;(source:Araport11)
AT2G29340	2182.53	2626.36	2765.21	1.20335	1.26698	NAD-dependent epimerase/dehydratase family protein;(source:Araport11)
AT2G29360	2101.91	2508.07	2172.04	1.19323	1.03337	NAD(P)-binding Rossmann-fold superfamily protein;(source:Araport11)
AT2G29390	460.609	549.504	540.281	1.19299	1.17297	Encodes a sterol 4-alpha-methyl-oxidase, specifically a 4-alpha-methyl-delta-7-sterol-4alpha-methyl-oxidase.
AT2G29450	7014.64	8254.13	21921.5	1.1767	3.12511	Encodes a member of the TAU glutathione S-transferase gene family. Gene expression is induced by exposure to auxin, pathogen and herbicides. Naming convention according to Wagner et al. (2002)
AT2G29500	114.913	230.703	7068.03	2.00763	61.5075	HSP20-like chaperones superfamily protein;(source:Araport11)
AT2G29510	1564.14	1745.91	2359.2	1.11621	1.5083	hypothetical protein (DUF3527);(source:Araport11)
AT2G29650	4626.68	5814.52	5144.3	1.25674	1.11188	Encodes an inorganic phosphate transporter (PHT4;1) that is localized to the thylakoid membrane.
AT2G29670	1365.62	2334.66	1992.8	1.7096	1.45926	Tetratricopeptide repeat (TPR)-like superfamily protein;(source:Araport11)
AT2G29690	344.18	434.415	461.455	1.26217	1.34074	Encode a functional anthranilate synthase protein. Expressed at a constitutive basal level. Expression was not induced by wounding nor bacterial pathogen infiltration. Involved in aromatic amino acid biosynthesis.
AT2G29730	55.0194	81.4236	69.2213	1.47991	1.25813	UDP-glucosyl transferase 71D1;(source:Araport11)
AT2G29890	63.7227	93.246	89.9124	1.46331	1.41099	Encodes a ubiquitously expressed villin-like protein, whose mRNA may be alternatively processed. Villin belongs to a superfamily of actin binding proteins called the villin/gelsolin family. Animal villins are involved in actin binding. VLN1 protein co-localizes with actin filaments in several assays. VLN1 binds and bundles F-actin in a calcium-independent manner. It does not nucleate, cap or seve…
AT2G29970	2552.14	2712.89	2042.73	1.06299	0.800396	Encodes a member of an eight-gene family (SMAX1 and SMAX1-like) that has weak similarity to AtHSP101, a ClpB chaperonin required for thermotolerance. The mRNA is cell-to-cell mobile.
AT2G29980	784.874	874.792	1312.98	1.11456	1.67286	Endoplasmic reticulum enzyme responsible for the synthesis of 18:3 fatty acids from phospholipids. Uses cytochrome b5 as electron donor.
AT2G30020	156.732	499.052	2525.99	3.18411	16.1166	Encodes AP2C1. Belongs to the clade B of the PP2C-superfamily. Acts as a MAPK phosphatase that negatively regulates MPK4 and MPK6.
AT2G30040	472.143	568.049	740.78	1.20313	1.56898	member of MEKK subfamily
AT2G30170	1160.25	1355.13	1358.7	1.16796	1.17104	Encodes a chloroplast PP2C phosphatase that is required for efficient dephosphorylation of PSII proteins and involved in light acclimation.
AT2G30230	79.1111	108.457	103.159	1.37094	1.30397	6,7-dimethyl-8-ribityllumazine synthase;(source:Araport11)
AT2G30390	3866.38	4433.69	4178.22	1.14673	1.08065	Encodes one of two ferrochelatase genes in Arabidopsis. Ferrochelatase is the terminal enzyme of heme biosynthesis. FC-II is speculated to operate in photosynthetic cytochromes.
AT2G30424	55.2821	109.245	124.379	1.97614	2.2499	In a tandem repeat with AT2g30432 (TCL1) and AT2g30420 (ETC2), it encodes a single-repeat R3 MYB transcription factor that is involved in the negative regulation of trichome formation.
AT2G30432	55.6116	105.297	135.412	1.89344	2.43496	Encodes TRICHOMELESS1 (TCL1), a single-repeat MYB-type transcription factor that negatively regulates trichome formation by suppressing GL1 (GLABRA1). In a tandem repeat with AT2g30424 and AT2g30420.
AT2G30480	104.979	132.649	85.5307	1.26358	0.814739	hypothetical protein;(source:Araport11)
AT2G30490	5023.85	5634.95	5727.12	1.12164	1.13999	Encodes a cinnamate-4-hydroxylase. Mutations in this gene impact phenylpropanoid metabolism, growth and development.
AT2G30500	419.543	529.172	632.989	1.26131	1.50876	Kinase interacting (KIP1-like) family protein;(source:Araport11)
AT2G30520	18142.5	20897.2	18195.7	1.15184	1.00293	light inducible root phototropism 2 encoding a signal transducer of the phototropic response in Arabidopsis
AT2G30570	43407.7	55404.7	57429.7	1.27638	1.32303	Encodes PsbW, a protein similar to photosystem II reaction center subunit W. Loss of PsbW destabilizes the supramolecular organization of PSII.
AT2G30575	180.171	233.035	220.032	1.29341	1.22124	Encodes a protein with putative galacturonosyltransferase activity.
AT2G30600	363.121	523.006	354.369	1.44031	0.975897	BTB/POZ domain-containing protein;(source:Araport11)
AT2G30766	4379.17	5372.25	4982.79	1.22677	1.13784	hypothetical protein;(source:Araport11)
AT2G30790	195.866	274.336	261.473	1.40063	1.33496	Encodes a 23 kD extrinsic protein that is part of photosystem II and participates in the regulation of oxygen evolution.
AT2G30860	6172.87	7961.36	6841.85	1.28973	1.10837	Encodes glutathione transferase belonging to the phi class of GSTs. Naming convention according to Wagner et al. (2002).
AT2G30900	59.1073	83.1857	78.7155	1.40737	1.33174	Encodes a member of the TBL (TRICHOME BIREFRINGENCE-LIKE) gene family containing a plant-specific DUF231 (domain of unknown function) domain. TBL gene family has 46 members, two of which (TBR/AT5G06700 and TBL3/AT5G01360) have been shown to be involved in the synthesis and deposition of secondary wall cellulose, presumably by influencing the esterification state of pectic polymers. A nomenclature…
AT2G30950	21642.1	26166.9	26974.8	1.20908	1.24641	Metalloprotease that functions in thylakoid membrane biogenesis. Involved in the repair of PSII following damaged incurred during photoinhibition. Forms a complex with VAR1. Mutants show a variegated phenotype, which decreases during development. Transcript and protein levels increase with light intensity. In plsp1-1 mutant plastids, the nonmature form of the protein localizes in the membrane.
AT2G31040	2344.17	2933.34	3111.44	1.25134	1.32731	Encodes an integral thylakoid protein that facilitates assembly of the membranous part of the chloroplast ATPase.
AT2G31150	424.255	526.579	477.603	1.24119	1.12575	ATP binding / ATPase;(source:Araport11)
AT2G31170	579.451	680.246	672.154	1.17395	1.15998	Encodes the cysteinyl t-RNA synthetase SYCO ARATH (SYCO), which is expressed and required in the central cell but not in the antipodals. SYCO, localized to the mitochondria, is necessary for mitochondrial cristae integrity. Mutation of this gene affects the lifespan of adjacent accessory cells.
AT2G31510	1227.64	1355.64	1188.51	1.10427	0.968128	IBR domain-containing protein;(source:Araport11)
AT2G31790	2153.51	2478.66	2319.22	1.15099	1.07695	UDP-Glycosyltransferase superfamily protein;(source:Araport11)
AT2G32010	1169.14	1480.41	1263.35	1.26623	1.08058	Encodes an inositol polyphosphate 5?-phosphatase (5PTase). Mediating phosphoinositide signaling. Involved in establishment of foliar vein patterns.
AT2G32030	19.6936	32.31	194.219	1.64064	9.86203	Acyl-CoA N-acyltransferases (NAT) superfamily protein;(source:Araport11)
AT2G32040	752.19	894.352	857.865	1.189	1.14049	The At2g32040 gene product has been demonstrated to mediate folate monoglutamate transport involved in tetrahydrofolate biosynthesis. It also mediates transport of antifolates, such as methotrexate and aminopterin. The gene is expressed in both chloroplast and non-green plastids.
AT2G32090	641.147	911.227	694.758	1.42125	1.08362	Lactoylglutathione lyase / glyoxalase I family protein;(source:Araport11)
AT2G32100	171.585	361.759	128.255	2.10835	0.747474	ovate family protein 16;(source:Araport11)
AT2G32120	160.624	237.588	4253.36	1.47915	26.4801	heat-shock protein 70T-2;(source:Araport11)
AT2G32150	868.928	1087.33	1364.58	1.25135	1.57041	Haloacid dehalogenase-like hydrolase (HAD) superfamily protein;(source:Araport11)
AT2G32170	632.259	730.144	705.913	1.15482	1.11649	S-adenosyl-L-methionine-dependent methyltransferases superfamily protein;(source:Araport11)
AT2G32230	1072.52	1205.84	1150.23	1.12431	1.07246	Encodes a protein-only RNase P that is involved in the 5? cleavage of the precursor tRNAs and is able to cleave tRNA-like structures involved in the maturation of plant mitochondrial mRNAs. Mutants show a drastic reduction in the levels of mature plastid tRNA-Phe(GAA) and tRNA-Arg(ACG), limiting plastid gene expression.
AT2G32440	804.06	985.511	819.372	1.22567	1.01904	ent-kaurenoic acid hydroxylase (KAO2)
AT2G32500	1156.24	1543.67	1572.01	1.33508	1.35959	Stress responsive alpha-beta barrel domain protein;(source:Araport11)
AT2G32550	15.6369	34.0959	29.7218	2.18048	1.90075	Cell differentiation, Rcd1-like protein;(source:Araport11)
AT2G32560	2132.53	2694.17	2806.87	1.26337	1.31622	F-box family protein;(source:Araport11)
AT2G32640	1190.53	1571.4	1600.6	1.31992	1.34445	Encodes a lycopene beta cyclase that catalyzes the addition of beta-ionone end groups to the end of lycopene molecules.
AT2G32870	5894.38	6728.44	6464.75	1.1415	1.09676	TRAF-like family protein;(source:Araport11)
AT2G32880	1061.4	1354.2	1407.33	1.27586	1.32592	TRAF-like family protein;(source:Araport11)
AT2G32970	526.628	713.506	720.986	1.35486	1.36906	G1/S-specific cyclin-E protein;(source:Araport11)
AT2G32990	121.279	185.496	235.444	1.5295	1.94135	glycosyl hydrolase 9B8;(source:Araport11)
AT2G33330	239.79	336.005	381.99	1.40125	1.59302	Encodes a plasmodesmal protein that affects the intercellular movement of molecules through the plasmodesmata. The protein has two DUF26 domains and a single transmembrane domain.
AT2G33380	1606.81	1901.68	2167.88	1.18351	1.34918	Encodes a calcium binding protein whose mRNA is induced upon treatment with NaCl, ABA and in response to desiccation. mRNA expression under drought conditions is apparent particularly in leaves and flowers. Isoform of caleosin with a role as a peroxygenase involved in oxylipin metabolism during biotic and abiotic stress. Involved in the production of 2-hydroxy-octadecatrienoic acid. The peroxygen…
AT2G33390	252.278	309.716	310.204	1.22768	1.22961	hypothetical protein;(source:Araport11)
AT2G33550	303.103	371.832	438.192	1.22675	1.44569	Homeodomain-like superfamily protein;(source:Araport11)
AT2G33620	289.513	341.83	334.104	1.18071	1.15402	AT hook motif DNA-binding family protein;(source:Araport11)
AT2G33740	498.787	607.987	600.562	1.21893	1.20405	encodes a copper binding protein that forms tetramers in vitro. Gene is expressed in all tissues examined and protein is localized to the chloroplast. The mRNA is cell-to-cell mobile.
AT2G33775	4.01619	12.6442	12.0213	3.1483	2.9932	Member of a diversely expressed predicted peptide family showing sequence similarity to tobacco Rapid Alkalinization Factor (RALF), and is believed to play an essential role in the physiology of Arabidopsis. Consists of a single exon and is characterized by a conserved C-terminal motif and N-terminal signal peptide.
AT2G33800	4305.49	5216.11	6131.34	1.2115	1.42408	Encodes SCABRA1 (SCA1), a nuclear gene encoding a plastid-type ribosomal protein that functions &#8232;as a structural component of the 70S plastid ribosome. The sca1-rps5 allele exhibits defects in plastid 16SrRNA processing and a resulting decrease in accumulation of photosynthetic proteins. Loss-of-function mutations enhance the polarity defects of the as2 mutants.
AT2G33840	366.913	480.12	427.07	1.30854	1.16396	Tyrosyl-tRNA synthetase, class Ib, bacterial/mitochondrial;(source:Araport11)
AT2G34060	196.376	256.644	289.742	1.3069	1.47545	Peroxidase superfamily protein;(source:Araport11)
AT2G34170	429.7	605.42	716.796	1.40893	1.66813	hypothetical protein (DUF688);(source:Araport11)
AT2G34430	15508.3	26599.6	32994.9	1.71519	2.12757	Photosystem II type I chlorophyll a/b-binding protein The mRNA is cell-to-cell mobile.
AT2G34460	4154.27	4607.15	4739.44	1.10902	1.14086	NAD(P)-binding Rossmann-fold superfamily protein;(source:Araport11)
AT2G34560	1001.92	1382.61	1566.75	1.37996	1.56375	P-loop containing nucleoside triphosphate hydrolases superfamily protein;(source:Araport11)
AT2G34620	1282.41	2241.22	2736.17	1.74767	2.13362	Mitochondrial transcription termination factor family member.
AT2G34640	1011.54	1154.43	995.199	1.14126	0.98385	Present in transcriptionally active plastid chromosomes. Involved in plastid gene expression.
AT2G34680	1338.09	1565.69	1819.87	1.17009	1.36005	isolated from differential screening of a cDNA library from auxin-treated root culture. sequence does not show homology to any known proteins and is predicted to be extracellular.
AT2G34860	2649.84	3138.64	3493.02	1.18446	1.3182	DnaJ/Hsp40 cysteine-rich domain superfamily protein;(source:Araport11)
AT2G34930	202.93	322.347	478.495	1.58846	2.35793	disease resistance family protein / LRR family protein;(source:Araport11)
AT2G35120	133.409	170.913	164.961	1.28113	1.23651	Single hybrid motif superfamily protein;(source:Araport11)
AT2G35130	1287.99	1582.25	1478	1.22846	1.14752	Tetratricopeptide repeat (TPR)-like superfamily protein;(source:Araport11)
AT2G35190	129.391	159.671	135.166	1.23402	1.04463	plant-specific SNARE located in cell plate of dividing cells. cofractionates with the cytokinesis-specific syntaxin, KNOLLE, which is required for the formation of the cell plate.
AT2G35260	7661.19	9678.32	10517.9	1.26329	1.37288	CAAX protease self-immunity protein;(source:Araport11)
AT2G35370	8100.48	9728.37	10287.6	1.20096	1.27	Encodes glycine decarboxylase complex H protein. Involved in photorespiration. The mRNA is cell-to-cell mobile.
AT2G35410	2042.09	2411.51	2559.61	1.1809	1.25342	RNA-binding (RRM/RBD/RNP motifs) family protein;(source:Araport11)
AT2G35450	587.196	685.693	764.516	1.16774	1.30198	catalytic/ hydrolase;(source:Araport11)
AT2G35470	229.904	281.519	324.364	1.22451	1.41086	ribosome maturation factor;(source:Araport11)
AT2G35490	2903.08	3176.14	3278.96	1.09406	1.12948	Plastid-lipid associated protein PAP / fibrillin family protein;(source:Araport11)
AT2G35500	780.425	915.182	1054.35	1.17267	1.35099	Encodes a protein with some sequence similarity to shikimate kinases, but a truncated form of this protein (lacking a putative N-terminal chloroplast transit peptide) does not have shikimate kinase activity in vitro.
AT2G35620	371.729	484.802	414.124	1.30418	1.11405	Encodes a plasma membrane localized leucine-rich repeat receptor kinase that is involved in cell wall elongation. Loss of function mutations of FEI1 and FEI2 exhibit defects in root and hypocotyl cell elongation. Double mutants are defective in cell wall biosynthesis and have thick hypocotyls, and short, thick roots.Mucilage is easily detached from fei2 mutants seeds, and forms a capsule that is …
AT2G35650	263.891	327.687	384.564	1.24175	1.45728	a member of Glycosyltransferase- Family 2 and encodes a beta-mannan synthase based on in vitro enzyme assays from heterologously expressed protein. Mutants exhibit defects in pollen tube growth and embryo development. The defective embryonic development was associated with reduced proliferation and failed cellularization of the endosperm.
AT2G35690	476.577	544.489	542.901	1.1425	1.13917	Encodes an acyl-CoA oxidase. Involved in jasmonate biosynthesis. Expressed uniformly in seedlings and throughout development.
AT2G35780	980.885	1161.89	1189.89	1.18454	1.21307	serine carboxypeptidase-like 26;(source:Araport11)
AT2G35800	2499.24	2692.05	2533.15	1.07715	1.01357	Encodes a predicted calcium-dependent S-adenosyl methionine carrier.
AT2G35830	3567.09	4295.24	4359.35	1.20413	1.2221	ureidoglycolate hydrolase;(source:Araport11)
AT2G35840	3966.03	4433.43	4800.78	1.11785	1.21047	Sucrose-6F-phosphate phosphohydrolase family protein;(source:Araport11)
AT2G35860	141.765	183.185	189.792	1.29217	1.33878	FASCICLIN-like arabinogalactan protein 16 precursor;(source:Araport11)
AT2G35930	17.4183	34.191	144.574	1.96294	8.30012	Encodes a cytoplasmically localized U-box domain containing E3 ubiquitin ligase that is involved in the response to water stress and acts as a negative regulator of PAMP-triggered immunity.
AT2G35960	1166.58	1386.61	1313.78	1.1886	1.12617	Encodes a protein whose sequence is similar to tobacco hairpin-induced gene (HIN1) and Arabidopsis non-race specific disease resistance gene (NDR1). Expression is not altered in response to cucumber mosaic virus or spermine.
AT2G36000	1260.85	1435.85	1460.93	1.13879	1.15868	Mitochondrial transcription termination factor family protein;(source:Araport11)
AT2G36145	1288.61	1672.76	1706.19	1.29812	1.32406	hypothetical protein;(source:Araport11)
AT2G36230	183.314	226.261	233.896	1.23428	1.27593	Encodes a BBMII isomerase involved in histidine biosynthesis.
AT2G36250	1898.21	2100.48	2249.8	1.10656	1.18522	Encodes one of two FtsZ proteins, tubulin-like proteins, in Arabidopsis. It is involved in chloroplast division.
AT2G36310	573.798	638.983	647.392	1.1136	1.12826	Encodes a cytoplasmic nucleoside hydrolase. It has the highest levels of activity with uridine followed by xanthosine. It shows little activity with inosine and none with cytidine. Mutant analyses indicate that it plays a role in purine and pyrimidine catabolism.
AT2G36320	947.566	1053.1	855.421	1.11138	0.902756	A20/AN1-like zinc finger family protein;(source:Araport11)
AT2G36350	67.9449	89.0234	74.2495	1.31023	1.09279	Protein kinase superfamily protein;(source:Araport11)
AT2G36430	718.495	828.139	912.225	1.1526	1.26963	transmembrane protein, putative (DUF247);(source:Araport11)
AT2G36490	1940.08	2091.49	2424.43	1.07804	1.24965	A repressor of transcriptional gene silencing. Functions by demethylating the target promoter DNA. Interacts physically with RPA2/ROR1. In the ros1 mutants, an increase in methylation is observed in a number of gene promoters. Among the loci affected by ros1, a few (RD29A and At1g76930) are affected in cytosine methylation in all sequence contexts (CpG, CpNpG or CpNpN), although many others are a…
AT2G36570	80.3751	103.505	123.611	1.28777	1.53793	Leucine-rich repeat protein kinase family protein;(source:Araport11)
AT2G36830	7132.66	8147.26	11049.8	1.14225	1.54918	Encodes a tonoplast intrinsic protein, which functions as water channel. It has also been shown to be able to facilitate the transport of urea and hydrogen peroxide. Highly expressed in vascular tissues of the root, stem, cauline leaves and flowers but not in the apical meristems. The mRNA is cell-to-cell mobile.
AT2G36870	1077.35	1367.62	1362.25	1.26942	1.26445	Encodes a xyloglucan endotransglycosylase/hydrolase. Protein sequence and phylogenetic analysis indicates that this enzyme resides in Group III-A of the XTH family, with high similarity to Tropaeolum majus (nasturtium) xyloglucanase 1 (TmNXG1). By sequence similarity to XTH31 (At3g44990) and in vivo analysis, likely to exhibit predominant xyloglucan endo-hydrolase activity (EC 3.2.1.151) with onl…
AT2G36880	7414.49	8393.48	7678.91	1.13204	1.03566	methionine adenosyltransferase 3;(source:Araport11)
AT2G36895	2073.94	2389.64	2575.03	1.15222	1.24161	D-tagatose-1,6-bisphosphate aldolase subunit;(source:Araport11)
AT2G36990	2782.79	3011.46	2989.25	1.08217	1.07419	Encodes a general sigma factor in chloroplasts and is probably responsible for the recognition of sigma 70 type standard bacteria-type multi-subunit RNA polymerase (PEP) promoters in young cotyledons. It is a substrate for regulatory phosphorylation by cpCK2, a nuclear-coded plastid-targeted casein kinase 2, that has been implicated as a key component in plant sigma factor phosphorylation and tra…
AT2G37040	2948.7	3412.2	4316.73	1.15719	1.46395	Encodes PAL1, a phenylalanine ammonia-lyase. Arabidopsis has four PALs: AT2G37040 (PAL1), AT3G53260 (PAL2), AT5G04230 (PAL3) and AT3G10340 (PAL4).
AT2G37050	1571.64	1783.84	1808.88	1.13502	1.15095	Leucine-rich repeat protein kinase family protein;(source:Araport11)
AT2G37170	4090.37	4817.89	5554.56	1.17786	1.35796	a member of the plasma membrane intrinsic protein subfamily PIP2. localizes to the plasma membrane and exhibits water transport activity in Xenopus oocyte. expressed specifically in the vascular bundles and protein level increases slightly during leaf dev
AT2G37180	1163.21	1480.13	3140.25	1.27245	2.69965	a member of the plasma membrane intrinsic protein PIP2. functions as aquaporin and is involved in desiccation.
AT2G37220	13136.1	14657.8	15217.1	1.11584	1.15842	Encodes a chloroplast RNA binding protein. A substrate of the type III effector HopU1 (mono-ADP-ribosyltransferase). Protein is tyrosine-phosphorylated and its phosphorylation state is modulated in response to ABA in Arabidopsis thaliana seeds.
AT2G37300	18.6155	30.6344	36.8554	1.64564	1.97982	transmembrane protein;(source:Araport11)
AT2G37380	5.75709	14.1654	13.4007	2.46051	2.32769	Encodes a member of the MAKR (MEMBRANE-ASSOCIATED KINASE REGULATOR) gene family. MAKRs have putative kinase interacting motifs and membrane localization signals. Known members include: AT5G26230 (MAKR1), AT1G64080 (MAKR2), AT2G37380 (MAKR3), AT2G39370 (MAKR4), AT5G52870 (MAKR5) and AT5G52900 (MAKR6).
AT2G37480	1274.54	1410.82	1282.64	1.10693	1.00636	hypothetical protein;(source:Araport11)
AT2G37500	737.225	825.557	885.886	1.11982	1.20165	arginine biosynthesis protein ArgJ family;(source:Araport11)
AT2G37520	604.458	677.66	653.177	1.1211	1.0806	Acyl-CoA N-acyltransferase with RING/FYVE/PHD-type zinc finger domain-containing protein;(source:Araport11)
AT2G37585	84.5649	114.274	132.056	1.35132	1.56159	Encodes GlcAT14C. Has glucuronosyltransferase activity adding glucuronic acid residues to beta-1,3- and beta-1,6-linked galactans.
AT2G37640	155.737	237.454	305.358	1.52471	1.96073	member of Alpha-Expansin Gene Family. Naming convention from the Expansin Working Group (Kende et al, 2004. Plant Mol Bio). Involved in the formation of nematode-induced syncytia in roots of Arabidopsis thaliana.
AT2G37660	3141.64	3992.48	4468.98	1.27083	1.4225	NAD(P)-binding Rossmann-fold superfamily protein;(source:Araport11)
AT2G37720	11.0504	29.2529	29.052	2.64722	2.62904	Encodes a member of the TBL (TRICHOME BIREFRINGENCE-LIKE) gene family containing a plant-specific DUF231 (domain of unknown function) domain. TBL gene family has 46 members, two of which (TBR/AT5G06700 and TBL3/AT5G01360) have been shown to be involved in the synthesis and deposition of secondary wall cellulose, presumably by influencing the esterification state of pectic polymers. A nomenclature…
AT2G37790	214.475	348.797	376.158	1.62628	1.75385	NAD(P)-linked oxidoreductase superfamily protein;(source:Araport11)
AT2G37840	663.073	738.862	688.465	1.1143	1.0383	Protein kinase superfamily protein;(source:Araport11)
AT2G37860	1017.55	1191.88	1214.42	1.17132	1.19348	Encodes a protein of unknown function. Mutants have pale leaves, lower cell density in the palisade parenchyma and increased sensitivity to ozone and virulent Pseudomonas syringae
AT2G37950	91.3503	133.932	146.464	1.46614	1.60332	RING/FYVE/PHD zinc finger superfamily protein;(source:Araport11)
AT2G38010	466.785	531.048	557.121	1.13767	1.19353	Neutral/alkaline non-lysosomal ceramidase;(source:Araport11)
AT2G38140	2611.8	2965.34	3492.72	1.13536	1.33729	plastid-specific ribosomal protein 4 (PSRP4) mRNA, complete The mRNA is cell-to-cell mobile.
AT2G38170	9371.24	10216.9	8827.74	1.09024	0.942003	Encodes a high affinity vacuolar calcium antiporter. The residue His 338 is critical to Ca2+ transport activity. Disruption of CAX1 reduces manganese and zinc of shoot tissue and results in a decrease in the activity of vacuolar V-type proton ATPase.
AT2G38330	784.802	883.571	876.115	1.12585	1.11635	MATE efflux family protein;(source:Araport11)
AT2G38470	747.483	1186.17	6947.87	1.58688	9.29502	Member of the plant WRKY transcription factor family. Regulates the antagonistic relationship between defense pathways mediating responses to P. syringae and necrotrophic fungal pathogens. Located in nucleus. Involved in response to various abiotic stresses - especially salt stress.
AT2G38540	8738.54	11387.2	13262.9	1.3031	1.51775	Non-specific lipid transfer protein. Binds calmodulin in a Ca2+-independent manner. Localized to the cell wall. Specifically expressed in L1 epidermal layer. Predicted to be a member of PR-14 pathogenesis-related protein family with the following members: At2g38540/LTP1, At2g38530/LTP2, At5g59320/LTP3, At5g59310/LTP4, At3g51600/LTP5, At3g08770/LTP6, At2g15050/LTP7, At2g18370/LTP8, At2g15325/LTP9,…
AT2G38660	199.046	247.025	230.917	1.24105	1.16012	Amino acid dehydrogenase family protein;(source:Araport11)
AT2G38670	487.514	546.406	484.891	1.1208	0.994619	Encodes a mitochondrial ethanolamine-phosphate cytidylyltransferase, involved in phosphatidylethanolamine (PE) biosynthesis.
AT2G38680	201.697	259.222	264.749	1.2852	1.31261	5-nucleotidase / magnesium ion binding protein;(source:Araport11)
AT2G38700	429.941	494.291	544.92	1.14967	1.26743	Encodes mevalonate diphosphate decarboxylase, the enzyme that catalyzes the synthesis of isopentenyl diphosphate, used in sterol and isoprenoid biosynthesis. The protein appears to form a homodimeric complex. Incidentally, it was shown that the Arabidopsis MVD protein could also interact with its yeast homolog to form a heterodimer.
AT2G38740	1764.32	2049.12	1883.31	1.16142	1.06744	Haloacid dehalogenase-like hydrolase (HAD) superfamily protein;(source:Araport11)
AT2G38750	461.813	610.071	730.302	1.32103	1.58138	Annexins are a family of calcium dependent membrane binding proteins though to be involved in Golgi mediated secretion. This is one of four annexins identified in Arabidopsis.
AT2G38760	114.947	149.269	151.522	1.29859	1.31819	Annexins are calcium binding proteins that are localized in the cytoplasm. When cytosolic Ca2+ increases, they relocate to the plasma membrane. The mRNA is cell-to-cell mobile.
AT2G38820	262.004	448.892	606.338	1.7133	2.31423	DNA-directed RNA polymerase subunit beta-beta protein, putative (DUF506);(source:Araport11)
AT2G38840	385.972	473.496	463.715	1.22676	1.20142	Guanylate-binding family protein;(source:Araport11)
AT2G38870	147.506	205.825	281.639	1.39537	1.90934	Predicted to encode a PR (pathogenesis-related) peptide that belongs to the PR-6 proteinase inhibitor family. Six putative PR-6-type protein encoding genes are found in Arabidopsis: At2g38900, At2g38870, At5g43570, At5g43580, At3g50020 and At3g46860.
AT2G39010	4597.25	5411.68	6386.41	1.17716	1.38918	plasma membrane intrinsic protein 2E;(source:Araport11)
AT2G39080	723.982	804.676	886.982	1.11146	1.22514	NAD(P)-binding Rossmann-fold superfamily protein;(source:Araport11)
AT2G39190	2349.81	2537.36	2478.58	1.07981	1.0548	member of ATH subfamily
AT2G39250	373.187	448.988	460.507	1.20312	1.23398	Encodes a AP2 domain transcription factor that can repress flowering. SNZ and its paralogous gene, SCHLAFMUTZE (SMZ), share a signature with partial complementarity to the miR172 microRNA, whose precursor is induced upon flowering.
AT2G39330	145.608	244.808	370.342	1.68129	2.54343	jacalin-related lectin 23;(source:Araport11)
AT2G39400	483.297	664.01	631.607	1.37392	1.30687	alpha/beta-Hydrolases superfamily protein;(source:Araport11)
AT2G39420	316.694	369.914	374.652	1.16805	1.18301	alpha/beta-Hydrolases superfamily protein;(source:Araport11)
AT2G39450	2130.46	2400.09	2352.16	1.12656	1.10406	Encodes a Golgi-localized manganese transporter that is involved in Mn tolerance. When expressed into yeast cells, this gene confer Mn<sup>2+</sup> and Cu<sup>2+</sup> tolerance.
AT2G39470	5276.15	6607.5	7117.61	1.25233	1.34902	PsbP-like protein 2;(source:Araport11)
AT2G39580	1517.7	1713.03	1777.03	1.1287	1.17087	zinc finger C3H1 domain protein;(source:Araport11)
AT2G39650	100.675	160.42	995.815	1.59345	9.8914	cruciferin (DUF506);(source:Araport11)
AT2G39700	390.018	453.564	561.979	1.16293	1.44091	putative expansin. Naming convention from the Expansin Working Group (Kende et al, 2004. Plant Mol Bio). Involved in the formation of nematode-induced syncytia in roots of Arabidopsis thaliana.
AT2G39730	487302	561203	605479	1.15165	1.24251	Rubisco activase, a nuclear-encoded chloroplast protein that consists of two isoforms arising from alternative splicing in most plants. Required for the light activation of rubisco. Involved in jasmonate-induced leaf senescence.
AT2G39770	3154.58	3620.39	3729.54	1.14766	1.18226	Encodes a GDP-mannose pyrophosphorylase/ mannose-1-pyrophosphatase. This enzyme provides GDP-mannose, which is used for cell wall carbohydrate biosynthesis and protein glycosylation as well as for ascorbate (vitamin C) biosynthesis. Mutations in this gene confer hypersensitivity to NH4+.
AT2G39800	6813.18	12226.1	13769.6	1.79447	2.02103	encodes a delta1-pyrroline-5-carboxylate synthase that catalyzes the rate-limiting enzyme in the biosynthesis of proline. Gene is expressed in reproductive organs and tissues under non-stress conditions but in the whole plant under water-limiting condition. Expression is also induced by abscisic acid and salt stress in a light-dependent manner. encodes a delta1-pyrroline-5-carboxylate synthase th…
AT2G39850	2962.52	3583.32	3591.61	1.20955	1.21235	Subtilisin-like serine endopeptidase family protein;(source:Araport11)
AT2G39870	720.345	903.45	1121.07	1.25419	1.5563	hypothetical protein;(source:Araport11)
AT2G39890	569.359	727.301	641.907	1.2774	1.12742	Encodes a proline transporter with affinity for gly betaine, proline and GABA. Protein is expressed in the vascular tissue, specifically the phloem.
AT2G39930	815.617	1049.53	982.809	1.28679	1.20499	Encodes an isoamylase-type debranching enzyme. Mutations in this gene cause the loss of detectable isoamylase activity and the disruption of normal starch structure. Mutants have reduced starch content and abnormally structured amylopectins and phytoglycogens. It has been postulated that AtISA1 interacts with AtISA2 to form the Iso1 complex.
AT2G40000	2181.25	4736.92	17693.3	2.17166	8.11154	ortholog of sugar beet HS1 PRO-1 2;(source:Araport11)
AT2G40100	494.63	607.353	604.85	1.22789	1.22283	Lhcb4:3 protein (Lhcb4.3, light harvesting complex of photosystem II The mRNA is cell-to-cell mobile.
AT2G40140	667.912	965.165	5533.89	1.44505	8.28537	zinc finger (CCCH-type) family protein;(source:Araport11)
AT2G40150	262.552	315.36	318.429	1.20113	1.21282	Encodes a member of the TBL (TRICHOME BIREFRINGENCE-LIKE) gene family containing a plant-specific DUF231 (domain of unknown function) domain. TBL gene family has 46 members, two of which (TBR/AT5G06700 and TBL3/AT5G01360) have been shown to be involved in the synthesis and deposition of secondary wall cellulose, presumably by influencing the esterification state of pectic polymers. A nomenclature…
AT2G40390	103.733	141.092	139.585	1.36015	1.34562	neuronal PAS domain protein;(source:Araport11)
AT2G40400	3145.01	3683.88	3737.33	1.17134	1.18834	Encodes a chloroplast localized protein of unknown function that is involved in regulation of chloroplast development.
AT2G40420	379.772	471.555	400.011	1.24168	1.05329	Encodes a putative amino acid transporter.
AT2G40435	95.5867	131.741	94.8259	1.37823	0.992041	transcription factor SCREAM-like protein;(source:Araport11)
AT2G40475	575.756	668.064	584.09	1.16033	1.01447	hypothetical protein;(source:Araport11)
AT2G40490	2703.07	3509.39	3542.14	1.2983	1.31042	Uroporphyrinogen decarboxylase;(source:Araport11)
AT2G40540	1650.97	2006.11	1896.86	1.21511	1.14894	putative potassium transporter AtKT2p (AtKT2) mRNA,
AT2G40610	2088.85	4154.81	3550.12	1.98904	1.69956	member of Alpha-Expansin Gene Family. Naming convention from the Expansin Working Group (Kende et al, 2004. Plant Mol Bio). Involved in the formation of nematode-induced syncytia in roots of Arabidopsis thaliana.
AT2G40620	58.8573	83.3879	89.8844	1.41678	1.52716	Basic-leucine zipper (bZIP) transcription factor family protein;(source:Araport11)
AT2G40760	363.795	413.877	464.218	1.13766	1.27604	Rhodanese/Cell cycle control phosphatase superfamily protein;(source:Araport11)
AT2G40820	69.5655	96.6162	105.33	1.38885	1.51411	stomatal closure actin-binding-like protein;(source:Araport11)
AT2G40840	2195.16	3283.61	2664	1.49584	1.21358	Encodes a cytosolic protein with transglucosidase and amylomaltase activity. It is an essential component of the pathway from starch to sucrose and cellular metabolism in leaves at night. The protein binds to heteroglycans and utilizes glucose, mannose and xylose as acceptors. Fucose and galactose can also act as acceptors but less efficiently than the previous three. It was also was also recentl…
AT2G40860	382.294	457.269	520.247	1.19612	1.36086	protein kinase family protein / protein phosphatase 2C ( PP2C) family protein;(source:Araport11)
AT2G40890	1952.42	2146.03	2234.14	1.09916	1.14429	encodes coumarate 3-hydroxylase (C3H), a P450-dependent monooxygenase. Involved in lignin biosynthesis and flavonoid biosynthesis. Also affects the biosynthesis of coumarins such as scopoletin and scopolin as a branching-out-pathway from the phenylpropanoid acid level.
AT2G40960	815.165	1268.98	1332.48	1.55671	1.63461	Single-stranded nucleic acid binding R3H protein;(source:Araport11)
AT2G41150	154.249	199.405	269.079	1.29275	1.74445	plant/protein;(source:Araport11)
AT2G41190	681.741	843.071	826.871	1.23664	1.21288	Transmembrane amino acid transporter family protein;(source:Araport11)
AT2G41240	2209.15	2468.86	3481.07	1.11756	1.57575	Encodes a member of the basic helix-loop-helix transcription factor family protein. Functions as a key regulator of iron-deficiency responses independent of the master regulator FIT. Likely regulates genes involved in the distribution of iron within the plant.
AT2G41290	546.069	674.269	717.213	1.23477	1.31341	Although this enzyme is predicted to encode a strictosidine synthase (SS), it lacks a conserved catalytic glutamate residue found in active SS enzymes and it is not expected to have SS activity.
AT2G41310	944.529	1106.22	818.304	1.17119	0.866362	Encodes an A- type response Regulator that is primarily expressed in the root and is involved in cytokinin-mediated signalling.
AT2G41430	3957.6	6226.46	10452.9	1.57329	2.64122	Encodes hydrophilic protein lacking Cys residues that is expressed in response to drought stress, light stress and treatment with plant-growth-promoting rhizobacteria (Paenibacillus polymyxa), possibly revealing a connection between responses to biotic and abiotic stress. Also identified as a CTC Interacting Domain (CID) protein in a yeast two hybrid screen using the PAB2 protein as bait. Contain…
AT2G41475	989.571	1163.29	1136.41	1.17554	1.14839	Embryo-specific protein 3, (ATS3);(source:Araport11)
AT2G41560	2420.12	3265.3	3360.61	1.34923	1.38861	Encodes a calmodulin-regulated Ca(2+)-ATPase that improves salt tolerance in yeast. Localized to the vacuole. Lesion mimic phenotype when mutation in the gene is combined with a mutation in ACA11. Lesion mimic phenotype of double knockout can be suppressed by nutritional supplements that increase anion levels (e.g. 15 mM Nitrate, Chloride, or Phosphate).
AT2G41640	278.48	335.351	725.588	1.20422	2.60553	Glycosyltransferase family 61 protein;(source:Araport11)
AT2G41680	4202.18	4641.95	5153.78	1.10465	1.22645	Encodes a NADPH thioredoxin reductase involved in chloroplast protection against oxidative damage.
AT2G41720	1079.02	1226.52	1280.18	1.13671	1.18643	Encodes a pentatricopeptide repeat protein that is essential for trans-splicing of a chloroplast small ribosomal subunit transcript.
AT2G41820	276.509	402.831	369.24	1.45684	1.33536	Leucine-rich repeat protein kinase family protein;(source:Araport11)
AT2G41870	1612.9	2158.3	2013.23	1.33815	1.2482	Remorin family protein;(source:Araport11)
AT2G42070	721.313	862.496	801.044	1.19573	1.11054	Encodes a plastid-localized Nudix hydrolase that has FAD pyrophosphohydrolase activity. Negative feedback regulation of the metabolism of flavins through the hydrolysis of FAD by AtNUDX23 in plastids is involved in the flavin homeostasis in plant cells.
AT2G42130	1039.24	1317.03	1356.54	1.2673	1.30532	Plastid-lipid associated protein PAP / fibrillin family protein;(source:Araport11)
AT2G42190	739.739	868.949	611.286	1.17467	0.826353	rho GTPase-activating gacO-like protein;(source:Araport11)
AT2G42200	73.1654	95.6708	55.2281	1.3076	0.754839	Encodes a putative transcriptional regulator that is involved in the vegetative to reproductive phase transition. Expression is regulated by MIR156b. SPL activity nonautonomously inhibits initiation of new leaves at the shoot apical meristem.
AT2G42210	1267.63	1441.94	1512.92	1.13751	1.1935	Homologous to pea OEP16 and barley pPORA (OEP16), a member of Arabidopsis OEP16 family.
AT2G42220	5043.04	6477.61	7704.98	1.28447	1.52785	Rhodanese/Cell cycle control phosphatase superfamily protein;(source:Araport11)
AT2G42300	613.406	680.064	624.568	1.10867	1.0182	basic helix-loop-helix (bHLH) DNA-binding superfamily protein;(source:Araport11)
AT2G42320	447.546	621.29	478.895	1.38821	1.07005	nucleolar protein gar2-like protein;(source:Araport11)
AT2G42380	90.3255	160.787	225.585	1.78008	2.49746	Encodes a member of the BZIP family of transcription factors. Forms heterodimers with the related protein AtbZIP61. Binds to G-boxes in vitro and is localized to the nucleus in onion epidermal cells.
AT2G42540	443.411	794.856	803.753	1.7926	1.81266	A cold-regulated gene whose product is targeted to the chloroplast. Cor15am protects stromal proteins from aggregation under various stress conditions. Constitutive expression increases freezing tolerance in protoplasts in vitro and chloroplasts in vivo. NMR and x-ray diffraction studies suggest that COR15a alters the intrinsic curvature of the inner membrane of chloroplast envelope. Late Embryog…
AT2G42590	5451.61	6632.17	6389.87	1.21655	1.17211	14-3-3 gene. Binds calcium and displays induced structural changes.
AT2G42600	18880.9	20965.7	21765.2	1.11042	1.15276	Encodes one of four Arabidopsis phosphoenolpyruvate carboxylase proteins.PPC1 and PPC2 are crucial for balancing carbon and nitrogen metabolism.
AT2G42670	162.401	200.296	166.555	1.23334	1.02558	2-aminoethanethiol dioxygenase, putative (DUF1637);(source:Araport11)
AT2G42690	5337.84	6338.13	6497.45	1.1874	1.21724	alpha/beta-Hydrolases superfamily protein;(source:Araport11)
AT2G42730	98.8497	133.676	125.649	1.35231	1.27111	F-box/FBD/LRR protein;(source:Araport11)
AT2G42750	10326.8	11432.4	12232.6	1.10706	1.18455	DNAJ heat shock N-terminal domain-containing protein;(source:Araport11)
AT2G42760	267.754	376.808	1032.36	1.40729	3.85562	DUF1685 family protein;(source:Araport11)
AT2G42770	890.474	1053.94	1060.83	1.18357	1.19132	Peroxisomal membrane 22 kDa (Mpv17/PMP22) family protein;(source:Araport11)
AT2G42880	1206.32	1330.1	1167.4	1.10261	0.967734	member of MAP Kinase
AT2G43010	1801.12	3068.83	2714.62	1.70384	1.50718	Isolated as a semidominant mutation defective in red -light responses. Encodes a nuclear localized bHLH protein that interacts with active PhyB protein. Negatively regulates phyB mediated red light responses. Involved in shade avoidance response. Protein abundance is negatively regulated by PhyB.
AT2G43020	482.122	587.945	620.457	1.21949	1.28693	Encodes a polyamine oxidase.
AT2G43030	5495.87	6853.81	7565.39	1.24708	1.37656	Ribosomal protein L3 family protein;(source:Araport11)
AT2G43120	109.477	148.541	227.915	1.35683	2.08186	Encodes a member of the functionally diverse cupin protein superfamily that is involved in susceptibility to the bacterial plant pathogen Ralstonia solanacearum. It stabilizes the papain-like cysteine protease XCP2. The mRNA is cell-to-cell mobile.
AT2G43330	1174.3	1350.39	1385.35	1.14995	1.17972	Encodes a tonoplast-localized myo-inositol exporter, involved in efflux of myo-inositol from the vacuole to the cytosol. The gene is ubiquitously expressed. Reduced root growth in knock-out mutants grown on low inositol agar medium.
AT2G43360	316.8	403.271	424.827	1.27295	1.34099	Catalyzes the conversion of dethiobiotin to biotin.
AT2G43550	121.169	172.215	233.676	1.42128	1.92851	Encodes a defensin-like (DEFL) family protein.
AT2G43560	2142.56	2942.81	3265.4	1.3735	1.52406	FKBP-like peptidyl-prolyl cis-trans isomerase family protein;(source:Araport11)
AT2G43630	816.034	935.136	1256.63	1.14595	1.53993	nucleusenvelope protein;(source:Araport11)
AT2G43690	24.7554	40.5814	30.4712	1.63929	1.23089	Concanavalin A-like lectin protein kinase family protein;(source:Araport11)
AT2G43750	2713.98	3131.14	3639.71	1.15371	1.3411	Arabidopsis thaliana O-acetylserine (thiol) lyase (OAS-TL) isoform oasB, the key enzyme for fixation of inorganic sulfide. It catalyzes the formation of cysteine from O-acetylserine and inorganic sulfide. Required for pollen tube growth and/or fertilization.
AT2G43760	384.364	468.088	423.651	1.21783	1.10221	molybdopterin biosynthesis MoaE family protein;(source:Araport11)
AT2G43820	505.562	578.097	385.032	1.14347	0.761593	Encodes a nicotinate-O-glycosyltransferase. Induced by Salicylic acid, virus, fungus and bacteria. Also involved in the tryptophan synthesis pathway. Independent of NPR1 for their induction by salicylic acid. UGT74F1 transfers UDP:glucose to salicylic acid (forming a glucoside (SAG) and a glucose ester (SGE)), benzoic acid, and anthranilate in vitro. UGT74F2 shows a weak ability to catalyze the f…
AT2G43910	4774.73	5136.79	5348.66	1.07583	1.1202	HARMLESS TO OZONE LAYER 1;(source:Araport11)
AT2G43920	311.568	441.048	395.435	1.41557	1.26918	S-adenosyl-L-methionine-dependent methyltransferases superfamily protein;(source:Araport11)
AT2G43945	1958.73	2426.47	2367.05	1.2388	1.20846	hypothetical protein;(source:Araport11)
AT2G44050	1111.15	1264.94	1266.17	1.1384	1.13951	6,7-dimethyl-8-ribityllumazine synthase / DMRL synthase / lumazine synthase / riboflavin synthase [Arabidopsis thaliana]. Acts in the jasmonic acid signaling pathway. The mRNA is cell-to-cell mobile.
AT2G44060	4415.98	5209.51	5872.27	1.1797	1.32978	Late embryogenesis abundant protein, group 2;(source:Araport11)
AT2G44090	1447.92	1647.34	1596.94	1.13773	1.10292	Ankyrin repeat family protein;(source:Araport11)
AT2G44140	520.389	588.719	524.62	1.13131	1.00813	Peptidase family C54 protein;(source:Araport11)
AT2G44150	247.435	291.858	293.077	1.17954	1.18446	Encodes a protein-lysine N-methyltransferase. Located in ER.
AT2G44160	3711.65	4314.82	4437.45	1.16251	1.19554	methylenetetrahydrofolate reductase MTHFR2 mRNA, complete The mRNA is cell-to-cell mobile.
AT2G44210	3710.24	4088.34	4119.27	1.10191	1.11025	carboxyl-terminal peptidase (DUF239);(source:Araport11)
AT2G44230	1212.06	1900.1	1741.18	1.56766	1.43654	hypothetical protein (DUF946);(source:Araport11)
AT2G44270	257.401	303.734	259.098	1.18	1.00659
AT2G44490	3018.84	3703.98	3511.33	1.22696	1.16314	Encodes a glycosyl hydrolase that localizes to peroxisomes and acts as a component of an inducible preinvasion resistance mechanism. Required for mlo resistance. The mRNA is cell-to-cell mobile.
AT2G44740	33.0725	49.598	44.0217	1.49967	1.33107	cyclin p4;(source:Araport11)
AT2G44770	286.357	329.998	309.9	1.1524	1.08221	ELMO/CED-12 family protein;(source:Araport11)
AT2G44830	77.2406	109.833	119.648	1.42196	1.54903	Protein kinase superfamily protein;(source:Araport11)
AT2G44840	6.92774	35.0082	260.627	5.05333	37.6208	encodes a member of the ERF (ethylene response factor) subfamily B-3 of ERF/AP2 transcription factor family. The protein contains one AP2 domain. There are 18 members in this subfamily including ATERF-1, ATERF-2, AND ATERF-5. The mRNA is cell-to-cell mobile.
AT2G44900	743.478	834.467	826.662	1.12238	1.11188	ARABIDILLO-1 and its homolog, ARABIDILLO -2, are unique among Arabidopsis Arm-repeat proteins in having an F-box motif and fall into a phylogenetically distinct subgroup from other plant Arm-repeat proteins Similar to arm repeat protein in rice and armadillo/beta-catenin repeat family protein / F-box family protein in Dictyostelium. ARABIDILLO-1 promote lateral root development. Mutant plants for…
AT2G44920	1682.51	1963.76	2052.69	1.16716	1.22002	Encodes a pentapeptide-repeat protein (PRP) composed of 25 repeats capped by N- and C-terminal a-helices. Unlike other PRPs, At2g44920 consists exclusively of type II b-turns
AT2G45170	609.404	879.886	816.355	1.44385	1.3396	Involved in autophagy. Under nutrient starvation the protein localizes to autophagosomes.
AT2G45180	18904.8	22165.7	23158.5	1.17249	1.22501	Bifunctional inhibitor/lipid-transfer protein/seed storage 2S albumin superfamily protein;(source:Araport11)
AT2G45190	532.963	705.007	646.273	1.32281	1.2126	Encodes a member of the YABBY family of transcriptional regulators that is involved in abaxial cell type specification in leaves and fruits. YAB1 acts in a non-cell autonomous fashion within the meristem to affect phyllotactic patterning. The non-autonomous effect on the central region of the meristem is mediated through the activity if Lateral Suppressor (LAS).
AT2G45220	147.851	310.501	56.2748	2.1001	0.380619	Plant invertase/pectin methylesterase inhibitor superfamily;(source:Araport11)
AT2G45300	1078.46	1215.75	1258.74	1.1273	1.16717	encodes 3-phosphoshikimate 1-carboxyvinyltransferase / 5-enolpyruvylshikimate-3-phosphate / EPSP synthase involved in chorismate biosynthesis The mRNA is cell-to-cell mobile.
AT2G45340	1628.89	1786.87	1646.02	1.09698	1.01051	Leucine-rich repeat protein kinase family protein;(source:Araport11)
AT2G45470	1589.46	1907.13	2153.53	1.19986	1.35489	FASCICLIN-like arabinogalactan protein 8;(source:Araport11)
AT2G45560	649.675	885.688	741.476	1.36328	1.1413	cytochrome P450 monooxygenase
AT2G45600	314.251	394.944	352.504	1.25678	1.12173	alpha/beta-Hydrolases superfamily protein;(source:Araport11)
AT2G45660	2254.32	2561.4	2421.99	1.13621	1.07438	Controls flowering and is required for CO to promote flowering. It acts downstream of FT. Overexpression of (SOC1) AGL20 suppresses not only the late flowering of plants that have functional FRI and FLC alleles but also the delayed phase transitions during the vegetative stages of development. AGL20/SOC1 acts with AGL24 to promote flowering and inflorescence meristem identity.AGL20 upregulates ex…
AT2G45740	4152.44	4514.4	4652.97	1.08717	1.12054	member of the peroxin11 (PEX11) gene family, integral to peroxisome membrane, controls peroxisome proliferation. The mRNA is cell-to-cell mobile.
AT2G45920	188.096	228.369	234.467	1.21411	1.24653	U-box domain-containing protein;(source:Araport11)
AT2G45970	521.435	590.836	625.359	1.13309	1.1993	Encodes a member of the CYP86A subfamily of cytochrome p450 genes. Expressed at moderate levels in flowers, leaves, roots and stems.
AT2G45980	1057.56	1155.76	1174.44	1.09285	1.11052	Encodes an Atg8-interacting protein that is partially associated with the ER during favorable growth conditions and becomes mainly associated with a spherical compartment that dynamically moves along the ER network. In stress induced plants, ATI1 is localized to a novel plastid associated bodies that are transported to vesicles, in what appears to be an autophagy dependent process. ATI1 interacts…
AT2G45990	1518.76	1715.58	1714.29	1.12959	1.12875	ribosomal RNA small subunit methyltransferase G;(source:Araport11)
AT2G46030	835.135	1045.79	1047.15	1.25224	1.25387	Ubiquitin conjugating enzyme E2
AT2G46170	661.929	766.184	621.879	1.1575	0.939495	Reticulon family protein;(source:Araport11)
AT2G46220	3553.9	4763.41	4621.1	1.34033	1.30029	DUF2358 family protein (DUF2358);(source:Araport11)
AT2G46225	388.576	449.552	493.79	1.15692	1.27077	Encodes a subunit of the WAVE complex. The WAVE complex is required for activation of ARP2/3 complex which functions in actin microfilament nucleation and branching. One of four ABI-like proteins.
AT2G46240	89.4304	310.978	14336.6	3.47732	160.31	A member of Arabidopsis BAG (Bcl-2-associated athanogene) proteins, plant homologs of mammalian regulators of apoptosis. Expression of BAG6 in leaves was strongly induced by heat stress. Knockout mutants exhibited enhanced susceptibility to fungal pathogen Botrytis cinerea. Plant BAG proteins are multi-functional and remarkably similar to their animal counterparts, as they regulate apoptotic-like…
AT2G46330	352.377	422.943	746.171	1.20026	2.11754	Encodes arabinogalactan protein (AGP16).
AT2G46510	556.667	688.782	1239.34	1.23733	2.22636	Encodes a nuclear localized BLH domain containing transcriptional activator involved in response to ABA. Overexpression confers enhanced ABA responsiveness while loss of function mutants are ABA sensitive.bHLH17 interacts with JAZ proteins, and functions redundantly with bHLH3, bHLH13 and bHLH14 to negatively regulate jasmonate responses.
AT2G46530	486.474	572.624	537.592	1.17709	1.10508	auxin response factor 11;(source:Araport11)
AT2G46535	125.909	158.214	161.167	1.25657	1.28002	hypothetical protein;(source:Araport11)
AT2G46550	669.866	970.953	776.701	1.44947	1.15949	transmembrane protein;(source:Araport11)
AT2G46600	1646.03	1944.05	2822.76	1.18106	1.71489	Calcium-binding EF-hand family protein;(source:Araport11)
AT2G46650	767.227	966.433	912.23	1.25964	1.189	member of Cytochromes b5 The mRNA is cell-to-cell mobile.
AT2G46710	883.371	1232.09	1290.94	1.39476	1.46138	Rho GTPase activating protein with PAK-box/P21-Rho-binding domain-containing protein;(source:Araport11)
AT2G46780	93.0276	128.818	153.359	1.38473	1.64853	RNA-binding (RRM/RBD/RNP motifs) family protein;(source:Araport11)
AT2G46790	1735.54	2063.86	1921.55	1.18918	1.10718	Pseudo-response regulator PRR9. Involved in clock function. PRR7 and PRR9 are partially redundant essential components of a temperature-sensitive circadian system. CCA1 and LHY had a positive effect on PRR9. Interact with TOC1 in a yeast two-hybrid assay. Acts as transcriptional repressor of CCA1 and LHY.
AT2G46800	984.865	1093.44	1215.49	1.11024	1.23417	Encodes a member of the zinc transporter (ZAT) and cation diffusion facilitator (CDF) families. It is expressed throughout the plant, especially in dividing, differentiating and expanding cells. The protein is localized to the vacuolar membrane. Mediates Zn ion homeostasis.
AT2G46810	235.528	356.542	384.672	1.5138	1.63323	basic helix-loop-helix (bHLH) DNA-binding superfamily protein;(source:Araport11)
AT2G46820	32477.8	45408.7	48474.6	1.39814	1.49255	Encodes the P subunit of Photosystem I. About 25% of the TMP14 pool appeared to be phosphorylated, and this ratio is not affected by light. Contains seven phosphorylation sites on threonine residue and chloroplast targeting signal. Located in the proximity of PSI-L, -H and -O subunits.
AT2G46910	1017.03	1222.33	1216.57	1.20185	1.1962	Plastid-lipid associated protein PAP / fibrillin family protein;(source:Araport11)
AT2G46915	2385.14	2684.63	2504.99	1.12556	1.05025	DUF3754 family protein, putative (DUF3754);(source:Araport11)
AT2G46930	297.008	393.719	417.482	1.32562	1.40563	Encodes a pectin acetylesterase that removes cell wall acetate associated with pectin formation in Arabidopsis leaves.
AT2G47060	711.001	932	1967.1	1.31083	2.76667	Encodes Pto-interacting 1-4 (PTI1-4), a member of the PTI1-like serine/threonine protein kinases that share strong sequence identity to the tomato PTI1 kinase.
AT2G47070	5153.85	5706.36	6320.4	1.1072	1.22635	member of SPL gene family, encodes DNA binding proteins and putative transcription factors. All have the SBP-box, which encodes the SBP-domain, required for and sufficient for interaction with DNA.
AT2G47170	3327.62	3994.38	3649.48	1.20037	1.09672	Gene encoding ADP-ribosylation factor and similar to other ARFs and ARF-like proteins. Members of this family are known to be essential for vesicle coating and uncoating and functions in GTP-binding. The gene is shown to play a role in cell division, cell expansion and cellulose production using antisense construct. The mRNA is cell-to-cell mobile.
AT2G47180	704.282	1103.63	2874.52	1.56703	4.08149	GolS1 is a galactinol synthase that catalyzes the formation of galactinol from UDP-galactose and myo-inositol. GolS1 transcript levels rise in response to methyl viologen, an oxidative damage-inducing agent. Plants over-expressing GolS1 have increased tolerance to salt, chilling, and high-light stress.
AT2G47485	74.3475	103.134	98.3459	1.38719	1.32279	hypothetical protein;(source:Araport11)
AT2G47590	3577.81	4293.19	4591.54	1.19995	1.28334	photolyase/blue light photoreceptor PHR2 (PHR2) mRNA,
AT2G47600	582.444	673.008	599.633	1.15549	1.02951	Encodes a magnesium/proton exchanger, member of putative Na+/Ca2+ antiporter gene family
AT2G47630	315.157	377.15	438.108	1.1967	1.39012	alpha/beta-Hydrolases superfamily protein;(source:Araport11)
AT2G47750	51.5063	100.066	126.716	1.94279	2.46021	Encodes GH3.9, a member of the GH3 family auxin-responsive genes. gh3.9-1 mutants had greater primary root length, increased sensitivity to indole-3-acetic acid (IAA)-mediated root growth inhibition, but no obvious effects on apical dominance or leaf morphology.
AT2G47930	23.1881	38.2056	40.4011	1.64764	1.74232	arabinogalactan protein 26;(source:Araport11)
AT2G47940	2507.05	3298.89	3685.6	1.31585	1.4701	Encodes DegP2 protease (DEGP2); nuclear gene for chloroplast product.
AT2G48060	1006.6	1145.32	941.856	1.13781	0.935683	piezo-type mechanosensitive ion channel component;(source:Araport11)
AT3G01060	6639.86	7341.93	7098.3	1.10574	1.06904	lysine-tRNA ligase;(source:Araport11)
AT3G01120	9759.12	10613.5	11484.7	1.08755	1.17682	encodes a cystathionine gamma-synthase, which performs the first committed step in methionine biosynthesis. A conserved motif of 13 amino acids in the first exon is required for posttranscriptional autoregulation. This enzyme shares the same substrate as threonine synthase (TS) and its absence transcriptionally affects 8 genes in the genome.
AT3G01210	703.394	920.513	957.346	1.30867	1.36104	RNA-binding (RRM/RBD/RNP motifs) family protein;(source:Araport11)
AT3G01310	891.164	1269.08	990.864	1.42407	1.11188	Encodes a functional VIP1/PPIP5K-type ATP-grasp kinase that is involved in both InsP6 to InsP7 conversion and InsP7 to InsP8 conversion, producing the InsP8 cofactor of the ASK1-COI1-JAZ-jasmonate co-receptor complex. It is the major isoform in plants, is required for jasmonate-dependent defenses, and plays an important role in plant defenses against necrotrophic fungi and insect herbivores.
AT3G01330	25.0008	41.2367	19.0168	1.64942	0.760647	Member of the E2F transcription factors, (cell cycle genes), key components of the cyclin D/retinoblastoma/E2F pathway.
AT3G01370	2000.05	2328.54	2413.98	1.16424	1.20696	Encodes a protein containing a CRM domain that is involved in group I and group II intron splicing.
AT3G01420	2.32854	12.1903	3.527	5.23518	1.51468	Encodes an alpha-dioxygenase involved in protection against oxidative stress and cell death. Induced in response to Salicylic acid and oxidative stress. Independent of NPR1 in induction by salicylic acid. The mRNA is cell-to-cell mobile.
AT3G01480	5591.12	8017.93	7832.09	1.43405	1.40081	Encodes a chloroplast cyclophilin functioning in the assembly and maintenance of photosystem II (PSII) supercomplexes. The mRNA is cell-to-cell mobile.
AT3G01490	469.654	607.155	606.075	1.29277	1.29047	Protein kinase superfamily protein;(source:Araport11)
AT3G01500	80070.4	117617	143444	1.46892	1.79147	Encodes a putative beta-carbonic anhydrase betaCA1. Together with betaCA4 (At1g70410) regulates CO2-controlled stomatal movements in guard cells.
AT3G01510	706.389	897.956	957.819	1.27119	1.35594	Encodes a putative phosphatase, LSF1, required for normal starch turnover in leaves.
AT3G01550	2546.48	2811.4	2949.29	1.10404	1.15818	phosphoenolpyruvate (pep)/phosphate translocator 2;(source:Araport11)
AT3G01670	357.679	446.374	645.289	1.24798	1.8041	Encodes a protein localized to phloem filaments that is required for phloem filament formation. The mRNA is cell-to-cell mobile.
AT3G01680	621.175	869.038	824.489	1.39902	1.3273	Encodes a protein localized to phloem filaments that is required for phloem filament formation. The mRNA is cell-to-cell mobile.
AT3G01690	3346.07	3901.17	3874.49	1.1659	1.15792	alpha/beta-Hydrolases superfamily protein;(source:Araport11)
AT3G01770	1070.83	1177.59	1187.02	1.0997	1.10851	bromodomain and extraterminal domain protein 10;(source:Araport11)
AT3G01810	886.873	1229.52	1308.2	1.38635	1.47507	EEIG1/EHBP1 protein amino-terminal domain protein;(source:Araport11)
AT3G01920	421.312	489.401	523.482	1.16161	1.2425	DHBP synthase RibB-like alpha/beta domain-containing protein;(source:Araport11)
AT3G01960	69.51	104.474	108.189	1.50301	1.55646	hypothetical protein;(source:Araport11)
AT3G01980	518.638	587.624	616.068	1.13301	1.18786	NAD(P)-binding Rossmann-fold superfamily protein;(source:Araport11)
AT3G02020	4054.58	5142	4051.77	1.26819	0.999307	encodes a monofunctional aspartate kinase
AT3G02110	325.785	388.897	446.127	1.19372	1.36939	serine carboxypeptidase-like 25;(source:Araport11)
AT3G02170	1751.55	2071.01	2537.87	1.18238	1.44893	Encodes LONGIFOLIA2 (LNG2). Regulates leaf morphology by promoting cell expansion in the leaf-length direction. The LNG2 homologue LNG1 (At5g15580) has similar function.
AT3G02180	855.149	957.445	1095.54	1.11962	1.28111	SPIRAL1-LIKE3 belongs to a six-member gene family in Arabidopsis; all members share high sequence similarity in amino- and carboxy-terminal regions. Regulates cortical microtubule organization. Mutant plants exhibit altered patterns of root, leaf and petal growth as a result of defective anisotropic cell expansion.
AT3G02290	339.252	433.954	405.426	1.27915	1.19506	RING/U-box superfamily protein;(source:Araport11)
AT3G02720	1866.96	2356.25	2321.75	1.26208	1.2436	Encodes a glyoxalase with high activity towards glyoxal and methylglyoxal. It differs from its animal and bacterial homologs with respect to the configuration of its catalytic residues and the oligomeric property of the enzyme. The mRNA is cell-to-cell mobile.
AT3G02730	5951.52	7609.11	7431.17	1.27852	1.24862	Encodes a type-f thioredoxin. Has a role in the short-term activation of carbon metabolism. Loss affects growth under short-day conditions.
AT3G02780	1146.46	1285.38	1336.08	1.12117	1.16539	Encodes a protein with isopentenyl diphosphate:dimethylallyl diphosphate isomerase activity. There is genetic evidence that it functions in the mevalonate, but not the MEP biosynthetic pathway.
AT3G02830	4868.1	5098.42	5755.77	1.04731	1.18234	Encodes a zinc finger protein that binds to PORA mRNA in vivo and recruits the Pfr form of phytochrome to the 5&#8242;-UTR of PORA mRNA to regulate translation of the mRNA.
AT3G02870	1056.24	1422.34	1404.07	1.34661	1.32931	Encodes a L-galactose-1-phosphate phosphatase, involved in ascorbate biosynthesis.
AT3G02930	41.091	57.5615	44.6705	1.40083	1.08711	Encodes a microtubule-associated protein.
AT3G03250	3091.82	3472.94	3349	1.12327	1.08318	Is thought to encode a cytosolic UDP-glucose pyrophosphorylase with strong similarity to potato UTP--glucose-1-phosphate uridylyltransferase. Downregulated by flooding.
AT3G03710	1809.77	2079.56	2045.84	1.14908	1.13044	Encodes a chloroplast polynucleotide phosphorylase (PNPase). Involved in response to phosphorus (P) starvation. Mutants impaired in the expression of this gene have been selected through their resistance to fosmidomycin, a strong inhibitor of DXR, an enzyme of the methylerythritol-dependent IPP biosynthesis pathway. The pathway enzymes were upregulated in the mutant seedlings.
AT3G03770	3127.73	3359.66	3712.51	1.07415	1.18697	Leucine-rich repeat protein kinase family protein;(source:Araport11)
AT3G03780	9276.31	13669.8	13073.4	1.47362	1.40933	Encodes a cytosolic methionine synthase, involved in methionine regeneration via the activated methyl cycle (or SAM cycle)
AT3G03820	84.13	158.833	55.8955	1.88795	0.664394	SAUR-like auxin-responsive protein family;(source:Araport11)
AT3G03830	10.4142	29.5509	19.8832	2.83757	1.90925	SAUR-like auxin-responsive protein family;(source:Araport11)
AT3G03840	50.8828	79.7939	47.544	1.56819	0.934383	SAUR-like auxin-responsive protein family;(source:Araport11)
AT3G03850	36.5149	70.8024	33.3518	1.939	0.913374	SAUR-like auxin-responsive protein family;(source:Araport11)
AT3G03870	1250.04	1436.59	1223.93	1.14923	0.979113	transmembrane protein;(source:Araport11)
AT3G03910	22.1367	38.5882	26.0965	1.74318	1.17888	GDH3 encodes a member of the glutamate dehydrogenease family. Its expression is upregulated in response to cytokinin and it may play a role in the control of nitrogen metabolism in leaf development.
AT3G04110	727.702	822.235	734.843	1.12991	1.00981	putative glutamate receptor (GLR1.1). Contains a functional cation - permeable pore domain. Involved in cellular cation homeostasis.
AT3G04160	212.548	260.089	261.592	1.22367	1.23074	U11/U12 small nuclear ribonucleoprotein;(source:Araport11)
AT3G04340	2553.1	3004.53	3019.9	1.17682	1.18284	FtsH extracellular protease family;(source:Araport11)
AT3G04550	1089.04	1264.05	1329.93	1.1607	1.22119	Encodes an ancillary chaperone protein that functions in Rubisco biogenesis. RAF1 dimers function in the assembly of the large subunit of Rubisco. Co-expression of RAF1 and rbcL in tobacco cells results in increased photosynthesis and plant growth. The mRNA is cell-to-cell mobile.
AT3G04630	80.7941	108.88	147.276	1.34762	1.82286	Member of a small gene family which have a KLEEK domain which may be involved in protein- protein interactions. Over expression of WDL1 results in abnormal root development.
AT3G04640	98.4319	162.882	1095.2	1.65477	11.1264	glycine-rich protein;(source:Araport11)
AT3G04730	4005.17	4910.44	4835.34	1.22603	1.20728	early auxin-induced (IAA16)
AT3G04810	189.065	230.658	237.142	1.21999	1.25429	Encodes AtNek2, a member of the NIMA-related serine/threonine kinases (Neks) that have been linked to cell-cycle regulation in fungi and mammals. Plant Neks might be involved in plant development processes.
AT3G04910	828.136	1041.05	965.646	1.2571	1.16605	Serine/threonine protein kinase, whose transcription is regulated by circadian rhythm.
AT3G04940	915.263	1049.73	1067.75	1.14691	1.1666	Encodes cysteine synthase CysD1.
AT3G05030	799.748	1171.27	1059.05	1.46455	1.32423	Encodes a vacuolar K+/H+ exchanger essential for active K+ uptake at the tonoplast and involved in regulating stomatal closure.
AT3G05100	497.921	556.212	480.526	1.11707	0.965064	S-adenosyl-L-methionine-dependent methyltransferases superfamily protein;(source:Araport11)
AT3G05140	2.88955	9.40419	9.15474	3.25456	3.16823	ROP binding protein kinases 2;(source:Araport11)
AT3G05165	1515.85	1672.66	1488.44	1.10345	0.98192	Major facilitator superfamily protein;(source:Araport11)
AT3G05345	893.799	1080.32	825.463	1.20868	0.923545	Chaperone DnaJ-domain superfamily protein;(source:Araport11)
AT3G05350	1814.8	2063.54	2099.47	1.13706	1.15686	Metallopeptidase M24 family protein;(source:Araport11)
AT3G05640	191.73	314.373	314.951	1.63966	1.64268	EGR1 functions as a negative regulator of plant growth with prominent effect on plant growth during drought stress.EGR1 regulates microtubule organization and likely affects additional cytoskeleton and trafficking processes along the plasma membrane.
AT3G05840	4695.05	5099.23	4915.58	1.08609	1.04697	encodes a SHAGGY-like kinase involved in meristem organization.
AT3G05910	1109.54	1277.87	1221.77	1.15172	1.10115	Pectinacetylesterase family protein;(source:Araport11)
AT3G05936	114.267	184.438	119.037	1.6141	1.04175	hypothetical protein;(source:Araport11)
AT3G06060	246.455	295.745	324.916	1.2	1.31836	Encodes one of the Arabidopsis proteins (At3g06060/TSC10A and At5g19200/TSC10B) with significant similarity to the yeast 3-ketodihydrosphinganine (3-KDS) reductase, Tsc10p. Both TSC10A and TSC10B are bona fide 3-KDS reductase as shown by complementation experiment in yeast.
AT3G06070	848.966	1478.84	1183.64	1.74193	1.39421	hypothetical protein;(source:Araport11)
AT3G06080	2229.25	2464.05	2438.55	1.10533	1.09389	Encodes a member of the TBL (TRICHOME BIREFRINGENCE-LIKE) gene family containing a plant-specific DUF231 (domain of unknown function) domain. TBL gene family has 46 members, two of which (TBR/AT5G06700 and TBL3/AT5G01360) have been shown to be involved in the synthesis and deposition of secondary wall cellulose, presumably by influencing the esterification state of pectic polymers. A nomenclature…
AT3G06130	377.9	455.69	526.825	1.20585	1.39409	Heavy metal transport/detoxification superfamily protein;(source:Araport11)
AT3G06150	751.641	875.223	833.529	1.16442	1.10895	cytochrome P450 family protein;(source:Araport11)
AT3G06170	903.322	1007.45	843.14	1.11527	0.933378	Serinc-domain containing serine and sphingolipid biosynthesis protein;(source:Araport11)
AT3G06330	1035.6	1183.3	1016.01	1.14262	0.981083	RING/U-box superfamily protein;(source:Araport11)
AT3G06350	1763.21	1959.44	2086.01	1.11129	1.18308	Encodes a bi-functional dehydroquinate-shikimate dehydrogenase enzyme that catalyzes two steps in the chorismate biosynthesis pathway.
AT3G06420	136.827	188.137	193.212	1.375	1.41209	Ubiquitin-like superfamily protein;(source:Araport11)
AT3G06430	822.153	916.946	911.235	1.1153	1.10835	Encodes PPR2, a pentatricopeptide repeat protein. Binds to plastid 23S rRNA and plays an important role in the first mitotic division during gametogenesis and in cell proliferation during embryogenesis.
AT3G06470	285.374	338.562	301.326	1.18638	1.0559	GNS1/SUR4 membrane protein family;(source:Araport11)
AT3G06483	1354.11	1638.82	1539.61	1.21026	1.13699	Pyruvate dehydrogenase kinase (PDK) specifically phosphorylates the E1&#945; subunit of the pyruvate dehydrogenase complex (PDC) on a Ser residue using ATP as a phosphate donor. PDK is a unique type of protein kinase having a His-kinase-like sequence but Ser-kinase activity. Site-directed mutagenesis and structural analysis indicate that PDK belongs to the GHKL superfamily.
AT3G06500	453.736	652.9	1059.04	1.43894	2.33404	Encodes an alkaline/neutral invertase which localizes in mitochondria. It may be modulating hormone balance in relation to the radicle emergence. Mutants display severely reduced shoot growth and reduced oxygen consumption. Mutant root development is not affected as reported for A/N-InvA mutant (inva) plants. The mRNA is cell-to-cell mobile.
AT3G06550	2696.27	3372.6	3438.32	1.25084	1.27521	Encodes a homolog of the protein Cas1p known to be involved in polysaccharide O-acetylation in Cryptococcus neoformans. Mutants show reduced cell wall polysaccharide acetylation and increased resistance to Botrytis cinerea. The protein is expressed in the Golgi and is involved in the acetylation of xylan during secondary wall biosynthesis.
AT3G06650	2663.98	2934.77	3078.39	1.10165	1.15556	One of the two genes encoding subunit B of the trimeric enzyme ATP Citrate lyase
AT3G06655	1.76753	10.0948	7.0891	5.71126	4.01075	None;(source:Araport11)
AT3G06690	31.7861	48.836	43.8977	1.53639	1.38103	putative acyl-coenzyme A oxidase;(source:Araport11)
AT3G06750	1134.58	1386.15	1550.45	1.22173	1.36655	hydroxyproline-rich glycoprotein family protein;(source:Araport11)
AT3G06770	382.746	437.466	464.682	1.14297	1.21407	Pectin lyase-like superfamily protein;(source:Araport11)
AT3G06880	207.4	333.705	468.797	1.609	2.26035	Transducin/WD40 repeat-like superfamily protein;(source:Araport11)
AT3G06980	1893.29	2195.63	2226	1.15969	1.17573	DEA(D/H)-box RNA helicase family protein;(source:Araport11)
AT3G07080	88.514	118.454	116.025	1.33825	1.31081	EamA-like transporter family;(source:Araport11)
AT3G07090	1088.58	1366.24	6840.01	1.25506	6.2834	PPPDE putative thiol peptidase family protein;(source:Araport11)
AT3G07310	2725.22	3349.48	3278.3	1.22907	1.20295	phosphoserine aminotransferase, putative (DUF760);(source:Araport11)
AT3G07340	265.471	357.346	317.34	1.34608	1.19538	basic helix-loop-helix (bHLH) DNA-binding superfamily protein;(source:Araport11)
AT3G07350	51.725	165.352	222.331	3.19676	4.29833	sulfate/thiosulfate import ATP-binding protein, putative (DUF506);(source:Araport11)
AT3G07360	2530.69	2754.96	2402.23	1.08862	0.949238	Encodes a protein containing a U-box and an ARM domain. This protein has E3 ubiquitin ligase activity based on in vitro assays.
AT3G07470	1106.23	1262.45	1198.86	1.14122	1.08373	transmembrane protein, putative (Protein of unknown function, DUF538);(source:Araport11)
AT3G07540	96.9214	124.409	130.316	1.28361	1.34455	Actin-binding FH2 (formin homology 2) family protein;(source:Araport11)
AT3G07670	1314.33	1506.54	1495.67	1.14625	1.13798	Rubisco methyltransferase family protein;(source:Araport11)
AT3G07770	1699.61	1821.32	2024.32	1.07161	1.19105	HEAT SHOCK PROTEIN 89.1;(source:Araport11)
AT3G07940	589.402	687.119	495.903	1.16579	0.841367	Calcium-dependent ARF-type GTPase activating protein family;(source:Araport11)
AT3G08030	1180.37	1573.82	3505.18	1.33332	2.96955	The mRNA of this gene is expressed in viable seeds. Its detection in a dry seed lot has potential for use as a molecular marker for germination performance as absence of expression correlates with decreased germination.
AT3G08510	3130.44	3539.32	3145.87	1.13062	1.00493	Phosphoinositide-specific phospholipase C (PI-PLC), catalyzes hydrolysis of phosphatidylinositol 4,5-bisphosphate into inositol 1,4,5-trisphosphate and diacylglycerol. It is involved in auxin biosynthesis and signaling, modulating development of both male and female gametophytes. It also regulates MAMP-triggered immunity by modulating ROS production.
AT3G08670	347.298	403.074	347.935	1.1606	1.00184	serine/arginine repetitive matrix-like protein;(source:Araport11)
AT3G08680	472.011	563.949	580.518	1.19478	1.22988	Leucine-rich repeat protein kinase family protein;(source:Araport11)
AT3G08740	2033.74	2443.11	2704.05	1.20129	1.3296	elongation factor P (EF-P) family protein;(source:Araport11)
AT3G08920	601.667	821.633	849.108	1.36559	1.41126	Rhodanese/Cell cycle control phosphatase superfamily protein;(source:Araport11)
AT3G08940	40409.6	55725.2	60804.5	1.37901	1.5047	Lhcb4.2 protein (Lhcb4.2, protein involved in the light harvesting complex of photosystem II The mRNA is cell-to-cell mobile.
AT3G09035	152.63	194.947	177.003	1.27725	1.15969	Concanavalin A-like lectin family protein;(source:Araport11)
AT3G09085	58.0339	88.7802	68.1205	1.5298	1.1738	transmembrane protein (DUF962);(source:Araport11)
AT3G09350	612.129	857.774	7474.52	1.4013	12.2107	Encodes one of the Arabidopsis orthologs of the human Hsp70-binding protein 1 (HspBP-1) and yeast Fes1p: Fes1A (AT3G09350), Fes1B (AT3G53800), Fes1C (AT5G02150). Fes1A is cytosolic and associates with cytosolic Hsp70. Mutants showed increased heat-sensitive phenotype suggestion the involvement of Fes1A in acquired thermotolerance. Does not have nucleotide exchange factor activity in vitro.
AT3G09580	525.231	684.297	596.021	1.30285	1.13478	FAD/NAD(P)-binding oxidoreductase family protein;(source:Araport11)
AT3G09640	7.57436	22.2567	24.0472	2.93843	3.17482	Encodes a cytosolic ascorbate peroxidase APX2. Ascorbate peroxidases are enzymes that scavenge hydrogen peroxide in plant cells. Eight types of APX have been described for Arabidopsis: three cytosolic (APX1, APX2, APX6), two chloroplastic types (stromal sAPX, thylakoid tAPX), and three microsomal (APX3, APX4, APX5) isoforms.
AT3G09800	138.83	173.009	190.71	1.24619	1.37369	SNARE-like superfamily protein;(source:Araport11)
AT3G09820	1938.27	2357.37	2814.34	1.21623	1.45198	Involved in the salvage synthesis of adenylates and methyl recycling
AT3G09860	1178.65	1414.28	1401.06	1.19991	1.1887	actin T1-like protein;(source:Araport11)
AT3G09870	1.14864	10.8568	81.554	9.45185	71.0002	SAUR-like auxin-responsive protein family;(source:Araport11)
AT3G10020	145.625	458.036	6789.42	3.14531	46.6226	plant/protein;(source:Araport11)
AT3G10060	3210.39	3955.52	3990.12	1.2321	1.24288	FKBP-like peptidyl-prolyl cis-trans isomerase family protein;(source:Araport11)
AT3G10080	112.095	146.173	166.298	1.30401	1.48354	RmlC-like cupins superfamily protein;(source:Araport11)
AT3G10130	1281.94	1507.47	1440.47	1.17593	1.12366	SOUL heme-binding family protein;(source:Araport11)
AT3G10160	1600.81	1840.52	1734.28	1.14974	1.08337	Encodes a protein with tetrahydrofolylpolyglutamate synthase activity that is located in the mitochondrial matrix. One of the three folylpolyglutamate synthetase isoforms (FPGSs): FPGS1 (At5g05980, plastidic), FPGS2 (At3g10160, mitochondrial) and FPGS3 (At3g55630, cytosolic).
AT3G10230	5170.65	5659.61	5217.83	1.09456	1.00912	Encodes a protein with lycopene &#946;-cyclase activity. This enzyme uses the linear, symmetrical lycopene as substrate. However, unlike the &#949;-cyclase which adds only one ring, the &#946;-cyclase introduces a ring at both ends of lycopene to form the bicyclic &#946;-carotene.
AT3G10260	945.693	1047.46	972.025	1.10761	1.02784	Reticulon family protein;(source:Araport11)
AT3G10270	1332.41	1496.95	1452.33	1.12349	1.09	Protein targeting to mitochondria is influenced by UTR sequences.
AT3G10360	967.442	1158.53	1032.26	1.19751	1.067	Encodes a member of the Arabidopsis Pumilio (APUM) proteins containing PUF domain (eight repeats of approximately 36 amino acids each). PUF proteins regulate both mRNA stability and translation through sequence-specific binding to the 3' UTR of target mRNA transcripts.
AT3G10405	930.252	1264.8	1029.83	1.35963	1.10705	vacuolar acid trehalase;(source:Araport11)
AT3G10520	503.697	743.462	691.602	1.47601	1.37305	Encodes a class 2 non-symbiotic hemoglobin. Over-expression of AHb2 in seeds led to a 40% increase in the total fatty acid content of developing and mature seeds in three subsequent generations. This was mainly due to an increase in the poly-unsaturated C18:2 (omega-6) linoleic and C18:3 (omega-3) alpha-linolenic acids.
AT3G10525	315.919	391.764	244.952	1.24008	0.775366	Encodes LGO (loss of giant cells from organs) required for endoreduplication in sepal giant cell formation. Giant cells in both leaves and sepals are absent in lgo mutants. LGO is a member of a plant specific cell cycle inhibitor family SIAMESE and was originally named as SMR1(SIAMESE RELATED 1).
AT3G10550	357.466	412.074	373.985	1.15276	1.04621	Has 3'-phosphatase activity against both phosphatidylinositol-3,5-bisphosphate (PtdIns3,5P2) and Phosphatidylinositol-3-phosphate (PtdIns3P). The in vitro activity was higher with PtdIns3,5P2 than with PtdIns3P.
AT3G10670	1583.41	1708.67	1816.02	1.07911	1.1469	Plastidic SufC-like ATP-binding cassette/ATPase essential for Arabidopsis embryogenesis. Involved in the biogenesis and/or repair of oxidatively damaged Fe?S clusters. Expressed in embryos and meristems.
AT3G10720	1374.66	1883.56	3105.73	1.37021	2.25928	Plant invertase/pectin methylesterase inhibitor superfamily;(source:Araport11)
AT3G10740	1703.48	1996.82	1749.36	1.1722	1.02693	Encodes a bifunctional alpha-l-arabinofuranosidase/beta-d-xylosidase that belongs to family 51 of glycoside hydrolases. It may be involved in cell wall modification.
AT3G10770	1661.95	1784.74	1693.45	1.07389	1.01896	Single-stranded nucleic acid binding R3H protein;(source:Araport11)
AT3G10930	15.0226	40.7102	238.777	2.70993	15.8945	Encodes a small secreted signaling peptide that processed both N- and C-terminally after translation and is rapidly induced in response to ROS and flg22-induced stress and may act as a negative modulator of stress-induced ROS signalling.
AT3G10940	837.555	1466.7	1351.18	1.75116	1.61324	Encodes a protein with a predicted dual-specificity phosphatase domain, similar to the glucan phosphorylases SEX4 and LSF1, however, it lacks the carbohydrate binding domain present in those proteins. Has phosphoglucan phosphatase activity. It binds to starch and specifically hydrolyzes phosphate from the C3-position.
AT3G11170	7791.7	9118.35	10405.5	1.17026	1.33547	Chloroplastic enzyme responsible for the synthesis of 16:3 and 18:3 fatty acids from galactolipids, sulpholipids and phosphatidylglycerol. Uses ferredoxin as electron donor. Gene expression is induced by wounding in shoot and root. The wound-response in shoot is independent of jasmonic acid mediated pathway whereas the root response is mediated by jasmonic acid. The mRNA is cell-to-cell mobile.
AT3G11240	159.82	197.52	189.944	1.23589	1.18849	Encodes an arginyl-tRNA:protein arginyltransferase (ATE2), a component of the N-end rule pathway that targets protein degradation through the identity of the amino-terminal residue of specific protein substrates. Arabidopsis contains two ATE genes: At5g05700/ATE1, At3g11240/ATE2. Another component of the N-end rule pathway is At5g02310/PROTEOLYSIS6 (PRT6). PRT6 and ATE were shown to regulate seed…
AT3G11410	2459.27	3146.3	3915.96	1.27936	1.59232	Encodes protein phosphatase 2C. Negative regulator of ABA signalling. Expressed in seeds during germination. mRNA up-regulated by drought and ABA.
AT3G11470	444.096	509.08	541.817	1.14633	1.22004	Encodes one of three splice variants. Differs in having CM in positions 88 and 89. The protein is localized to the mitochondria where it phosphopantetheinylates the mature apo mtACP isoforms. It is an essential gene as homozygous mutants cannot be recovered (embryo lethal).
AT3G11490	488.668	550.639	586.297	1.12682	1.19979	rac GTPase activating protein;(source:Araport11)
AT3G11620	324.797	375.993	368.547	1.15762	1.1347	alpha/beta-Hydrolases superfamily protein;(source:Araport11)
AT3G11630	9015.63	11694.4	13523	1.29712	1.49995	Encodes a 2-Cys peroxiredoxin (2-Cys PrxA) that contains two catalytic Cys residues.
AT3G11690	418.496	524.317	663.896	1.25286	1.58638	hypothetical protein;(source:Araport11)
AT3G11700	1572.13	1723.14	2081.01	1.09606	1.32369	FASCICLIN-like arabinogalactan protein 18 precursor;(source:Araport11)
AT3G11720	247.44	316.416	307.872	1.27876	1.24423	Polyketide cyclase/dehydrase and lipid transport superfamily protein;(source:Araport11)
AT3G11945	1799.29	2128.48	2283.15	1.18296	1.26891	Encodes a protein involved in plastoquinone-9 biosynthesis. The enzyme possesses homogentisate prenyltransferase activity and was shown to use solanesyl diphosphate, farnesyl diphosphate and geranylgeranyldiphosphate as prenyl donors, but not phytyldiphosphate. This gene At3g11945 derives from a split of At3g11950, publications Tian et al (2007) and Sadre et al (2006) refer to this gene as At3g11…
AT3G12020	868.023	965.382	963.166	1.11216	1.10961	P-loop containing nucleoside triphosphate hydrolases superfamily protein;(source:Araport11)
AT3G12050	1306.77	1519.77	6787.63	1.163	5.19422	Aha1 domain-containing protein;(source:Araport11)
AT3G12120	9640.45	11743.9	12257.1	1.21819	1.27142	Major enzyme responsible for the synthesis of 18:2 fatty acids in the endoplasmic reticulum. Contains His-rich motifs, which contribute to the interaction with the electron donor cytochrome b5. Mutations in this gene suppress the low temperature-induced phenotype of Arabidopsis tocopherol-deficient mutant vte2.
AT3G12150	372.48	525.423	520.236	1.41061	1.39668	alpha/beta hydrolase family protein;(source:Araport11)
AT3G12200	767.486	851.141	841.704	1.109	1.0967	Encodes AtNek7, a member of the NIMA-related serine/threonine kinases (Neks) that have been linked to cell-cycle regulation in fungi and mammals. Plant Neks might be involved in plant development processes.
AT3G12320	5032.43	5552.56	5347.95	1.10336	1.0627	hypothetical protein;(source:Araport11)
AT3G12345	4821.74	5377.61	5956.08	1.11528	1.23525	FKBP-type peptidyl-prolyl cis-trans isomerase;(source:Araport11)
AT3G12490	650.855	744.776	663.463	1.1443	1.01937	Encodes a protein with cysteine proteinase inhibitor activity. Overexpression increases tolerance to abiotic stressors (i.e.salt,osmotic, cold stress).
AT3G12520	72.4365	104.96	61.8487	1.449	0.853833	Encodes a sulfate transporter that in induced under sulfate limitation.
AT3G12580	4560.29	7278.92	56901.2	1.59615	12.4775	heat shock protein 70;(source:Araport11)
AT3G12610	435.976	580.347	618.818	1.33114	1.41939	Plays role in DNA-damage repair/toleration. Partially complements RecA- phenotypes.
AT3G12780	28911.8	35969.3	41383.1	1.24411	1.43135	nuclear phosphoglycerate kinase (PGK1)
AT3G12930	847.507	1020.14	860.164	1.20369	1.01493	Lojap-related protein;(source:Araport11)
AT3G12940	256.584	303.972	246.85	1.18469	0.96206	2-oxoglutarate (2OG) and Fe(II)-dependent oxygenase superfamily protein;(source:Araport11)
AT3G13000	317.279	389.373	385.388	1.22723	1.21467	ubiquinone biosynthesis protein (Protein of unknown function, DUF547);(source:Araport11)
AT3G13030	283.015	348.846	293.276	1.23261	1.03626	hAT transposon superfamily protein;(source:Araport11)
AT3G13040	4363.15	4754.13	4386.19	1.08961	1.00528	myb-like HTH transcriptional regulator family protein;(source:Araport11)
AT3G13120	4588.05	5715.38	6249.95	1.24571	1.36222	Ribosomal protein S10p/S20e family protein;(source:Araport11)
AT3G13180	607.199	755.776	821.643	1.24469	1.35317	NOL1/NOP2/sun family protein / antitermination NusB domain-containing protein;(source:Araport11)
AT3G13240	40.2953	64.5013	39.64	1.60071	0.983736	hypothetical protein;(source:Araport11)
AT3G13310	213.358	345.724	650.317	1.6204	3.04801	Chaperone DnaJ-domain superfamily protein;(source:Araport11)
AT3G13340	972.309	1082.66	1002.58	1.1135	1.03113	Transducin/WD40 repeat-like superfamily protein;(source:Araport11)
AT3G13360	738.526	869.229	935.661	1.17698	1.26693	Encodes an outer nuclear membrane protein that anchors RanGAP1 to the nuclear envelope. It interacts with SUN proteins and is required for maintaining the elongated nuclear shape of epidermal cells.
AT3G13410	3173.21	3664.35	3231	1.15478	1.01821	2-C-methyl-D-erythritol 4-phosphate cytidylyltransferase;(source:Araport11)
AT3G13470	2376.32	3794.04	7710.13	1.5966	3.24457	Encodes a subunit of chloroplasts chaperonins that are involved in mediating the folding of newly synthesized, translocated, or stress-denatured proteins. Cpn60 subunits are: Cpn60alpha1 (At2g28000), AtCpn60alpha2 (At5g18820), AtCpn60beta1 (At1g55490), AtCpn60beta2 (At3g13470), AtCpn60beta3 (At5g56500), AtCpn60beta4 (At1g26230).
AT3G13480	618.531	696.916	730.993	1.12673	1.18182	nuclear polyadenylated RNA-binding protein;(source:Araport11)
AT3G13490	1202.33	1374.42	1421.41	1.14313	1.18221	Encodes a dual targeted lysyl-tRNA ligase that is found both in the mitochondrion and the chloroplast. Plants mutated in this gene exhibit an ovule abortion phenotype.
AT3G13690	949.284	1243	1100.91	1.30941	1.15973	kinase with adenine nucleotide alpha hydrolases-like domain-containing protein;(source:Araport11)
AT3G13740	900.694	1020.1	885.138	1.13257	0.98273	Encodes one of two chloroplast Mini-RNase III-like enzymes in Arabidopsis. Double mutants display imprecise maturation of 23S rRNA and other rRNAs.
AT3G13750	11114.4	12103.5	10269.9	1.08899	0.924019	beta-galactosidase, glycosyl hydrolase family 35 The mRNA is cell-to-cell mobile.
AT3G13980	96.3557	122.451	120.288	1.27082	1.24837	SKI/DACH domain protein;(source:Araport11)
AT3G14050	1330.74	1466.8	2238.59	1.10225	1.68222	RELA/SPOT homolog 2;(source:Araport11)
AT3G14150	321.713	381.135	313.895	1.18471	0.9757	Aldolase-type TIM barrel family protein;(source:Araport11)
AT3G14170	65.9239	151.241	122.417	2.29417	1.85694	hypothetical protein (DUF936);(source:Araport11)
AT3G14200	581.936	892.059	4812.23	1.53292	8.26934	Chaperone DnaJ-domain superfamily protein;(source:Araport11)
AT3G14210	8175.98	12131.4	11719.1	1.48378	1.43336	A semidominant QTL which has an epistatic effect on the Epithiospecifier gene. Represses nitrile formation and favors isothiocyanate production during glucosinolate hydrolysis. The functional allele deters the insect herbivory T. ni.
AT3G14220	400.537	481.847	512.54	1.203	1.27963	GDSL-motif esterase/acyltransferase/lipase. Enzyme group with broad substrate specificity that may catalyze acyltransfer or hydrolase reactions with lipid and non-lipid substrates.
AT3G14240	438.038	577.801	495.001	1.31906	1.13004	Subtilase family protein;(source:Araport11)
AT3G14350	1510.07	1878.65	1781.8	1.24408	1.17994	STRUBBELIG-receptor family 7;(source:Araport11)
AT3G14440	331.895	488.824	1648.8	1.47283	4.96783	Encodes 9-<i>cis</i>-epoxycarotenoid dioxygenase, a key enzyme in the biosynthesis of abscisic acid. Regulated in response to drought and salinity. Expressed in roots, flowers and seeds. Localized to the chloroplast stroma and thylakoid membrane.
AT3G14570	260.866	327.765	357.842	1.25645	1.37175	encodes a protein similar to callose synthase
AT3G14760	40.4721	70.0248	89.8984	1.7302	2.22124	transmembrane protein;(source:Araport11)
AT3G14860	551.439	627.202	561.559	1.13739	1.01835	NHL domain-containing protein;(source:Araport11)
AT3G14930	1382.06	1901.07	1938.36	1.37553	1.40251	Uroporphyrinogen decarboxylase;(source:Araport11)
AT3G14940	405.076	484.57	595.527	1.19624	1.47016	Encodes a cytosolic phosphoenolpyruvate carboxylase (PEPC) that has activity when expressed in E.coli. Its mRNA is most abundantly expressed in roots and siliques. PPC3 belongs to the plant-type PEPC family. It can form an enzymatically active complex with a castor bean ortholog of PPC4, which encodes a bacterial-type PEPC. The mRNA is cell-to-cell mobile.
AT3G14980	331.545	382.647	367.05	1.15413	1.10709	IDM1 is a histone H3 acetyltransferase that is capable of recognizing methylated DNA through its MBD domain and recognizing unmethylated histone H3K4 through its PHD domain. It negatively regulates DNA demethylation, preventing DNA hypermethylation of highly homologous multicopy genes and other repetitive sequences.
AT3G15110	591.282	675.864	667.468	1.14305	1.12885	transmembrane protein;(source:Araport11)
AT3G15190	2773.54	3532.45	3920.94	1.27362	1.41369	chloroplast 30S ribosomal protein S20;(source:Araport11)
AT3G15210	507.552	741.178	2887.12	1.4603	5.68833	Encodes a member of the ERF (ethylene response factor) subfamily B-1 of ERF/AP2 transcription factor family (ATERF-4). The protein contains one AP2 domain. Acts as a negative regulator of JA-responsive defense gene expression and resistance to the necrotrophic fungal pathogen Fusarium oxysporum and antagonizes JA inhibition of root elongation. The mRNA is cell-to-cell mobile.
AT3G15290	249.998	300.407	291.101	1.20164	1.16441	3-hydroxyacyl-CoA dehydrogenase family protein;(source:Araport11)
AT3G15353	12987.6	15825.3	9842.32	1.21849	0.757825	metallothionein, binds to and detoxifies excess copper and other metals, limiting oxidative damage
AT3G15360	5420.85	6565.05	6839.56	1.21107	1.26172	encodes a prokaryotic thioredoxin The mRNA is cell-to-cell mobile.
AT3G15450	274.492	554.501	449.303	2.0201	1.63685	aluminum induced protein with YGL and LRDR motifs;(source:Araport11)
AT3G15480	664.68	777.393	815.686	1.16957	1.22718	fiber (DUF1218);(source:Araport11)
AT3G15520	833.478	970.821	1339.76	1.16478	1.60743	Cyclophilin-like peptidyl-prolyl cis-trans isomerase family protein;(source:Araport11)
AT3G15530	302.533	379.809	670.266	1.25543	2.21551	S-adenosyl-L-methionine-dependent methyltransferases superfamily protein;(source:Araport11)
AT3G15570	203.446	429.042	302.977	2.10887	1.48923	Phototropic-responsive NPH3 family protein;(source:Araport11)
AT3G15680	63.5101	91.5348	116.868	1.44126	1.84016	Ran BP2/NZF zinc finger-like superfamily protein;(source:Araport11)
AT3G15690	1110.43	1247.82	1257.52	1.12372	1.13246	Single hybrid motif superfamily protein;(source:Araport11)
AT3G15760	356.147	407.416	1131.5	1.14396	3.17706	cytochrome P450 family protein;(source:Araport11)
AT3G15770	434.97	552.696	828.308	1.27065	1.90429	hypothetical protein;(source:Araport11)
AT3G15790	1123.95	1322.11	1400.51	1.17631	1.24607	Protein containing methyl-CpG-binding domain.Has sequence similarity to human MBD proteins.
AT3G15840	4496.81	5659.56	4983.3	1.25857	1.10818	Encodes a chloroplast-targeted protein localized in the stroma that is a novel component essential for NDH-mediated non-photochemical reduction of the plastoquinone pool in chlororespiratory electron transport.
AT3G15850	8179.75	9366.86	9498.48	1.14513	1.16122	Chloroplastic enzyme responsible for the synthesis of 16:1 fatty acids from galactolipids and sulpholipids. Uses ferredoxin as electron donor. The mRNA is cell-to-cell mobile.
AT3G15940	465.087	540.031	478.928	1.16114	1.02976	UDP-Glycosyltransferase superfamily protein;(source:Araport11)
AT3G16000	2458.47	3263.96	3070.72	1.32763	1.24903	encodes a DNA-binding protein that binds to plastid DNA non-specifically and is associated with nucleoids and thylakoid membranes. The expression of the gene is correlated with the development of thylakoid membranes.
AT3G16010	190.592	230.028	207.153	1.20691	1.08689	Pentatricopeptide repeat (PPR-like) superfamily protein;(source:Araport11)
AT3G16050	97.1433	164.85	4198.06	1.69698	43.2151	Encodes a protein with pyridoxal phosphate synthase activity whose transcripts were detected mostly in roots and accumulate during senescence. The protein was found in very low abundance, which prevented a specific localisation.
AT3G16060	1175.37	1310.07	1338.37	1.1146	1.13867	ATP binding microtubule motor family protein;(source:Araport11)
AT3G16100	585.437	731.443	757.736	1.2494	1.29431	RAB GTPase homolog G3C;(source:Araport11)
AT3G16240	7808.86	8943.94	10598.7	1.14536	1.35727	Delta tonoplast intrinsic protein, functions as a water channel and ammonium (NH3) transporter. Highly expressed in flower, shoot, and stem. Expression shows diurnal regulation and is induced by ammonium (NH3). Protein localized to vacuolar membrane. The mRNA is cell-to-cell mobile.
AT3G16250	935.143	1237.53	1418.05	1.32336	1.5164	encodes a novel subunit of the chloroplast NAD(P)H dehydrogenase complex, involved in cyclic electron flow around photosystem I to produce ATP. Contains a 4Fe-4S cluster.
AT3G16290	1496.09	1747.73	1670.04	1.1682	1.11627	AAA-type ATPase family protein;(source:Araport11)
AT3G16320	37.8141	55.6534	55.8183	1.47176	1.47612	Subunit in the anaphase-promoting complex. Role in gametogenesis, control of mitotic progression and cell differentiation during the entire life cycle.
AT3G16400	448.93	521.45	545.798	1.16154	1.21577	Encodes a nitrile-specifier protein NSP1 responsible for constitutive and herbivore-induced simple nitrile formation in rosette leaves. NSP1 is one out of five (At3g16400/NSP1, At2g33070/NSP2, At3g16390/NSP3, At3g16410/NSP4 and At5g48180/NSP5) A. thaliana epithiospecifier protein (ESP) homologues that promote simple nitrile, but not epithionitrile or thiocyanate formation. The mRNA is cell-to-cel…
AT3G16470	1034.13	1300.76	1538.52	1.25783	1.48774	Encodes a JA-responsive gene that coordinates with GRP7 in shaping plant development through the regulation of RNA processing in Arabidopsis. AtJAC1 interacts with RNA binding protein GRP7 specifically in the cytoplasm to regulate its nucleocytoplasmic distribution.
AT3G16520	3445.85	3909.53	3630.92	1.13456	1.05371	UDP-glucosyl transferase 88A1;(source:Araport11)
AT3G16690	30.6687	54.9539	52.9236	1.79185	1.72565	Nodulin MtN3 family protein;(source:Araport11)
AT3G16720	177.204	218.865	842.194	1.2351	4.75268	RING-H2 protein induced after exposure to chitin or inactivated crude cellulase preparations. The mRNA is cell-to-cell mobile.
AT3G16800	698.315	905.193	746.7	1.29625	1.06929	EGR3 functions as a negative regulator of plant growth with prominent effect on plant growth during drought stress, EGR3 regulates microtubule organization and likely affects additional cytoskeleton and trafficking processes along the plasma membrane.
AT3G16850	2066.95	2515.51	2384.27	1.21701	1.15352	Pectin lyase-like superfamily protein;(source:Araport11)
AT3G16860	63.6787	90.0495	186.059	1.41412	2.92184	COBRA-like protein 8 precursor;(source:Araport11)
AT3G17070	406.88	517.118	419.07	1.27093	1.02996	Peroxidase family protein;(source:Araport11)
AT3G17100	710.023	879.594	872.687	1.23883	1.2291	sequence-specific DNA binding transcription factor;(source:Araport11)
AT3G17120	322.926	491.35	611.452	1.52156	1.89348	transmembrane protein;(source:Araport11)
AT3G17130	70.2596	107.642	183.048	1.53207	2.60531	Plant invertase/pectin methylesterase inhibitor superfamily protein;(source:Araport11)
AT3G17210	987.007	1105.41	1213.48	1.11996	1.22946	Encodes a heat stable protein with antimicrobial and antifungal activity.
AT3G17330	1642.23	1955.47	2081.72	1.19075	1.26762	evolutionarily conserved C-terminal region 6;(source:Araport11)
AT3G17350	81.1896	121.965	117.391	1.50222	1.44588	wall-associated receptor kinase carboxy-terminal protein;(source:Araport11)
AT3G17430	349.217	415.098	393.192	1.18866	1.12592	Nucleotide/sugar transporter family protein The mRNA is cell-to-cell mobile.
AT3G17470	952.088	1083.27	1137.07	1.13778	1.1943	Ca2+-activated RelA/spot-like protein;(source:Araport11)
AT3G17510	6952.62	8143.16	10046	1.17124	1.44493	Encodes a CBL-interacting protein kinase. Specifically interacts with ECT1 and ECT2.
AT3G17770	2282.9	2487.98	2506.4	1.08983	1.0979	Dihydroxyacetone kinase;(source:Araport11)
AT3G17860	487.761	672.363	577.101	1.37847	1.18316	JAZs are direct targets of the SCFCOI1 E3 ubiquitin-ligase and JA treatment induces their proteasome-mediated degradation. Furthermore, JAI3 negatively regulates the key transcriptional activator of JA responses, AtMYC2. The C-terminal portion of JAZ3, including the Jas domain, appears to be important for JAZ3-COI1 binding in the presence of coronatine.
AT3G18000	163.596	233.55	198.535	1.4276	1.21357	Arabidopsis thaliana N-methyltransferase-like protein mRNA. Reduce transmission through pollen.
AT3G18035	936.796	1057.36	1085.4	1.1287	1.15863	A linker histone like protein
AT3G18050	743.279	1299.41	1192.11	1.74822	1.60385	GPI-anchored protein;(source:Araport11)
AT3G18060	1753.51	1929.67	1876.8	1.10046	1.07031	transducin family protein / WD-40 repeat family protein;(source:Araport11)
AT3G18080	548.614	889.027	698.524	1.6205	1.27325	B-S glucosidase 44;(source:Araport11)
AT3G18110	867.438	995.271	1014.72	1.14737	1.16979	Pentatricopeptide repeat (PPR) superfamily protein;(source:Araport11)
AT3G18210	427.04	483.458	434.059	1.13211	1.01644	2-oxoglutarate (2OG) and Fe(II)-dependent oxygenase superfamily protein;(source:Araport11)
AT3G18215	312.12	366.562	343.411	1.17443	1.10025	transmembrane protein, putative (Protein of unknown function, DUF599);(source:Araport11)
AT3G18280	185.058	259.48	307.539	1.40215	1.66185	Bifunctional inhibitor/lipid-transfer protein/seed storage 2S albumin superfamily protein;(source:Araport11)
AT3G18390	3613.95	4094.22	3995.94	1.13289	1.1057	CRS1 / YhbY (CRM) domain-containing protein;(source:Araport11)
AT3G18440	295.255	391.564	341.526	1.32619	1.15672	Belongs to the aluminum-activated malate transporter family. Encodes a vacuolar malate channel. Expressed in all parts of plants. Almost exclusively expressed in mesophyll cells of leaves. The mRNA is cell-to-cell mobile.
AT3G18500	1418.6	1583.85	1427.23	1.11648	1.00608	DNAse I-like superfamily protein;(source:Araport11)
AT3G18535	187.987	225.87	203.174	1.20152	1.08079	tubulin-tyrosine ligase;(source:Araport11)
AT3G18680	1395.82	1566.27	1528.63	1.12212	1.09515	Amino acid kinase family protein;(source:Araport11)
AT3G18710	296.217	379.154	1310.88	1.27999	4.42542	Encodes a protein containing a U-box and an ARM domain. This protein has E3 ubiquitin ligase activity based on in vitro assays.
AT3G18750	1518.48	1668.92	1789.45	1.09908	1.17845	Encodes a member of the WNK family (9 members in all) of protein kinases, the structural design of which is clearly distinct from those of other known protein kinases, such as receptor-like kinases and mitogen-activated protein kinases. Its transcription is under the control of circadian rhythms.
AT3G18773	78.9271	166.53	180.109	2.10992	2.28196	RING/U-box superfamily protein;(source:Araport11)
AT3G18850	41.7493	75.3846	62.3218	1.80565	1.49276	lysophosphatidyl acyltransferase 5;(source:Araport11)
AT3G18890	5472.85	7676.44	7884.05	1.40264	1.44058	NAD(P)-binding Rossmann-fold superfamily protein;(source:Araport11)
AT3G18980	502.159	702.456	537.655	1.39887	1.07069	EIN2 targeting protein1;(source:Araport11)
AT3G19030	1387.58	1720.67	4532.61	1.24005	3.26656	transcription initiation factor TFIID subunit 1b-like protein;(source:Araport11)
AT3G19170	12909	14960.6	14442	1.15893	1.11875	Zinc metalloprotease pitrilysin subfamily A. Signal peptide degrading enzyme targeted to mitochondria and chloroplasts. Expressed only in siliques and flowers
AT3G19180	229.97	312.772	318.043	1.36005	1.38297	Encodes a chloroplast division factor located in the plastid inner envelope with its N-terminus exposed to the stroma. PARC6 influences FtsZ assembly and is required for recruitment of PDV1 during chloroplast division.
AT3G19270	104.293	152.279	157.942	1.4601	1.5144	Encodes a protein with ABA 8'-hydroxylase activity, involved in ABA catabolism. Member of the CYP707A gene family.
AT3G19340	1168.81	1345.22	1331.03	1.15094	1.13879	aminopeptidase (DUF3754);(source:Araport11)
AT3G19370	704.27	831.646	813.219	1.18086	1.1547	filament-like protein (DUF869);(source:Araport11)
AT3G19380	490.055	592.798	954.126	1.20966	1.94698	plant U-box 25;(source:Araport11)
AT3G19400	330.135	404.156	368.929	1.22421	1.11751	Cysteine proteinases superfamily protein;(source:Araport11)
AT3G19480	1571.55	1904.84	2131.4	1.21208	1.35624	D-3-phosphoglycerate dehydrogenase;(source:Araport11)
AT3G19553	664.463	845.161	683.306	1.27195	1.02836	Encodes POLYAMINE UPTAKE TRANSPORTER 5, an amino acid permease family protein.
AT3G19570	218.305	264.895	296.424	1.21342	1.35784	Encodes SCO3 (snowy cotyledon3), a member of a largely uncharacterized protein family unique to the plant kingdom. The sco3-1 mutation alters chloroplast morphology and development, reduces chlorophyll accumulation, impairs thylakoid formation and photosynthesis in seedlings, and results in photoinhibition under extreme CO(2) concentrations in mature leaves. SCO3 is targeted to the periphery of p…
AT3G19710	2895.05	4120.71	3401.92	1.42336	1.17508	Belongs to the branched-chain amino acid aminotransferase gene family. Encodes a methionine-oxo-acid transaminase. Involved in the methionine chain elongation pathway that leads to the ultimate biosynthesis of methionine-derived glucosinolates.
AT3G19720	3894.06	4857.56	4942.74	1.24743	1.2693	Encodes a novel chloroplast division protein. Mutants of exhibit defects in chloroplast constriction, have enlarged, dumbbell-shaped chloroplasts. The ARC5 gene product shares similarity with the dynamin family of GTPases, which mediate endocytosis, mitochondrial division, and other organellar fission and fusion events in eukaryotes. Phylogenetic analysis showed that ARC5 is related to a group of…
AT3G19760	2505.07	2655.65	2679.85	1.06011	1.06977	Encodes an RNA helicase that may be a component of the Exon Junction Complex. Subcellular localization is modulated by stress. Under normal conditions it is localized to the nuceloplasm but under hyopoxic conditions it localizes to the nucleolus and splicing speckles.
AT3G19820	1568.91	1973.28	2349	1.25774	1.49722	Involved in the conversion of the early brassinosteroid precursor 24-methylenecholesterol to campesterol. Brassinosteroids affect cellular elongation. Mutants have dwarf phenotype. DWF1 is a Ca2+-dependent calmodulin-binding protein.
AT3G19850	590.248	817.696	738.831	1.38534	1.25173	Phototropic-responsive NPH3 family protein;(source:Araport11)
AT3G20060	1107.9	1249.72	1266.81	1.12801	1.14344	Encodes one of two ubiquitin-conjugating enzymes belonging to the E2-C gene family (the other being UBC19). Transcript is always found in dividing cells, but also in other non-dividing cells. Protein is localized to the cytoplasm as well as to the nucleus.
AT3G20070	303.464	371.56	330.673	1.22439	1.08966	Encodes a plant-specific protein of unknown function. Mutant embryos contain at most four small cells. The endosperm nucleoli are enlarged. Gene is expressed in siliques based on EST information.
AT3G20150	18.5403	30.6699	28.3494	1.65423	1.52907	Kinesin motor family protein;(source:Araport11)
AT3G20230	724.754	879.687	862.588	1.21377	1.19018	Ribosomal L18p/L5e family protein;(source:Araport11)
AT3G20260	16.162	28.4387	30.4572	1.7596	1.88449	DUF1666 family protein (DUF1666);(source:Araport11)
AT3G20290	1145.92	1266.44	1123.22	1.10517	0.980198	Encodes AtEHD1, one of the Arabidopsis Eps15 homology domain proteins involved in endocytosis (AtEHD2, At4g05520).
AT3G20350	141.974	179.279	221.404	1.26276	1.55947	actin cytoskeleton-regulatory complex pan-like protein;(source:Araport11)
AT3G20680	491.098	615.685	536.164	1.25369	1.09176	plant/protein (DUF1995);(source:Araport11)
AT3G20780	146.668	181.634	186.774	1.23841	1.27344	Encodes putative eukaryotic homolog of archaebacterial topoisomerase VI subunit B, TOP6B. Is essential for endoreduplication and is involved in cell expansion and cell proliferation. The hlq (harlequin) dwarf mutant has fewer root hair and leaf trichome. It has abnormal epidermal cell and accumulates callose.
AT3G20790	560.422	632.726	724.424	1.12902	1.29264	NAD(P)-binding Rossmann-fold superfamily protein;(source:Araport11)
AT3G20820	3020.68	3711.55	3547.83	1.22871	1.17451	Leucine-rich repeat (LRR) family protein;(source:Araport11)
AT3G20830	134.828	175.618	216.561	1.30254	1.6062	AGC (cAMP-dependent, cGMP-dependent and protein kinase C) kinase family protein;(source:Araport11)
AT3G20930	706.386	813.457	785.664	1.15158	1.11223	Encodes a unique protein that is both a member of the RIP (RNA-editing interacting protein) family and the RNA recognition motif (RRM)-containing family. It controls the editing extent of 62% of the plastid Cs targeted for editing in Arabidopsis.
AT3G21070	442.884	508.335	662.739	1.14778	1.49642	Encodes a protein with NAD(H) kinase activity.
AT3G21190	426.687	533.47	459.268	1.25026	1.07636	O-fucosyltransferase family protein;(source:Araport11)
AT3G21200	1434.67	1614.71	1624.74	1.12549	1.13249	Encodes a soluble glutamyl-tRNA reductase (GluTR) binding protein that forms a ternary complex with FLU and GluTR.
AT3G21210	0.592257	6.78429	7.78935	11.455	13.152	zinc ion binding protein;(source:Araport11)
AT3G21260	267.052	314.628	322.944	1.17815	1.20929	Glycolipid transfer protein (GLTP) family protein;(source:Araport11)
AT3G21270	463.471	543.312	527.952	1.17227	1.13913	Encodes Dof zinc finger protein adof2.
AT3G21460	219.657	375.454	432.382	1.70927	1.96844	Glutaredoxin family protein;(source:Araport11)
AT3G21950	125.091	218.897	209.908	1.7499	1.67803	S-adenosyl-L-methionine-dependent methyltransferases superfamily protein;(source:Araport11)
AT3G22150	1098.53	1223.95	1190.3	1.11416	1.08354	Involved in RNA editing of plastid atpF and mitochondrial nad5.
AT3G22275	7.60911	18.16	56.0149	2.38661	7.36156	Encodes a non-TIFY JAsmonate ZIM-domain (JAZ) protein with a Ser-rich C-terminal tail that is a site for phosphorylation that interacts with the bHLH transcription factor MYC2 and the co-repressor TOPLESS and acts as a repressor of JA signaling. JAZ13 is the 13th member of the JAZ family in Arabidopsis, and the only member not classified as a TIFY protein.
AT3G22740	185.592	289.525	241.353	1.56001	1.30045	homocysteine S-methyltransferase (HMT3)
AT3G22760	23.1522	36.7687	32.5298	1.58813	1.40504	CXC domain containing TSO1-like protein 1. The gene is expressed in stamens, pollen mother cells, and immature ovules.
AT3G22780	494.363	577.115	520.924	1.16739	1.05373	putative DNA binding protein (tso1) mRNA, tso1-3 allele,
AT3G22790	38.7139	65.3196	84.266	1.68724	2.17664	Encodes a member of the NET superfamily of proteins that potentially couples different membranes to the actin cytoskeleton in plant cells. It binds filamentous actin and is localized to the plasma membrane and plasmodesmata.
AT3G22890	15480.7	17472.5	19015.3	1.12866	1.22832	encodes ATP sulfurylase, the first enzyme in the sulfate assimilation pathway of Arabidopsis. It may also participate in selenium metabolism. The mRNA is cell-to-cell mobile.
AT3G22970	3259.77	3749.89	2698.9	1.15035	0.827944	hypothetical protein (DUF506);(source:Araport11)
AT3G23080	644.493	1149.22	1027.79	1.78314	1.59472	Polyketide cyclase/dehydrase and lipid transport superfamily protein;(source:Araport11)
AT3G23340	400.294	493.612	413.206	1.23312	1.03226	casein kinase I-like 10;(source:Araport11)
AT3G23400	9121.02	10488.5	12247.2	1.14992	1.34274	Encodes FIBRILLIN 4 (FIB4). The fibrillins are a large family of chloroplast proteins that have been linked with stress tolerance and disease resistance. FIBRILLIN 4 is required for plastoglobule development and stress resistance.
AT3G23430	311.255	375.505	333.654	1.20642	1.07196	Encodes a protein with the mainly hydrophilic N-terminal and the C-terminal containing 6 potential membrane-spanning domains. The mutant is deficient in the transfer of phosphate from root epidermal and cortical cells to the xylem. Its expression is repressed by phosphate (Pi) in shoots, and transiently induced by phosphite (Phi) in roots and shoots. PHO is expressed in developing ovules and play…
AT3G23480	515.838	701.541	597.67	1.36	1.15864	Cyclopropane-fatty-acyl-phospholipid synthase;(source:Araport11)
AT3G23510	668.7	762.397	934.092	1.14012	1.39688	Cyclopropane-fatty-acyl-phospholipid synthase;(source:Araport11)
AT3G23530	2134.7	2473.52	2820.02	1.15872	1.32104	Cyclopropane-fatty-acyl-phospholipid synthase;(source:Araport11)
AT3G23570	1575.92	1725.57	1650.12	1.09496	1.04708	alpha/beta-Hydrolases superfamily protein;(source:Araport11)
AT3G23690	537.589	642.231	615.844	1.19465	1.14557	basic helix-loop-helix (bHLH) DNA-binding superfamily protein;(source:Araport11)
AT3G23700	4685.92	5199.64	5335.62	1.10963	1.13865	Encodes a chloroplast-localized S1 domain-containing protein with RNA chaperone activity that affects the splicing and processing of chloroplast transcripts and plays a role in Arabidopsis seedling growth in the presence of ABA.
AT3G23810	2452.4	2868.38	3240.71	1.16962	1.32144	S-adenosyl-l-homocysteine (SAH) hydrolase 2;(source:Araport11)
AT3G23820	5453.81	6127.36	6213.7	1.1235	1.13933	Encodes a UDP-D-glucuronate 4-epimerase involved in pectin biosynthesis in the cell wall and affects cell wall integrity and immunity to fungi and bacteria. The mRNA is cell-to-cell mobile.
AT3G23880	407.574	481.612	508.198	1.18165	1.24689	F-box and associated interaction domains-containing protein;(source:Araport11)
AT3G23890	34.9153	52.6252	54.3616	1.50722	1.55696	Encodes a topoisomerase II that is highly expressed in young seedlings. The protein is localized in the nucleus and gene expression levels are increased in proliferative tissues.
AT3G23990	1673.8	1836.37	3156.28	1.09713	1.8857	mitochondrial chaperonin HSP. assist in rapid assembly of the oligomeric protein structures in the mitochondria.
AT3G24160	4233.23	4455.69	4497.09	1.05255	1.06233	Encodes a putative Type 1 membrane protein (PMP).
AT3G24430	3605.78	4181.15	4645.33	1.15957	1.2883	Encodes chloroplast protein HCF101 (high chlorophyll fluorescence 101). Serves as a chloroplast scaffold protein that specifically assembles [4Fe-4S] clusters and transfers them to the chloroplast membrane and soluble target proteins.
AT3G24460	5109.7	6058.71	6066.24	1.18573	1.1872	Serinc-domain containing serine and sphingolipid biosynthesis protein;(source:Araport11)
AT3G24463	1267	1861.26	1800.62	1.46904	1.42117	nuclear transport factor 2 family protein;(source:Araport11)
AT3G24500	745.124	1350.43	11792.2	1.81236	15.8258	One of three genes in A. thaliana encoding multiprotein bridging factor 1, a highly conserved transcriptional coactivator. May serve as a bridging factor between a bZIP factor and TBP. Its expression is specifically elevated in response to pathogen infection, salinity, drought, heat, hydrogen peroxide, and application of abscisic acid or salicylic acid. Constitutive expression enhances the tolera…
AT3G24590	850.524	1021.47	988.419	1.20099	1.16213	Encodes a signal peptidase Plsp1 (plastidic type I signal peptidase 1). Required for thylakoid development. Functions in the maturation of the 75-kD component of the translocon at the outer envelope membrane of chloroplasts and oxygen evolving complex subunit 33 (OE33). Involved in the maturation of PsbO, plastocyanin and FtsH2/8. The mRNA is cell-to-cell mobile.
AT3G24750	9.92027	26.8172	11.3421	2.70328	1.14333	Encodes a member of the LAZY gene family that is expressed in the hypocotyl and the root
AT3G24770	203.11	248.483	274.189	1.22339	1.34995	Belongs to a large gene family, called CLE for CLAVATA3/ESR-related, encoding small peptides with conserved carboxyl termini. The C-terminal 12 amino acid sequence of CLE41 is identical to that of a dodeca peptide (TDIF, tracheary element differentiation inhibitory factor) isolated from Arabidopsis and functions as a suppressor of plant stem cell differentiation. TDIF sequence is also identical t…
AT3G25110	73.5585	100.408	113.313	1.365	1.54045	Encodes a FatA acyl-ACP thioesterase
AT3G25230	2380.11	2734.29	8692.34	1.14881	3.65208	Encodes a a high molecular weight member of the FK506 binding protein (FKBP) family. It has three FKBP12-like domains, tetratricopeptide repeats, and a putative calmodulin binding domain. Modulates thermotolerance by interacting with HSP90.1 and affecting the accumulation of HsfA2-regulated sHSPs. Belongs to one of the 36 carboxylate clamp (CC)-tetratricopeptide repeat (TPR) proteins (Prasad 2010…
AT3G25480	821.781	954.647	865.169	1.16168	1.0528	Rhodanese/Cell cycle control phosphatase superfamily protein;(source:Araport11)
AT3G25530	2208	2608.26	2696.17	1.18128	1.22109	Encodes gamma-hydroxybutyrate dehydrogenase (AtGHBDH). Contains a NADP-binding domain. GHBDH is proposed to function in oxidative stress tolerance.
AT3G25560	610.325	744.678	550.419	1.22013	0.901845	NSP-interacting kinase 2;(source:Araport11)
AT3G25570	314.44	372.988	338.324	1.1862	1.07596	Adenosylmethionine decarboxylase family protein;(source:Araport11)
AT3G25580	224.428	267.769	247.229	1.19312	1.10159	Thioredoxin superfamily protein;(source:Araport11)
AT3G25597	31.3224	59.2693	63.1649	1.89224	2.01661	transmembrane protein;(source:Araport11)
AT3G25660	1749	2082.26	2328.58	1.19054	1.33138	Amidase family protein;(source:Araport11)
AT3G25670	118.262	190.19	147.942	1.60821	1.25096	Leucine-rich repeat (LRR) family protein;(source:Araport11)
AT3G25690	21720.8	23468.2	20696.1	1.08045	0.952826	actin binding protein required for normal chloroplast positioning The mRNA is cell-to-cell mobile.
AT3G25700	162.305	205.493	160.274	1.26609	0.987486	Eukaryotic aspartyl protease family protein;(source:Araport11)
AT3G25717	673.771	967.59	539.137	1.43608	0.800179	ROTUNDIFOLIA like 16;(source:Araport11)
AT3G25740	478.802	639.305	580.267	1.33522	1.21191	Encodes a plastid localized methionine aminopeptidase. Formerly called MAP1C, now called MAP1B.
AT3G25760	461.51	615.276	402.856	1.33318	0.872909	encodes allene oxide cyclase. One of four genes in Arabidopsis that encode this enzyme, which catalyzes an essential step in jasmonic acid biosynthesis. Gene expression is induced during senescence, a process that involves jasmonic acid signalling pathway. The mRNA is cell-to-cell mobile.
AT3G25770	497.377	1063.69	757.64	2.13861	1.52327	Encodes allene oxide cyclase. One of four genes in Arabidopsis that encode this enzyme, which catalyzes an essential step in jasmonic acid biosynthesis. Gene expression is induced during senescence, a process that involves jasmonic acid signalling pathway. Note: Nomenclature for Arabidopsis allene oxide cyclase 2 (AOC2, AT3G25770) gene is based on Stenzel et al. 2003 Plant Molecular Biology 51:89…
AT3G25920	5865.79	7786.63	9153.5	1.32747	1.56049	encodes a plastid ribosomal protein CL15, a constituent of the large subunit of the ribosomal complex
AT3G25980	14.5681	32.7932	29.7546	2.25103	2.04245	Encodes MAD2 (MITOTIC ARREST-DEFICIENT 2). May have the spindle assembly checkpoint protein functions conserved from yeast to humans.
AT3G26060	3141.86	4265.15	4843.66	1.35753	1.54166	encodes periredoxin Q which decomposes peroxides and plays a role in the protection of the photosynthetic apparatus
AT3G26070	4392.13	5204.01	5100.84	1.18485	1.16136	Plastid-lipid associated protein PAP / fibrillin family protein;(source:Araport11)
AT3G26180	1445.55	1803.58	1697.61	1.24768	1.17437	putative cytochrome P450
AT3G26280	2715.32	3358.51	2569.39	1.23687	0.946253	cytochrome P450 monooxygenase
AT3G26290	1414.3	2215.65	1372.81	1.56661	0.970664	putative cytochrome P450
AT3G26300	1129.31	1270.28	1273.57	1.12483	1.12774	putative cytochrome P450
AT3G26310	740.922	852.849	600.113	1.15106	0.809954	putative cytochrome P450
AT3G26520	20337.9	24148.4	24288.7	1.18736	1.19426	gamma tonoplast intrinsic protein 2 (TIP2). expressed throughout the plant and transcript level is increased upon NaCl or ABA treatments. NaCl stress-sensitive yeast mutant strains exhibit more resistance to salt when expressing this protein.
AT3G26570	17343.9	18889.7	18283.3	1.08912	1.05416	low affinity phosphate transporter
AT3G26580	1951.5	2162.63	1982.34	1.10819	1.0158	Tetratricopeptide repeat (TPR)-like superfamily protein;(source:Araport11)
AT3G26630	866.936	1000.9	977.737	1.15452	1.12781	Tetratricopeptide repeat (TPR)-like superfamily protein;(source:Araport11)
AT3G26650	74462.8	89400.1	93983.5	1.2006	1.26215	Encodes one of the two subunits forming the photosynthetic glyceraldehyde-3-phosphate dehydrogenase (GAPDH) and as such a constituent of the supramolecular complex with phosphoribulokinase (PRK) thought to be linked by a small peptide encoded by CP12-2. GapA-1 is coordinately expressed by light with PRK and CP12-2. The enzyme activity, tested in leaf protein extracts dropped significantly after e…
AT3G26710	2246.36	2554.09	2802.5	1.13699	1.24757	cofactor assembly of complex C;(source:Araport11)
AT3G26740	1569.18	2987.53	2215.07	1.90388	1.41161	transcripts are differentially regulated at the level of mRNA stability at different times of day controlled by the circadian clock. mRNAs are targets of the mRNA degradation pathway mediated by the downstream (DST) instability determinant.
AT3G26890	1896.54	2119.05	1976.25	1.11732	1.04203	meiosis chromosome segregation family protein;(source:Araport11)
AT3G26932	350.403	462.419	449.047	1.31968	1.28152	dsRNA-binding protein 3;(source:Araport11)
AT3G26960	316.559	444.344	392.339	1.40367	1.23939	Pollen Ole e 1 allergen and extensin family protein;(source:Araport11)
AT3G27160	3385.09	4545.73	5252.1	1.34287	1.55154	GHS1 encodes plastid ribosomal protein S21 The mRNA is cell-to-cell mobile.
AT3G27250	625.77	719.171	469.024	1.14926	0.749515	hypothetical protein;(source:Araport11)
AT3G27690	15049.2	26162.2	26776	1.73845	1.77923	Encodes Lhcb2.4. Belongs to the Lhc super-gene family encodes the light-harvesting chlorophyll a/b-binding (LHC) proteins that constitute the antenna system of the photosynthetic apparatus. The mRNA is cell-to-cell mobile.
AT3G27770	962.214	1048.69	963.896	1.08988	1.00175	plant/protein;(source:Araport11)
AT3G27830	5612.78	6627.6	7519.28	1.18081	1.33967	50S ribosomal protein L12-A The mRNA is cell-to-cell mobile.
AT3G27850	4934.85	5573.52	6277.45	1.12942	1.27207	50S ribosomal protein L12-C The mRNA is cell-to-cell mobile.
AT3G27870	248.06	297.374	283.269	1.19879	1.14194	ATPase E1-E2 type family protein / haloacid dehalogenase-like hydrolase family protein;(source:Araport11)
AT3G28040	2380.38	2810.89	2114.75	1.18086	0.888412	Leucine-rich receptor-like protein kinase family protein;(source:Araport11)
AT3G28070	1709.64	1861.27	1888.84	1.08869	1.10482	nodulin MtN21-like transporter family protein
AT3G28130	734.908	955.795	1053.16	1.30056	1.43305	nodulin MtN21-like transporter family protein
AT3G28180	647.884	860.624	1595.71	1.32836	2.46296	encodes a gene similar to cellulose synthase The mRNA is cell-to-cell mobile.
AT3G28220	863.473	1461.75	1658.24	1.69288	1.92044	TRAF-like family protein;(source:Araport11)
AT3G28430	588.779	660.438	498.772	1.12171	0.84713	Encodes a peripheral membrane protein localized at the Golgi apparatus that is involved in membrane trafficking, vacuole development and in flavonoid accumulation in the seed coat. Mutant seed color is pale brown.
AT3G28460	458.256	561.732	568.82	1.2258	1.24127	methyltransferase;(source:Araport11)
AT3G28710	2222.43	2397.75	2381.52	1.07889	1.07159	ATPase, V0/A0 complex, subunit C/D;(source:Araport11)
AT3G28740	441.078	603.193	628.343	1.36754	1.42456	Encodes a member of the cytochrome p450 family. Expression is upregulated in response to cis-jasmonate treatment. Overexpression induces synthesis of volatile compounds that affect chemical ecology and insect interactions.
AT3G28760	304.286	384.682	425.778	1.26421	1.39927	3-dehydroquinate synthase;(source:Araport11)
AT3G28860	1248.67	1802.13	1716.79	1.44324	1.37489	Encodes a member of the ATP-binding cassette (ABC) transporter family that is involved in auxin transport and is involved in postembryonic organ separation. Also known as AtMDR11 and PGP19. Possibly regulates auxin-dependent responses by influencing basipetal auxin transport in the root. Acts upstream of phyA in regulating hypocotyl elongation and gravitropic response. Exerts nonredundant, partia…
AT3G28910	185.19	221.707	331.609	1.19719	1.79064	transcription factor myb homologue
AT3G29000	58.5637	95.5426	357.861	1.63143	6.11063	Calcium-binding EF-hand family protein;(source:Araport11)
AT3G29030	980.766	1129.7	1573.54	1.15185	1.6044	Encodes an expansin. Naming convention from the Expansin Working Group (Kende et al, 2004. Plant Mol Bio)
AT3G29185	1200.62	1386.7	1335.32	1.15498	1.11219	glutamate NMDA receptor subunit epsilon-1, putative (DUF3598);(source:Araport11)
AT3G29230	544.348	621.506	637.879	1.14174	1.17182	Tetratricopeptide repeat (TPR)-like superfamily protein;(source:Araport11)
AT3G29320	967.715	1723.35	1501.93	1.78085	1.55204	Encodes a plastidic alpha-glucan phosphorylase. In vitro, the enzyme has a preference for maltooligosaccharides, such as maltoheptaose. The mRNA is cell-to-cell mobile.
AT3G29350	837.983	951.922	945.449	1.13597	1.12824	Encodes AHP2, one of the six Arabidopsis thaliana histidine phosphotransfer proteins (AHPs). AHPs function in His-to-Asp phosphorelay signal transduction and as redundant positive regulators of cytokinin signaling. Members of the AHP gene family include: AT3G21510 (AHP1), AT3G29350 (AHP2), AT5G39340 (AHP3), AT3G16360 (AHP4), AT1G03430 (AHP5) and AT1G80100 (AHP6).
AT3G29670	326.083	404.368	290.895	1.24008	0.892089	Encodes a malonyltransferase that may play a role in phenolic xenobiotic detoxification. The mRNA is cell-to-cell mobile.
AT3G29680	72.1186	97.5569	61.1086	1.35273	0.847335	HXXXD-type acyl-transferase family protein;(source:Araport11)
AT3G29760	859.712	976.367	854.047	1.13569	0.99341	Haloacid dehalogenase-like hydrolase (HAD) superfamily protein;(source:Araport11)
AT3G30300	1066.31	1249.17	1316.6	1.17149	1.23473	O-fucosyltransferase family protein;(source:Araport11)
AT3G32930	1253.41	1401.16	1486.37	1.11788	1.18586	Protein of unknown function. Locus is correlated with bacterial hypersensitive response, expression is reduced after injection with avrRpm1.
AT3G42050	4967.3	5350.07	5285.96	1.07706	1.06415	vacuolar ATP synthase subunit H family protein;(source:Araport11)
AT3G42170	713.579	791.77	768.221	1.10958	1.07657	transposase-like gene with conserved domains from the family of hAT transposases that includes hobo from Drosophila melanogaster, Activator (Ac) from maize, and Tam3 from snapdragon but lacks several amino acids known to be essential for Ac transposition5. The DAYSLEEPER gene lacks 8 bp duplications and TIRs (a common feature of transcriptionally silent hAT transposases), however, DAYSLEEPER expr…
AT3G43220	2082.56	2415.89	2279.45	1.16006	1.09454	Phosphoinositide phosphatase family protein;(source:Araport11)
AT3G43540	1600.79	1812.29	1841.37	1.13212	1.15029	initiation factor 4F subunit (DUF1350);(source:Araport11)
AT3G43610	495.699	565.449	555.259	1.14071	1.12016	Spc97 / Spc98 family of spindle pole body (SBP) component;(source:Araport11)
AT3G43720	672.43	788.775	769.514	1.17302	1.14438	Bifunctional inhibitor/lipid-transfer protein/seed storage 2S albumin superfamily protein;(source:Araport11)
AT3G44160	234.784	280.426	266.089	1.1944	1.13334	Encodes a chloroplast-localized Omp85 family member. Members of this family chaperone the membrane insertion of beta-barrel-shaped outer membrane proteins in bacteria, mitochondria and probably chloroplasts and facilitate the transfer of nuclear-encoded cytosolically synthesized preproteins across the outer envelope of chloroplasts.
AT3G44260	217.809	838.809	4179.02	3.85112	19.1866	Encodes one of the homologs of the yeast CCR4-associated factor 1: AT3G44260 (CAF1a), AT5G22250 (CAF1b). Has mRNA deadenylation activity. Also plays a role in plant defense responses.
AT3G44730	56.5986	88.9181	96.4464	1.57103	1.70404	kinesin-like protein 1;(source:Araport11)
AT3G44860	910.182	1228.48	1243.87	1.34971	1.36662	Encodes a farnesoic acid carboxyl-O-methyltransferase. The mRNA is cell-to-cell mobile.
AT3G44890	3159.95	4147.49	4523.26	1.31252	1.43143	Plastid ribosomal protein CL9 The mRNA is cell-to-cell mobile.
AT3G44990	1361.17	2234.93	2111.77	1.64192	1.55144	Encodes a xyloglucan endotransglycosylase/hydrolase. Protein sequence and phylogenetic analysis indicates that this enzyme resides in Group III-A of the XTH family, with high similarity to Tropaeolum majus (nasturtium) xyloglucanase 1 (TmNXG1).Enzyme kinetic analysis indicates predominant xyloglucan endo-hydrolase activity (EC 3.2.1.151) with only limited potential to act as a xyloglucan endo-tra…
AT3G45010	1933.74	2149.48	2381.01	1.11157	1.2313	serine carboxypeptidase-like 48;(source:Araport11)
AT3G45050	595.326	688.312	650.273	1.15619	1.0923	transmembrane protein;(source:Araport11)
AT3G45140	7321.6	11039.6	10970	1.50781	1.49831	Chloroplast lipoxygenase required for wound-induced jasmonic acid accumulation in Arabidopsis.Mutants are resistant to Staphylococcus aureus and accumulate salicylic acid upon infection. The mRNA is cell-to-cell mobile.
AT3G45160	346.882	453.857	398.876	1.30839	1.14989	Putative membrane lipoprotein;(source:Araport11)
AT3G45600	595.435	798.312	710.658	1.34072	1.19351	Member of TETRASPANIN family
AT3G45640	1902.97	2164.15	5864.44	1.13725	3.08173	Encodes a mitogen-activated kinase whose mRNA levels increase in response to touch, cold, salinity stress and chitin oligomers.Also functions in ovule development. Heterozygous MPK3 mutants in a homozygous MPK6 background are female sterile due to defects in integument development. MPK3 can be dephosphorylated by MKP2 in vitro. The mRNA is cell-to-cell mobile.
AT3G45780	7509.06	10246.2	8787.18	1.36451	1.17021	Blue-light photoreceptor. Contains a light activated serine-threonine kinase domain and LOV1 and LOV2 repeats. Mutants are defective in blue-light response. Mediates blue light-induced growth enhancements. PHOT1 and PHOT2 mediate blue light-dependent activation of the plasma membrane H+-ATPase in guard cell protoplasts. PHOT1 undergoes blue-light-dependent autophosphorylation. At least eight phos…
AT3G45850	687.631	895.945	1034.54	1.30295	1.5045	P-loop containing nucleoside triphosphate hydrolases superfamily protein;(source:Araport11)
AT3G45980	474.868	569.141	450.773	1.19852	0.94926	Encodes a histone 2B (H2B) protein. This protein can be ubiquitinated in planta, and this modification depends on the HUB1 and HUB2 E3 ubiquitin ligases as well as the UBC1 and UBC2 E2 ubiquitin conjugating enzymes. Lysine 146 appears to be the site of the ubiquitin addition.
AT3G46000	1098.72	1253.22	1173.51	1.14061	1.06807	Encodes depolymerizing factor 2.
AT3G46010	1799.07	2002.69	2018.87	1.11318	1.12218	Actin-depolymerizing factor (ADF) and cofilin define a family of actin-binding proteins essential for the rapid turnover of filamentous actin in vivo.
AT3G46290	945.686	1077.6	807.552	1.13949	0.853932	Encodes HERCULES1 (HERK1), a receptor kinase regulated by Brassinosteroids and required for cell elongation during vegetative growth.
AT3G46370	263.852	452.213	279.086	1.71389	1.05774	Leucine-rich repeat protein kinase family protein;(source:Araport11)
AT3G46450	1379.18	1519.33	1578.2	1.10162	1.1443	SEC14 cytosolic factor family protein / phosphoglyceride transfer family protein;(source:Araport11)
AT3G46490	66.3268	89.0152	115.271	1.34207	1.73793	2-oxoglutarate (2OG) and Fe(II)-dependent oxygenase superfamily protein;(source:Araport11)
AT3G46590	3342.46	3648.48	3367.48	1.09156	1.00748	Encodes a protein that specifically binds plant telomeric DNA (TTTAGGG)n repeats. Involved in bending DNA. Expressed throughout the plant with highest levels in flowers.
AT3G46600	1131.8	1455.68	4877.38	1.28616	4.3094	GRAS family transcription factor;(source:Araport11)
AT3G46620	337.538	456.867	1818.83	1.35353	5.38852	Encodes an ABA- and drought-induced RING-DUF1117 gene whose mutation results in hyposensitive phenotypes toward ABA in terms of germination rate and stomatal closure and markedly reduced tolerance to drought stress relative to wild-type plants.
AT3G46630	832.814	986.885	959.463	1.185	1.15207	DCL protein (DUF3223);(source:Araport11)
AT3G46780	19628.2	27608.5	29550.2	1.40657	1.5055	plastid transcriptionally active 16;(source:Araport11)
AT3G46970	1928.38	2194.03	1798.73	1.13776	0.932767	Encodes a cytosolic alpha-glucan phosphorylase. In vitro, the enzyme has a preference for branched polysaccharides, such as glycogen.
AT3G47160	62.6423	92.2846	75.0925	1.4732	1.19875	RING/U-box superfamily protein;(source:Araport11)
AT3G47470	134597	189588	197529	1.40856	1.46756	Encodes a chlorophyll a/b-binding protein that is more similar to the PSI Cab proteins than the PSII cab proteins. The predicted protein is about 20 amino acids shorter than most known Cab proteins.
AT3G47500	3399.02	3672.09	2586.44	1.08034	0.760938	Dof-type zinc finger domain-containing protein, identical to H-protein promoter binding factor-2a GI:3386546 from (Arabidopsis thaliana). Interacts with LKP2 and FKF1, but its overexpression does not change flowering time under short or long day conditions.
AT3G47560	529.448	821.218	873.77	1.55108	1.65034	alpha/beta-Hydrolases superfamily protein;(source:Araport11)
AT3G47610	355.409	419.858	421.349	1.18134	1.18553	transcription regulator/ zinc ion binding protein;(source:Araport11)
AT3G47620	676.313	904.742	681.791	1.33776	1.0081	Encodes a transcription factor AtTCP14 that regulates seed germination. AtTCP14 shows elevated expression level just prior to germination. AtTCP14 is predominantly expressed in the vascular tissue of the embryo, and affects gene expression in radicles in a non-cell-autonomous manner.
AT3G47650	3523.23	3864.63	4187.24	1.0969	1.18847	DnaJ/Hsp40 cysteine-rich domain superfamily protein;(source:Araport11)
AT3G47675	209.682	278.419	224.233	1.32782	1.0694	ternary complex factor MIP1 leucine-zipper protein;(source:Araport11)
AT3G47730	854.752	961.271	904.118	1.12462	1.05775	member of ATH subfamily
AT3G47750	363.274	447.448	469.422	1.23171	1.2922	member of ATH subfamily
AT3G48000	5004.59	5984.36	5470.48	1.19577	1.09309	Encodes a putative (NAD+) aldehyde dehydrogenase.
AT3G48070	658.49	747.651	825.17	1.1354	1.25313	RING/U-box superfamily protein;(source:Araport11)
AT3G48100	194.11	276.262	261.906	1.42322	1.34927	Encodes a transcription repressor that mediates a negative feedback loop in cytokinin signalling. ARR5 expression is upregulated by Class I KNOX genes. Arr5 protein is stabilized by cytokinin in a two-component phosphorelay.
AT3G48110	2161.15	2360.85	2393.03	1.0924	1.10729	glycine-tRNA ligase
AT3G48200	6554.21	7732.24	6785.67	1.17974	1.03531	transmembrane protein;(source:Araport11)
AT3G48260	21.5676	36.2212	28.3892	1.67943	1.31629	Encodes a member of the WNK family (9 members in all) of protein kinases, the structural design of which is clearly distinct from those of other known protein kinases, such as receptor-like kinases and mitogen-activated protein kinases.
AT3G48290	86.3498	131.923	97.8118	1.52777	1.13274	putative cytochrome P450
AT3G48420	3110.71	4276.07	4597.52	1.37463	1.47796	Haloacid dehalogenase-like hydrolase (HAD) superfamily protein;(source:Araport11)
AT3G48460	3454.86	3816.64	4239.61	1.10472	1.22714	GDSL-motif esterase/acyltransferase/lipase. Enzyme group with broad substrate specificity that may catalyze acyltransfer or hydrolase reactions with lipid and non-lipid substrates.
AT3G48550	39.881	61.9091	72.8022	1.55235	1.82549	SHOOT GRAVITROPISM-like protein;(source:Araport11)
AT3G48610	840.352	951.683	891.45	1.13248	1.06081	non-specific phospholipase C6;(source:Araport11)
AT3G48730	2063.33	2767.64	2764.68	1.34135	1.33991	glutamate-1-semialdehyde 2,1-aminomutase 2;(source:Araport11)
AT3G48880	474.663	544.413	561.318	1.14694	1.18256	RNI-like superfamily protein;(source:Araport11)
AT3G49140	1378.5	1635.11	1627.65	1.18615	1.18074	Pentatricopeptide repeat (PPR) superfamily protein;(source:Araport11)
AT3G49260	466.757	659.031	823.688	1.41194	1.76471	IQ-domain 21;(source:Araport11)
AT3G49290	372.96	481.926	511.816	1.29217	1.37231	One of four ABI-like proteins.
AT3G49470	1760.34	1954.45	2046.67	1.11027	1.16265	nascent polypeptide-associated complex subunit alpha-like protein 2;(source:Araport11)
AT3G49551	2.94742	9.51049	7.77531	3.22672	2.63801	This gene encodes a small protein and has either evidence of transcription or purifying selection.
AT3G49650	179.384	264.522	282.447	1.47461	1.57454	P-loop containing nucleoside triphosphate hydrolases superfamily protein;(source:Araport11)
AT3G49670	1332.47	1485.88	1288.04	1.11513	0.966649	Encodes a CLAVATA1-related receptor kinase-like protein required for both shoot and flower meristem function. Very similar to BAM1,with more than 85% a.a. identity. It has a broad expression pattern and is involved in vascular strand development in the leaf, control of leaf shape, size and symmetry, male gametophyte development and ovule specification and function. Anthers of double mutants (bam1…
AT3G49680	2087.13	2580	2390.07	1.23615	1.14515	Encodes a chloroplast branched-chain amino acid aminotransferase. Complements the yeast leu/iso-leu/val auxotrophy mutant.
AT3G49790	320.158	487.426	600.574	1.52245	1.87587	Carbohydrate-binding protein;(source:Araport11)
AT3G49810	240.109	344.261	429.939	1.43377	1.7906	Encodes a protein with E3 ubiquitin ligase activity that is involved in negative regulation of salt stress tolerance during germination.
AT3G49870	1590.14	1866.05	1885.45	1.17352	1.18572	A member of ARF-like GTPase family. A thaliana has 21 members, in two subfamilies, ARF and ARF-like (ARL) GTPases.
AT3G49880	380.589	435.484	399.932	1.14424	1.05082	glycosyl hydrolase family protein 43;(source:Araport11)
AT3G49940	112.163	205.975	279.937	1.83639	2.49581	LOB domain-containing protein 38;(source:Araport11)
AT3G50060	89.7518	300.007	2079.3	3.34263	23.1672	Encodes a member of the R2R3 transcription factor gene family. Expressed in response to potassium deprivation and auxin. Involved in lateral root development. Interacts with ARF7 and regulates the expression of some auxin responsive genes.
AT3G50070	55.901	89.2409	75.0246	1.59641	1.3421	Encode CYCD3;3, a CYCD3 D-type cyclin. Important for determining cell number in developing lateral organs. Mediating cytokinin effects in apical growth and development.
AT3G50240	487.28	664.853	654.249	1.36442	1.34266	Encodes a kinesin-related protein.
AT3G50260	9.32339	27.2189	26.8436	2.91943	2.87916	Encodes a member of the DREB subfamily A-5 of ERF/AP2 transcription factor family. The protein contains one AP2 domain. Involved in defense and freezing stress responses. There are 16 members in this subfamily including RAP2.1, RAP2.9 and RAP2.10. The mRNA is cell-to-cell mobile.
AT3G50270	495.405	681.901	535.435	1.37645	1.0808	HXXXD-type acyl-transferase family protein;(source:Araport11)
AT3G50440	665.967	813.416	750.368	1.22141	1.12673	Encodes a protein shown to have methyl jasmonate esterase activity in vitro. This protein does not act on methyl IAA, MeSA, MeGA4, or MEGA9 in vitro.
AT3G50500	688.097	759.38	659.118	1.10359	0.957886	encodes a member of SNF1-related protein kinases (SnRK2) whose activity is activated by ionic (salt) and non-ionic (mannitol) osmotic stress. Enzyme involved in the ABA signaling during seed germination, dormancy and seedling growth.
AT3G50530	1457.83	1733.28	1536.68	1.18894	1.05409	CDPK-related kinase
AT3G50685	2326.67	2967.14	3222.96	1.27528	1.38523	anti-muellerian hormone type-2 receptor;(source:Araport11)
AT3G50750	966.938	1134.88	1056.22	1.17368	1.09233	BES1/BZR1 homolog 1;(source:Araport11)
AT3G50790	1108.83	1385.73	1460.86	1.24972	1.31748	esterase/lipase/thioesterase family protein;(source:Araport11)
AT3G50800	22.0615	67.1019	539.812	3.04159	24.4686	hypothetical protein;(source:Araport11)
AT3G50820	39301.7	48598.6	55141.5	1.23655	1.40303	Encodes a protein which is an extrinsic subunit of photosystem II and which has been proposed to play a central role in stabilization of the catalytic manganese cluster. In <i>Arabidopsis thaliana</i> the PsbO proteins are encoded by two genes: <i>psbO1</i> and <i>psbO2</i>. PsbO2 is the minor isoform in the wild-type. Mutants defective in this gene have been shown to be affected in the dephospho…
AT3G50840	750.737	1085.24	793.397	1.44556	1.05682	Phototropic-responsive NPH3 family protein;(source:Araport11)
AT3G51080	114.055	146.102	183.256	1.28098	1.60673	Encodes a member of the GATA factor family of zinc finger transcription factors.
AT3G51140	1066.87	1207.22	1344.19	1.13155	1.25993	DnaJ (DUF3353);(source:Araport11)
AT3G51150	1533.65	1922.38	1855.51	1.25347	1.20987	ATP binding microtubule motor family protein;(source:Araport11)
AT3G51450	172.764	241.637	391.678	1.39865	2.26713	Calcium-dependent phosphotriesterase superfamily protein;(source:Araport11)
AT3G51480	171.732	214.776	209.32	1.25065	1.21888	member of Putative ligand-gated ion channel subunit family
AT3G51510	1673.33	2070.5	2271.06	1.23735	1.35721	transmembrane protein;(source:Araport11)
AT3G51520	695.349	801.798	853.457	1.15309	1.22738	Encodes a functional acyl-CoA:diacylglycerol acyltransferase with different acyl-CoA substrate preferences and shows higher DAG to TAG conversion rate than AtDGAT1. It increases both C18:2 and C18:3 polyunsaturated fatty acids at the expense of C16:0.
AT3G51550	2346.58	2567.68	2716.3	1.09423	1.15756	Encodes a synergid-expressed, plasma-membrane localized receptor-like kinase that accumulates asymetrically in the synergid membrnane at the filiform apparatus and mediates male-female gametophyte interactions during pollen tube reception. Also involved in powdery mildew infection.
AT3G51760	47.5387	81.2522	68.4626	1.70918	1.44014	hypothetical protein (DUF688);(source:Araport11)
AT3G51820	4502.48	4979.38	5540.22	1.10592	1.23048	Encodes a protein with chlorophyll synthase activity. This enzyme has been shown to perform the esterification of chlorophyllide (a and b), the last step of chlorophyll biosynthesis. Although it can use either geranylgeranyl pyrophosphate (GGPP) or phytyl pyrophosphate (PhyPP) as substrates, the esterification reaction was faster with GGPP than with PhyPP.
AT3G51950	6931.06	7732.42	7186.05	1.11562	1.03679	Zinc finger (CCCH-type) family protein / RNA recognition motif (RRM)-containing protein;(source:Araport11)
AT3G51990	146.842	189.076	174.019	1.28762	1.18508	Protein kinase superfamily protein;(source:Araport11)
AT3G52050	426.749	482.567	550.513	1.1308	1.29002	5-3 exonuclease family protein;(source:Araport11)
AT3G52150	3610.33	4748.09	5006.17	1.31514	1.38663	RNA-binding (RRM/RBD/RNP motifs) family protein;(source:Araport11)
AT3G52180	354.262	419.965	369.797	1.18547	1.04385	Encodes a plant-specific glucan phosphatase that contains a noncatalytic carbohydrate-binding module as well as a dual specificity protein phosphatase domain. SEX4 can dephosphorylate C6- and C3-glucosyl residues on native starch grains and related maltodextrin compounds in vitro. This protein interacts with the plant SnRK AKIN11, binds starch, and is localized in the chloroplast. sex4 mutants ha…
AT3G52290	404.708	504.185	534.779	1.2458	1.32139	IQ-domain 3;(source:Araport11)
AT3G52340	1492.81	1716.38	1773.86	1.14976	1.18827	sucrose-phosphatase (SPP2)
AT3G52360	1087.94	1266.39	1305.52	1.16403	1.19999	transmembrane protein;(source:Araport11)
AT3G52370	439.984	572.627	634.94	1.30147	1.4431	FASCICLIN-like arabinogalactan protein 15 precursor;(source:Araport11)
AT3G52380	3036.84	3438.04	3675.23	1.13211	1.21021	Encodes a chloroplast RNA-binding protein that stabilizes chloroplast RNAs as evidenced by analyses of transcript accumulation in null mutants. Essential for seedling development (albino, strongly retarded growth even on sucrose-containing medium).
AT3G52500	740.44	891.455	893.265	1.20395	1.2064	Eukaryotic aspartyl protease family protein;(source:Araport11)
AT3G52640	649.043	739.564	672.77	1.13947	1.03656	Encodes a gamma-secretase subunit. Associates with other subunits in intracellular membrane compartments.
AT3G52720	3376.77	4045.22	4677.3	1.19795	1.38514	Encodes an alpha carbonic anhydrase (CAH1) located in the chloroplast stroma. Most chloroplast proteins are encoded by the nuclear genome and imported with the help of sorting signals that are intrinsic parts of the polypeptides. CAH1 takes an alternative route through the secretory pathway, and becomes N-glycosylated before entering the chloroplast. Glycosylation and intra-molecular disulfide br…
AT3G52750	1276.71	1726.96	1857.45	1.35266	1.45487	Nuclear gene that encodes a plastidial division protein (FtsZ2-2). FtsZ2-2 is involved in chloroplast morphology and internal organisation in addition to participating in chloroplast partition
AT3G52840	2245.12	2767.54	2764.94	1.23269	1.23154	beta-galactosidase 2;(source:Araport11)
AT3G52870	1502.23	1725.96	2383.34	1.14893	1.58654	IQ calmodulin-binding motif family protein;(source:Araport11)
AT3G52890	469.57	528.797	527.404	1.12613	1.12316	KCBP-interacting protein kinase interacts specifically with the tail region of KCBP
AT3G52960	2161.71	2537.1	3065.12	1.17365	1.41791	Thioredoxin superfamily protein;(source:Araport11)
AT3G53030	279.457	339.92	333.945	1.21636	1.19498	Encodes a protein kinase SRPK4 that specifically targets Arabidopsis Ser/Arg-rich (SR) slicing factors involved in RNA metabolism. In vitro kinase assay showed that SRPK4 phosphorylates the SR protein RSp31.
AT3G53100	310.011	374.611	379.327	1.20838	1.22359	GDSL-motif esterase/acyltransferase/lipase. Enzyme group with broad substrate specificity that may catalyze acyltransfer or hydrolase reactions with lipid and non-lipid substrates.
AT3G53130	1123.53	1226.39	1281.09	1.09155	1.14023	Lutein-deficient 1 (LUT1) required for lutein biosynthesis, member of the xanthophyll class of carotenoids. Involved in epsilon ring hydroxylation. Maps at 67.3 cM on chromosome 3.
AT3G53170	151.37	198.924	200.924	1.31415	1.32736	LOW protein: PPR containing protein;(source:Araport11)
AT3G53180	1127.05	1278.64	1216.45	1.13451	1.07932	Encodes a protein that is the product of a fusion gene with a C-terminal GSI like sequence and an N-terminal part sharing homology with nodulins. It self-assembles into oligomers and its expression is increased in response to flagellin treatment. The protein co-localizes with microtubules and binds gamma-tubulin. RNAi lines are affected in root morphogenesis.
AT3G53190	70.1623	107.023	131.452	1.52536	1.87354	Pectin lyase-like superfamily protein;(source:Araport11)
AT3G53260	5398.62	6383.46	7003.02	1.18242	1.29719	Encodes phenylalanine lyase. Arabidopsis has four PALs: AT2G37040 (PAL1), AT3G53260 (PAL2), AT5G04230 (PAL3) and AT3G10340 (PAL4).
AT3G53420	54013.6	69244.8	72782.5	1.28199	1.34749	a member of the plasma membrane intrinsic protein subfamily PIP2. localizes to the plasma membrane and exhibits water transport activity in Xenopus oocyte. expressed specifically in the vascular bundles and protein level increases slightly during leaf dev. When expressed in yeast cells can conduct hydrogen peroxide into those cells.
AT3G53570	476.514	545.534	581.553	1.14484	1.22043	a member of a CDC2-related kinase subfamily, the LAMMER kinases. activates STE12-dependent functions in yeast.
AT3G53620	189.486	263.193	292.576	1.38898	1.54405	Encodes a soluble protein with inorganic pyrophosphatase activity that is highly specific for Mg-inorganic pyrophosphate. The mRNA is cell-to-cell mobile.
AT3G53680	175.074	257.641	220.783	1.47161	1.26108	Acyl-CoA N-acyltransferase with RING/FYVE/PHD-type zinc finger domain-containing protein;(source:Araport11)
AT3G53750	569.475	684.245	766.069	1.20154	1.34522	Member of the Actin gene family. Expressed in mature pollen.
AT3G53800	39.5561	129.877	104.276	3.28335	2.63614	Encodes one of the Arabidopsis orthologs of the human Hsp70-binding protein 1 (HspBP-1) and yeast Fes1p: Fes1A (AT3G09350), Fes1B (AT3G53800), Fes1C (AT5G02150).
AT3G53830	1688.81	2110.58	2794.24	1.24974	1.65456	Regulator of chromosome condensation (RCC1) family protein;(source:Araport11)
AT3G53900	240.395	324.896	416.873	1.35151	1.73412	Encodes UPP, a plastidial uracil phosphoribosyltransferase (UPRT) involved in uracil salvage. Loss-of-function mutation causes dramatic growth retardation, a pale-green to albino phenotype, abnormal root morphology and chloroplastic disorders.
AT3G54030	302.984	368.473	333.183	1.21614	1.09967	kinase with tetratricopeptide repeat domain-containing protein;(source:Araport11)
AT3G54050	18521.2	21868.1	23650.2	1.18071	1.27692	Encodes a chloroplastic fructose 1,6-bisphosphate phosphatase. also known as HCEF1 (High Cyclic Electron Flow 1). hcef1 mutants have constitutively elevated electron flow (CEFI) and plants with antisense suppression of this enzyme have higher levels of net leaf photosynthesis and increased sucrose biosynthesis. The mRNA is cell-to-cell mobile.
AT3G54140	2669.21	3079.93	3054.46	1.15387	1.14433	Encodes a di- and tri-peptide transporter that recognizes a variety of different amino acid combinations. GFP-tagged PTR1 localizes to the plasma membrane and has 8 to 11 predicted transmembrane domains. PTR1 is expressed in a number of different vascular tissues throughout the plant based on promoter:GUS expression analysis. ptr1 mutants have a lower dry weight than wild type plants when both ar…
AT3G54210	6195.41	7539.82	8439.51	1.217	1.36222	Ribosomal protein L17 family protein;(source:Araport11)
AT3G54250	56.3092	77.0194	77.9286	1.36779	1.38394	Encodes mevalonate diphosphate decarboxylase, the enzyme that catalyzes the synthesis of isopentenyl diphosphate, used in sterol and isoprenoid biosynthesis.
AT3G54260	83.9854	116.02	147.227	1.38143	1.75301	Encodes a member of the TBL (TRICHOME BIREFRINGENCE-LIKE) gene family containing a plant-specific DUF231 (domain of unknown function) domain. TBL gene family has 46 members, two of which (TBR/AT5G06700 and TBL3/AT5G01360) have been shown to be involved in the synthesis and deposition of secondary wall cellulose, presumably by influencing the esterification state of pectic polymers. A nomenclature…
AT3G54280	2700.93	3099.45	2896.39	1.14755	1.07237	ROOT GROWTH DEFECTIVE 3;(source:Araport11)
AT3G54350	811.625	912.028	790.617	1.12371	0.974117	Forkhead-associated (FHA) domain-containing protein;(source:Araport11)
AT3G54360	3242.12	3490.92	3360.53	1.07674	1.03652	Encodes a catalase chaperon that is essential for catalase activity. Required for multiple stress responses.
AT3G54400	106.547	150.845	235.524	1.41577	2.21053	Eukaryotic aspartyl protease family protein;(source:Araport11)
AT3G54440	1889.92	2107.75	1945.35	1.11526	1.02933	glycoside hydrolase family 2 protein;(source:Araport11)
AT3G54460	1243.2	1795.17	1657.77	1.44399	1.33348	SNF2 domain-containing protein / helicase domain-containing protein / F-box family protein;(source:Araport11)
AT3G54600	2292.47	2820.61	2432.27	1.23038	1.06098	Class I glutamine amidotransferase-like superfamily protein;(source:Araport11)
AT3G54660	10687.4	11873.9	11261.8	1.11102	1.05374	Encodes glutathione reductase that is most likely localized in the chloroplast.
AT3G54690	553.251	673.331	740.555	1.21704	1.33855	Sugar isomerase (SIS) family protein;(source:Araport11)
AT3G54720	523.577	814.529	747.246	1.5557	1.4272	Encodes glutamate carboxypeptidase. Various alleles show-increased cotyledon number and rate of leaf initiation, show transformation of leaves to cotyledons, altered flowering time and photomorphogenesis and an increased level of cytokinin biosynthesis. Involved in ethylene enhanced hypocotyl elongation in the light. Strong genetic interaction between TGH and AMP1.
AT3G54830	771.474	1139.07	1255.61	1.47648	1.62754	Transmembrane amino acid transporter family protein; CONTAINS InterPro DOMAIN/s: Amino acid transporter, transmembrane (InterPro:IPR013057); BEST Arabidopsis thaliana protein match is: Transmembrane amino acid transporter family protein (TAIR:AT2G39130.1). Note that a different cDNA sequence has been reported (see Community Comments).
AT3G54890	86936.4	132349	142361	1.52236	1.63753	Encodes a component of the light harvesting complex associated with photosystem I.
AT3G54900	3772.84	4212.81	4304.26	1.11662	1.14085	A.thaliana PICOT protein.It activates CAX1 gene Calcium transport activity.In other organisms, PICOT proteins appear to play a negative regulatory role in cellular stress responses.
AT3G54910	240.489	297.583	262.634	1.2374	1.09208	RNI-like superfamily protein;(source:Araport11)
AT3G54920	355.393	418.883	476.495	1.17865	1.34076	Powdery mildew resistant mutant encodes a pectate lyase-like protein The mRNA is cell-to-cell mobile.
AT3G55020	1540.96	1675.43	1725.82	1.08726	1.11997	Ypt/Rab-GAP domain of gyp1p superfamily protein;(source:Araport11)
AT3G55040	1767.74	2135.9	2205.49	1.20827	1.24763	Encodes a member of the lambda family of glutathione transferases. It has thiol transferase activity and self S-glutathionylation activity in vitro.
AT3G55070	595.12	683.317	678.301	1.1482	1.13977	LisH/CRA/RING-U-box domains-containing protein;(source:Araport11)
AT3G55240	382.83	673.232	495.408	1.75857	1.29407	Overexpression leads to PEL (Pseudo-Etiolation in Light) phenotype.
AT3G55330	3229.37	3953.35	4064.9	1.22418	1.25873	PsbP-like protein 1;(source:Araport11)
AT3G55400	1296.59	1430.74	1519.02	1.10346	1.17155	methionyl-tRNA synthetase / methionine-tRNA ligase / MetRS (cpMetRS);(source:Araport11)
AT3G55440	7804.28	9171.18	9469.64	1.17515	1.21339	Encodes triosephosphate isomerase.
AT3G55480	708.459	838.949	857.803	1.18419	1.2108	Encodes PAT2, a putative beta-subunit of adaptor protein complex 3 (AP-3) that can partially complement the corresponding yeast mutant. Mediates the biogenesis and function of lytic vacuoles.
AT3G55610	5048.99	5685.37	6521.32	1.12604	1.29161	encodes delta 1-pyrroline-5-carboxylate synthetase B. Gene expression is induced by dehydration, high salt and ABA. Knock-out mutations in P5CS2 are embryo-lethal. P5CS2 appears to be present in different cells and/or different subcellular locations from P5CS1 in a tissue-dependent manner. Mutants are defective in pollen development.
AT3G55630	3100.43	3593.98	3659.61	1.15919	1.18036	Encodes one of the three folylpolyglutamate synthetase isoforms (FPGSs): FPGS1 (At5g05980, plastidic), FPGS2 (At3g10160, mitochondrial) and FPGS3 (At3g55630, cytosolic).
AT3G55646	435.727	546.172	537.11	1.25347	1.23267	TPRXL;(source:Araport11)
AT3G55740	400.607	467.719	424.759	1.16752	1.06029	Encodes a proline transporter with affinity for gly betaine, proline, and GABA. Protein is expressed most highly in the roots.
AT3G55800	35237.1	41832.5	45304.7	1.18717	1.28571	Encodes the chloroplast enzyme sedoheptulose-1,7-bisphosphatase (SBPase), involved in the carbon reduction of the Calvin cycle. Increase in SBPase activity in transgenic lines accumulate up to 50% more sucrose and starch than wild-type. The mRNA is cell-to-cell mobile.
AT3G55840	13.4599	24.4421	36.7173	1.81592	2.72789	Hs1pro-1 protein;(source:Araport11)
AT3G55940	19.1453	46.304	36.01	2.41856	1.88088	Phosphoinositide-specific phospholipase C family protein;(source:Araport11)
AT3G55970	70.2538	147.333	28.3564	2.09716	0.403628	One of 4 paralogs encoding a 2-oxoglutarate/Fe(II)-dependent oxygenases that hydroxylates JA to 12-OH-JA.
AT3G55980	794.444	1992.66	13308.8	2.50824	16.7523	salt-inducible zinc finger 1;(source:Araport11)
AT3G56000	131.655	199.9	188.35	1.51836	1.43063	encodes a gene similar to cellulose synthase
[truncated: 3,117 more rows]
