# Supplementary material for: Systemic signaling during abiotic stress combination in plants
Source: Proc Natl Acad Sci U S A. 2020 May 29;117(24):13810–20. doi: 10.1073/pnas.2005077117 (PMC7306788; doi:10.1073/pnas.2005077117)
Supplement: Supplementary File [file pnas.2005077117.sd06.xlsx]

## Sheet: 6
Dataset 6. Transcripts significantly upregulated (p < 0.05) in systemic leaves of plants subjected to a local treatment of high light (HL) for 2 and 8 min.
genes	control_counts	2min_counts	8min_counts	Fold change 2 min	Fold change 8 min	Gene_description
AT1G01080	856.409	1236.86	1115.18	1.44424	1.30216	RNA-binding (RRM/RBD/RNP motifs) family protein;(source:Araport11)
AT1G01100	2090.5	2938.72	2762.06	1.40575	1.32125	60S acidic ribosomal protein family;(source:Araport11)
AT1G01110	243.384	311.116	340.773	1.27829	1.40015	IQ-domain 18;(source:Araport11)
AT1G01140	768.589	947.82	894.726	1.23319	1.16411	Encodes a CBL-interacting protein kinase with similarity to SOS2
AT1G01190	21.3002	33.0768	32.5221	1.55289	1.52685	member of CYP78A
AT1G01250	408.503	501.275	523.022	1.2271	1.28034	encodes a member of the DREB subfamily A-4 of ERF/AP2 transcription factor family. The protein contains one AP2 domain. There are 17 members in this subfamily including TINY.
AT1G01300	1897.28	2413.21	2509	1.27193	1.32242	Eukaryotic aspartyl protease family protein;(source:Araport11)
AT1G01370	39.0916	61.1143	55.0527	1.56336	1.4083	Encodes a centromere-identifying protein histone H3 variant. Localized at centromeres in both mitotic and meiotic cells.
AT1G01470	432.597	558.876	544.97	1.29191	1.25976	Encodes late-embryogenesis abundant protein whose mRNA levels are induced in response to wounding and light stress. Might be involved in protection against desiccation.
AT1G01480	9.25757	21.499	15.6103	2.32231	1.68622	a member of the 1-aminocyclopropane-1-carboxylate (ACC) synthase (S-adenosyl-L-methionine methylthioadenosine-lyase, EC 4.4.1.14) gene family, isolated from a flower-specific cDNA library.
AT1G01600	729.995	873.856	925.729	1.19707	1.26813	Encodes a member of the CYP86A subfamily of cytochrome p450 genes. Expressed significantly at highest level in mature stems and flowers.
AT1G01610	1317.19	1845.1	1880.77	1.40079	1.42787	bifunctional sn-glycerol-3-phosphate 2-O-acyltransferase/phosphatase. Involved in cutin assembly and is functionally redundant with GPAT8.
AT1G01630	630.569	709.865	660.738	1.12575	1.04784	Sec14p-like phosphatidylinositol transfer family protein;(source:Araport11)
AT1G01900	888.454	1131.9	1193.9	1.27401	1.34379	Encodes AtSBT1.1, a subtilisin-like serine protease. Cleaves the phytosulfokine AtPSK4, a growth promoting peptide.
AT1G01920	421.33	491.761	472.505	1.16716	1.12146	SET domain-containing protein;(source:Araport11)
AT1G01940	129.253	157.618	163.526	1.21945	1.26517	Cyclophilin-like peptidyl-prolyl cis-trans isomerase family protein;(source:Araport11)
AT1G01970	648.208	775.95	693.913	1.19707	1.07051	Tetratricopeptide repeat (TPR)-like superfamily protein;(source:Araport11)
AT1G02070	33.9916	54.2759	50.5095	1.59675	1.48594	zinc ion-binding protein;(source:Araport11)
AT1G02130	874.604	968.888	925.202	1.1078	1.05785	Belongs to the Rab1 GTPase subfamily. This small GTP-binding protein is required in ER to Golgi transportation.
AT1G02150	1142.29	1571.43	1536.32	1.37569	1.34495	Tetratricopeptide repeat (TPR)-like superfamily protein;(source:Araport11)
AT1G02280	1081.87	1443.84	1351.53	1.33458	1.24925	Encodes a GTP-binding GTP-ase. Component of the chloroplast protein import machinery. Required for import of POR B into plastids. Toc33 phosphorylation may not play an important role in vivo.
AT1G02300	58.6976	79.1741	82.9539	1.34885	1.41324	Encodes a capase involved in stress induced cell death.
AT1G02370	107.516	151.222	162.436	1.40651	1.51081	Tetratricopeptide repeat (TPR)-like superfamily protein;(source:Araport11)
AT1G02560	2490.26	3061.86	2977.05	1.22954	1.19548	One of several nuclear-encoded ClpPs (caseinolytic protease). Contains a highly conserved catalytic triad of Ser-type proteases (Ser-His-Asp). The name reflects nomenclature described in Adam et. al (2001). The mRNA is cell-to-cell mobile.
AT1G02730	713.451	954.044	1103.94	1.33722	1.54733	Encodes a gene similar to cellulose synthase. Knock-out mutant has reduced growth, reduced xylan level and reduced xylan synthase activity in stems.It's expression is cell cycle dependent and it appears to function in cell plate formation.
AT1G02780	9488.92	11868.3	12895.5	1.25075	1.35901	Ribosomal protein L19e family protein;(source:Araport11)
AT1G02870	222.353	289.22	290.841	1.30073	1.30802	nucleolar-like protein;(source:Araport11)
AT1G02970	47.7101	72.0178	69.5873	1.50949	1.45854	Protein kinase that negatively regulates the entry into mitosis.
AT1G03000	578.707	645.664	590.044	1.1157	1.01959	Encodes an apparent ATPase similar to yeast and human protein required for peroxisomal biogenesis. May facilitate recycling of PEX5, the peroxisomal matrix protein receptor, and thereby promote peroxisomal matrix protein import.
AT1G03010	133.05	185.527	199.188	1.39441	1.49708	Phototropic-responsive NPH3 family protein;(source:Araport11)
AT1G03110	244.859	323.514	334.357	1.32123	1.36551	Encodes a gene involved in the modification of nucleosides in tRNA. Mutants have no 7-methylguanosine.
AT1G03160	930.94	1029.91	1002.41	1.10632	1.07677	A new plant-specific member of the dynamin superfamily; defines a new protein class within the dynamin superfamily of membrane remodeling GTPases that regulates organization of the thylakoid network in plants. Targeted to chloroplasts and associated with thylakoid and envelope membranes as punctate structures. Knockout mutants have abnormalities in chloroplast and thylakoid morphology, including …
AT1G03310	1149.86	1343.42	1248.67	1.16833	1.08593	Encodes a protein with strong similarity to isoamylase (EC:3.2.1.68) however lacks critical residues known to be important for activity. Appears to co localize with ISA1 in the chloroplast isoamylase complex. Mutations in this gene cause the loss of detectable isoamylase activity and the disruption of normal starch structure. It has been postulated that AtISA2 interacts with AtISA1 to form the Is…
AT1G03360	168.053	215.009	210.26	1.27941	1.25115	Encodes a core subunit of the RNA exosome required for the processing of rRNA, several snoRNA and the degradation of aberrant transcripts.
AT1G03470	44.4768	66.9811	61.6789	1.50598	1.38676	Encodes a member of the NET superfamily of proteins that potentially couples different membranes to the actin cytoskeleton in plant cells. It colocalizes with filamentous actin and is localized to the nuclear membrane and the vacuolar membrane.
AT1G03475	1908.08	2586.83	2556.48	1.35572	1.33982	Encodes coproporphyrinogen III oxidase, a key enzyme in the biosynthetic pathway of chlorophyll and heme, a tetrapyrrole pathway. Mutants express cytological and molecular markers associated with the defense responses, usually activated by pathogen infection.
AT1G03530	213.195	247.679	249.056	1.16175	1.16821	nuclear assembly factor 1;(source:Araport11)
AT1G03590	582.622	646.9	686.273	1.11032	1.1779	Protein phosphatase 2C family protein;(source:Araport11)
AT1G03600	4983.4	5627.39	5539.16	1.12923	1.11152	PSB27 is a chloroplast lumen localized protein that is involved in adaptation to changes in light intensity.
AT1G03630	3851.05	4438.37	4121.07	1.15251	1.07012	Encodes for a protein with protochlorophyllide oxidoreductase activity. The enzyme is NADPH- and light-dependent.
AT1G03680	2922.54	3501.31	3060.56	1.19804	1.04723	encodes a chloroplast thioredoxin similar to prokaryotic thioredoxins.
AT1G03687	156.437	198.647	199.433	1.26982	1.27484	DTW domain-containing protein;(source:Araport11)
AT1G03780	137.226	196.715	205.686	1.43351	1.49888	Homolog of vertebrate TPX2. Protein has three domains involved in nuclear targeting, one in nuclear export and two in microtubule binding. Involved in mitotic spindle assembly during late prophase and early prometaphase.
AT1G03860	856.154	1075.7	1113.28	1.25644	1.30033	prohibitin 2
AT1G03870	3788.29	4486.41	4390.78	1.18428	1.15904	fasciclin-like arabinogalactan-protein 9 (Fla9)
AT1G04020	155.354	219.201	221.315	1.41098	1.42459	Encodes a protein containing two tandem BRCA1 C-Terminal (BRCT) domains, which function in phosphorylation-dependent protein?protein interactions.Loss of function mutations cause defects in meristem organization due to failure to repress WUS. BARD1 binds to WUS promoter and over expression of BARD reduces the extent of WUS expression.
AT1G04040	538.619	646.724	640.666	1.20071	1.18946	HAD superfamily, subfamily IIIB acid phosphatase;(source:Araport11)
AT1G04110	17.0527	45.9409	42.458	2.69406	2.48982	Initially identified as a mutation affecting stomatal development and distribution. Encodes a protein similar to serine proteases.
AT1G04170	2239.5	2687.66	2637.28	1.20012	1.17762	protein synthesis initiation factor eIF2 gamma The mRNA is cell-to-cell mobile.
AT1G04190	604.225	690.526	714.699	1.14283	1.18284	Encodes one of the 36 carboxylate clamp (CC)-tetratricopeptide repeat (TPR) proteins (Prasad 2010, Pubmed ID: 20856808) with potential to interact with Hsp90/Hsp70 as co-chaperones.
AT1G04270	3766.58	4869.22	4639.61	1.29274	1.23178	Encodes cytosolic ribosomal protein S15.
AT1G04420	1257.5	1433.59	1354.47	1.14003	1.07711	NAD(P)-linked oxidoreductase superfamily protein;(source:Araport11)
AT1G04430	3562.35	4325.34	4180.95	1.21418	1.17365	S-adenosyl-L-methionine-dependent methyltransferases superfamily protein;(source:Araport11)
AT1G04480	1237.71	1733.28	1570.11	1.40039	1.26857	Ribosomal protein L14p/L23e family protein;(source:Araport11)
AT1G04510	809.61	967.793	946.316	1.19538	1.16885	Encodes MAC3A, a U-box proteins with homology to the yeast and human E3 ubiquitin ligase Prp19. Associated with the MOS4-Associated Complex (MAC). Involved in plant innate immunity.
AT1G04520	363.006	484.875	455.946	1.33572	1.25603	Encodes a plasmodesmal protein that may be involved in the intercellular movement of molecules through the plasmodesmata.
AT1G04590	341.928	418.556	407.685	1.2241	1.19231	PPR containing-like protein;(source:Araport11)
AT1G04630	478.356	549.081	526.644	1.14785	1.10095	GRIM-19 protein;(source:Araport11)
AT1G04640	326.364	404.228	354.926	1.23858	1.08751	Lipoyltransferase, located in mitochondria but not found in chloroplasts
AT1G04660	25.3433	82.7697	65.2993	3.26594	2.57659	glycine-rich protein;(source:Araport11)
AT1G04680	9246.35	10583.9	10842.7	1.14465	1.17265	Pectin lyase-like superfamily protein;(source:Araport11)
AT1G04730	126.832	158.307	170.798	1.24816	1.34665	Necessary for sister chromatid cohesion. Acts in synergy with ETG1.
AT1G04800	216.716	328.541	355.056	1.516	1.63835	glycine-rich protein;(source:Araport11)
AT1G04830	385.231	452.932	417.928	1.17574	1.08488	Ypt/Rab-GAP domain of gyp1p superfamily protein;(source:Araport11)
AT1G04870	416.545	483.784	476.181	1.16142	1.14317	Encodes a type I protein arginine methyltransferase based on the At1g04870.2 gene model. PRMT10 can catalyze the asymmetric dimethylation of arginine 3 on histone 4 and can also methylate myelin basic protein in vitro. Mutants lacking PRMT10 flower late due to defects in the autonomous pathway and they have elevated levels of FLC transcripts.
AT1G04900	170.404	238.373	220.318	1.39887	1.29292	NADH dehydrogenase ubiquinone complex I, assembly factor-like protein (DUF185);(source:Araport11)
AT1G05180	482.053	555.064	552.198	1.15146	1.14551	Encodes a subunit of the RUB1 activating enzyme that regulates the protein degradation activity of Skp1-Cullin-Fbox complexes, primarily, but not exclusively, affecting auxin responses. Acts alongside AS1 to exclude BP expression from leaves. Promotes degradation of the cytokinin response repressor ARR5.
AT1G05190	4519.95	5971.76	5811.09	1.3212	1.28565	Encodes the plastid 50S ribosomal protein L6.
AT1G05205	163.816	226.09	180.759	1.38015	1.10343	hexokinase-1 protein;(source:Araport11)
AT1G05210	110.824	152.058	132.116	1.37207	1.19213	Transmembrane protein 97, Putative;(source:Araport11)
AT1G05350	721.662	808.997	764.804	1.12102	1.05978	NAD(P)-binding Rossmann-fold superfamily protein;(source:Araport11)
AT1G05385	364.983	468.381	445.464	1.28329	1.22051	Encodes a Psb27 homolog involved in photosystem II biogenesis.
AT1G05420	28.5741	43.2708	43.8494	1.51433	1.53458	ovate family protein 12;(source:Araport11)
AT1G05440	15.5349	28.0687	34.0884	1.80682	2.19431	C-8 sterol isomerase;(source:Araport11)
AT1G05460	423.216	479.943	492.151	1.13404	1.16288	Encodes a protein with similarity to RNA helicases. Mutants are defective in post-transcriptional gene silencing.
AT1G05620	397.545	511.875	513.235	1.28759	1.29101	Encodes a cytosolic inosine nucleoside hydrolase. Transcript levels for this gene are elevated in older leaves suggesting that it may play a role in purine catabolism during senescence.
AT1G05630	587.659	652.62	668.877	1.11054	1.13821	Encodes an inositol polyphosphate 5-phosphatase with phosphatase activity toward only Ins(1,4,5)P3. Induced in response to ABA and wounding treatments. Expressed in young seedlings and flowers, while no transcripts were detectable in maturated roots, stems, and rosette leaves Modulates the development of cotyledon veins through its regulation of auxin homeostasis. Involved in blue light light?sti…
AT1G05680	663.009	798.264	719.539	1.204	1.08526	Encodes a UDP-glucosyltransferase, UGT74E2, that acts on IBA (indole-3-butyric acid) and affects auxin homeostasis. The transcript and protein levels of this enzyme are strongly induced by H2O2 and may allow integration of ROS (reactive oxygen species) and auxin signaling. This enzyme can also transfer glycosyl groups to several compounds related to the explosive TNT when this synthetic compound …
AT1G05810	254.676	300.563	281.76	1.18018	1.10635	Rab GTPase-like A5A protein;(source:Araport11)
AT1G06010	135.776	167.799	143.426	1.23586	1.05635	basic leucine zipper/W2 domain protein;(source:Araport11)
AT1G06190	859.915	1178.97	1123.96	1.37103	1.30706	Encodes a novel ribonucleic acid-binding protein that interacts with the endonuclease RNase E and supports its function in processing plastid ribonucleic acids.
AT1G06220	1357.42	1524.77	1519.33	1.12328	1.11928	Encodes a protein with similarity to splicing factor Snu114. Snu114 is thought to be involved in activation of the splicosome. Loss of GFA1 function results in reduced female fertility. Approximately 50% of ovules abort due to defects in the female gametophyte. In mutant gametophytes antipodal cells express egg cell markers suggesting a defect in specification of cell fate.GFA1 is also required t…
AT1G06350	3030.22	4269.75	3868.86	1.40906	1.27676	Fatty acid desaturase family protein;(source:Araport11)
AT1G06510	265.729	318.535	339.537	1.19872	1.27776	forkhead-associated domain protein;(source:Araport11)
AT1G06710	109.2	142.923	142.819	1.30882	1.30786	Tetratricopeptide repeat (TPR)-like superfamily protein;(source:Araport11)
AT1G06850	521.771	596.872	524.413	1.14393	1.00506	basic leucine-zipper 52;(source:Araport11)
AT1G06950	2418.52	3304.49	3385.47	1.36633	1.39981	Encodes a protein thought to be a part of the translocon at the chloroplast inner envelope. Involved in protein import into the chloroplast and chloroplast biogenesis. C-terminal half of Tic110 functions as scaffolds for protein-protein interactions.
AT1G07070	290.53	383.726	372.831	1.32078	1.28328	Ribosomal protein L35Ae family protein;(source:Araport11)
AT1G07135	56.441	80.8168	143.703	1.43188	2.54608	glycine-rich protein;(source:Araport11)
AT1G07210	575.82	670.463	749.425	1.16436	1.30149	Ribosomal protein S18;(source:Araport11)
AT1G07270	15.9496	29.0244	23.9606	1.81976	1.50227	Cell division control, Cdc6;(source:Araport11)
AT1G07320	4140	5297.16	5345.92	1.27951	1.29128	encodes a plastid ribosomal protein L4
AT1G07370	151.879	253.27	273.036	1.66757	1.79771	Encodes putative proliferating cell nuclear antigen involved in cell cycle regulation. May be sumoylated.
AT1G07420	315.265	372.684	372.047	1.18213	1.18011	Arabidopsis thaliana sterol 4-alpha-methyl-oxidase mRNA. The sterol 4alpha-methyl oxidase2 family proteins SMO2-1 and SMO2-2 function partially through effects on auxin accumulation, auxin response and PIN1 expression to regulate embryogenesis in Arabidopsis.
AT1G07440	1090.29	1246.35	1103.52	1.14313	1.01213	NAD(P)-binding Rossmann-fold superfamily protein;(source:Araport11)
AT1G07770	4502.52	5342.85	5349.49	1.18663	1.18811	Encodes cytoplasmic ribosomal protein S15a.
AT1G07790	337.194	414.531	366.069	1.22935	1.08563	Encodes a histone 2B (H2B) protein.
AT1G07820	526.803	669.004	750.003	1.26993	1.42369	Histone superfamily protein;(source:Araport11)
AT1G07830	184.579	255.713	231.056	1.38538	1.2518	ribosomal protein L29 family protein;(source:Araport11)
AT1G07930	4866.09	5541.23	6057.37	1.13874	1.24481	GTP binding Elongation factor Tu family protein;(source:Araport11)
AT1G07940	1743.75	2027.37	2232.75	1.16265	1.28043	GTP binding Elongation factor Tu family protein;(source:Araport11)
AT1G08130	607.98	704.088	736.497	1.15808	1.21138	Encodes the Arabidopsis DNA ligase 1 that provides the major DNA ligase activity in cells and plays a key role in both DNA replication and excision repair pathways. In addition, it is an important component of the active DNA demethylation machinery and is indispensable for cell viability. AtLIG1 expresses one major and two minor mRNA transcripts differing only in the length of the 5' untranslated…
AT1G08200	6256.82	6670.6	6703.41	1.06613	1.07138	Encodes a putative UDP-D-apiose/UPD-D-xylose synthetase.
AT1G08220	93.3142	132.785	130.404	1.42299	1.39747	ATPase complex subunit;(source:Araport11)
AT1G08260	429.464	520.819	516.763	1.21272	1.20327	Similar to POL2A, DNA polymerase epsilon catalytic subunit. Essential for Arabidopsis growth. Null homozygotes are embryo lethal, partial loss of function alleles show embryo patterning defects such as root pole displacement. Delayed progression through cell cycle results in embryos with smaller numbers of larger cells.
AT1G08360	3982.28	5129.74	5012.49	1.28814	1.2587	Ribosomal protein L1p/L10e family;(source:Araport11)
AT1G08380	25693.8	28687.9	26877.2	1.11653	1.04605	Encodes subunit O of photosystem I.
AT1G08390	51.8597	70.0051	65.9357	1.34989	1.27143	Involved in preserving the stability of 45S rDNA repeats.
AT1G08410	237.452	283.552	280.299	1.19414	1.18044	Encodes a large 60S subunit nuclear export GTPase 1 that is required for 40S maturation and is involved in ribosome biogenesis and affects multiple auxin-regulated development processes.
AT1G08450	1215.42	1327.58	1330.45	1.09229	1.09464	Encodes one of three Arabidopsis calreticulins. In CRT-deficient mouse fibroblasts, this protein restores ER Ca2+ levels. Non-receptor component required for EFR-mediated immunity. Mutants show de-repressed anthocyanin accumulation in the presence of elf18, and EFR accumulation and signalling.
AT1G08507	6.3004	14.3768	13.8307	2.28188	2.19521	None;(source:Araport11)
AT1G08520	4162.86	5007.67	4856.82	1.20294	1.1667	Encodes the CHLD subunit of the Mg-chelatase enzyme involved in chlorophyll biosynthesis. Lines carrying recessive mutations of this locus are white and seedling lethal.
AT1G08540	1909	2177.54	2128.7	1.14067	1.11508	Enodes a subunit of chloroplast RNA polymerase, confers the ability to recognize promoter sequences on the core enzyme. SIG1 is induced by red and blue light.
AT1G08560	262.491	363.421	431.472	1.38451	1.64376	member of SYP11 syntaxin Gene Family
AT1G08580	376.691	505.541	462.227	1.34206	1.22707	hypothetical protein;(source:Araport11)
AT1G08640	872.085	1176.9	1118.92	1.34953	1.28304	Encodes a choloroplast membrane protein CJD1 (Chloroplast J-like Domain 1). Predicted to contain a transit peptide, three transmembrane domains and an N-terminal J-like domain. Influences fatty acid composition of chloroplast lipids.
AT1G08780	269.84	327.759	298.525	1.21465	1.1063	ABI3-interacting protein 3;(source:Araport11)
AT1G08845	68.435	90.547	88.9464	1.32311	1.29972	Ribosomal L18p/L5e family protein;(source:Araport11)
AT1G08880	592.034	738.593	784.045	1.24755	1.32433	Encodes HTA5, a histone H2A protein. H2AX is a meiosis-specific isoform of histone H2A. Upon DSB formation, rapid accumulation of phosphorylated H2AX (&#947;-H2AX) occurs around the break site. _x0001_H2AX foci accumulate in early G2. Immunolocalization studies in spread preparations of wild-type meiocytes at G2/early leptotene revealed the accumulation of numerous rather diffuse &#947;-H2AX foci…
AT1G08980	369.372	442.831	385.808	1.19887	1.0445	Encodes an enzyme with similarity to bacterial acylamidohydrolases and exhibits indole-3-acetamide amidohydrolase activity in vitro. This enzyme may be involved in the in vivo biosynthesis of indole-acetic acid from indole-3-acetamide, a native metabolite of A. thaliana. It appears to exist as a monomer.
AT1G09010	1294.94	1433.64	1338.85	1.10711	1.03391	glycoside hydrolase family 2 protein;(source:Araport11)
AT1G09160	804.066	895.213	897.062	1.11336	1.11566	Protein phosphatase 2C family protein;(source:Araport11)
AT1G09200	361.155	598.423	673.907	1.65697	1.86598	Histone superfamily protein;(source:Araport11)
AT1G09210	4039.66	4578.28	5027.37	1.13333	1.2445	Encodes one of three Arabidopsis calreticulins.
AT1G09340	13599.8	15766.5	14009.3	1.15932	1.03011	Encodes CHLOROPLAST RNA BINDING (CRB), a putative RNA-binding protein. CRB is important for the proper functioning of the chloroplast. Mutations in CRB also affects the circadian system, altering the expression of both oscillator and output genes. The mRNA is cell-to-cell mobile.
AT1G09390	472.265	554.898	570.574	1.17497	1.20816	GDSL-motif esterase/acyltransferase/lipase. Enzyme group with broad substrate specificity that may catalyze acyltransfer or hydrolase reactions with lipid and non-lipid substrates.
AT1G09415	152.001	184.632	182.215	1.21468	1.19878	encodes a kinase that physically interacts with NPR1/NIM1
AT1G09420	52.2404	76.7127	71.9813	1.46846	1.37789	Encodes a protein similar to glucose-6-phosphate dehydrogenase but, based on amino acid differences in the active site and lack of activity, does not encode a functional G6PDH. The amino acid sequence for the consensus sequence of the G6PDH active site (DHYLGKE) differs in three places in this protein. gc exon splice site at 20574 is based on protein alignment, and is not confirmed experimentally.
AT1G09450	58.1187	84.6564	76.5316	1.45661	1.31681	Encodes a protein kinase that phosphorylates histone H3 at Thr3 and Thr11 and plays a role in mitotic cell division.
AT1G09470	110.669	166.284	163.538	1.50253	1.47772	NEAP3 is a member of a small family containing coiled-coil domains, a nuclear localization signal and a C-terminal predicted transmembrane domain. It localizes to the nuclear periphery. Mutants have altered nuclear morphology and chromatin structure.
AT1G09573	0.488901	5.19005	6.37135	10.6158	13.032	None;(source:Araport11)
AT1G09590	1704.92	2300.85	2263.56	1.34954	1.32766	Translation protein SH3-like family protein;(source:Araport11)
AT1G09660	534.854	633.023	597.736	1.18354	1.11757	RNA-binding KH domain-containing protein;(source:Araport11)
AT1G09690	3154.07	4400.41	4273.69	1.39516	1.35498	Translation protein SH3-like family protein;(source:Araport11)
AT1G09710	130.001	158.653	161.7	1.2204	1.24384	Homeodomain-like superfamily protein;(source:Araport11)
AT1G09750	1458.68	2563.38	2716.91	1.75733	1.86258	Eukaryotic aspartyl protease family protein;(source:Araport11)
AT1G09760	585.143	686.695	671.587	1.17355	1.14773	U2 small nuclear ribonucleoprotein A;(source:Araport11)
AT1G09780	2427.24	2698.6	2876.82	1.1118	1.18522	Encodes a 2,3-biphosphoglycerate-independent phosphoglycerate mutase that is involved in pollen development and stomatal movement.
AT1G09795	695.901	791.863	907.036	1.1379	1.3034	ATP phosphoribosyl transferase, catalyses first step of histidine biosynthesis
AT1G09800	59.5648	94.8672	89.7478	1.59267	1.50673	Pseudouridine synthase family protein;(source:Araport11)
AT1G09830	576.635	683.61	635.431	1.18552	1.10196	glycinamide ribonucleotide synthetase (GAR synthetase) that catalyzes the conversion of phosphoribosyl amine to phosphoribosyl glycineamide
AT1G09900	281.762	365.996	351.463	1.29895	1.24737	Pentatricopeptide repeat (PPR-like) superfamily protein;(source:Araport11)
AT1G10020	508.763	644.801	723.961	1.26739	1.42298	formin-like protein (DUF1005);(source:Araport11)
AT1G10030	240.013	285.313	284.446	1.18874	1.18513	ergosterol biosynthesis protein;(source:Araport11)
AT1G10120	511.212	580.571	540.448	1.13568	1.05719	basic helix-loop-helix (bHLH) DNA-binding superfamily protein;(source:Araport11)
AT1G10230	75.4559	99.5201	104.419	1.31892	1.38384	E3 ubiquitin ligase SCF complex subunit SKP1/ASK1 family protein;(source:Araport11)
AT1G10270	245.811	309.441	320.516	1.25885	1.30391	glutamine-rich protein 23;(source:Araport11)
AT1G10310	249.955	322.216	288.12	1.2891	1.15269	encodes a NADPH-dependent pterin aldehyde reductase that accepts pterin aldehyde as well as dihydropterin aldehyde as substrates involved in metabolism and salvage of folate and its derivatives.
AT1G10370	889.308	1091.49	992.292	1.22735	1.1158	Encodes GSTU17 (Glutathione S-Transferase U17). Functions as a negative component of stress-mediated signal transduction pathways in drought and salt stress responses.
AT1G10490	437.954	548.94	551.066	1.25342	1.25827	GNAT acetyltransferase (DUF699);(source:Araport11)
AT1G10510	770.783	911.286	892.542	1.18228	1.15797	RNI-like superfamily protein;(source:Araport11)
AT1G10522	199.27	361.837	352.451	1.81582	1.76871	Encodes PRIN2 (plastid redox insensitive 2). PRIN2 mutants are impaired in PEP (plastid-encoded RNA polymerase) activity and high light-dependent plastid redox signalling to the nucleus.
AT1G10640	729.798	1095.63	1032.49	1.50128	1.41476	Pectin lyase-like superfamily protein;(source:Araport11)
AT1G10657	490.773	621.861	709.536	1.2671	1.44575	transmembrane protein;(source:Araport11)
AT1G10780	67.9509	98.0701	98.6372	1.44325	1.45159	F-box/RNI-like superfamily protein;(source:Araport11)
AT1G10830	381.991	431.575	435.673	1.12981	1.14053	Encodes a functional 15-cis-zeta-carotene isomerase (Z-ISO).
AT1G10840	2200.72	2428.98	2490.26	1.10372	1.13157	Encodes eukaryotic initiation factor 3H1 subunit (TIF3H1).
AT1G10850	619.283	731.755	778.994	1.18162	1.2579	Leucine-rich repeat protein kinase family protein;(source:Araport11)
AT1G10930	263.321	415.433	427.335	1.57766	1.62287	DNA helicase involved in the maintenance of genome stability by modulation of the DNA damage response and suppression of homologous recombination.
AT1G11000	345.246	452.479	430.123	1.3106	1.24585	A member of a large family of seven-transmembrane domain proteins specific to plants, homologs of the barley mildew resistance locus o (MLO) protein. The Arabidopsis genome contains 15 genes encoding MLO proteins, with localization in plasma membrane. Phylogenetic analysis revealed four clades of closely-related AtMLO genes. ATMLO4 belongs to the clade I, with AtMLO11 and AtMLO14. The gene is exp…
AT1G11120	143.575	180.499	228.932	1.25717	1.59451	CTTNBP 2 amino-terminal-like protein;(source:Araport11)
AT1G11130	443.314	542.14	536.024	1.22293	1.20913	Encodes a receptor-like kinase protein with a predicted extracellular domain of six leucine-rich repeats and an intracellular serine-threonine kinase domain expressed throughout the developing root. Regulates expression of GLABRA2, CAPRICE, WEREWOLF, and ENHANCER OF GLABRA3. Required for floral organ shape, the development of the outer integument of ovules, and stem development. Regulates cell sh…
AT1G11300	33.2546	49.2044	36.0381	1.47963	1.0837	The annotation for At1g11300 in TAIR10 is incorrect. This locus has been split into two At1g11300 (symbol: EGM1) and At1g11305 (symbol: EGM2) (Olivier Loudet, personal communication, 2013-04-03). See Comment field for revised annotation.
AT1G11430	994.068	1429.56	1324.03	1.43809	1.33193	Encodes a protein involved in RNA editing in chloroplasts. The mRNA is cell-to-cell mobile.
AT1G11475	405.318	512.585	490.982	1.26465	1.21135	Non-catalytic subunit common to nuclear DNA-dependent RNA polymerases II, IV and V; homologous to budding yeast RPB10.
AT1G11545	769.165	1181.31	1115.2	1.53583	1.44989	xyloglucan endotransglucosylase/hydrolase 8;(source:Araport11)
AT1G11680	2525.71	2774.93	2976.14	1.09868	1.17834	putative obtusifoliol 14-alpha demethylase involved in sterol biosynthesis. The mRNA is cell-to-cell mobile.
AT1G11730	111.542	150.623	128.568	1.35037	1.15264	Galactosyltransferase family protein;(source:Araport11)
AT1G11750	1173.18	1468.26	1435.32	1.25151	1.22344	One of several nuclear-encoded ClpPs (caseinolytic protease). Contains a highly conserved catalytic triad of Ser-type proteases (Ser-His-Asp). The name reflects nomenclature described in Adam et. al (2001).
AT1G11790	403.784	458.428	455.689	1.13533	1.12855	Encodes a plastid-localized arogenate dehydratase involved in phenylalanine biosynthesis. Not less than six genes encoding ADT were identi&#64257;ed in the Arabidopsis genome: ADT1 [At1g11790]; ADT2 [At3g07630]; ADT3 [At2g27820]; ADT4 [At3g44720]; ADT5 [At5g22630]; and ADT6 [At1g08250].
AT1G11820	827.857	936.77	853.238	1.13156	1.03066	O-Glycosyl hydrolases family 17 protein;(source:Araport11)
AT1G11850	326.261	590.522	565.143	1.80997	1.73218	transmembrane protein;(source:Araport11)
AT1G11860	23517.2	26339.1	23703.4	1.11999	1.00792	Glycine cleavage T-protein family;(source:Araport11)
AT1G11870	392.042	496.056	459.051	1.26531	1.17092	Seryl-tRNA synthetase targeted to chloroplasts and mitochondria. Its inactivation causes developmental arrest of chloroplasts and mitochondria in Nicotiana benthamiana.
AT1G12090	4233.59	6125.63	7210.08	1.44691	1.70307	extensin-like protein (ELP)
AT1G12270	1035.22	1176.41	1183.68	1.13638	1.1434	Encodes one of the 36 carboxylate clamp (CC)-tetratricopeptide repeat (TPR) proteins (Prasad 2010, Pubmed ID: 20856808) with potential to interact with Hsp90/Hsp70 as co-chaperones.
AT1G12410	1576.71	1809.2	1794.54	1.14745	1.13815	Encodes a ClpP-related sequence. Though similar to ClpP proteins, this does not contains the highly conserved catalytic triad of Ser-type proteases (Ser-His-Asp). The name reflects nomenclature described in Adam et. al (2001).
AT1G12460	344.307	434.167	396.617	1.26099	1.15193	Leucine-rich repeat protein kinase family protein;(source:Araport11)
AT1G12570	1551.43	1980.08	2119.17	1.27629	1.36595	Ortholog of maize IPE1 gene which is involved in pollen exine development.
AT1G12600	14.5333	26.2425	22.0231	1.80568	1.51536	UDP-N-acetylglucosamine (UAA) transporter family;(source:Araport11)
AT1G12770	561.54	756.33	747.229	1.34689	1.33068	Encodes a DEAD-box RNA helicase that localizes to mitochondria and is essential for regulating cell-to-cell transport via plasmodesmata. The mRNA is cell-to-cell mobile.
AT1G12800	3868.51	4851.24	4665.21	1.25403	1.20595	SDP is a chloroplast localized RNA binding protein that is required for plastid rRNA processing. Plants harboring a mutation in SDP have numerous defects including reduced chlorophyll content, poor growth, yellow leaves and abnormal chloroplasts.
AT1G12845	279.938	449.057	392.824	1.60413	1.40325	transmembrane protein;(source:Araport11)
AT1G12860	166.951	240.088	228.075	1.43807	1.36612	Encodes ICE2 (Inducer of CBF Expression 2), a transcription factor of the bHLH family that participates in the response to deep freezing through the cold acclimation-dependent pathway. Overexpression of ICE2 results in increased tolerance to deep freezing stress after cold acclimation.
AT1G12880	155.799	199.625	185.719	1.2813	1.19204	nudix hydrolase homolog 12;(source:Araport11)
AT1G12900	27970.4	32027.1	27843.9	1.14503	0.995479	glyceraldehyde 3-phosphate dehydrogenase A subunit 2;(source:Araport11)
AT1G13160	585.275	677.258	658.305	1.15716	1.12478	ARM repeat superfamily protein;(source:Araport11)
AT1G13270	148.498	253.494	237.62	1.70706	1.60016	Encodes a methionine aminopeptidase formerly called MAP1B, renamed to MAP1C.
AT1G13280	1282.25	1490.06	1622.58	1.16207	1.26542	Encodes allene oxide cyclase. One of four genes in Arabidopsis that encode this enzyme, which catalyzes an essential step in jasmonic acid biosynthesis. Gene expression is reduced during senescence, a process that involves jasmonic acid signalling pathway.
AT1G13330	9.91062	20.376	13.2964	2.05597	1.34163	Encodes the Arabidopsis Hop2 homologue. In other species, Hop2 is proposed to be involved in inter-homolog bias in double strand break repair.
AT1G13560	1361.55	1479.71	1446.73	1.08678	1.06256	Encodes aminoalcoholphosphotransferase AAPT1.
AT1G13690	193.861	234.725	235.197	1.21079	1.21323	AtE1 - stimulates the ATPase activity of DnaK/DnaJ
AT1G13700	187.166	240.627	274.086	1.28564	1.4644	Encodes a cytosolic 6-phosphogluconolactonase (PGL) thought to be involved in the oxidative pentose-phosphate pathway (OPPP).
AT1G13730	558.568	627.743	604.166	1.12384	1.08163	Nuclear transport factor 2 (NTF2) family protein with RNA binding (RRM-RBD-RNP motifs) domain-containing protein;(source:Araport11)
AT1G13860	721.725	825.557	757.576	1.14387	1.04967	Encodes QUASIMODO2 LIKE1 (QUL1), a paralog of QUASIMODO2 (QUA2). AT1G78240 (QUA2), AT1G13860 (QUL1) and AT2G03480 (QUL2) form a clade with a possible role in plant vasculature development.
AT1G14030	386.196	457.048	446.654	1.18346	1.15655	Encodes a lysine methyltransferase whose main soluble physiological substrates are chloroplastic fructose 1,6-bisphosphate aldolases, FBA1, FBA2, and FBA3. Lysines near the C-terminal end of the target proteins are trimethylated.
AT1G14040	301.889	416.073	398.948	1.37823	1.3215	Encodes a PHO1 homologue that is upregulated in response to Zn deficiency and is involved in Pi homeostasis in response to Zn deficiency. The mRNA is cell-to-cell mobile.
AT1G14180	134.165	174.332	152.573	1.29938	1.1372	RING/U-box superfamily protein;(source:Araport11)
AT1G14205	30.717	48.4519	43.6528	1.57736	1.42113	Ribosomal L18p/L5e family protein;(source:Araport11)
AT1G14270	749.842	889.21	794.442	1.18586	1.05948	CAAX amino terminal protease family protein;(source:Araport11)
AT1G14290	795.933	866.053	875.91	1.0881	1.10048	Encodes one of the two redundant sphingoid base hydroxylases (SBH). Involved in sphingolipid trihydroxy long-chain base (4-hydroxysphinganine) biosynthesis. Double mutants of SBHs were dwarfed and not able to progress from vegetative to reproductive growth.
AT1G14300	174.067	208.477	201.533	1.19768	1.15779	ARM repeat superfamily protein;(source:Araport11)
AT1G14320	6284.55	8319.74	8027.88	1.32384	1.2774	Encodes a ribosomal protein L10 and may be involved in translation regulation. Semi-dominant mutations in SAC552 can suppress defects in acaulis5, which encodes a thermospermine synthase, by enhancing translation of acl5 and itself.
AT1G14410	370.661	553.376	519.069	1.49294	1.40039	Encodes a homolog of the potato p24 protein. Binds single strand telomeric repeats. Negatively regulates telomerase activity and telomere length.
AT1G14430	136.548	193.71	172.707	1.41862	1.2648	glyoxal oxidase-related protein;(source:Araport11)
AT1G14450	69.6682	117.717	69.3681	1.68969	0.995692	NADH dehydrogenase (ubiquinone)s;(source:Araport11)
AT1G14460	823.778	948.91	968.739	1.1519	1.17597	AAA-type ATPase family protein;(source:Araport11)
AT1G14510	579.719	637.352	639.052	1.09942	1.10235	Encodes a member of the Alfin1-like family of nuclear-localized PHD (plant homeodomain) domain containing proteins. All AL proteins except AL3 bind to di- or trimethylated histone H3 (H3K4me3/2). Members of this family include: AT5G05610 (AL1), AT3G11200 (AL2), AT3G42790 (AL3), AT5G26210 (AL4), AT5G20510 (AL5), AT2G02470 (AL6), AT1G14510 (AL7).
AT1G14610	2833.79	3075.54	3123.79	1.08531	1.10234	Required for proper proliferation of basal cells.
AT1G14620	289.089	351.501	353.858	1.21589	1.22405	decoy;(source:Araport11)
AT1G14685	636.166	708.397	715.23	1.11354	1.12428	Encodes a member of the BASIC PENTACYSTEINE (BPC) proteins. BPC proteins are plant-specific transcription factors present throughout land plants. BPC transcription factor family is integral for a wide range of processes that support normal growth and development.
AT1G14810	583.414	821.96	785.375	1.40888	1.34617	encodes an aspartate semialdehyde dehydrogenase, which produces the branch point intermediate for lysine and threonine/methionine biosynthesis
AT1G14820	212.144	250.604	221.918	1.18129	1.04607	Sec14p-like phosphatidylinositol transfer family protein;(source:Araport11)
AT1G14840	395.536	459.46	462.525	1.16161	1.16936	Encodes a microtubule associated protein (MAP70-4). Expressed in all tissues.
AT1G14900	261.318	358.354	371.905	1.37133	1.42319	Encodes a protein belonging to the subgroup of HMGA (high mobility group A) proteins that interact with A/T-rich stretches of DNA.
AT1G14980	1139.16	1639.43	1463.05	1.43916	1.28433	Encodes mitochondrial-localized chaperonin 10 that complements the E.coli groES mutant. Its mRNA is upregulated in response to heat shock treatment and is expressed uniformly in various organs.
AT1G15120	2353.06	2651.83	2600.02	1.12697	1.10495	Ubiquinol-cytochrome C reductase hinge protein;(source:Araport11)
AT1G15140	917.831	1049.15	1073.32	1.14308	1.16941	FAD/NAD(P)-binding oxidoreductase;(source:Araport11)
AT1G15175	50.9347	70.5051	60.2342	1.38423	1.18258	Potential natural antisense gene, locus overlaps with AT1G15170
AT1G15180	345.134	399.687	352.111	1.15806	1.02021	MATE efflux family protein;(source:Araport11)
AT1G15215	102.324	129.587	135.559	1.26643	1.3248	Encodes SHH1, a homeodomain protein required for DNA methylation. It is an atypical RNA-directed DNA methylation component, and functions in transcriptional silencing through both DNA methylation-dependent and -independent pathways.
AT1G15390	165.378	210.295	194.997	1.2716	1.1791	encodes a peptide deformylase-like protein. Removes N-formyl groups, a prerequisite for the action of methionine aminopeptidase during protein synthesis. Targeted to mitochondria. Requires Zn for catalysis.
AT1G15420	269.559	331.083	332.236	1.22824	1.23251	Encodes a novel plant specific protein that is co-expressed with components of pre-rRNA processing complex. Co-localizes with NuGWD1 and SWA1.
AT1G15500	1814.53	2180.68	2144.94	1.20179	1.18209	TLC ATP/ADP transporter;(source:Araport11)
AT1G15510	144.526	180.496	169.174	1.24888	1.17054	Encodes a pentatricopeptide repeat protein required for chloroplast transcript accD RNA editing and early chloroplast biogenesis.
AT1G15550	88.1911	145.992	160.377	1.6554	1.81852	Involved in later steps of the gibberellic acid biosynthetic pathway. Activated by AGAMOUS in a cal-1, ap1-1 background. Deletion of 208 bp from -1016 to -809 (&#916;-808) resulted in loss of GA-negative feedback (this sequence, which contains a 43-bp sequence GNFEI, was shown to be sufficient for GA-negative feedback).
AT1G15570	201.014	291.711	306.044	1.4512	1.5225	A2-type cyclin. Negatively regulates endocycles and acts as a key regulator of ploidy levels in Arabidopsis endoreduplication. Interacts physically with CDKA;1. Expressed preferentially in trichomes and young developing tissues.
AT1G15660	216.94	285.515	304.233	1.3161	1.40238	Encodes a homologue of the human centromeric protein C (CENP-C). CENP-C co-localizes with the 180 bp centromeric regions of chromosomes throughout the cell cycle, but does not completely cover the 180 bp regions.
AT1G15730	524.344	595.29	550.316	1.1353	1.04953	Cobalamin biosynthesis CobW-like protein;(source:Araport11)
AT1G15810	420.476	513.037	532.005	1.22013	1.26524	S15/NS1, RNA-binding protein;(source:Araport11)
AT1G15930	2248.16	2844.37	3022.82	1.2652	1.34458	Ribosomal protein L7Ae/L30e/S12e/Gadd45 family protein;(source:Araport11)
AT1G16000	242.932	337.362	312.852	1.38871	1.28782	GAG1At protein;(source:Araport11)
AT1G16080	1714.61	1862.68	1676.28	1.08636	0.977647	nuclear protein;(source:Araport11)
AT1G16190	589.266	696.606	692.262	1.18216	1.17479	Encodes a member of the RADIATION SENSITIVE23 (RAD23) family: AT1G16190(RAD23A), AT1G79650(RAD23B), AT3G02540(RAD23C), AT5G38470(RAD23D). RAD23 proteins play an essential role in the cell cycle, morphology, and fertility of plants through their delivery of UPS (ubiquitin/26S proteasome system) substrates to the 26S proteasome.
AT1G16280	132.994	171.155	153.26	1.28694	1.15238	Encodes a putative DEAD-box RNA helicase. Essential for female gametogenesis.
AT1G16300	132.822	169.345	158.723	1.27498	1.19501	Encodes one of the chloroplast/plastid localized GAPDH isoforms (GAPCp1/At1g79530 and GAPCp2/At1g16300). gapcp double mutants display a drastic phenotype of arrested root development, dwarfism and sterility. GAPCps are important for the synthesis of serine in roots.
AT1G16330	55.9241	83.2208	75.7354	1.4881	1.35425	core cell cycle genes
AT1G16350	768.556	927.996	1002.05	1.20745	1.30381	Aldolase-type TIM barrel family protein;(source:Araport11)
AT1G16470	1012.28	1152.17	1149.46	1.13819	1.13552	Encodes 20S proteasome subunit PAB1 (PAB1).
AT1G16610	696.951	814.501	868.773	1.16866	1.24653	Encodes SR45, a member of the highly conserved family of serine/arginine-rich (SR) proteins, which play key roles in pre-mRNA splicing and other aspects of RNA metabolism. SR45 is a spliceosome protein, interacts with SR33 and the U1-70K protein of the U1 snRNP. Also involved in plant sugar response. sr45-1 mutation confers hypersensitivity to glucose during early seedling growth.
AT1G16630	87.4827	115.277	121.904	1.31771	1.39346	transmembrane protein;(source:Araport11)
AT1G16750	146.751	208.062	170.187	1.41779	1.1597	GPI-anchored adhesin-like protein, putative (Protein of unknown function, DUF547);(source:Araport11)
AT1G16870	512.111	600.508	641.367	1.17261	1.2524	mitochondrial 28S ribosomal protein S29-like protein;(source:Araport11)
AT1G16900	266.587	311.294	321.334	1.1677	1.20536	Encodes the Arabidopsis ortholog of the yeast/human ALG9 catalyzing the luminal addition of two alpha-1,2 Man residues in assembling Glc3Man9GlcNAc2.
AT1G16920	649.185	752.322	821.72	1.15887	1.26577	small GTP-binding protein (Rab11)similar to YPT3/RAB11 proteins in yeast and mammals, respectively. YPT3/RAB11 is involved in intracellular protein trafficking.
AT1G16970	288.155	331.464	280.394	1.1503	0.973065	Ku80 and ku70 form the heterodimer complex Ku, required for proper maintenance of the telomeric C strand. Ku regulates the extension of the telomeric G strand. Interacts with WEX, and this interaction stimulates the WEX exonuclease activity.
AT1G17140	1130.47	1403.48	1421.31	1.2415	1.25727	Encodes a ROP/RAC effector, designated interactor of constitutive active ROPs 1 (ICR1), that interacts with GTP-bound ROPs. ICR1 is a scaffold mediating formation of protein complexes that are required for cell polarity. ICR1 is comprised of coiled-coil domains and forms complexes with itself and the exocyst vesicle-tethering complex subunit SEC3.
AT1G17350	198.432	263.341	259.143	1.32711	1.30595	NADH:ubiquinone oxidoreductase intermediate-associated protein 30;(source:Araport11)
AT1G17560	183.58	265.924	270.896	1.44854	1.47562	Encodes HUELLENLOS (HLL), a mitochondrial ribosome protein, similar to L14 ribosomal protein of eubacteria. HLL is essential for normal ovule development.
AT1G17650	576.559	780.642	747.12	1.35397	1.29583	Glyoxylate reductase located in chloroplasts.
AT1G17690	549.824	647.14	633.282	1.17699	1.15179	U3 small nucleolar RNA-associated protein;(source:Araport11)
AT1G17850	173.496	249.16	261.399	1.43612	1.50666	Rhodanese/Cell cycle control phosphatase superfamily protein;(source:Araport11)
AT1G17880	2295.54	2890.69	3043.75	1.25927	1.32594	basic transcription factor 3;(source:Araport11)
AT1G17920	47.5666	75.6637	66.3432	1.59069	1.39474	Encodes a homeobox-leucine zipper family protein belonging to the HD-ZIP IV family. Together with HDG11, it is involved in trichome branching.
AT1G17970	201.78	237.011	218.064	1.1746	1.0807	RING/U-box superfamily protein;(source:Araport11)
AT1G18040	197.454	234.381	235.488	1.18702	1.19262	cyclin-dependent kinase D1;(source:Araport11)
AT1G18070	3374.43	3537.85	3550.16	1.04843	1.05208	Translation elongation factor EF1A/initiation factor IF2gamma family protein;(source:Araport11)
AT1G18080	5204.83	6749.94	7076.78	1.29686	1.35966	Encodes the Arabidopsis thaliana homolog of the tobacco WD-40 repeat ArcA gene. It is a scaffold protein that acts downstream of and is phosphorylated by WNK8 in the glucose responsiveness and flowering pathways . Knockout mutants show insensitivity to gibberellin in GA-induced seed germination.
AT1G18170	497.849	570.285	540.096	1.1455	1.08486	FKBP-like peptidyl-prolyl cis-trans isomerase family protein;(source:Araport11)
AT1G18180	113.058	144.501	143.232	1.27812	1.26689	3-oxo-5-alpha-steroid 4-dehydrogenase (DUF1295);(source:Araport11)
AT1G18250	386.739	523.126	590.136	1.35266	1.52593	encodes a thaumatin-like protein
AT1G18340	197.366	253.139	237.244	1.28258	1.20205	basal transcription factor complex subunit-like protein;(source:Araport11)
AT1G18370	228.784	321.392	330.859	1.40478	1.44617	Encodes a kinesin HINKEL. Required for cytokinesis in pollen. Mutant has cytokinesis defects; seedling lethal.
AT1G18440	339.824	412.442	376.609	1.21369	1.10825	Peptidyl-tRNA hydrolase family protein;(source:Araport11)
AT1G18450	773.767	857.978	884.818	1.10883	1.14352	Encodes a gene similar to actin-related proteins in other organisms. Member of nuclear ARP family of genes. Component of chromatin remodeling complexes, involved in chromatin-mediated gene regulation. Phenotype of the arp4-1 mutant allele revealed partial sterility due to defects in anther development. Targeting the distinct, 3' UTR of AtARP4 transcripts with RNA interference caused a drastic red…
AT1G18500	952.565	1043.64	1099.39	1.09561	1.15413	Encodes an active Arabidopsis isopropylmalate synthase IPMS1. Involved in leucine biosynthesis. Do not participate in the chain elongation of glucosinolates. Expressed constitutively throughout the plant. Loss of IPMS1 can be compensated by a second isopropylmalate synthase gene IPMS2 (At1g74040). The mRNA is cell-to-cell mobile.
AT1G18540	3529.38	5006.84	4892.08	1.41862	1.3861	Ribosomal protein L6 family protein;(source:Araport11)
AT1G18620	1661.88	1900.86	1732.14	1.1438	1.04227	LONGIFOLIA protein;(source:Araport11)
AT1G18630	156.865	192.141	188.216	1.22488	1.19986	encodes a glycine-rich RNA binding protein.
AT1G18650	653.501	941.672	931.166	1.44096	1.42489	Encodes a member of the X8-GPI family of proteins. It localizes to the plasmodesmata and is predicted to bind callose.
AT1G18850	189.988	244.526	226.91	1.28706	1.19434	PCP2 encodes a novel plant specific protein that is co-expressed with components of pre-rRNA processing complex. Co-localizes with NuGWD1 and SWA1.
AT1G19010	86.2544	108.794	106.118	1.26132	1.23029	hypothetical protein;(source:Araport11)
AT1G19150	1563.04	1718.02	1640.51	1.09915	1.04956	PSI type II chlorophyll a/b-binding protein (Lhca2*1) mRNA, The mRNA is cell-to-cell mobile.
AT1G19380	93.647	136.026	112.233	1.45254	1.19847	sugar, putative (DUF1195);(source:Araport11)
AT1G19520	606.438	734.1	824.821	1.21051	1.36011	pentatricopeptide (PPR) repeat-containing protein;(source:Araport11)
AT1G19990	191.189	245.268	233.105	1.28286	1.21924	nucleolin;(source:Araport11)
AT1G20010	1520.96	2149.93	2408.31	1.41354	1.58342	beta tubulin
AT1G20020	5609.95	6509.79	5910.08	1.1604	1.0535	Encodes a leaf-type ferredoxin:NADP(H) oxidoreductase. It is present in both chloroplast stroma and thylakoid membranes but is more abundant in the stroma The mRNA is cell-to-cell mobile.
AT1G20050	945.006	1032.77	1037.79	1.09287	1.09819	C-8 sterol isomerase that also plays a role in miRNA function.
AT1G20060	57.836	81.0654	104.938	1.40164	1.81441	ATP binding microtubule motor family protein;(source:Araport11)
AT1G20200	1468.68	1592.84	1657.89	1.08454	1.12883	PAM domain (PCI/PINT associated module) protein;(source:Araport11)
AT1G20220	1127.8	1323.96	1438.01	1.17393	1.27506	Alba DNA/RNA-binding protein;(source:Araport11)
AT1G20300	147.78	186.745	193.688	1.26366	1.31065	Pentatricopeptide repeat (PPR) superfamily protein;(source:Araport11)
AT1G20330	3609.78	4021.98	4110.53	1.11419	1.13872	Encodes a sterol-C24-methyltransferases involved in sterol biosynthesis. Mutants display altered sterol composition, serrated petals and sepals and altered cotyledon vascular patterning as well as ectopic endoreduplication. This suggests that suppression of endoreduplication is important for petal morphogenesis and that normal sterol composition is required for this suppression.
AT1G20410	249.21	288.52	302.402	1.15774	1.21344	Pseudouridine synthase family protein;(source:Araport11)
AT1G20430	392.526	474.303	412.98	1.20833	1.05211	hypothetical protein;(source:Araport11)
AT1G20450	2428.53	3025.13	3610.74	1.24566	1.4868	Encodes a gene induced by low temperature and dehydration. Inhibits e.coli growth while overexpressed. Belongs to the dehydrin protein family, which contains highly conserved stretches of 7-17 residues that are repetitively scattered in their sequences, the K-, S-, Y- and lysine rich segments. LTI29 and LTI30 double overexpressors confer cold tolerance. Localized to membranes and cytoplasm.
AT1G20610	77.4	116.635	133.77	1.50692	1.72829	Cyclin B2;(source:Araport11)
AT1G20720	106.573	156.672	125.042	1.4701	1.17331	RAD3-like DNA-binding helicase protein;(source:Araport11)
AT1G20770	405.13	465.158	439.461	1.14817	1.08474	coiled-coil protein;(source:Araport11)
AT1G20810	637.582	761.471	693.559	1.19431	1.0878	FKBP-like peptidyl-prolyl cis-trans isomerase family protein;(source:Araport11)
AT1G20816	165.752	237.446	205.413	1.43253	1.23928	outer envelope pore-like protein;(source:Araport11)
AT1G20930	140.513	214.827	242.253	1.52887	1.72406	Cyclin-dependent kinase, expressed in flowers and suspension cell culture, expression peaks during M phase in synchronized cultures. Required for proper organization of the shoot apical meristem and for hormone signaling. Expressed in the shoot apical meristem. Involved in regulation of the G2/M transition of the mitotic cell cycle.
AT1G21270	264.289	385.698	426.416	1.45938	1.61345	cytoplasmic serine/threonine protein kinase induced by salicylic acid. mutant plants exhibit a loss of cell expansion and dependence on sugars and salts for seedling growth, affecting the expression and activity of vacuolar invertase.
AT1G21350	463.207	599.26	538.79	1.29372	1.16317	Thioredoxin superfamily protein;(source:Araport11)
AT1G21600	651.694	809.628	793.767	1.24234	1.21801	Present in transcriptionally active plastid chromosomes. Involved in plastid gene expression.
AT1G21690	261.801	327.281	332.261	1.25011	1.26913	ATPase family associated with various cellular activities (AAA);(source:Araport11)
AT1G21720	1106.55	1273.07	1245.6	1.15048	1.12566	20S proteasome beta subunit PBC1 truncated protein (PBC1)
AT1G21750	1320.05	1627.7	1736.45	1.23306	1.31544	Encodes a protein disulfide isomerase-like (PDIL) protein, a member of a multigene family within the thioredoxin (TRX) superfamily; isoform contains non-consensus GA donor splice site at intron 9. Transcript levels for this gene are up-regulated in response to three different chemical inducers of ER stress (dithiothreitol, beta-mercaptoethanol, and tunicamycin). Neither AtIRE1-2 nor AtbZIP60 appe…
AT1G21810	49.9765	69.55	71.105	1.39166	1.42277	Encodes a protein that localizes at motile vesicle-like small compartments in differentiating xylem cells that is associated with microtubule plus-ends. VETH-positive compartments are unlikely to be elements in conventional endomembrane trafficking pathways. It can associate with COG2, and together these two proteins co-localize with the EXO70A1 exocyst subunit, tethering EXO70A1 to compartments …
AT1G21880	327.24	402.259	424.096	1.22925	1.29598	Encodes a lysin-motif protein mediating bacterial peptidoglycan sensing and immunity to bacterial infection. Induction of chitin-responsive genes by chitin treatment is not blocked in the mutant. It contains a C-terminal GPI anchor signal and is an ortholog of OsLYP4 and OsLYP6.
AT1G21910	68.8581	95.3961	93.5993	1.3854	1.35931	encodes a member of the DREB subfamily A-5 of ERF/AP2 transcription factor family. The protein contains one AP2 domain. There are 15 members in this subfamily including RAP2.1, RAP2.9 and RAP2.10.
AT1G22270	321.166	376.609	389.926	1.17263	1.21409	Encodes SMO2 (Small Organ 2). Modulates progression of cell division during organ growth.
AT1G22330	256.836	346.514	334.109	1.34917	1.30087	RNA-binding (RRM/RBD/RNP motifs) family protein;(source:Araport11)
AT1G22450	1788.47	2014.23	1971.7	1.12623	1.10245	subunit 6b of cytochrome c oxidase
AT1G22660	206.276	248.048	239.104	1.2025	1.15915	Polynucleotide adenylyltransferase family protein;(source:Araport11)
AT1G22700	696.256	826.902	868.136	1.18764	1.24686	Encodes a TPR protein with homology to Ycf37 from Synechocystis that is localized to the thylakoid membrane and is involved in photosystem I biogenesis.
AT1G22780	1872.53	2638.48	2494.14	1.40905	1.33196	S18 ribosomal protein involved in the binding of f-Met tRNA during initiation of mRNA translation. Expression restricted to meristems. Mutant phenotype-pointed first leaves,reduced fresh weight, growth retardation.
AT1G22840	1264.7	1406.72	1414.39	1.1123	1.11836	Encodes cytochrome c. Contains two site II (TGGGCC/T) elements, which interact with a TCP-domain transcription factor, and a downstream internal telomeric repeat, and are required for expression of the Cytc-1 gene. Promoter directs preferential expression in root and shoot meristems and in anthers.
AT1G22882	681.65	750.225	729.171	1.1006	1.06971	Encodes a member of the mid-SUN subfamily of SUN-domain proteins that is localized to both the nuclear envelope and the ER. It is involved in early seed development and nuclear morphology.
AT1G22910	1647.14	1820.35	2063.32	1.10516	1.25267	RNA-binding (RRM/RBD/RNP motifs) family protein;(source:Araport11)
AT1G23080	1830.77	2102.82	2120.78	1.14859	1.15841	Encodes a novel component of auxin efflux that is located apically in the basal cell and is involved during embryogenesis in setting up the apical-basal axis in the embryo. It is also involved in pattern specification during root development. In roots, it is expressed at lateral and basal membranes of provascular cells in the meristem and elongation zone, whereas in the columella cells it coincid…
AT1G23180	599.209	750.989	719.161	1.2533	1.20018	ARM repeat superfamily protein;(source:Araport11)
AT1G23280	422.9	524.102	541.865	1.23931	1.28131	MAK16 protein-like protein;(source:Araport11)
AT1G23400	688.075	846.074	829.353	1.22962	1.20532	Promotes the splicing of chloroplast group II introns.
AT1G23480	740.949	964.358	909.859	1.30152	1.22797	encodes a gene similar to cellulose synthase
AT1G23790	52.9792	74.8663	89.4129	1.41313	1.6877	dicer-like protein (DUF936);(source:Araport11)
AT1G23820	804.452	970.039	992.194	1.20584	1.23338	Spermidine synthase.
AT1G23840	18.6513	31.0968	35.9288	1.66727	1.92634	transmembrane protein;(source:Araport11)
AT1G23935	214.92	254.849	249.583	1.18578	1.16128	apoptosis inhibitory protein;(source:Araport11)
AT1G24020	722.536	1496.45	1446.88	2.07111	2.0025	MLP-like protein 423;(source:Araport11)
AT1G24090	22.5236	39.1603	41.6857	1.73863	1.85075	RNase H family protein;(source:Araport11)
AT1G24100	1860.91	2007.8	2319.47	1.07893	1.24641	Encodes a UDP-glucose:thiohydroximate S-glucosyltransferase, involved in glucosinolate biosynthesis
AT1G24170	1172.77	1287.01	1305.57	1.09741	1.11323	Encodes a protein with putative galacturonosyltransferase activity.
AT1G24240	183.759	230.144	206.305	1.25242	1.12269	Ribosomal protein L19 family protein;(source:Araport11)
AT1G24280	155.126	197.7	206.994	1.27444	1.33436	Encodes a plastidic glucose-6-phosphate dehydrogenase that is sensitive to reduction by DTT and whose mRNA is most highly expressed in root.
AT1G24310	301.028	354.534	347.526	1.17774	1.15446	nuclear pore complex protein;(source:Araport11)
AT1G24360	1439.92	1852.07	1856.15	1.28623	1.28906	NAD(P)-binding Rossmann-fold superfamily protein;(source:Araport11)
AT1G24470	108.84	145.967	129.93	1.34112	1.19377	Encodes one of the two Arabidopsis homologues to YBR159w encoding a S. cerevisiae beta-ketoacyl reductase (KCR), which catalyzes the first reduction during VLCFA (very long chain fatty acids, >18 carbon) elongation: KCR1 (At1g67730), KCR2 (At1g24470). Complementation of the yeast ybr159Delta mutant demonstrated that the two KCR proteins are divergent and that only AtKCR1 can restore heterologous …
AT1G24510	3307.12	3757.64	4024.62	1.13623	1.21696	TCP-1/cpn60 chaperonin family protein;(source:Araport11)
AT1G25230	2124.25	2615.04	2664.43	1.23104	1.25429	Calcineurin-like metallo-phosphoesterase superfamily protein;(source:Araport11)
AT1G25260	925.676	1160.94	1042.81	1.25416	1.12654	Ribosomal protein L10 family protein;(source:Araport11)
AT1G25320	116.209	160.23	172.357	1.3788	1.48316	Leucine-rich repeat protein kinase family protein;(source:Araport11)
AT1G25450	50.472	98.708	85.887	1.9557	1.70167	Encodes KCS5, a member of the 3-ketoacyl-CoA synthase family involved in the biosynthesis of VLCFA (very long chain fatty acids).
AT1G25470	214.886	266.208	261.869	1.23883	1.21864	encodes a member of the ERF (ethylene response factor) subfamily B-6 of ERF/AP2 transcription factor family. The protein contains one AP2 domain. There are 12 members in this subfamily including RAP2.11.
AT1G25560	122.375	181.095	199.183	1.47983	1.62764	Encodes a member of the RAV transcription factor family that contains AP2 and B3 binding domains. Involved in the regulation of flowering under long days. Loss of function results in early flowering. Overexpression causes late flowering and repression of expression of FT. Novel transcriptional regulator involved in ethylene signaling. Promoter bound by EIN3. EDF1 in turn, binds to promoter elemen…
AT1G26100	121.822	189.145	186.03	1.55264	1.52707	Cytochrome b561/ferric reductase transmembrane protein family;(source:Araport11)
AT1G26190	279.71	337.546	301.542	1.20677	1.07805	TTM2 is a triphosphate tunnel metalloenzyme that displays pyrophosphatase activity.It contains both a uridine kinase (UK) domain and CYTH domain. TTM2 is involved in negative regulation defense response to pathogens (PMID:28733390).
AT1G26230	269.027	328.239	296.22	1.2201	1.10108	Encodes a subunit of chloroplasts chaperonins that are involved in mediating the folding of newly synthesized, translocated, or stress-denatured proteins. Cpn60 subunits are: Cpn60alpha1 (At2g28000), AtCpn60alpha2 (At5g18820), AtCpn60beta1 (At1g55490), AtCpn60beta2 (At3g13470), AtCpn60beta3 (At5g56500), AtCpn60beta4 (At1g26230).
AT1G26330	37.1986	66.3848	68.8203	1.7846	1.85007	DNA binding protein;(source:Araport11)
AT1G26460	813.944	970.157	997.286	1.19192	1.22525	Tetratricopeptide repeat (TPR)-like superfamily protein;(source:Araport11)
AT1G26520	129.142	168.537	144.487	1.30505	1.11883	Cobalamin biosynthesis CobW-like protein;(source:Araport11)
AT1G26530	10.5132	21.9992	15.1877	2.09252	1.44462	PIN domain-like family protein;(source:Araport11)
AT1G26540	101.159	137.084	148.236	1.35514	1.46538	Agenet domain-containing protein;(source:Araport11)
AT1G26560	1956.29	2182.21	2075.55	1.11549	1.06096	beta glucosidase 40;(source:Araport11)
AT1G26630	13231.4	14943.5	15798.1	1.1294	1.19399	Eukaryotic translation initiation factor 5A-2. Involved in programmed cell death triggered as a response to pseudomonas syringae infection. Loss of function mutants are more resistant to infection. The mRNA is cell-to-cell mobile.
AT1G26730	438.064	498.929	531.067	1.13894	1.21231	EXS (ERD1/XPR1/SYG1) family protein;(source:Araport11)
AT1G26750	296.747	341.014	346.7	1.14917	1.16833	hypothetical protein;(source:Araport11)
AT1G26850	6807.64	7560.32	7500.95	1.11057	1.10184	S-adenosyl-L-methionine-dependent methyltransferases superfamily protein;(source:Araport11)
AT1G26880	1618.21	2208.3	2212.02	1.36465	1.36695	Ribosomal protein L34e superfamily protein;(source:Araport11)
AT1G26910	262.448	336.711	324.7	1.28296	1.23719	Ribosomal protein L16p/L10e family protein;(source:Araport11)
AT1G26920	747.491	838.053	752.9	1.12115	1.00724	zinc finger CCHC domain protein;(source:Araport11)
AT1G27090	1937.71	2085.42	2224.73	1.07623	1.14812	glycine-rich protein;(source:Araport11)
AT1G27390	511.903	661.622	649.335	1.29247	1.26847	Form of TOM20, which is a component of the TOM complex, involved in transport of nuclear-encoded mitochondrial proteins
AT1G27400	2022.42	2716.34	2986.1	1.34311	1.4765	Ribosomal protein L22p/L17e family protein;(source:Araport11)
AT1G27435	511.307	603.879	588.404	1.18105	1.15079	hypothetical protein;(source:Araport11)
AT1G27450	1994.59	2336.13	2550.98	1.17123	1.27895	Adenosine phosphoribosyl transferase(E.C:2.4.2.7), involved in the one-step salvage of adenine to AMP.
AT1G27460	377.872	537.111	555.491	1.42141	1.47005	encodes a calmodulin-binding protein that is expressed in pollen, suspension culture cells, flowers, and fruits. The mRNA is cell-to-cell mobile.
AT1G27680	258.41	311.159	321.769	1.20413	1.24519	ADP-glucose pyrophosphorylase catalyzes the first, rate limiting step in starch biosynthesis. The large subunit plays a regulatory role whereas the small subunit (ApS) is the catalytic isoform. Four isoforms of the large subunit (ApL1-4) have been described.Mutational analysis of APS1 suggests that APL1 and APL2 can compensate for loss of APS1 catalytic activity,suggesting both have catalytic as …
AT1G27880	56.6636	80.1532	71.4712	1.41454	1.26133	DEAD/DEAH box RNA helicase family protein;(source:Araport11)
AT1G27930	429.837	497.668	490.072	1.1578	1.14013	Function unknown. Interacts with eIF3.
AT1G27950	1856.95	2552.33	2380.74	1.37448	1.28208	Encodes LTPG1, a lipid transfer protein with a predicted GPI (glycosylphosphatidylinositol)-anchor domain. Localized in the plasma membrane. Disruption of the LTPG1 gene causes alterations of cuticular lipid composition, but no significant changes on total wax and cutin monomer loads are seen. The mRNA is cell-to-cell mobile.
AT1G28090	284.9	325.981	312.35	1.14419	1.09635	Polynucleotide adenylyltransferase family protein;(source:Araport11)
AT1G28110	1210.15	1323.02	1364.73	1.09327	1.12773	serine carboxypeptidase-like 45;(source:Araport11)
AT1G28150	242.529	290.269	293.603	1.19684	1.21059	hypothetical protein;(source:Araport11)
AT1G28290	2126.06	3039.64	3491.62	1.4297	1.6423	Encodes an atypical arabinogalactan protein that is localized to the plasma membrange. AGP31 is highly expressed in flowers and vascular tissue and is repressed by jasmonic acid. AGP31 may play a role in vascular tissue function during defense and development.
AT1G28350	670.246	766.556	738.058	1.14369	1.10118	Nucleotidylyl transferase superfamily protein;(source:Araport11)
AT1G28510	308.87	391.745	343.388	1.26832	1.11176	Optic atrophy 3 protein (OPA3);(source:Araport11)
AT1G28530	160.457	213.577	189.155	1.33105	1.17885	Encodes a protein that localizes to both chloroplasts and amyloplasts and is required for both chloroplast and mesophyll development.
AT1G29070	2368.83	3231.3	2987.03	1.36409	1.26097	Ribosomal protein L34;(source:Araport11)
AT1G29250	560.795	697.436	624.814	1.24366	1.11416	Alba DNA/RNA-binding protein;(source:Araport11)
AT1G29310	960.922	1048.92	1091.01	1.09158	1.13538	SecY protein transport family protein;(source:Araport11)
AT1G29320	186.672	222.162	227.708	1.19012	1.21983	Transducin/WD40 repeat-like superfamily protein;(source:Araport11)
AT1G29418	217.805	278.243	240.524	1.27748	1.10431	transmembrane protein;(source:Araport11)
AT1G29630	100.221	141.116	142.912	1.40805	1.42597	5-3 exonuclease family protein;(source:Araport11)
AT1G29660	2738.55	3538.67	3368.26	1.29217	1.22994	GDSL-motif esterase/acyltransferase/lipase. Enzyme group with broad substrate specificity that may catalyze acyltransfer or hydrolase reactions with lipid and non-lipid substrates.
AT1G29670	2727.07	3668.84	3540.3	1.34534	1.2982	GDSL-motif esterase/acyltransferase/lipase. Enzyme group with broad substrate specificity that may catalyze acyltransfer or hydrolase reactions with lipid and non-lipid substrates. The mRNA is cell-to-cell mobile.
AT1G29880	2094.67	2295.68	2313.13	1.09596	1.10429	glycyl-tRNA synthetase / glycine-tRNA ligase;(source:Araport11)
AT1G29900	2326.37	2687.78	2867.07	1.15536	1.23242	Encodes carbamoyl phosphate synthetase (CPS) large subunit (CARB), also named as VEN3. Heterologous expression of the Arabidopsis VEN3 and VEN6 genes in a CPS-deficient Escherichia coli strain fully restored bacterial growth in minimal medium, demonstrating the enzymatic activity of the VEN3 and VEN6 proteins.
AT1G29910	46796.2	57781.5	61525.1	1.23475	1.31475	member of Chlorophyll a/b-binding protein family
AT1G29980	255.61	347.88	355.805	1.36098	1.39199	choice-of-anchor C domain protein, putative (Protein of unknown function, DUF642);(source:Araport11)
AT1G30070	291.128	365.879	355.586	1.25676	1.22141	SGS domain-containing protein;(source:Araport11)
AT1G30240	166.158	198.131	184.536	1.19243	1.11061	proline-, glutamic acid/leucine-rich protein;(source:Araport11)
AT1G30330	2120.72	2477.11	2518.68	1.16805	1.18765	Encodes a member of the auxin response factor family. Mediates auxin response via expression of auxin regulated genes. Acts redundantly with ARF8 to control stamen elongation and flower maturation. Expression of ARF6 is controlled by miR167.
AT1G30360	3913.51	4366.51	4407.85	1.11575	1.12632	Early-responsive to dehydration stress protein (ERD4);(source:Araport11)
AT1G30380	20640.9	23809.3	20356.8	1.1535	0.986234	Encodes subunit K of photosystem I reaction center. The mRNA is cell-to-cell mobile.
AT1G30520	819.081	1149.25	999.138	1.4031	1.21983	Encodes a chloroplast O-succinylbenzoyl-CoA ligase. Involved in phylloquinone biosynthesis. Knock mutant is seedling lethal.
AT1G30580	2794	3183.96	3239.23	1.13957	1.15935	GTP binding protein;(source:Araport11)
AT1G30610	434.743	551.361	496.088	1.26825	1.14111	Mutations in this locus result in embryo lethality. Embryo shape at seed maturity is globular.
AT1G30680	335.274	470.359	460.069	1.40291	1.37222	Twinkle is a dual localized (mitochondria and chloroplast) DNA primase-helicase. It synthesizes RNA primers from a 5&#8242; -(G/C)GGA-3&#8242; template, where the last two 3' nucleotides are cryptic.
AT1G30690	2613.46	2938.32	2873.69	1.1243	1.09957	Sec14p-like phosphatidylinositol transfer family protein;(source:Araport11)
AT1G31040	84.1906	159.018	173.564	1.88878	2.06156	PLATZ transcription factor family protein;(source:Araport11)
AT1G31180	664.833	933.385	825.129	1.40394	1.24111	The AtIMD3 is one out of 3 genes encoding the enzyme 3-isopropylmalate dehydrogenase involved in leucine biosynthesis in Arabidopsis. Its subcellular location has been targeted to plastids.
AT1G31220	158.855	198.124	192.676	1.2472	1.21291	N10-formyltetrahydrofolate-dependent phosphoribosylglycinamide formyltransferase that catalyzes the conversion of phosphoribosyl glycineamide to phosphoribosyl N-formylglycineamide
AT1G31230	998.079	1184.42	1274.33	1.1867	1.27679	Encodes a bifunctional aspartate kinase/homoserine dehydrogenase. These two activities catalyze the first and the third steps toward the synthesis of the essential amino acids threonine, isoleucine and methionine.
AT1G31340	1106.88	1254.72	1162.88	1.13357	1.05059	Encodes a ubiquitin-related protein that is conjugated to target proteins by neddylation. It has been shown to be conjugated to the cullin AtCUL1. The RUB-conjugation pathway has been implicated in in auxin response.
AT1G31410	348.774	406.556	422.091	1.16567	1.21021	putrescine-binding periplasmic protein-like protein;(source:Araport11)
AT1G31500	429.12	478.929	431.263	1.11607	1.005	HESP identified based on similarity to nocturnins and presence circadian regulatory elements in the promoter. It functions as a Mg(II) dependent poly(A) exoribonuclease.It is under circadian regulation and expressed at night. Knockdowns affect the regulation of circadian genes CCA1 and TOC1.
AT1G31660	514.154	631.867	675.082	1.22895	1.313	Encodes a protein that is a ribosome biogenesis co-factor. Mutants display aberrant RNA processing and male and female gametophyte development.
AT1G31760	32.548	50.5894	39.775	1.5543	1.22204	SWIB/MDM2 domain superfamily protein;(source:Araport11)
AT1G31800	2538.11	2848.2	2518.43	1.12217	0.992247	Encodes a protein with &#946;-ring carotenoid hydroxylase activity. The mRNA is cell-to-cell mobile.
AT1G31817	411.374	474.748	486.905	1.15405	1.18361	Ribosomal L18p/L5e family protein;(source:Araport11)
AT1G31850	2575.82	2877.43	3042.65	1.11709	1.18124	S-adenosyl-L-methionine-dependent methyltransferases superfamily protein;(source:Araport11)
AT1G31860	454.292	620.209	607.36	1.36522	1.33694	encodes a bifunctional protein that has phosphoribosyl-ATP pyrophosphohydrolase (PRA-PH) and phosphoribosyl-AMP cyclohydrolase (PRA-CH) activities.
AT1G31950	13.8918	25.4828	22.6253	1.83438	1.62868	Terpenoid cyclases/Protein prenyltransferases superfamily protein;(source:Araport11)
AT1G31970	1561.47	1699.63	1794.82	1.08848	1.14945	DEA(D/H)-box RNA helicase family protein;(source:Araport11)
AT1G32080	6229.78	6803.59	6092.57	1.09211	0.977976	Encodes a plant LrgAB/CidAB protein localized to the chloroplast envelope that is involved in chloroplast development, carbon partitioning and leaf senescence. The gene may have evolved from gene fusion of bacterial lrgA and lrgB.
AT1G32200	887.762	1047.41	934.736	1.17983	1.05291	Encodes a chloroplast glycerol-3-phosphate acyltransferase.Involved in the biosynthesis of chloroplast phosphatidylglycerol.
AT1G32210	700.597	815.635	708.162	1.1642	1.0108	Encodes protein involved in suppression of apoptosis. Complements a mammalian apoptosis suppressor mutation.
AT1G32380	185.453	233.817	241.747	1.26079	1.30355	Encodes a P-dependent phosphoribosyl pyrophosphate (PRPP) synthase.
AT1G32440	746.854	815.915	795.53	1.09247	1.06517	encodes a chloroplast pyruvate kinase beta subunit. The enzyme is less active than the other chloroplast pyruvate kinase beta subunit encoded by AT5G52920. Involved in seed oil biosynthesis. Can partially complement the AT5G52920 mutant.
AT1G32470	6464.18	8250.59	7329.28	1.27635	1.13383	Single hybrid motif superfamily protein;(source:Araport11)
AT1G32550	512.177	656.618	633.334	1.28201	1.23655	Encodes FdC2, a ferredoxin protein capable of alternative electron partitioning. FdC1 level increases in conditions of acceptor limitation at PSI.
AT1G32580	515.591	628.716	686.693	1.21941	1.33186	plastid developmental protein DAG;(source:Araport11)
AT1G32730	140.684	172.893	175.484	1.22895	1.24736	electron carrier/iron ion-binding protein;(source:Araport11)
AT1G32920	174.392	215.169	286	1.23382	1.63999	hypothetical protein;(source:Araport11)
AT1G32990	2516.01	3534.24	3388.84	1.4047	1.34691	mutant has Decreased effective quantum yield of photosystem II; Pale green plants; Reduced growth rate; Plastid Ribosomal Protein L11 The mRNA is cell-to-cell mobile.
AT1G33040	982.123	1313.98	1278.56	1.33789	1.30183	nascent polypeptide-associated complex subunit alpha-like protein 5;(source:Araport11)
AT1G33120	866.725	1201.59	1096.9	1.38636	1.26557	Ribosomal protein L6 family;(source:Araport11)
AT1G33140	1619.71	2005.52	1778.77	1.23819	1.0982	Encodes ribosomal protein L9. Identified in a screen for enhancers of as1. as1/pgy double mutants show defects in leaf vascular patterning and adaxial cell fate. Double mutant analysis indicates pgy genes function in the same pathway as REV, KAN1 and KAN2. The mRNA is cell-to-cell mobile.
AT1G33170	873.063	1216.66	1134.8	1.39355	1.2998	S-adenosyl-L-methionine-dependent methyltransferases superfamily protein;(source:Araport11)
AT1G33240	1878.54	2146.71	2061.61	1.14276	1.09746	Encodes a plant transcriptional activator that contains two separate, but similar, trihelix DNA-binding domains, similar to GT-2. Gene is expressed in all aerial parts of the plant, with higher level of expression in siliques. At-GTL2 was thought to be a duplicated copy of this gene but is likely to be a cloning artefact, the result of a chimeric clone. Regulates ploidy-dependent cell growth in t…
AT1G33265	134.409	174.221	173.04	1.2962	1.28742	Transmembrane proteins 14C;(source:Araport11)
AT1G33290	401.763	467.689	418.185	1.16409	1.04087	P-loop containing nucleoside triphosphate hydrolases superfamily protein;(source:Araport11)
AT1G33810	652.599	764.793	679.808	1.17192	1.04169	zinc finger/BTB domain protein;(source:Araport11)
AT1G33811	233.113	385.893	364.3	1.65539	1.56276	GDSL-motif esterase/acyltransferase/lipase. Enzyme group with broad substrate specificity that may catalyze acyltransfer or hydrolase reactions with lipid and non-lipid substrates.
AT1G34030	1965.46	2653.77	2521.62	1.3502	1.28297	Ribosomal protein S13/S18 family;(source:Araport11)
AT1G34065	171.665	227.208	201.536	1.32355	1.174	S-adenosylmethionine carrier 2;(source:Araport11)
AT1G34350	277.79	328.195	311.695	1.18145	1.12206	Encodes a putative transmembrane protein that has been localized around the nucleus and is involved in pollen germination and pollen tube growth.
AT1G34355	88.2264	129.08	140.158	1.46306	1.58862	Encodes PS1 (Parallel Spindle 1). Mutations in PS1 lead to diploid male spores, diploid pollen grains, and spontaneous triploid plants in the next generation. Female meiosis is not affected in the mutants.
AT1G34380	48.3838	77.0698	61.8901	1.59288	1.27915	5-3 exonuclease family protein;(source:Araport11)
AT1G34430	1576.74	1829.14	1916.68	1.16007	1.21559	2-oxoacid dehydrogenases acyltransferase family protein;(source:Araport11)
AT1G34770	54.6727	89.4834	72.0784	1.63671	1.31836	Encodes a nuclear localized, structural subunit of the SMC 5/6 complex and a non- SMC element. Loss of function results in abnormal cell division and embryo lethality. Analysis of partially rescued lines indicates a role in double strand break DNA repair. Similar phenotype to NSE1 which it also interacts with.
AT1G35180	92.9422	119.612	126.209	1.28695	1.35793	TRAM, LAG1 and CLN8 (TLC) lipid-sensing domain containing protein;(source:Araport11)
AT1G35530	42.6532	68.9356	70.2352	1.61619	1.64666	Encodes FANCM, a highly conserved helicase that functions as a major factor limiting meiotic crossover formation. It is not directly involved in the repair of DNA lesions but suppresses spontaneous somatic homologous recombination via a RecQ helicase (At-RECQ4A)-independent pathway.
AT1G35680	3434.83	4970.55	4512.31	1.4471	1.31369	Encodes a chloroplast ribosomal protein L21 that is required for chloroplast development and embryogenesis. The mRNA is cell-to-cell mobile.
AT1G35720	11031.1	12129.2	13557	1.09954	1.22898	Encodes a member of the annexin gene family, a diverse, multigene family of calcium-dependent, membrane-binding proteins. The protein was determined to have peroxidase activity. This activity is thought to be dependent on the presence of post-translational modifications (most likely phosphorylation). The protein was shown to be present as a mixture of monomer and homodimer. The homodimerization s…
AT1G36280	322.19	377.882	351.53	1.17285	1.09107	L-Aspartase-like family protein;(source:Araport11)
AT1G36320	858.188	1027.49	1004.71	1.19728	1.17073	hypothetical protein;(source:Araport11)
AT1G36390	448.089	659.364	557.13	1.4715	1.24335	Co-chaperone GrpE family protein;(source:Araport11)
AT1G36730	3422.69	3571.97	3522.21	1.04362	1.02908	Translation initiation factor IF2/IF5;(source:Araport11)
AT1G36940	243.523	301.253	313.403	1.23706	1.28696	myotubularin-like protein;(source:Araport11)
AT1G41830	4739.94	5222.72	5345.38	1.10185	1.12773	SKU5-similar 6;(source:Araport11)
AT1G41880	1970.8	2682.82	2750.44	1.36129	1.3956	Ribosomal protein L35Ae family protein;(source:Araport11)
AT1G42480	289.857	338.769	326.492	1.16875	1.12639	TLR4 regulator/MIR-interacting MSAP protein;(source:Araport11)
AT1G42970	25442.2	27522.6	25046.9	1.08177	0.984463	Encodes chloroplast localized glyceraldehyde-3-phosphate dehydrogenase that can use both NADH and NADPH to reduce 1,3-diphosphate glycerate. It forms A2B2 heterotetramers with GapA forms of the GADPH enzyme. These complexes are active in the light under reducing conditions, but show reduced NADPH-dependent activity in response to oxidized thioredoxins and increased NAD(H)/NADP(H) ratios due to th…
AT1G43170	12069.6	15752.9	15978.2	1.30517	1.32384	Encodes a cytoplasmic ribosomal protein. The mRNA is cell-to-cell mobile.
AT1G43190	1373.5	1555.84	1408.25	1.13275	1.0253	polypyrimidine tract-binding protein 3;(source:Araport11)
AT1G43560	771.103	980.756	960.101	1.27189	1.2451	thioredoxin Y2;(source:Araport11)
AT1G43910	285.053	412.056	384.026	1.44554	1.34721	P-loop containing nucleoside triphosphate hydrolases superfamily protein;(source:Araport11)
AT1G44000	2476.4	2675.72	2398.24	1.08049	0.968438	STAY-GREEN-like protein;(source:Araport11)
AT1G44110	172.941	242.039	261.289	1.39955	1.51085	Cyclin A1;(source:Araport11)
AT1G44170	1433.83	1565.78	1597.26	1.09202	1.11398	Encodes an aldehyde dehydrogenase induced by ABA and dehydration that can oxidize saturated aliphatic aldehydes. It is also able to oxidize beta-unsaturated aldehydes, but not aromatic aldehydes. Activity of ALDH3H1 is NAD +-dependent.
AT1G44446	4556.36	4904.37	4800.51	1.07638	1.05358	Encodes chlorophyllide <i>a</i> oxygenase which converts chlorophyllide <i>a</i> to chlorophyllide <i>b</i> by catalyzing two successive hydroxylations at the 7-methyl group of chlorophyllide <i>a</i> . Mutants are deficient in pigments that associate with thylakoid membrane proteins, lacking chlorophyll <i>b</i> and light-harvesting proteins of photosystem II. The protein was shown through cross…
AT1G44575	27243.6	31294.6	30040.9	1.1487	1.10268	Encoding PSII-S (CP22), a ubiquitous pigment-binding protein associated with photosystem II (PSII) of higher plants. Involved in nonphotochemical quenching rather than in photosynthesis. Mutant has a normal violaxanthin cycle but has a limited capacity of quenching singlet excited chlorophylls and is tolerant to lipid peroxidation.
AT1G44608	27.26	57.19	56.1525	2.09794	2.05988	hypothetical protein;(source:Araport11)
AT1G44760	152.239	217.111	221.177	1.42612	1.45283	Adenine nucleotide alpha hydrolases-like superfamily protein;(source:Araport11)
AT1G44790	412.371	476.167	457.354	1.15471	1.10908	ChaC-like family protein;(source:Araport11)
AT1G44830	112.344	152.324	89.2457	1.35586	0.794394	Encodes a nuclear-localized member of the DREB subfamily A-5 of ERF/AP2 transcription factor family. The protein contains one AP2 domain. There are 15 members in this subfamily including RAP2.1, RAP2.9 and RAP2.10. Overexpression in cultured cells results in an increase in pectin deposition.ERF014 differentially regulates responses to bacterial and fungal pathogens.
AT1G44835	452.307	574.9	580.895	1.27104	1.28429	YbaK/aminoacyl-tRNA synthetase-associated domain-containing protein;(source:Araport11)
AT1G44900	323.903	507.55	491.106	1.56698	1.51621	Encodes MCM2 (MINICHROMOSOME MAINTENANCE 2), a protein essential to embryo development. Overexpression results in altered root meristem function.
AT1G44920	849.036	956.029	969.763	1.12602	1.14219	transmembrane protein;(source:Araport11)
AT1G45000	2283.39	2448.69	2452.22	1.07239	1.07394	AAA-type ATPase family protein;(source:Araport11)
AT1G45010	960.115	1091.67	910.086	1.13702	0.947893	TRAM, LAG1 and CLN8 (TLC) lipid-sensing domain containing protein;(source:Araport11)
AT1G45130	5636.33	6273.18	6409.46	1.11299	1.13717	beta-galactosidase 5;(source:Araport11)
AT1G45170	131.303	189.198	177.774	1.44092	1.35392	outer envelope pore 24B-like protein;(source:Araport11)
AT1G45191	196.761	235.121	205.916	1.19496	1.04653	beta-glucosidase related protein, similar to beta-glucosidase GI:3820531 from (Pinus contorta); contains Pfam profile: PF00232 Glycosyl hydrolase family 1
AT1G45207	531.223	612.212	605.869	1.15246	1.14052	Remorin family protein;(source:Araport11)
AT1G45474	1789.93	1989.82	1794.02	1.11167	1.00229	Encodes a component of the light harvesting complex of photosystem I.
AT1G47210	340.346	414.217	449.846	1.21704	1.32173	cyclin-dependent protein kinase 3;(source:Araport11)
AT1G47260	2386.07	2659.34	2852.04	1.11453	1.19529	Encodes mitochondrial gamma carbonic anhydrase. Component of the NADH dehydrogenase complex.
AT1G47290	386.783	450.191	459.094	1.16394	1.18696	Encodes an enzyme with 3&#946;-hydroxysteroid dehydrogenase/C4-decarboxylase activity <i>in vitro</i>. The activity of the enzyme was determined using microsomal extracts of yeast overexpressing the <i>Arabidopsis</i> gene. Cytosolic fractions failed to be associated to the activity, leading to the speculation that the enzyme is membrane-bound.
AT1G47490	1109.27	1249.85	1172.37	1.12673	1.05689	RNA-binding protein 47C;(source:Araport11)
AT1G47500	426.562	498.251	465.224	1.16806	1.09064	RNA-binding protein 47C;(source:Araport11)
AT1G47640	630.528	721.398	713.48	1.14412	1.13156	seven transmembrane domain protein;(source:Araport11)
AT1G47820	102.028	140.834	111.009	1.38036	1.08803	hypothetical protein;(source:Araport11)
AT1G47840	67.0351	105.764	113.553	1.57773	1.69393	Encodes a putative hexokinase.
AT1G48030	5456.42	5975.58	5532.77	1.09515	1.01399	Encodes a mitochondrial lipoamide dehydrogenase whose expression is induced by light.
AT1G48230	873.672	1025.33	1006.55	1.17359	1.15209	Nucleotide/sugar transporter family protein
AT1G48350	1626.26	2467.72	2185.91	1.51742	1.34413	Ribosomal L18p/L5e family protein;(source:Araport11)
AT1G48360	125.854	155.045	153.11	1.23195	1.21657	Encodes a FAN1 homolog that is involved in interstrand crosslink repair. FAN1 appears to act in in a different pathway from MUS81 but in similar pathway with RECQ4A, RAD5A and MFH1.
AT1G48380	385.274	449.425	435.37	1.16651	1.13003	Encodes a novel nuclear protein required for root hair initiation and ploidy-dependent cell growth. Its sequence has similarity to the C-terminal domain of mammalian DNA topo IIalpha. Shows in vitro DNA binding activity and is likely to be part of the topo VI complex by binding to subunit A.
AT1G48390	78.9062	115.234	120.981	1.46039	1.53322	RNI-like superfamily protein;(source:Araport11)
AT1G48440	945.395	1023.56	1030.44	1.08267	1.08996	B-cell receptor-associated 31-like protein;(source:Araport11)
AT1G48460	139.84	222.519	199.62	1.59124	1.42749	tRNA-processing ribonuclease BN;(source:Araport11)
AT1G48480	1408.15	1645.52	1785.99	1.16856	1.26832	Arabidopsis thaliana receptor-like protein kinase (RKL1) gene
AT1G48520	917.703	1183.25	1117.9	1.28936	1.21815	Encodes Glu-tRNA(Gln) amidotransferase subunit B (from Genbank record AF239836).
AT1G48570	199.784	317.449	277.371	1.58896	1.38835	zinc finger (Ran-binding) family protein;(source:Araport11)
AT1G48630	1654.08	2342.95	2199.95	1.41647	1.33002	Encodes a protein with similarity to mammalian RACKs. RACKs function to shuttle activated protein kinase C to different subcellular sites and may also function as a scaffold through physical interactions with other proteins. RACK1B has no phenotype on its own and probably acts redundantly with RACK1A and RACK1C.
AT1G48830	2016.59	2694.13	2513.95	1.33598	1.24663	Ribosomal protein S7e family protein;(source:Araport11)
AT1G48920	2991.93	4212.65	4370.77	1.408	1.46085	Encodes ATNUC-L1 (NUCLEOLIN LIKE 1), the predominant form of the two nucleolin proteins found in Arabidopsis. This protein is involved in rRNA processing, ribosome biosynthesis, and vascular pattern formation. PARL1 localizes to the nucleolus and parl1 mutants accumulate elevated levels of the unspliced 35S pre-rRNA. parl1 mutants also have defects in cotyledon, leaf, sepal, and petal vein patter…
AT1G49380	759.176	867.944	805.493	1.14327	1.06101	cytochrome c biogenesis protein family;(source:Araport11)
AT1G49410	539.095	680.32	710.983	1.26197	1.31884	translocase of the outer mitochondrial membrane 6;(source:Araport11)
AT1G49430	1172.63	1449.02	1424.95	1.2357	1.21518	Encodes a long chain acyl-CoA synthetase that catalyzes the synthesis of omega-hydroxy fatty acyl-CoA intermediates in the pathway to cutin synthesis. Required for repression of lateral root formation.
AT1G49510	483.119	588.815	541.529	1.21878	1.1209	embryo defective 1273;(source:Araport11)
AT1G49600	1947.96	2229.97	2249.88	1.14477	1.15499	RNA-binding protein 47A;(source:Araport11)
AT1G49620	66.9196	96.7172	102.328	1.44528	1.52912	Kip-related protein (KRP) gene, encodes CDK (cyclin-dependent kinase) inhibitor (CKI), negative regulator of cell division. A member of seven KRP genes found in Arabidopsis thaliana. Differential expression patterns for distinct KRPs were revealed by in situ hybridization. Binds to D type cyclins and may inhibit cell cycle.
AT1G49630	472.173	582.48	549.525	1.23361	1.16382	Zinc metalloprotease pitrilysin subfamily A. Signal peptide degrading enzyme targeted to mitochondria and chloroplasts. Expressed in flower, leaf and root. Not expressed in silique and shoot.
AT1G49720	35.2819	52.8374	59.3673	1.49758	1.68266	Identified as a protein that binds to abscisic acid response elements. May mediate transcriptional regulation of ABA responses.
AT1G49730	832.74	998.848	924.262	1.19947	1.10991	Protein kinase superfamily protein;(source:Araport11)
AT1G49750	2793.87	3209.08	3512.02	1.14862	1.25705	Leucine-rich repeat (LRR) family protein;(source:Araport11)
AT1G49760	2418.33	2666.89	2889.09	1.10278	1.19467	polyadenylate-binding protein, putative / PABP, putative, similar to poly(A)-binding protein GB:AAF66825 GI:7673359 from (Nicotiana tabacum). Highly and ubiquitously expressed. Member of the class II PABP family.
AT1G49870	103.953	146.236	162.463	1.40675	1.56284	myosin-2 heavy chain-like protein;(source:Araport11)
AT1G49910	37.3512	57.5216	58.4617	1.54002	1.56519	Encodes a homolog of the yeast and human BUB3 (BUDDING UNINHIBITED BY BENZYMIDAZOL 3) protein. Yeast and human BUB3s function in spindle assembly checkpoint control.
AT1G49975	586.856	711.133	646.121	1.21177	1.10099	photosystem I reaction center subunit N;(source:Araport11)
AT1G50110	169.367	241.106	279.142	1.42357	1.64815	Encodes a cytosolic branched-chain aminotransferase that acts on Leu, Ile, Val and also on Met. Together with BCAT4 and BCAT3, it is involved in methionine salvage and glucosinolate biosynthesis.
AT1G50240	182.751	244.321	244.71	1.33691	1.33904	The FUSED (FU) gene belongs to Ser/Thr protein kinase family and has a key role in the hedgehog signaling pathway known to control cell proliferation and patterning in fruit flies and humans . Arabidopsis thaliana genome has a single Fu gene that is involved in male meiosis cytokinesis. Cytokinesis-defective mutants, named two-in-one (tio), result from mutations in Arabidopsis Fu. Phenotypic anal…
AT1G50320	1482.15	1636.12	1515.23	1.10388	1.02231	encodes a prokaryotic thioredoxin
AT1G50370	1034.1	1119.09	1054.4	1.08219	1.01963	Calcineurin-like metallo-phosphoesterase superfamily protein;(source:Araport11)
AT1G50430	1285.63	1522.17	1488.41	1.18398	1.15773	Mutants are defective in Brassinosteroid biosynthesis (delta7-sterol-C7 reduction step) and have a dwarf phenotype.
AT1G50450	660.857	773.004	734.147	1.1697	1.1109	Saccharopine dehydrogenase;(source:Araport11)
AT1G50490	262.275	422.898	452.492	1.61242	1.72525	Encodes one of two ubiquitin-conjugating enzymes belonging to the E2-C gene family (the other being UBC19). Transcript is always found in diving cells, but also in other non-dividing cells.
AT1G50575	259.887	332.765	287.493	1.28042	1.10622	Putative lysine decarboxylase family protein;(source:Araport11)
AT1G50745	8.04076	16.6853	25.9735	2.07509	3.23023	plant mobile domain protein;(source:Araport11)
AT1G50840	823.06	929.803	851.529	1.12969	1.03459	DNA Polymerase gamma2. Dual targeting to mitochondria and plastids due to alternative translation initiation.
AT1G50920	2368.14	2782.97	2788.87	1.17517	1.17766	Putative GTPase involved in HA - and ABA-mediated signaling pathways, particularly during defense respnses to pathogens. Has paralog NOG1-2.
AT1G50950	147.997	177.631	170.818	1.20023	1.1542	protein disulfide-isomerase 5-like protein (DUF1692);(source:Araport11)
AT1G51060	1093.09	1332.64	1278.59	1.21914	1.1697	Encodes HTA10, a histone H2A protein. The mRNA is cell-to-cell mobile.
AT1G51070	1306.64	1491.55	1381.96	1.14151	1.05764	bHLH115 is a basic helix loop helix protein of the IVc subgroup that plays a role in iron homeostasis. It interacts with related family members and targets PYE and other genes involved in response to Fe.
AT1G51100	346.699	468.336	450.109	1.35084	1.29827	potassium/sodium hyperpolarization-activated cyclic nucleotide-gated channel protein;(source:Araport11)
AT1G51310	194.232	307.974	284.294	1.5856	1.46368	tRNA (5-methylaminomethyl-2-thiouridylate)-methyltransferase;(source:Araport11)
AT1G51390	145.796	180.494	180.584	1.23799	1.2386	Encodes a protein containing the NFU domain that may be involved in iron-sulfur cluster assembly. Part of a five member gene family, more closely related to NFU4 than to NFU1,2, and 3. Targeted to the mitochondrion. The mRNA is cell-to-cell mobile.
AT1G51460	17.9447	37.9847	29.4386	2.11676	1.64052	ABCG13 encodes a member of the ATP-binding cassette (ABC) transporter family protein. Mutants show defects in petal elongation resulting in a folded petal phenotype.
AT1G51610	318.275	372.729	363.244	1.17109	1.14129	Cation efflux family protein;(source:Araport11)
AT1G51650	1627.95	2005.2	1906.47	1.23173	1.17109	ATP synthase epsilon chain;(source:Araport11)
AT1G51710	1228.18	1425.05	1334.61	1.16029	1.08666	Ubiquitin-specific protease 6 (UBP6). Deubiquinating enzyme. Interacts with calmodulin.
AT1G51730	795.25	892.29	874.245	1.12202	1.09933	Ubiquitin-conjugating enzyme family protein;(source:Araport11)
AT1G51940	159.642	195.403	213.734	1.22401	1.33884	Encodes a LysM-containing receptor-like kinase. Induction of chitin-responsive genes by chitin treatment is not blocked in the mutant. Based on protein sequence alignment analysis, it has a typical RD signaling domain in its catalytic loop and possesses autophosphorylation activity.It is required for the suppression of defense responses in absence of pathogen infection or upon abscisic acid treat…
AT1G52260	360.758	417.018	394.927	1.15595	1.09471	Encodes a protein disulfide isomerase-like (PDIL) protein, a member of a multigene family within the thioredoxin (TRX) superfamily. Unlike several other PDI family members, transcript levels for this gene are not up-regulated in response to three different chemical inducers of ER stress (dithiothreitol, beta-mercaptoethanol, and tunicamycin).
AT1G52280	635.643	741.919	720.074	1.16719	1.13283	RAB GTPase homolog G3D;(source:Araport11)
AT1G52290	391.103	558.314	567.639	1.42753	1.45138	Encodes a member of the proline-rich extensin-like receptor kinase (PERK) family. This family consists of 15 predicted receptor kinases (PMID: 15653807).
AT1G52300	3949.17	5389.72	5452.79	1.36477	1.38074	Zinc-binding ribosomal protein family protein;(source:Araport11)
AT1G52400	6165.05	7591.51	11401.6	1.23138	1.8494	encodes a member of glycosyl hydrolase family 1, located in inducible ER bodies which were formed after wounding, required in inducible ER body formation The mRNA is cell-to-cell mobile.
AT1G52670	788.986	1003.44	901.025	1.27181	1.142	Single hybrid motif superfamily protein;(source:Araport11)
AT1G52750	1064.49	1266.47	1323.4	1.18974	1.24322	alpha/beta-Hydrolases superfamily protein;(source:Araport11)
AT1G52770	75.2085	104.339	90.0783	1.38734	1.19771	Phototropic-responsive NPH3 family protein;(source:Araport11)
AT1G52910	122.601	152.087	142.964	1.24051	1.1661	fiber (DUF1218);(source:Araport11)
AT1G52930	289.518	435.692	412.405	1.50489	1.42445	Encodes one of two Arabidopsis orthologs of yeast BRX1, a protein involved in maturation of the large ribosomal subunit. The proteins are mainly localized in nucleolus. Mutant plants are affected in pre-rRNA processing.
AT1G52980	1510.47	1666.74	1638.35	1.10346	1.08466	Encodes a GTPase that belongs to the subfamily of YlqF/YawG GTPases. Functions in Pre-60S ribosomal subunit maturation. The mRNA is cell-to-cell mobile.
AT1G53000	581.257	678.745	707.024	1.16772	1.21637	Encodes a mitochondrial-localized CMP-KDO (3-deoxy-D-manno-octulosonate) synthetase. This is the enzyme activating KDO as a nucleotide sugar prior to its incorporation into rhamnogalacturonan-II. Heterozygous mutants are defective in pollen development and in pollen tube elongation.
AT1G53070	1097.05	1362.57	1352.28	1.24202	1.23265	Legume lectin family protein;(source:Araport11)
AT1G53120	271.764	343.303	338.784	1.26324	1.24661	RNA-binding S4 domain-containing protein;(source:Araport11)
AT1G53140	89.1318	153.889	169.812	1.72653	1.90518	Encodes DRP5A, a dynamin protein involved in cytokinesis in Arabidopsis.
AT1G53250	85.2346	139.719	133.165	1.63923	1.56233	histone-lysine N-methyltransferase, H3 lysine-79 specific-like protein;(source:Araport11)
AT1G53380	457.118	514.856	492.788	1.12631	1.07803	hypothetical protein (DUF641);(source:Araport11)
AT1G53440	674.552	760.467	759.438	1.12737	1.12584	Leucine-rich repeat transmembrane protein kinase;(source:Araport11)
AT1G53520	369.883	535.954	438.102	1.44898	1.18443	Encodes a plastid stroma localized fatty acid binding protein involved in fatty acid metabolism.
AT1G53645	428.618	521	549.614	1.21554	1.28229	hydroxyproline-rich glycoprotein family protein;(source:Araport11)
AT1G53760	251.852	302.984	267.381	1.20303	1.06166	K+-H+ exchange-like protein;(source:Araport11)
AT1G53850	997.493	1127.17	1058.69	1.13	1.06136	Encodes alpha5 subunit of 20s proteosome involved in protein degradation and RNA degradation.
AT1G53920	38.4379	64.2874	74.22	1.6725	1.93091	Contains lipase signature motif and GDSL domain.
AT1G54000	73.7442	100.754	154.252	1.36626	2.09171	GDSL-motif esterase/acyltransferase/lipase. Enzyme group with broad substrate specificity that may catalyze acyltransfer or hydrolase reactions with lipid and non-lipid substrates.
AT1G54270	3111.79	3394.67	3351.12	1.0909	1.07691	member of eIF4A - eukaryotic initiation factor 4A
AT1G54310	154.393	220.424	215.371	1.42769	1.39496	S-adenosyl-L-methionine-dependent methyltransferases superfamily protein;(source:Araport11)
AT1G54385	87.5685	156.423	141.748	1.78629	1.61871	At1G54385 encodes the plant KASH protein SINE1; SINE1 interacts with SUN1 and SUN2, is colocalized with F-actin, and is localized at the nuclear envelope.
AT1G54500	1723.98	1943.97	1927.15	1.1276	1.11785	RBD1 is a thylakoid membrane-bound iron-binding protein that is required for the proper assembly of photosystem II in Arabidopsis. It is found in all oxygenic photoautotrophic organisms (plants, algae and cyanobacteria).
AT1G54580	2167.45	2468.19	2642.44	1.13875	1.21915	encodes an acyl carrier protein expressed in leaves, roots, and dry seeds. Gene expression is not regulated by light but downregulated by starvation and upregulated by increased level of exogenous sucrose. The mRNA is cell-to-cell mobile.
AT1G54690	178.277	285.242	251.634	1.59999	1.41147	Encodes HTA3, a histone H2A protein. H2AX is a meiosis-specific isoform of histone H2A. Upon DSB formation, rapid accumulation of phosphorylated H2AX (&#947;-H2AX) occurs around the break site. _x0001_H2AX foci accumulate in early G2. Immunolocalization studies in spread preparations of wild-type meiocytes at G2/early leptotene revealed the accumulation of numerous rather diffuse &#947;-H2AX foci…
AT1G54770	273.243	336.057	309.431	1.22988	1.13244	Fcf2 pre-rRNA processing protein;(source:Araport11)
AT1G54820	132.821	173.505	162.594	1.3063	1.22415	Protein kinase superfamily protein;(source:Araport11)
AT1G55130	581.944	670.144	667.142	1.15156	1.1464	Encodes an Arabidopsis Transmembrane nine (TMN) protein. Transmembrane nine (TM9) proteins are localized in the secretory pathway of eukaryotic cells and are involved in cell adhesion and phagocytosis.
AT1G55140	275.154	412.593	417.504	1.4995	1.51735	Encodes one of two chloroplast Mini-RNase III-like enzymes in Arabidopsis. Double mutants display imprecise maturation of 23S rRNA and other rRNAs.
AT1G55200	310.677	470.038	441.55	1.51295	1.42125	kinase with adenine nucleotide alpha hydrolases-like domain-containing protein;(source:Araport11)
AT1G55210	886.976	1046.07	1080.98	1.17937	1.21872	Disease resistance-responsive (dirigent-like protein) family protein;(source:Araport11)
AT1G55260	781.005	1360.48	1211.98	1.74196	1.55182	Bifunctional inhibitor/lipid-transfer protein/seed storage 2S albumin superfamily protein;(source:Araport11)
AT1G55300	151.775	200.807	181.202	1.32305	1.19388	TBP-associated factor 7;(source:Araport11)
AT1G55340	515.32	586.217	575.918	1.13758	1.11759	hypothetical protein (DUF1639);(source:Araport11)
AT1G55360	4389.63	4872.2	4735.05	1.10994	1.07869	tRNA-splicing ligase (DUF239);(source:Araport11)
AT1G55370	417.102	498.768	477.731	1.19579	1.14536	NDH-dependent cyclic electron flow 5;(source:Araport11)
AT1G55490	6331.22	9853.41	9522.67	1.55632	1.50408	encodes the beta subunit of the chloroplast chaperonin 60, a homologue of bacterial GroEL. Mutants in this gene develops lesions on its leaves, expresses systemic acquired resistance (SAR) and develops accelerated cell death to heat shock stress. The protein has molecular chaperone activity for suppressing protein aggregation in vitro.
AT1G55670	5927.89	7199.7	5767.55	1.21455	0.972951	Encodes subunit G of photosystem I, an 11-kDa membrane protein that plays an important role in electron transport between plastocyanin and PSI and is involved in the stability of the PSI complex. PSI-G subunit is bound to PSI-B and is in contact with Lhca1. The protein inserts into thylakoids by a direct or spontaneous pathway that does not involve the activities of any known chloroplast protein-…
AT1G55840	2077.34	2283.67	2174.2	1.09933	1.04663	Sec14p-like phosphatidylinositol transfer family protein;(source:Araport11)
AT1G55890	432.18	509.361	516.606	1.17859	1.19535	Tetratricopeptide repeat (TPR)-like superfamily protein;(source:Araport11)
AT1G55900	320.658	387.309	379.805	1.20786	1.18446	component of a translocase in the mitochondrial inner membrane
AT1G56050	626.363	893.56	867.849	1.42658	1.38554	GTP-binding protein-like protein;(source:Araport11)
AT1G56070	21460.3	24557.1	25490	1.1443	1.18777	encodes a translation elongation factor 2-like protein that is involved in cold-induced translation. Mutations in this gene specifically blocks low temperature-induced transcription of cold-responsive genes but induces the expression of CBF genes and mutants carrying the recessive mutations fail to acclimate to cold and is freezing sensitive.
AT1G56110	1552.85	2068.75	2156.4	1.33223	1.38867	NOP56-like protein
AT1G56190	3260.47	4012.08	3853.86	1.23052	1.182	Phosphoglycerate kinase family protein;(source:Araport11)
AT1G56340	4165.25	5094.55	5450.26	1.22311	1.30851	Encodes one of three Arabidopsis calreticulins. In CRT-deficient mouse fibroblasts, this protein restores ER Ca2+ levels.
AT1G56450	1594.59	1812.11	1737.5	1.13641	1.08962	20S proteasome beta subunit PBG1 (PBG1) mRNA, complete cds
AT1G56570	39.2078	59.4332	58.8891	1.51585	1.50197	Encodes a mitochondria-localized pentatricopeptide repeat protein PGN. Functions in defense against necrotrophic fungi and abiotic stress tolerance.
AT1G57660	1795.98	2486.95	2229.49	1.38473	1.24138	Translation protein SH3-like family protein;(source:Araport11)
AT1G57720	4833.71	5409.65	5711.18	1.11915	1.18153	Translation elongation factor EF1B, gamma chain;(source:Araport11)
AT1G57770	380.418	522.305	471.131	1.37298	1.23846	FAD/NAD(P)-binding oxidoreductase family protein;(source:Araport11)
AT1G57820	356.783	493.428	545.403	1.38299	1.52867	Encodes a 645-amino acid methylcytosine-binding protein with a PHD domain, two RING finger domains, and an SRA domain that is involved in centromere heterochromatinization. This protein functions as an E3 ubiquitin ligase in vitro. The protein has been shown to bind to methylated cytosines of CG, CNG and CNN motifs via its SRA domain but has a preference for the former. It plays a role in the est…
AT1G57860	721.871	989.03	830.098	1.37009	1.14993	Translation protein SH3-like family protein;(source:Araport11)
AT1G58380	552.693	652.646	664.979	1.18085	1.20316	Ribosomal protein S5 family protein;(source:Araport11)
AT1G58430	47.105	67.075	79.2321	1.42395	1.68203	Encodes an anther-specific proline-rich protein.
AT1G58460	41.5277	62.0279	50.3299	1.49365	1.21196	hypothetical protein;(source:Araport11)
AT1G59540	119.961	162.654	163.785	1.35589	1.36532	Encodes a kinesin-like protein.
AT1G59560	104.531	134.553	116.797	1.28722	1.11735	Encodes a chloroplast-localized putative RING-type ubiquitin E3 ligase.
AT1G59660	275.224	331.826	328.92	1.20566	1.1951	Encodes a protein with similarity to mammalian nucleoporin Nup98.Its expression is upregulated in mutants that are NUP deficient.
AT1G59840	335.458	420.368	386.954	1.25311	1.15351	cofactor assembly of complex C;(source:Araport11)
AT1G59960	202.907	238.493	236.471	1.17538	1.16542	NAD(P)-linked oxidoreductase superfamily protein;(source:Araport11)
AT1G59990	330.309	480.187	453.294	1.45375	1.37234	DEA(D/H)-box RNA helicase family protein;(source:Araport11)
AT1G60000	1570.84	1860.13	1636.5	1.18416	1.0418	RNA-binding (RRM/RBD/RNP motifs) family protein;(source:Araport11)
AT1G60060	655.197	754.078	777.303	1.15092	1.18637	Serine/threonine-protein kinase WNK (With No Lysine)-like protein;(source:Araport11)
AT1G60080	109.059	145.31	141.964	1.3324	1.30172	3-5-exoribonuclease family protein;(source:Araport11)
AT1G60160	382.109	451.966	420.081	1.18282	1.09937	Potassium transporter family protein;(source:Araport11)
AT1G60550	1442.5	1613.25	1453.93	1.11837	1.00792	enoyl-CoA hydratase/isomerase D;(source:Araport11)
AT1G60600	605.847	846.551	771.036	1.3973	1.27266	Encodes a protein similar to 1,4-dihydroxy-2-naphthoic acid phytyltransferase involved in phylloquinone and plastoquinone biosynthesis. Mutants are pale green and heterotrophic with defects in photosynthetic electron transport.
AT1G60640	421.233	504.544	483.159	1.19778	1.14701	stress response protein;(source:Araport11)
AT1G60950	20634.2	24092.1	24504.2	1.16758	1.18755	encodes a major leaf ferredoxin
AT1G61000	118.791	152.327	149.827	1.28232	1.26126	kinetochore protein;(source:Araport11)
AT1G61100	1247.26	1382.41	1393.31	1.10836	1.1171	disease resistance protein (TIR class);(source:Araport11)
AT1G61150	685.81	772.665	714.782	1.12665	1.04224	LisH and RanBPM domains containing protein;(source:Araport11)
AT1G61400	35.271	52.1576	34.1221	1.47877	0.967426	S-locus lectin protein kinase family protein;(source:Araport11)
AT1G61570	250.088	371.861	367.56	1.48692	1.46972	Encodes a putative small zinc finger-like protein (TIM13); nucleus-encoded gene whose product is found in the mitochondrial inner membrane space.
AT1G61580	558.267	687.806	740.241	1.23204	1.32596	R-protein L3 B;(source:Araport11)
AT1G61640	168.208	225.394	189.16	1.33997	1.12456	Protein kinase superfamily protein;(source:Araport11)
AT1G61780	491.984	562.656	513.747	1.14365	1.04423	postsynaptic protein-like protein;(source:Araport11)
AT1G61790	2137.18	2373.58	2252.57	1.11061	1.05399	Encodes the OST3/6 subunit of the hetero-oligomeric plant oligosaccharyltransferase complex (OST). Also identified by GWAS as having a role in interspecific pollen tube recognition.
AT1G61870	489.986	590.563	611.793	1.20527	1.24859	pentatricopeptide repeat 336;(source:Araport11)
AT1G62330	726.356	811.287	823.592	1.11693	1.13387	O-fucosyltransferase family protein;(source:Araport11)
AT1G62390	2133.96	2463.04	2508.75	1.15421	1.17563	Encodes one of the 36 carboxylate clamp (CC)-tetratricopeptide repeat (TPR) proteins (Prasad 2010, Pubmed ID: 20856808) with potential to interact with Hsp90/Hsp70 as co-chaperones.
AT1G62560	1491.17	1687.04	1957.05	1.13136	1.31243	belongs to the flavin-monooxygenase (FMO) family, encodes a glucosinolate S-oxygenase that catalyzes the conversion of methylthioalkyl glucosinolates to methylsulfinylalkyl glucosinolates The mRNA is cell-to-cell mobile.
AT1G62640	753.026	908.151	904.102	1.206	1.20062	3-ketoacyl-acyl carrier protein synthase III (KAS III)
AT1G62660	615.76	717.268	810.866	1.16485	1.31686	Glycosyl hydrolases family 32 protein;(source:Araport11)
AT1G62780	1254.51	1730.19	1474.19	1.37918	1.17511	dimethylallyl, adenosine tRNA methylthiotransferase;(source:Araport11)
AT1G62950	144.084	190.092	160.535	1.31931	1.11417	leucine-rich repeat transmembrane protein kinase family protein;(source:Araport11)
AT1G63100	192.46	268.709	286.106	1.39618	1.48657	GRAS family transcription factor;(source:Araport11)
AT1G63160	80.0853	134.288	148.127	1.67681	1.84962	replication factor C 2;(source:Araport11)
AT1G63240	394.237	535.915	522.426	1.35937	1.32516	hypothetical protein;(source:Araport11)
AT1G63260	314.558	380.495	386.538	1.20962	1.22883	Member of TETRASPANIN family
AT1G63420	1475.91	1628.19	1527.25	1.10318	1.03479	O-glucosyltransferase-like protein (DUF821);(source:Araport11)
AT1G63470	300.759	351.182	393.724	1.16765	1.3091	AT hook motif DNA-binding family protein;(source:Araport11)
AT1G63610	701.321	834.928	795.726	1.19051	1.13461	hypothetical protein;(source:Araport11)
AT1G63650	103.687	133.339	142.673	1.28598	1.376	Mutant has reduced trichomes, anthocyanin, and seed coat mucilage and abnormally patterned stomates. Mutants are defective in jasmonate-induced anthocyanin accumulation. Encodes a bHLH Transcription Factor 1. The protein is functionally redundant with GL3 and TT8 and interacts with TTG1, the myb proteins GL1, PAP1 and 2, CPC and TRY, and it will form heterodimers with GL3. Expression in N (non-ha…
AT1G63660	447.83	601.374	617.976	1.34286	1.37993	GMP synthase (glutamine-hydrolyzing), putative / glutamine amidotransferase;(source:Araport11)
AT1G63680	1027.05	1246.71	1154.15	1.21388	1.12375	Encodes AtMurE, a homolog of the bacterial MurE that catalyze the ATP-dependent formation of UDP-N-acetylmuramic acid-tripeptide in bacterial peptidoglycan biosynthesis. Localized to plastids. AtMurE is involved in chloroplast biogenesis.
AT1G63710	345.697	444.712	448.434	1.28642	1.29719	Encodes a member of the CYP86A subfamily of cytochrome p450 genes. Expressed at highest level in mature stems and flowers.
AT1G63780	275.709	349.555	347.012	1.26784	1.25861	Small nucleolar ribonucleoprotein protein involved in ribosomal RNA processing. Located in nucleolus and cajal bodies.
AT1G63810	447.206	546.623	534.743	1.22231	1.19574	nucleolar protein;(source:Araport11)
AT1G63830	432.436	526.503	577.096	1.21753	1.33452	PLAC8 family protein;(source:Araport11)
AT1G63840	439.706	505.19	577.213	1.14893	1.31272	RING/U-box superfamily protein;(source:Araport11)
AT1G63940	1224.31	1556.34	1520.98	1.2712	1.24231	monodehydroascorbate reductase 6;(source:Araport11)
AT1G63970	961.91	1144.47	1021.74	1.18979	1.0622	Encodes a protein with 2C-methyl-D-erythritol 2,4-cyclodiphosphate synthase activity. The protein's activity was confirmed by heterologous expression of phenotypic complementation of the E. coli ispF mutant. Plants defective in this gene display an albino lethal phenotype.Homolog of E. coli IspF
AT1G64150	501.397	618.143	542.727	1.23284	1.08243	PAM71 encodes an integral thylakoid membrane protein that is required for normal operation of oxygen-evolving complex (as evidenced by oxygen evolution rates) and for manganese incorporation. PAM71 belongs to a small gene family in Arabidopsis comprising five members. PAM71 is well conserved in the green lineage and shares homology with putative Ca2+/H+ exchangers from yeast (Saccharomyces cerevi…
AT1G64260	22.9548	39.8644	40.0784	1.73665	1.74597	MuDR family transposase;(source:Araport11)
AT1G64330	1255.68	1406.7	1431.86	1.12027	1.14031	myosin heavy chain-like protein;(source:Araport11)
AT1G64350	276.038	328.447	310.419	1.18986	1.12455	seh1-like protein
AT1G64355	536.362	624.893	570.941	1.16506	1.06447	1-acyl-sn-glycerol-3-phosphate acyltransferase;(source:Araport11)
AT1G64510	3245.42	4447.09	4215.97	1.37027	1.29905	Translation elongation factor EF1B/ribosomal protein S6 family protein;(source:Araport11)
AT1G64550	1529.55	1696.24	1632.09	1.10898	1.06704	Encodes a member of GCN subfamily. Predicted to be involved in stress-associated protein translation control. The mutant is affected in MAMP ((microbe-associated molecular patterns)-induced stomatal closure, but not other MAMP-induced responses in the leaves.
AT1G64640	1230.7	1744.57	1310.74	1.41755	1.06504	early nodulin-like protein 8;(source:Araport11)
AT1G64660	1261.44	1470.82	1539.75	1.16599	1.22063	Encodes a functional methionine gamma-lyase, a cytosolic enzyme catalyzes the degradation of methionine into methanethiol, alpha-ketobutyrate and ammonia. The catabolism of excess methionine is important to methionine homeostasis. The mRNA is cell-to-cell mobile.
AT1G64670	388.126	466.873	452.362	1.20289	1.16551	Encodes a epidermally expressed extracellular protein that likely functions as an alpha-beta hydrolase and is required for normal cuticle formation. Homozygous mutant plants are dwarfed and have abnormal leaves, collapsed cells, reduced numbers of trichomes. The specific role of BDG is unclear: it may function in cutin biosynthesis or as a cross-linking enzyme in the cell wall itself.
AT1G64700	26.6854	43.083	45.4227	1.61448	1.70216	DUF4228 domain protein;(source:Araport11)
AT1G64760	156.579	206.16	233.13	1.31665	1.4889	ZERZAUST is an atypical &#946;-1,3 glucanase. The protein is localized to punctate regions of the apoplast, near cellular junctions. Mutants display aberrant floral morphology and twisted siliques and stems. Biochemcial analysis of mutant cell wall composition indicates cell wall defects.
AT1G64880	1035.77	1304	1353.56	1.25897	1.30681	Ribosomal protein S5 family protein;(source:Araport11)
AT1G65060	395.462	541.381	539.279	1.36898	1.36367	encodes an isoform of 4-coumarate:CoA ligase (4CL), which is involved in the last step of the general phenylpropanoid pathway. mRNA levels are not induced in response to wounding or to fungal infection by P. parasitica. mRNA is expressed in flowers, to a lesser degree in mature leaves and siliques and marginally in seedling roots and bolting stems of mature plants. The catalytic efficiency was in…
AT1G65260	2813.18	3025.97	2738.17	1.07564	0.973337	Encodes a protein required for thylakoid membrane formation.
AT1G65290	1898.1	2263.47	2133.24	1.19249	1.12388	Encodes a member of the mitochondrial acyl carrier protein (ACP) family. As part of the mitochondrial matrix, it is likely to be involved in fatty acid or lipoic acid biogenesis. The mRNA is cell-to-cell mobile.
AT1G65370	2254.06	2794.76	2380.4	1.23988	1.05605	TRAF-like family protein;(source:Araport11)
AT1G65410	506.677	562.372	570.198	1.10992	1.12537	Encodes a member of NAP subfamily of transporters. Mutations in this gene suppress the low temperature-induced phenotype of Arabidopsis tocopherol-deficient mutant vte2.
AT1G65450	1192.85	1445.48	1374.77	1.21178	1.15251	Contains dual transcription units and alternative splicing that could rescue the sterility defect of glc mutants. Shares homology to BAHD (for BEAT, AHCT, HCBT, and DAT) acyl-transferases. Functions in double fertilization.
AT1G65470	254.525	303.54	318.136	1.19257	1.24992	Chromatin Assembly Factor-1 (CAF-1) p150 subunit. Mutants have reduced heterochromatin content. In Arabidopsis, the three CAF-1 subunits are encoded by FAS1, FAS2 and, most likely, MSI1, respectively. Mutations in FAS1 or FAS2 lead to increased frequency of homologous recombination and T-DNA integration in Arabidopsis.
AT1G65590	1162.87	1265.64	1244.48	1.08837	1.07018	Encodes a protein with beta-hexosaminidase activity. Located on the plasma membrane.
AT1G65650	510.284	588.277	589.575	1.15284	1.15539	Peptidase C12, ubiquitin carboxyl-terminal hydrolase 1;(source:Araport11)
AT1G65840	806.358	907.197	902.108	1.12505	1.11874	encodes a peroxisomal polyamine oxidase, involved in the back-conversion polyamine degradation pathway. Among the five polyamine oxidases in the Arabidopsis genome, PAO4 is the major isoform in root peroxisomes. The mRNA is cell-to-cell mobile.
AT1G65900	248.77	341.076	346.817	1.37105	1.39413	plant/protein;(source:Araport11)
AT1G65920	419.925	498.476	494.671	1.18706	1.178	Regulator of chromosome condensation (RCC1) family with FYVE zinc finger domain-containing protein;(source:Araport11)
AT1G66350	824.793	985.052	1021.33	1.1943	1.23829	Negative regulator of GA responses, member of GRAS family of transcription factors. Also belongs to the DELLA proteins that restrain the cell proliferation and expansion that drives plant growth. RGL1 may be involved in reducing ROS accumulation in response to stress by up-regulating the transcription of superoxide dismutases. Rapidly degraded in response to GA. Involved in flower and fruit devel…
AT1G66400	47.9453	65.4352	71.6214	1.36479	1.49381	Encodes a calmodulin-like protein. Regulates nitric oxide levels and transition to flowering.
AT1G66430	1485.23	2114.11	2209.22	1.42342	1.48746	Encodes one of the several Arabidopsis fructokinases. Nomenclature according to Riggs 2017 has been adopted for the family by the community (personal communication, Boernke, Callis, Granot, Boernke, and Smeekens). Important for seed oil accumulation and vascular development.
AT1G66510	145.805	184.986	169.667	1.26873	1.16366	AAR2 protein family;(source:Araport11)
AT1G66520	85.2888	121.212	117.008	1.4212	1.37191	formyltransferase;(source:Araport11)
AT1G66530	487.863	546.713	543.863	1.12063	1.11479	Arginyl-tRNA synthetase, class Ic;(source:Araport11)
AT1G66580	2125.35	2594.27	2782.72	1.22063	1.3093	senescence associated gene 24;(source:Araport11)
AT1G66620	51.223	84.8423	84.5347	1.65633	1.65033	Protein with RING/U-box and TRAF-like domain;(source:Araport11)
AT1G66670	1421.19	1745.14	1614.72	1.22795	1.13618	One of several nuclear-encoded ClpPs (caseinolytic protease). Contains a highly conserved catalytic triad of Ser-type proteases (Ser-His-Asp). The name reflects nomenclature described in Adam et. al (2001).
AT1G66940	317.767	476.158	436.973	1.49845	1.37514	kinase-like protein;(source:Araport11)
AT1G67250	570.721	644.611	637.127	1.12947	1.11635	Proteasome maturation factor UMP1;(source:Araport11)
AT1G67265	31.7112	52.3776	62.529	1.65171	1.97183	ROTUNDIFOLIA like 21;(source:Araport11)
AT1G67320	233.163	339.006	337.976	1.45395	1.44953	DNA primase, large subunit family;(source:Araport11)
AT1G67400	68.9561	95.9273	105.924	1.39114	1.53611	ELMO/CED-12 family protein;(source:Araport11)
AT1G67430	5226.3	6470.31	7242.37	1.23803	1.38575	Ribosomal protein L22p/L17e family protein;(source:Araport11)
AT1G67560	1360.2	1467.79	1602.61	1.0791	1.17821	PLAT/LH2 domain-containing lipoxygenase family protein;(source:Araport11)
AT1G67630	161.652	239.236	263.188	1.47995	1.62811	DNA polymerase alpha 2;(source:Araport11)
AT1G67660	83.5709	117.6	111.217	1.40719	1.33081	Restriction endonuclease, type II-like superfamily protein;(source:Araport11)
AT1G67690	124.112	163.45	159.675	1.31696	1.28654	Zincin-like metalloproteases family protein;(source:Araport11)
AT1G67700	2718.76	3196.56	2889.3	1.17574	1.06273	multidrug resistance protein;(source:Araport11)
AT1G67710	118.763	146.187	158.301	1.23091	1.33291	Encodes an Arabidopsis response regulator (ARR) protein that acts in concert with other type-B ARRs in the cytokinin signaling pathway.
AT1G67730	2951.11	3586.62	3321.44	1.21535	1.12549	Encodes one of the two Arabidopsis homologues to YBR159w encoding a S. cerevisiae beta-ketoacyl reductase (KCR), which catalyzes the first reduction during VLCFA (very long chain fatty acids, >18 carbon) elongation: KCR1 (At1g67730), KCR2 (At1g24470). Complementation of the yeast ybr159Delta mutant demonstrated that the two KCR proteins are divergent and that only AtKCR1 can restore heterologous …
AT1G67750	1867.36	2381.82	2516.71	1.2755	1.34774	Pectate lyase family protein;(source:Araport11)
AT1G67830	565.948	712.368	686.065	1.25872	1.21224	Encodes a protein with &#945;-fucosidase activity. The activity was assessed on 2'-fucosyl-lactitol. AtFXG1 was able to remove the t-fucosyl residues of XXFG xyloglucan oligosaccharides.
AT1G67950	504.883	574.721	546.088	1.13833	1.08161	RNA-binding (RRM/RBD/RNP motifs) family protein;(source:Araport11)
AT1G68190	347.767	483.011	460.399	1.38889	1.32387	B-box zinc finger family protein;(source:Araport11)
AT1G68260	333.743	381.129	366.152	1.14198	1.09711	Thioesterase superfamily protein;(source:Araport11)
AT1G68330	71.2273	99.5077	104.771	1.39704	1.47093	membrane-associated kinase regulator;(source:Araport11)
AT1G68550	529.693	623.109	494.508	1.17636	0.933576	encodes a member of the ERF (ethylene response factor) subfamily B-6 of ERF/AP2 transcription factor family. The protein contains one AP2 domain. There are 12 members in this subfamily including RAP2.11.
AT1G68560	2342.51	3525	3638.55	1.50479	1.55327	Encodes a bifunctional alpha-l-arabinofuranosidase/beta-d-xylosidase that belongs to family 3 of glycoside hydrolases.
AT1G68590	3065.1	4157.45	3706.04	1.35638	1.20911	Ribosomal protein PSRP-3/Ycf65;(source:Araport11)
AT1G68730	137.915	182.524	143.89	1.32346	1.04332	Zim17-type zinc finger protein;(source:Araport11)
AT1G68890	1707.36	1941.86	1669.07	1.13735	0.977577	Homologous to the four eubacterial men genes involved in menanoquinone biosynthesis. Studies of mutants defective in this gene demonstrated its involvement in phylloquinone biosynthesis in Arabidopsis. The mRNA is cell-to-cell mobile.
AT1G69040	346.116	627.052	616.328	1.81168	1.7807	ACT-domain containing protein involved in feedback regulation of amino acid metabolism
AT1G69070	515.65	634.786	644.71	1.23104	1.25029	nucleolar-like protein;(source:Araport11)
AT1G69200	432.82	721.123	736.881	1.6661	1.70251	Encodes a fructokinase-like protein (AT3G54090/FLN1, AT1G69200/FLN2), a member of the pfkB-carbohydrate kinase family. FLN1 and FLN2 are potential plastidial thioredoxin z (TRX z) targets. Mutants display mutant chloroplast development, general plant growth and development defects and defects in PEP-dependent transcription. The mRNA is cell-to-cell mobile.
AT1G69250	472.721	539.027	544.082	1.14026	1.15096	Nuclear transport factor 2 (NTF2) family protein with RNA binding (RRM-RBD-RNP motifs) domain-containing protein;(source:Araport11)
AT1G69460	1493.37	1680.24	1661.1	1.12513	1.11231	emp24/gp25L/p24 family/GOLD family protein;(source:Araport11)
AT1G69620	3565.96	4457.06	4523.31	1.24989	1.26847	putative 60S ribosomal protein L34 The mRNA is cell-to-cell mobile.
AT1G69690	1042.94	1279.69	1367.76	1.22701	1.31145	AtTCP15 is involved in the regulation of endoreduplication.
AT1G69700	596.92	747.574	656.023	1.25239	1.09901	Part of the AtHVA22 family. Protein expression is ABA- and stress-inducible. The mRNA is cell-to-cell mobile.
AT1G69740	3002.13	3789.26	3563.38	1.26219	1.18695	Encodes a putative 5-aminolevulinate dehydratase involved in chlorophyll biosynthesis.
AT1G69770	495.281	673.534	707.828	1.3599	1.42914	Encodes a chromomethylase involved in methylating cytosine residues at non-CG sites. Involved in preferentially methylating transposon-related sequences, reducing their mobility. CMT3 interacts with an Arabidopsis homologue of HP1 (heterochromatin protein 1), which in turn interacts with methylated histones. Involved in gene silencing.
AT1G69780	1635.32	1779.11	1626.23	1.08793	0.994441	Encodes a homeodomain leucine zipper class I (HD-Zip I) protein which is expressed during the seed-to-seedling transition, regulates some of the network nodes, and affects late seedling establishment. Knock-out mutants for athb13 showed increased primary root length as compared with wild type (Col-0) seedlings, suggesting that this transcription factor is a negative regulator of early root growth…
AT1G69830	1216.68	1652.94	1819.69	1.35857	1.49563	Encodes a plastid-localized &#945;-amylase. Expression is reduced in the SEX4 mutant. Loss of function mutations show normal diurnal pattern of starch accumulation/degradation. Expression follows circadian rhythms.
AT1G69870	319.661	434.968	450.006	1.36072	1.40776	Encodes a low affinity nitrate transporter NRT1.7. Expressed in phloem. Responsible for source-to-sink remobilization of nitrate. The mRNA is cell-to-cell mobile.
AT1G70070	741.925	922.94	868.869	1.24398	1.1711	Allelic to ISE2(increased size exclusion limit of plasmodesmata 2). Mutants maintain dilated plasmodesmata at the embryonic torpedo stage.
AT1G70090	500.956	699.412	760.945	1.39616	1.51899	Encodes a protein with putative galacturonosyltransferase activity.
AT1G70100	512.53	578.739	550.176	1.12918	1.07345	neurofilament heavy protein;(source:Araport11)
AT1G70200	805.262	1061.23	1005.38	1.31786	1.24851	Encodes a RNA-Binding Protein RBD1. Promotes chilling tolerance through 23S rRNA processing.
AT1G70210	585.5	848.666	905.753	1.44947	1.54697	Encodes a D-type cyclin that physically interacts with CDC2A. Its expression is upregulated early during germination.
AT1G70280	976.074	1077.62	1148.08	1.10404	1.17622	NHL domain-containing protein;(source:Araport11)
AT1G70310	310.916	361.952	324.746	1.16415	1.04448	Spermidine synthase.
AT1G70370	5638.24	6252.47	6728.1	1.10894	1.1933	polygalacturonase 2;(source:Araport11)
AT1G70600	3840.19	5184.63	4846.81	1.3501	1.26213	Ribosomal protein L18e/L15 superfamily protein;(source:Araport11)
AT1G70710	1541.47	1835.11	2116.4	1.19049	1.37298	endo-1,4-beta-glucanase. Involved in cell elongation.
AT1G70780	1830.91	2185.3	1791.58	1.19356	0.978516	hypothetical protein;(source:Araport11)
AT1G70820	157.91	258.495	296.297	1.63698	1.87637	phosphoglucomutase, putative / glucose phosphomutase;(source:Araport11)
AT1G71020	415.251	467.624	471.874	1.12612	1.13636	Encodes a nuclear localized plant U-Box protein that interacts with MYC2 and regulates its stability by acting as an E3 ubiquitin ligase and polyubiquitinating MYC2. By this mechanism, it targets MYC2 for destruction thereby affecting JA signaling.
AT1G71220	1878.57	2081.9	2084.83	1.10823	1.10979	Encodes UDP-glucose:glycoprotein glucosyltransferase. Non-receptor component required for EFR-mediated immunity. Mutants show de-repressed anthocyanin accumulation in the presence of elf18, and EFR accumulation and signalling.
AT1G71260	302.99	426.786	420.727	1.40858	1.38858	Encodes WHY2, a homolog of the potato p24 protein. It shares the conserved KGKAAL domain, a putative DNA-binding domain, with potato p24 and is localized to mitochondria and not the nucleus. WHY2 is a member of the Whirly family proteins present mainly in the plant kingdom performing various activities related to DNA metabolism. Crystal structure of Solanum tuberosum WHY2, a close homolog of Arab…
AT1G71695	356.345	472.124	437.25	1.32491	1.22704	Peroxidase superfamily protein;(source:Araport11)
AT1G71720	659.007	821.021	746.775	1.24585	1.13318	Encodes a chloroplast localized protein that regulates the translation of Ycf1 by binding to its mRNA. It is involved in the biogenesis of photosynthetic complexes.
AT1G71840	781.919	855.087	821.901	1.09357	1.05113	transducin family protein / WD-40 repeat family protein;(source:Araport11)
AT1G71890	22.672	49.6079	45.2431	2.18807	1.99555	Encodes a sucrose transporter that is expressed in the endosperm. Mutants have delayed accumulation of fatty acids and embryo maturation.
AT1G72020	2260.02	2592.59	2399.25	1.14716	1.06161	TonB-dependent heme receptor A;(source:Araport11)
AT1G72040	633.764	914.636	909.579	1.44318	1.4352	Encodes a multisubstrate deoxyribonucleoside kinase that salvages DNA precursors.
AT1G72090	487.323	588.302	601.705	1.20721	1.23471	Methylthiotransferase;(source:Araport11)
AT1G72100		2.89485	3.9457	#DIV/0!	#DIV/0!	late embryogenesis abundant domain-containing protein / LEA domain-containing protein;(source:Araport11)
AT1G72110	1064.62	1647.86	1446.52	1.54785	1.35873	O-acyltransferase (WSD1-like) family protein;(source:Araport11)
AT1G72250	257.791	308.539	342.079	1.19686	1.32696	Di-glucose binding protein with Kinesin motor domain-containing protein;(source:Araport11)
AT1G72275	115.797	144.506	128.144	1.24792	1.10662	LOW protein: nuclease-like protein;(source:Araport11)
AT1G72320	555.755	624.175	619.503	1.12311	1.1147	Encodes a member of the Arabidopsis Pumilio (APUM) proteins containing PUF domain (eight repeats of approximately 36 amino acids each). PUF proteins regulate both mRNA stability and translation through sequence-specific binding to the 3' UTR of target mRNA transcripts.
AT1G72370	6323.97	8330.75	8325.68	1.31733	1.31653	acidic protein associated to 40S ribosomal subunit of ribosomes. Involved in polysome formation during active protein synthesis. Expressed in actively growing tissue.
AT1G72440	760.696	926.403	927.802	1.21784	1.21967	Encodes SLOW WALKER2 (SWA2), a NOC1/Mak21 homologue. Essential for coordinated cell cycle progression during female gametophyte development.
AT1G72480	882.599	1007.33	940.972	1.14132	1.06614	Lung seven transmembrane receptor family protein;(source:Araport11)
AT1G72550	1439.68	1578.2	1585.88	1.09622	1.10155	tRNA synthetase beta subunit family protein;(source:Araport11)
AT1G72640	657.162	758.661	707.731	1.15445	1.07695	NAD(P)-binding Rossmann-fold superfamily protein;(source:Araport11)
AT1G72670	46.7639	78.015	82.9345	1.66828	1.77348	IQ-domain 8;(source:Araport11)
AT1G72730	384.683	456.363	464.722	1.18633	1.20807	DEA(D/H)-box RNA helicase family protein;(source:Araport11)
AT1G72940	65.8858	86.6036	87.0264	1.31445	1.32087	Toll-Interleukin-Resistance (TIR) domain-containing protein;(source:Araport11)
AT1G72970	910.143	1543.62	1455.42	1.69602	1.59912	Originally identified as a mutation that causes floral organs to fuse together. About 10-20% of mutants also have defects in ovules. Mutants have reduced fertility most likely as because of fusions that pistil emergence. The protein has similarity to the mandelonitrile lyase family of FAD containing oxidoreductases and is predicted to be secreted (SignalP).It is expressed in all tissue layers of …
AT1G73110	725.196	826.389	685.65	1.13954	0.945469	P-loop containing nucleoside triphosphate hydrolases superfamily protein;(source:Araport11)
AT1G73230	2338.44	2959	2995.42	1.26537	1.28094	Nascent polypeptide-associated complex NAC;(source:Araport11)
AT1G73490	677.448	768.946	728.446	1.13506	1.07528	RNA-binding (RRM/RBD/RNP motifs) family protein;(source:Araport11)
AT1G73530	314.312	414.204	367.161	1.31781	1.16814	RNA-binding (RRM/RBD/RNP motifs) family protein;(source:Araport11)
AT1G73540	256.197	298.219	405.864	1.16402	1.58419	nudix hydrolase homolog 21;(source:Araport11)
AT1G73620	9.16027	21.5077	21.1878	2.34793	2.31301	Pathogenesis-related thaumatin superfamily protein;(source:Araport11)
AT1G73655	1311.13	1689.6	1606.25	1.28866	1.22509	FKBP-like peptidyl-prolyl cis-trans isomerase family protein;(source:Araport11)
AT1G73940	330.296	395.335	409.188	1.19691	1.23885	tumor necrosis factor receptor family protein;(source:Araport11)
AT1G74030	364.748	416.029	467.084	1.14059	1.28057	Encodes the plastid-localized phosphoenolpyruvate enolase. Mutant plants have abnormal trichomes.
AT1G74050	3082.76	3778.28	3819.43	1.22562	1.23897	Ribosomal protein L6 family protein;(source:Araport11)
AT1G74060	2553.46	2985.04	3078.5	1.16902	1.20562	Ribosomal protein L6 family protein;(source:Araport11)
AT1G74070	989.66	1115.26	1080.01	1.12691	1.09129	Cyclophilin-like peptidyl-prolyl cis-trans isomerase family protein;(source:Araport11)
AT1G74230	996.418	1125.46	1137.08	1.1295	1.14117	encodes a glycine-rich RNA binding protein. The mRNA is cell-to-cell mobile.
AT1G74270	1263.29	1467.4	1577.11	1.16157	1.24842	Ribosomal protein L35Ae family protein;(source:Araport11)
AT1G74370	162.912	197.906	186.695	1.2148	1.14599	RING/U-box superfamily protein;(source:Araport11)
AT1G74380	1354.88	1477.36	1480.89	1.0904	1.093	xyloglucan xylosyltransferase 5;(source:Araport11)
AT1G74390	120.201	150.619	155.135	1.25306	1.29063	Polynucleotidyl transferase, ribonuclease H-like superfamily protein;(source:Araport11)
AT1G74440	77.9771	107.731	107.206	1.38158	1.37484	ER membrane protein, putative (DUF962);(source:Araport11)
AT1G74470	19850.9	21936.5	21635.2	1.10506	1.08988	Encodes for a multifunctional protein with geranylgeranyl reductase activity shown to catalyze the reduction of prenylated geranylgeranyl-chlorophyll a to phytyl-chlorophyll a (chlorophyll a) and free geranylgeranyl pyrophosphate to phytyl pyrophosphate. The mRNA is cell-to-cell mobile.
AT1G74560	1150.05	1506.31	1534.09	1.30977	1.33392	Double nrp1-1 nrp2-1 mutants show arrest of cell cycle progression at G2/M and disordered cellular organization occurred in root tips. Localize in the nucleus and can form homomeric and heteromeric protein complexes with NRP2. Bind histones Histone2A and Histone2B and associate with chromatin in vivo. Plant mutated in both NRP1 and NRP2 genes show hypersensitivity to genotoxic stresses including …
AT1G74730	1788.43	2155.76	1757.4	1.20539	0.982652	Encodes a grana core localized protein, is homologous to RIG1. Mutant plants have reduced NPQ, affected organization of light-havesting complex II and an enhanced grana stacking.
AT1G74790	286.736	343.66	342.569	1.19852	1.19472	catalytics;(source:Araport11)
AT1G74800	367.296	455.885	406.689	1.24119	1.10725	Encodes a Golgi-localized hydroxyproline galactosyltransferase GALT5. Functions together with GALT2 as redundant GALTs that control AGP (arabinogalactan-proteins) O-glycosylation, which is essential for normal growth and development. Mutants display multiple phenotypes including reduced root hair growth.
AT1G74850	951.315	1065.99	964.39	1.12054	1.01374	Present in transcriptionally active plastid chromosomes. Involved in plastid gene expression.
AT1G74960	1998.91	2281.7	2156.52	1.14147	1.07884	Encodes a plastidic beta-ketoacyl-ACP synthase II, involved in fatty acid elongation from 16:0-ACP to 18:0-ACP. Homozygous knock-out mutants are embryo lethal, indicating early embryo development is sensitive to elevated 16:0.
AT1G74970	2646.81	3291.24	3378.51	1.24348	1.27645	ribosomal protein S9, nuclear encoded component of the chloroplast ribosome
AT1G75040	747.934	930.952	904.883	1.2447	1.20984	Thaumatin-like protein involved in response to pathogens. mRNA level of the PR-5 gene (At1g75040)is significantly changed after cutting the inflorescence stem indicating the existence of a network of signal transducing pathways as other stress-regulated genes (At5g01410, At3g17800, At1g29930)do not response to the treatment. The mRNA is cell-to-cell mobile.
AT1G75120	43.7611	71.8429	53.911	1.6417	1.23194	Encodes an arabinosyltransferase that modifies extensin proteins in root hair cells.
AT1G75140	213.71	261.347	258.249	1.2229	1.20841	membrane protein;(source:Araport11)
AT1G75150	65.5386	109.815	115.063	1.67557	1.75565	DNA ligase-like protein;(source:Araport11)
AT1G75240	60.2854	91.0874	72.9864	1.51094	1.21068	Encodes a zinc finger-homeodomain transcription factor ZHD5. Nuclear import and DNA binding of the ZHD5 transcription factor is modulated by a competitive peptide inhibitor MIF1 (AT1G74660).
AT1G75330	986.686	1163.83	1064.31	1.17954	1.07867	ornithine carbamoyltransferase;(source:Araport11)
AT1G75350	2524.87	3502.51	3326.68	1.3872	1.31756	Ribosomal protein L31;(source:Araport11)
AT1G75550	130.108	168.659	217.646	1.2963	1.67281	glycine-rich protein;(source:Araport11)
AT1G75640	45.6772	66.2013	74.9922	1.44933	1.64179	Encodes a Leucine-Rich Repeat Receptor-Like Kinase MUSTACHES (MUS). Regulates stomatal bilateral symmetry.
AT1G75690	3307.7	3756.55	3428.29	1.1357	1.03646	DnaJ/Hsp40 cysteine-rich domain superfamily protein;(source:Araport11)
AT1G75710	96.024	148.415	144.774	1.5456	1.50768	C2H2-like zinc finger protein;(source:Araport11)
AT1G75760	374.568	456.976	414.122	1.22001	1.1056	ER lumen protein retaining receptor family protein;(source:Araport11)
AT1G75780	649.433	989.893	1010.54	1.52424	1.55604	beta tubulin gene downregulated by phytochrome A (phyA)-mediated far-red light high-irradiance and the phytochrome B (phyB)-mediated red light high-irradiance responses
AT1G75860	317.076	388.453	361.012	1.22511	1.13857	DNA ligase;(source:Araport11)
AT1G75900	1299.8	1634.88	1538.31	1.2578	1.1835	GDSL-motif esterase/acyltransferase/lipase. Enzyme group with broad substrate specificity that may catalyze acyltransfer or hydrolase reactions with lipid and non-lipid substrates.
AT1G76010	3901.05	4170.61	4294.15	1.0691	1.10077	Alba DNA/RNA-binding protein;(source:Araport11)
AT1G76050	358.939	403.738	380.381	1.12481	1.05974	Pseudouridine synthase family protein;(source:Araport11)
AT1G76080	3584.7	3954.96	3674.22	1.10329	1.02497	Encodes a thioredoxin localized in chloroplast stroma. Known as CDSP32 (CHLOROPLASTIC DROUGHT-INDUCED STRESS PROTEIN OF 32 KD).
AT1G76090	397.564	596.091	570.981	1.49936	1.4362	Encodes S-adenosyl-methionine-sterol-C-methyltransferase, an enzyme in the sterol biosynthetic pathway.
AT1G76100	2420.95	2859.85	2732.09	1.18129	1.12852	One of two Arabidopsis plastocyanin genes. Expressed at 1/10th level of PETE2. Does not respond to increased copper levels and is thought to be the isoform that participates in electron transport under copper-limiting conditions. Mutation of this gene does not have obvious effect on photosynthesis.
AT1G76160	3007.09	3708.73	3671.21	1.23333	1.22085	SKU5 similar 5;(source:Araport11)
AT1G76300	258.605	350.122	336.801	1.35389	1.30238	snRNP core protein SMD3;(source:Araport11)
AT1G76310	119.161	170.153	194.8	1.42793	1.63476	core cell cycle genes
AT1G76400	1045.59	1184.77	1166.45	1.13312	1.1156	Ribophorin I;(source:Araport11)
AT1G76405	159.392	253.982	220.973	1.59345	1.38635	outer envelope pore 21B-like protein;(source:Araport11)
AT1G76450	1321.31	1594.27	1291.3	1.20659	0.977291	Photosystem II reaction center PsbP family protein;(source:Araport11)
AT1G76540	332.208	465.321	496.024	1.40069	1.49311	Encodes a cyclin-dependent protein kinase involved in regulation of the G2/M transition of the mitotic cell cycle. Specifically binds to the cyclin CYCD4;1, expressed in shoot meristem, young leaves and vascular tissue during the G2/M phase. Required for proper organization of the shoot apical meristem and for hormone signaling.
AT1G76620	464.438	548.711	510.401	1.18145	1.09897	Serine/Threonine-kinase, putative (Protein of unknown function, DUF547);(source:Araport11)
AT1G76740	106.489	146.935	157.742	1.37982	1.4813	hypothetical protein;(source:Araport11)
AT1G77030	467.265	566.533	580.839	1.21244	1.24306	putative DEAD-box ATP-dependent RNA helicase 29;(source:Araport11)
AT1G77060	290.328	400.683	424.02	1.3801	1.46049	Phosphoenolpyruvate carboxylase family protein;(source:Araport11)
AT1G77122	188.911	249.186	234.706	1.31906	1.24242	Uncharacterized protein family UPF0090;(source:Araport11)
AT1G77320	124.7	163.893	162.444	1.31429	1.30267	Mutant is defective in meiosis and produces abnormal microspores. Encodes a BRCT-domain-containing protein that could be specific to the meiotic cell cycle and that plays a crucial role in some DNA repair events independent of SPO11 DSB recombination repair.
AT1G77440	564.77	675.884	634.973	1.19674	1.1243	Encodes beta subunit of 20s proteosome complex which is involved in protein degradation.
AT1G77470	179.808	229.457	221.082	1.27612	1.22954	Encodes a protein with high homology to the Replication Factor C, Subunit 3 (RFC3) of yeast and other eukaryotes. rfc3 mutants are hypersensitive to salicylic acid and exhibit enhanced induction of PR genes and resistance against virulent oomycete Hyaloperonospora arabidopsidis Noco2. The enhanced pathogen resistance in the mutant is NPR1-independent.
AT1G77490	2329.43	2619.61	2566.6	1.12457	1.10181	Encodes a chloroplastic thylakoid ascorbate peroxidase tAPX. Ascorbate peroxidases are enzymes that scavenge hydrogen peroxide in plant cells. Eight types of APX have been described for Arabidopsis: three cytosolic (APX1, APX2, APX6), two chloroplastic types (stromal sAPX, thylakoid tAPX), and three microsomal (APX3, APX4, APX5) isoforms.
AT1G77510	474.67	558.244	593.289	1.17607	1.2499	Encodes a protein disulfide isomerase-like (PDIL) protein, a member of a multigene family within the thioredoxin (TRX) superfamily. Transcript levels for this gene are up-regulated in response to three different chemical inducers of ER stress (dithiothreitol, beta-mercaptoethanol, and tunicamycin). AtIRE1-2 does not appear to be required for this response, but the atbzip60 mutant has a diminished…
AT1G77590	1296.42	1520.4	1570.86	1.17277	1.21169	Encodes major plastidic long chain acyl-CoA synthetase with a slight substrate preference of oleic acid over any of the other fatty acids.
AT1G77630	292.28	403.606	388.189	1.38089	1.32814	Encodes a lysin-motif protein mediating bacterial peptidoglycan sensing and immunity to bacterial infection. Induction of chitin-responsive genes by chitin treatment is not blocked in the mutant. It contains a C-terminal GPI anchor signal and is an ortholog of OsLYP4 and OsLYP6.
AT1G77670	370.95	427.987	448.482	1.15376	1.20901	Pyridoxal phosphate (PLP)-dependent transferases superfamily protein;(source:Araport11)
AT1G77750	251.935	350.777	348.948	1.39233	1.38507	Ribosomal protein S13/S18 family;(source:Araport11)
AT1G77940	2803.64	3691.11	3731.45	1.31654	1.33093	Ribosomal protein L7Ae/L30e/S12e/Gadd45 family protein;(source:Araport11)
AT1G78030	7.50565	23.9434	17.7349	3.19005	2.36288	hypothetical protein;(source:Araport11)
AT1G78050	218.36	256.53	265.251	1.1748	1.21474	phosphoglycerate/bisphosphoglycerate mutase;(source:Araport11)
AT1G78060	1569.9	1681.17	1762.7	1.07088	1.12281	Glycosyl hydrolase family protein;(source:Araport11)
AT1G78170	337.341	388.368	406.175	1.15126	1.20405	E3 ubiquitin-protein ligase;(source:Araport11)
AT1G78210	881.331	1233.2	1214.35	1.39925	1.37785	alpha/beta-Hydrolases superfamily protein;(source:Araport11)
AT1G78260	559.434	807.195	792.806	1.44288	1.41716	RNA-binding (RRM/RBD/RNP motifs) family protein;(source:Araport11)
AT1G78300	4151.49	4451.77	4730.84	1.07233	1.13955	G-box binding factor GF14 omega encoding a 14-3-3 protein The mRNA is cell-to-cell mobile.
AT1G78370	5257.7	6867.34	8187.05	1.30615	1.55715	Encodes glutathione transferase belonging to the tau class of GSTs. Naming convention according to Wagner et al. (2002).
AT1G78430	532.861	600.344	662.905	1.12664	1.24405	Encodes RIP2 (ROP interactive partner 2), a putative Rho protein effector, interacting specifically with the active form of ROPs (Rho proteins of plants).
AT1G78440	47.0357	66.8887	73.4698	1.42208	1.562	Encodes a gibberellin 2-oxidase that acts on C19 gibberellins.
AT1G78450	357.589	455.599	429.317	1.27409	1.20059	SOUL heme-binding family protein;(source:Araport11)
AT1G78520	42.4075	60.971	56.9855	1.43774	1.34376	Carbohydrate-binding X8 domain superfamily protein;(source:Araport11)
AT1G78570	5081.23	5802.85	5605.74	1.14202	1.10323	Encodes a UDP-L-Rhamnose synthase involved in the biosynthesis of rhamnose, a major monosaccharide component of pectin. Catalyzes the conversion of UDP-D-Glc to UDP-L-Rha. The dehydrogenase domain of RHM1 was shown to catalyze the conversion of UDP-D-Glc to the reaction intermediate UDP-4-keto-6-deoxy-D-Glc using recombinant protein assay but the activity of the full-length protein was not determ…
AT1G78600	84.486	120.86	131.052	1.43053	1.55117	light-regulated zinc finger protein 1;(source:Araport11)
AT1G78630	4851.09	7002.09	6183.36	1.4434	1.27463	Ribosomal protein L13 family protein;(source:Araport11)
AT1G78650	159.231	218.8	217.92	1.3741	1.36858	Similar to DNA polymerase delta (POLD3), which in other organism was shown to be involved in the elongation of DNA replication.
AT1G78660	882.367	964.622	920.576	1.09322	1.0433	The Arabidopsis protein AtGGH1 is a gamma-glutamyl hydrolase cleaving pentaglutamates to yield di- and triglutamates. The enzyme is involved in the tetrahydrofolate metabolism and located to the vacuole.
AT1G78760	0.563091	5.20861	8.45215	9.25004	15.0103	F-box/RNI-like superfamily protein;(source:Araport11)
AT1G78770	81.3101	112.145	123.523	1.37922	1.51916	anaphase promoting complex 6;(source:Araport11)
AT1G78915	380.648	447.491	383.61	1.1756	1.00778	Tetratricopeptide repeat (TPR)-like superfamily protein;(source:Araport11)
AT1G78930	43.9879	66.3066	67.8461	1.50738	1.54238	Mitochondrial transcription termination factor family protein;(source:Araport11)
AT1G78950	3054.31	3840.56	3225.67	1.25742	1.05611	Terpenoid cyclases family protein;(source:Araport11)
AT1G79080	176.761	243.598	218.8	1.37813	1.23783	Pentatricopeptide repeat (PPR) superfamily protein;(source:Araport11)
AT1G79150	408.387	512.059	509.254	1.25386	1.24699	binding protein;(source:Araport11)
AT1G79210	667.909	787.248	749.777	1.17868	1.12257	N-terminal nucleophile aminohydrolases (Ntn hydrolases) superfamily protein;(source:Araport11)
AT1G79230	1638.6	1926.95	1860.47	1.17598	1.1354	encodes a sulfurtransferase/rhodaneses, which belongs to a group of enzymes widely distributed in all three phyla that catalyze the transfer of sulfur from a donor to a thiophilic acceptor substrate. The protein and transcript levels are NOT affected by senescence or exogenous cyanide, suggesting that sulfurtransferases are involved in cyanide detoxification.
AT1G79360	1.60353	7.76073	5.86623	4.83977	3.65832	organic cation/carnitine transporter 2;(source:Araport11)
AT1G79500	449.369	512.903	569.263	1.14138	1.2668
AT1G79530	454.211	591.841	641.443	1.30301	1.41221	Encodes one of the chloroplast/plastid localized GAPDH isoforms (GAPCp1/At1g79530 and GAPCp2/At1g16300). gapcp double mutants display a drastic phenotype of arrested root development, dwarfism and sterility. GAPCps are important for the synthesis of serine in roots.
AT1G79550	7004.79	7514.5	7430.05	1.07277	1.06071	Encodes cytosolic phosphoglycerate kinase (PGK).
AT1G79560	778.299	1131.26	1150.36	1.4535	1.47804	Encodes an FtsH protease that is localized to the chloroplast. Mutations in this locus result in embryo lethality.
AT1G79720	391.251	482.828	464.847	1.23406	1.1881	Eukaryotic aspartyl protease family protein;(source:Araport11)
AT1G79890	40.6167	59.4908	47.7926	1.46469	1.17667	RAD3-like DNA-binding helicase protein;(source:Araport11)
AT1G80030	1174.48	1308.64	1261.52	1.11423	1.07411	Molecular chaperone Hsp40/DnaJ family protein;(source:Araport11)
AT1G80050	392.097	457.772	384.083	1.1675	0.979561	Encodes an adenosine phosphoribosyl transferase(E.C:2.4.2.7), a constitutively expressed enzyme involved in the one-step salvage of adenine to AMP. This isozyme has high affinity for cytokinins and is likely to be localized to the cytosol.
AT1G80190	73.3337	94.2165	81.1743	1.28476	1.10692	Similar to the PSF1 component of GINS complex, which in other organism was shown to be involved in the initiation of DNA replication.
AT1G80270	360.774	487.383	497.122	1.35094	1.37793	PENTATRICOPEPTIDE REPEAT 596;(source:Araport11)
AT1G80280	936.218	1074.54	1057.22	1.14775	1.12924	alpha/beta-Hydrolases superfamily protein;(source:Araport11)
AT1G80370	34.3667	53.2234	46.02	1.54869	1.33909	Encodes a A2-type cyclin. Contributes to the fine-tuning of local proliferation during plant development.
AT1G80380	3265.2	3601.98	3206.18	1.10314	0.981923	encodes a glycerate kinase which catalyzes the last step of photorespiration C2 cycle.
AT1G80410	2155.83	2384.81	2519.15	1.10621	1.16853	Encodes the catalytic subunit of a N-terminal acetyltransferase.
AT1G80480	348.151	411.286	356.969	1.18134	1.02533	plastid transcriptionally active 17;(source:Araport11)
AT1G80560	506.157	612.536	638.443	1.21017	1.26135	The AtIMD2 is one out of 3 genes encoding the enzyme 3-isopropylmalate dehydrogenase involved in leucine biosynthesis in Arabidopsis. Its subcellular location has been targeted to plastids. The mRNA is cell-to-cell mobile.
AT1G80600	1234.23	1394.45	1482.98	1.12981	1.20154	Encodes HopW1-1-Interacting protein 1 (WIN1). Interacts with the P. syringae effector HopW1-1. WIN1 is a putative acetylornithine transaminase. Modulates plant defenses against bacteria. Three WIN proteins are identified so far (WIN1: AT1G80600; WIN2: AT4G31750; WIN3: AT5G13320). Mediates red-light inhibition of seed germination.
AT1G80620	376.478	462.872	479.166	1.22948	1.27276	S15/NS1, RNA-binding protein;(source:Araport11)
AT1G80650	111.95	136.787	128.547	1.22185	1.14825	RNAse THREE-like protein 1;(source:Araport11)
AT1G80670	372.87	428.612	434.812	1.14949	1.16612	This gene is predicted to encode a protein with a DWD motif. It can bind to DDB1a in Y2H assays, and may be involved in the formation of a CUL4-based E3 ubiquitin ligase
AT1G80690	274.153	345.538	350.728	1.26039	1.27932	PPPDE putative thiol peptidase family protein;(source:Araport11)
AT1G80720	100.364	128.216	119.23	1.27751	1.18798	Mitochondrial glycoprotein family protein;(source:Araport11)
AT1G80750	649.129	823.104	748.44	1.26801	1.15299	Ribosomal protein L30/L7 family protein;(source:Araport11)
AT1G80770	585.104	782.249	678.956	1.33694	1.1604	P-loop containing nucleoside triphosphate hydrolases superfamily protein;(source:Araport11)
AT1G80840	7.52876	15.0291	29.9386	1.99622	3.97656	Pathogen-induced transcription factor. Binds W-box sequences in vitro. Forms protein complexes with itself and with WRKY40 and WRKY60. Coexpression with WRKY18 or WRKY60 made plants more susceptible to both P. syringae and B. cinerea. WRKY18, WRKY40, and WRKY60 have partially redundant roles in response to the hemibiotrophic bacterial pathogen Pseudomonas syringae and the necrotrophic fungal path…
AT1G80850	71.1531	90.7961	81.5045	1.27607	1.14548	DNA glycosylase superfamily protein;(source:Araport11)
AT2G01120	101.004	162.559	157.213	1.60943	1.5565	Origin Recognition Complex subunit 4. Involved in the initiation of DNA replication. Regulated transcriptionally during cell cycle, peaking at G1/S-phase. Target of E2F/DF family of transcription factors. Interacts with all ORC subunits except ORC1b.
AT2G01250	5103.93	6980.8	7029.66	1.36773	1.3773	Ribosomal protein L30/L7 family protein;(source:Araport11)
AT2G01300	15.9891	26.5512	26.6413	1.66058	1.66621	mediator of RNA polymerase II transcription subunit;(source:Araport11)
AT2G01610	804.096	1006.23	1102.13	1.25138	1.37065	Plant invertase/pectin methylesterase inhibitor superfamily protein;(source:Araport11)
AT2G01760	295.57	354.589	318.789	1.19968	1.07856	member of Response Regulator: B- Type
AT2G01870	48.1364	67.437	32.8571	1.40096	0.682583	transmembrane protein;(source:Araport11)
AT2G01913	45.7952	68.3427	69.8517	1.49236	1.52531	hypothetical protein;(source:Araport11)
AT2G01918	91.6001	115.863	110.763	1.26488	1.2092	Encode a protein homologous to each PQL protein. Mutational analysis indicates that PQL3 is also required for NDH activity.
AT2G01930	440.047	494.768	514.496	1.12435	1.16919	BASIC PENTACYSTEINE1 (BPC1) is a regulator of the homeotic Arabidopsis thaliana gene SEEDSTICK (STK), which controls ovule identity. BPC1 induces conformational changes by cooperative binding to purine-rich elements present in the STK regulatory sequence. STK is upregulated in bpc1 mutant.
AT2G02050	1214.99	1383.23	1321.87	1.13847	1.08797	NADH-ubiquinone oxidoreductase B18 subunit;(source:Araport11)
AT2G02070	476.362	584.81	574.673	1.22766	1.20638	RAVEN is part of the network regulated by BLJUEJAY, JACKDAW, SACRECROW and SHORT-ROOT to regulate root tissue patterning through cell lineage specification and asymmetric cell division. RAVEN is directly activated by SHORT-ROOT and directly repressed by JACKDAW.
AT2G02100	65.2552	97.0928	94.6863	1.48789	1.45102	Predicted to encode a PR (pathogenesis-related) protein. Belongs to the plant defensin (PDF) family with the following members: At1g75830/PDF1.1, At5g44420/PDF1.2a, At2g26020/PDF1.2b, At5g44430/PDF1.2c, At2g26010/PDF1.3, At1g19610/PDF1.4, At1g55010/PDF1.5, At2g02120/PDF2.1, At2g02100/PDF2.2, At2g02130/PDF2.3, At1g61070/PDF2.4, At5g63660/PDF2.5, At2g02140/PDF2.6, At5g38330/PDF3.1 and At4g30070/PDF…
AT2G02130	1649.55	2028.98	2180.65	1.23002	1.32197	Predicted to encode a PR (pathogenesis-related) protein. Belongs to the plant defensin (PDF) family with the following members: At1g75830/PDF1.1, At5g44420/PDF1.2a, At2g26020/PDF1.2b, At5g44430/PDF1.2c, At2g26010/PDF1.3, At1g19610/PDF1.4, At1g55010/PDF1.5, At2g02120/PDF2.1, At2g02100/PDF2.2, At2g02130/PDF2.3, At1g61070/PDF2.4, At5g63660/PDF2.5, At2g02140/PDF2.6, At5g38330/PDF3.1 and At4g30070/PDF…
AT2G02170	192.477	232.819	232.632	1.2096	1.20863	Remorin family protein;(source:Araport11)
AT2G02500	404.314	549.343	503.246	1.3587	1.24469	Encodes a protein with 4-Diphosphocytidyl-2C-methyl-D-erythritol synthase activity. The enzyme has an absolute requirement for divalent cations (Mg2+ reaches the highest catalytic activity).
AT2G02740	145.058	253.911	249.758	1.75041	1.72178	Encodes a homolog of the potato p24 protein. It shares the conserved KGKAAL domain, a putative DNA-binding domain, with potato p24 and is localized to the plastid and not the nucleus.
AT2G02790	670.379	752.522	766.843	1.12253	1.1439	Encodes a microtubule-associated protein.
AT2G02810	133.774	170.252	202.566	1.27269	1.51424	Encodes a multitransmembrane hydrophobic protein that functions as transporter of UDP-galactose and UDP-glucose into the Golgi. Localized in the ER. Involved in the unfolded protein response, a mechanism that controls proper protein folding in the ER.
AT2G02850	116.458	203.127	191.413	1.7442	1.64362	Encodes plantacyanin one of blue copper proteins. Involved in anther development and pollination. Expressed in the transmitting tract of the pistil.
AT2G02880	105.65	131.956	129.884	1.24899	1.22938	mucin-like protein;(source:Araport11)
AT2G03220	731.432	848.348	847.88	1.15984	1.1592	member of Glycosyltransferase Family- 37
AT2G03250	6.21466	15.9465	23.0621	2.56596	3.71092	EXS (ERD1/XPR1/SYG1) family protein;(source:Araport11)
AT2G03440	1063.7	1208.51	1247.08	1.13614	1.17239	Induced at the transcriptional level by Pseudomonas syringae pv. tomato infection.
AT2G03510	556.878	615.304	563.442	1.10492	1.01179	SPFH/Band 7/PHB domain-containing membrane-associated protein family;(source:Araport11)
AT2G03670	88.0665	111.146	118.883	1.26207	1.34992	CDC48 - like protein AAA-type ATPaseCell. division control protein 48 homolog B
AT2G03870	446.509	532.377	521.871	1.19231	1.16878	Small nuclear ribonucleoprotein family protein;(source:Araport11)
AT2G04030	3400.92	4972.5	4766.8	1.4621	1.40162	Encodes a chloroplast-targeted 90-kDa heat shock protein located in the stroma involved in red-light mediated deetiolation response and crucial for protein import into the chloroplast stroma. Mutants are resistant to chlorate, have elongated hypocotyls in light, and affect the expression of NR2, CAB, and RBCS but NOT NR1 and NiR.
AT2G04235	91.3624	127.187	142.661	1.39212	1.56149	hypothetical protein;(source:Araport11)
AT2G04270	401.55	534.619	453.586	1.33139	1.12959	Similar to E.coli endoribonuclease E. Functions as a ribonuclease, is located in the chloroplast, and is involved in chloroplast development. Loss of function mutants are white and arrest at the cotyledon stage. The phenotype is rescued by providing sucrose.
AT2G04360	430.672	597.384	520.005	1.3871	1.20743	transmembrane protein;(source:Araport11)
AT2G04390	748.782	895.469	993.668	1.1959	1.32704	Ribosomal S17 family protein;(source:Araport11)
AT2G04450	18.6166	31.4695	25.6725	1.6904	1.37901	Encodes a protein with NADH pyrophosphatase activity. Although this protein was also shown to have ADP-ribose diphosphatase activity in vitro, mutant analyses suggest that NUDX6 is involved in NADH metabolism in vivo.
AT2G04530	106.678	182.114	204.127	1.70713	1.91348	Encodes a protein with RNAse Z activity suggesting a role in tRNA processing. Protein contains a signal sequence for import into the chloroplast.
AT2G04570	242.737	355.718	384.21	1.46545	1.58283	GDSL-motif esterase/acyltransferase/lipase. Enzyme group with broad substrate specificity that may catalyze acyltransfer or hydrolase reactions with lipid and non-lipid substrates. The mRNA is cell-to-cell mobile.
AT2G04700	1290.73	1499.65	1314.01	1.16186	1.01804	ferredoxin thioredoxin reductase catalytic beta chain family protein;(source:Araport11)
AT2G04845	186.945	223.771	208.936	1.19699	1.11764	Acyl-CoA N-acyltransferases (NAT) superfamily protein;(source:Araport11)
AT2G05220	1171.88	1535.17	1648.19	1.31	1.40644	Ribosomal S17 family protein;(source:Araport11)
AT2G05790	2994.14	3736.44	3873.72	1.24792	1.29377	O-Glycosyl hydrolases family 17 protein;(source:Araport11)
AT2G05830	638.225	745.22	739.615	1.16764	1.15886	Encodes a 5-methylthioribose-1-phosphate isomerase.
AT2G05990	2408.56	3129.32	3061.33	1.29925	1.27102	Encodes enoyl-ACP reductase a component of the fatty acid synthase complex. A reduced function mutation in this gene, mod1, was found in a screen for premature cell death mutants. Mutant plants have reduced lipid level and pleiotropic morphological defects, including chlorotic and abnormally shaped leaves. The mRNA is cell-to-cell mobile.
AT2G06040	103.686	137.67	163.77	1.32776	1.57947	F-box/LRR protein;(source:Araport11)
AT2G06925	114.374	177.959	141.806	1.55594	1.23984	Encodes a secretory phospholipase A2 enzyme, which specifically hydrolyzes the sn-2 position of phospholipids. The enzyme has a preference towards linoleoyl acyl chain over palmitoyl acyl chain. It also has a slight preference for phosphatidylcholine over phosphatidylethanolamine.
AT2G06990	649.834	744.168	768.014	1.14517	1.18186	Encodes a putative DExH-box RNA helicase that acts redundantly with HEN1, HUA1, and HUA2 in the specification of floral organ identity in the third whorl.
AT2G07170	110.264	164.77	161.219	1.49433	1.46212	ARM repeat superfamily protein;(source:Araport11)
AT2G07340	404.854	478.195	465.089	1.18115	1.14878	PREFOLDIN 1;(source:Araport11)
AT2G07690	285.864	437.435	448.053	1.53022	1.56736	Member of the minichromosome maintenance complex, involved in DNA replication initiation. Abundant in proliferating and endocycling tissues. Localized in the nucleus during G1, S and G2 phases of the cell cycle, and are released into the cytoplasmic compartment during mitosis. Binds chromatin.
AT2G09990	882.911	1065.4	1070.63	1.2067	1.21261	Ribosomal protein S5 domain 2-like superfamily protein;(source:Araport11)
AT2G10940	15957.1	21805.2	22952.8	1.36649	1.43841	Bifunctional inhibitor/lipid-transfer protein/seed storage 2S albumin superfamily protein;(source:Araport11)
AT2G11890	740.684	856.428	861.049	1.15627	1.1625	adenylate cyclase
AT2G11910	1076.84	1372.88	1395.21	1.27491	1.29565	hypothetical protein;(source:Araport11)
AT2G13540	932.393	1019.8	982.882	1.09374	1.05415	Encodes a nuclear cap-binding protein that forms a heterodimeric complex with CBP20 and is involved in ABA signaling and flowering. Mutants are early flowering and exhibit hypersensitive response to ABA in germination inhibition.Loss of ABH1 function results in abnormal processing of mRNAs for several important floral regulators (FLC, CO, FLM). Analysis of loss of function mutations suggests a ro…
AT2G13610	320.198	453.302	448.055	1.41569	1.39931	ABC-2 type transporter family protein;(source:Araport11)
AT2G13840	87.8804	116.268	105.159	1.32303	1.19661	Polymerase/histidinol phosphatase-like protein;(source:Araport11)
AT2G14520	239.591	297.458	295.125	1.24152	1.23178	CBS domain protein (DUF21);(source:Araport11)
AT2G14750	1432.04	1589.07	1876.73	1.10965	1.31053	Encodes adenosine-5'-phosphosulfate kinase. Provides activated sulfate for sulfation of secondary metabolites, including the glucosinolates. Essential for pollen viability. The mRNA is cell-to-cell mobile.
AT2G14880	811.601	1055.4	1016.84	1.30039	1.25288	SWIB/MDM2 domain superfamily protein;(source:Araport11)
AT2G15290	967.749	1108.89	1140.99	1.14584	1.17901	Encodes a protein located in the chloroplast inner envelope. The study of mutant defective in the gene product suggests that the protein is involved in the translocation of protein across the envelope membrane into the chloroplast stroma.
AT2G15430	292.059	389.878	405.033	1.33493	1.38682	Non-catalytic subunit of nuclear DNA-dependent RNA polymerases II, IV and V; homologous to budding yeast RPB3 and the E. coli RNA polymerase alpha subunit. A closely related paralog, encoded by At2g15400, can substitute for At2g15430 in the context of Pol V.
AT2G15440	105.888	151.489	151.592	1.43064	1.43162	polysaccharide biosynthesis protein (DUF579);(source:Araport11)
AT2G15690	87.0358	114.289	111.268	1.31312	1.27842	Tetratricopeptide repeat (TPR)-like superfamily protein;(source:Araport11)
AT2G15790	187.628	224.23	237.508	1.19508	1.26585	SQN encodes the Arabidopsis homolog of cyclophilin 40 (CyP40). It is specifically required for the vegetative but not the reproductive maturation of the shoot. Belongs to one of the 36 carboxylate clamp (CC)-tetratricopeptide repeat (TPR) proteins (Prasad 2010, Pubmed ID: 20856808) with potential to interact with Hsp90/Hsp70 as co-chaperones.
AT2G15820	284.357	323.745	280.612	1.13852	0.986831	Encodes a protein that promotes splicing of type II introns. otp51 mutants fail to splice intron 2 of plastid ycf3 transcripts, a factor required for the assembly of Photosystem I. Therefore, homozygous otp51 mutants have profound photosynthetic defects and can only survive in sucrose-supplemented in vitro cultures under low light conditions. OTP51 may also be involved in splicing several other t…
AT2G15890	41.9417	58.4008	61.825	1.39243	1.47407	Encodes CBP1, a regulator of transcription initiation in central cell-mediated pollen tube guidance.
AT2G15970	1389.34	1556.42	1668.51	1.12026	1.20094	encodes an alpha form of a protein similar to the cold acclimation protein WCOR413 in wheat. Expression is induced by short-term cold-treatment, water deprivation, and abscisic acid treatment. The mRNA is cell-to-cell mobile.
AT2G16370	575.26	636.645	605.487	1.10671	1.05254	Encodes a bifunctional dihydrofolate reductase - thymidylate synthase gene. This is unique in Arabidopsis and protozoa. Other organisms have independent genes for this function.
AT2G16440	268.165	387.694	400.557	1.44573	1.4937	Minichromosome maintenance (MCM2/3/5) family protein;(source:Araport11)
AT2G16570	150.857	201.38	196.973	1.3349	1.30569	Amidophosphoribosyltransferase (ATase: EC 2.4.2.14) is a key enzyme in the pathway of purine nucleotide biosynthesis
AT2G16600	3826.15	4931.6	5638.33	1.28892	1.47363	Encodes cytosolic cyclophilin ROC3. The mRNA is cell-to-cell mobile.
AT2G16630	713.409	1146.96	1087.17	1.60772	1.5239	Pollen Ole e 1 allergen and extensin family protein;(source:Araport11)
AT2G16660	104.512	174.913	173.601	1.67362	1.66105	Major facilitator superfamily protein;(source:Araport11)
AT2G16780	228.188	340.604	322.858	1.49265	1.41488	Encodes a WD-40 repeat protein similar to yeast MSI1.
AT2G16850	314.064	366.59	356.988	1.16725	1.13667	plasma membrane intrinsic protein 2;(source:Araport11)
AT2G17033	638.072	728.62	630.369	1.14191	0.987928	pentatricopeptide (PPR) repeat-containing protein;(source:Araport11)
AT2G17230	447.741	623.995	679.775	1.39365	1.51823	EXORDIUM like 5;(source:Araport11)
AT2G17240	700.404	849.735	798.863	1.21321	1.14058	arginine/serine-rich-like splicing factor;(source:Araport11)
AT2G17250	415.868	528.921	484.367	1.27185	1.16471	Encodes a nucleolar protein that is a ribosome biogenesis co-factor. Mutants display aberrant RNA processing and homozygous embryos arrest in the globular stage of development.
AT2G17360	3498.26	4360.36	4234.45	1.24644	1.21045	Ribosomal protein S4 (RPS4A) family protein;(source:Araport11)
AT2G17560	668.711	857.64	837.742	1.28253	1.25277	Encodes a protein belonging to the subgroup of HMGB (high mobility group B) proteins that have a distinctive DNA-binding motif, the HMG-box domain. The motif confers non-sequence specific interaction with linear DNA and structure-specific binding to distorted DNA sites. The HMGB proteins are involved in the assembly of nucleoprotein complexes. Can be phosphorylated by CK2alpha.
AT2G17630	397.058	518.078	552.412	1.30479	1.39126	Pyridoxal phosphate (PLP)-dependent transferases superfamily protein;(source:Araport11)
AT2G17780	150.233	203.825	161.018	1.35672	1.07179	Encodes a mechanosensitive channel candidate MCA2. The three-dimensional structure of MCA2 was reconstructed and appears to comprise a small transmembrane region and large cytoplasmic region.
AT2G17840	356.86	499.005	499.107	1.39832	1.39861	Identified as drought-inducible gene by differential hybridization. Upregulated by high light, drought, cold and salt stress determined by microarray analysis.
AT2G18020	5316.45	6925.26	7254.85	1.30261	1.3646	Ribosomal protein L2 family;(source:Araport11)
AT2G18040	1561.34	1707.62	1773	1.09369	1.13557	phosphorylation-specific peptidyl prolyl cis/trans isomerase (PPIase) with specificity for phosphoserine-proline bonds The mRNA is cell-to-cell mobile.
AT2G18220	314.493	381.313	370.547	1.21247	1.17824	Noc2p family;(source:Araport11)
AT2G18328	400.791	497.241	513.737	1.24065	1.28181	RAD-like 4;(source:Araport11)
AT2G18330	207.796	252.088	250.639	1.21315	1.20618	AAA-type ATPase family protein;(source:Araport11)
AT2G18480	43.5617	74.5535	69.551	1.71145	1.59661	Major facilitator superfamily protein;(source:Araport11)
AT2G18510	591.167	679.983	683.192	1.15024	1.15567	RNA-binding (RRM/RBD/RNP motifs) family protein;(source:Araport11)
AT2G18520	63.1008	85.2799	91.5663	1.35149	1.45111	Tetratricopeptide repeat (TPR)-like superfamily protein;(source:Araport11)
AT2G18660	17.6777	31.4618	20.5394	1.77975	1.16188	Encodes PNP-A (Plant Natriuretic Peptide A). PNPs are a class of systemically mobile molecules distantly related to expansins; their biological role has remained elusive. PNP-A contains a signal peptide domain and is secreted into the extracellular space. Co-expression analyses using microarray data suggest that PNP-A may function as a component of plant defence response and SAR in particular, an…
AT2G18700	449.802	561.376	725.176	1.24805	1.61221	Encodes an enzyme putatively involved in trehalose biosynthesis. The protein has a trehalose synthase (TPS)-like domain that may or may not be active as well as a trehalose phosphatase (TPP)-like domain.
AT2G18710	1497.27	1754.84	1578.81	1.17202	1.05446	Encodes a component of the thylakoid-localized Sec system involved in the translocation of cytoplasmic proteins into plastid.
AT2G18740	500.65	611.66	567.881	1.22173	1.13429	Small nuclear ribonucleoprotein family protein;(source:Araport11)
AT2G18900	323.402	438.25	464.867	1.35512	1.43743	Transducin/WD40 repeat-like superfamily protein;(source:Araport11)
AT2G18910	347.48	406.749	411.001	1.17057	1.18281	hydroxyproline-rich glycoprotein family protein;(source:Araport11)
AT2G18940	527.546	631.993	568.579	1.19799	1.07778	Tetratricopeptide repeat (TPR)-like superfamily protein;(source:Araport11)
AT2G18950	335.709	472.304	454.3	1.40689	1.35326	Encodes homogentisate phytyltransferase involved in tocopherol biosynthesis. Has impact on seed longevity and plays a role in the adaptation to low temperature stress, notably phloem loading.
AT2G18990	471.886	550.391	555.079	1.16636	1.1763	thioredoxin-like/ATP-binding protein;(source:Araport11)
AT2G19385	142.686	204.756	218.945	1.43502	1.53446	zinc ion binding protein;(source:Araport11)
AT2G19430	247.299	294.538	292.027	1.19102	1.18087	This gene is predicted to encode a protein with a DWD motif. It can bind to DDB1a in Y2H assays, and DDB1b in co-IP assays, and may be involved in the formation of a CUL4-based E3 ubiquitin ligase. Encodes a component of the putative Arabidopsis THO/TREX complex: THO1 or HPR1 (At5g09860), THO2 (At1g24706), THO3 or TEX1 (At5g56130), THO5 (At5g42920, At1g45233), THO6 (At2g19430), and THO7 (At5g1679…
AT2G19460	89.9412	133.225	147.731	1.48125	1.64253	DUF3511 domain protein (DUF3511);(source:Araport11)
AT2G19520	825.998	988.798	941.857	1.1971	1.14027	Controls flowering.
AT2G19540	1051.05	1175.61	1187.21	1.11851	1.12955	Transducin family protein / WD-40 repeat family protein;(source:Araport11)
AT2G19620	333.652	434.449	357.377	1.3021	1.0711	N-MYC downregulated-like 3;(source:Araport11)
AT2G19670	122.431	178.196	170.789	1.45547	1.39497	protein arginine methyltransferase 1A;(source:Araport11)
AT2G19730	2526.72	3599.87	3471.93	1.42472	1.37409	Ribosomal L28e protein family;(source:Araport11)
AT2G19740	908.288	1097.24	1092.79	1.20803	1.20313	Ribosomal protein L31e family protein;(source:Araport11)
AT2G19750	1097.53	1322.38	1442.03	1.20487	1.31389	Ribosomal protein S30 family protein;(source:Araport11)
AT2G19760	3855.19	4241.34	4278.1	1.10016	1.1097	first member of the Arabidopsis profilin multigene family, expressed in all organs of Arabidopsis. Binds poly-L-proline. The first intron of PRF1 enhances gene expression in vegetative tissues.
AT2G19870	423.89	550.824	548.799	1.29945	1.29467	tRNA/rRNA methyltransferase (SpoU) family protein;(source:Araport11)
AT2G19940	745.493	992.958	947.561	1.33195	1.27105	Putative N-acetyl-gamma-glutamyl-phosphate reductase;(source:Araport11)
AT2G20020	522.059	678.974	671.669	1.30057	1.28658	Promotes the splicing of chloroplast group II introns. Splices clpP-1 and ropC1 introns.
AT2G20060	447.242	599.052	567.834	1.33944	1.26963	Ribosomal protein L4/L1 family;(source:Araport11)
AT2G20140	1100.71	1266.24	1298.34	1.15039	1.17955	Encodes one of the two RPT2 (26S proteasome subunit RPT2) paralogs: RPT2a (At4g29040) and RPT2b (At2g20140). RPT2b can not complement the rpt2a mutant phenotype. rpt2a rpt2b double mutants are embryo lethal.
AT2G20180	322.541	380.253	347.566	1.17893	1.07759	Encodes a novel Myc-related bHLH transcription factor that has transcriptional activation activity in the dark. It is a key negative regulator of phytochrome-mediated seed germination and acts by inhibiting chlorophyll biosynthesis, light-mediated suppression of hypocotyl elongation and far-red light-mediated suppression of seed germination, and promoting negative gravitropism in hypocotyls. Ligh…
AT2G20450	737.779	1117.77	1003.52	1.51505	1.36019	Ribosomal protein L14;(source:Araport11)
AT2G20490	421.685	491.956	547.423	1.16664	1.29818	nucleolar RNA-binding Nop10p family protein;(source:Araport11)
AT2G20515	47.5544	70.3413	66.256	1.47917	1.39327	pollen Ole e I family allergen protein;(source:Araport11)
AT2G20530	540.257	669.495	703.992	1.23922	1.30307	prohibitin 6;(source:Araport11)
AT2G20580	3050.46	3311.54	3390.23	1.08559	1.11138	encoding the RPN subunits of the 26S proteasome The mRNA is cell-to-cell mobile.
AT2G20585	136.508	172.378	194.322	1.26277	1.42352	nuclear fusion defective 6;(source:Araport11)
AT2G20590	57.4419	81.8686	79.0808	1.42524	1.37671	Reticulon family protein;(source:Araport11)
AT2G20610	2755.52	3184.5	3463.24	1.15568	1.25684	Confers auxin overproduction. Mutants have an over-proliferation of lateral roots. Encodes a C-S lyase involved in converting S-alkylthiohydroximate to thiohydroximate in glucosinolate biosynthesis.
AT2G20635	88.6089	121.608	126.796	1.37242	1.43096	protein kinase and Mad3-BUB1-I domain-containing protein;(source:Araport11)
AT2G20670	267.323	331.688	460.463	1.24078	1.72249	sugar phosphate exchanger, putative (DUF506);(source:Araport11)
AT2G20690	641.384	749.8	787.017	1.16904	1.22706	A synthetic gene encoding the catalytic domain of the Arabidopsis thaliana gene At2g20690 was recombinant expressed in E. coli demonstrating the molecular function of riboflavin synthase. The mRNA is cell-to-cell mobile.
AT2G20750	603.148	754.353	775.415	1.25069	1.28561	member of BETA-EXPANSINS. Naming convention from the Expansin Working Group (Kende et al, 2004. Plant Mol Bio)
AT2G20890	6306.44	6964.73	6879.09	1.10438	1.0908	Chloroplast-localized Thylakoid formation1 gene product involved in vesicle-mediated formation of thylakoid membranes. Thf1 antisense lines contain abnormal chloroplasts early in leaf development (chloroplasts have loosely stacked thylakoid membranes). Expression was induced in the light and decreased under dark conditions. G-alpha interaction partner that functions downstream of the plasma membr…
AT2G21140	4438.98	5241.67	5581.92	1.18083	1.25748	Proline-rich protein expressed in expanding leaves, stems, flowers, and siliques.
AT2G21160	2193.61	2576.73	2431.67	1.17466	1.10853	Translocon-associated protein (TRAP), alpha subunit;(source:Araport11)
AT2G21250	1189.26	1450.4	1452.26	1.21958	1.22114	NAD(P)-linked oxidoreductase superfamily protein;(source:Araport11)
AT2G21280	793.903	924.133	827.994	1.16404	1.04294	A nuclear-encoded, plastid-targeted protein (AtSulA) whose overexpression causes severe yet stochastic plastid (shown in chloroplasts and leucoplasts) division defects. The protein does not appear to interact with either AtFtsZ proteins when studied in a yeast two-hybrid system.
AT2G21290	288.757	346.895	321.278	1.20134	1.11263	30S ribosomal protein S31;(source:Araport11)
AT2G21370	731.583	845.42	770.528	1.1556	1.05323	Although this gene has a sequence similar to xylulose kinases, several lines of experimental evidence suggest that it does not act on xylulose or deoxy-xylulose.
AT2G21385	1185.81	1388.03	1323.68	1.17053	1.11627	Encodes a chloroplast stroma localized protein that is found only in the green plant lineage. It is involved in assembly of the chloroplast ATP synthase complex.
AT2G21440	803.842	979.449	1026.94	1.21846	1.27754	RNA-binding (RRM/RBD/RNP motifs) family protein;(source:Araport11)
AT2G21530	1133.79	1342.07	1158	1.1837	1.02135	SMAD/FHA domain-containing protein;(source:Araport11)
AT2G21580	1821.23	2300.08	2673.37	1.26293	1.46789	Ribosomal protein S25 family protein;(source:Araport11)
AT2G21590	318.405	411.336	428.849	1.29186	1.34686	Encodes the large subunit of ADP-glucose pyrophosphorylase, the enzyme which catalyzes the first and limiting step in starch biosynthesis. The large subunit plays a regulatory role whereas the small subunit (ApS) is the catalytic isoform. Four isoforms of the large subunit (ApL1-4) have been described.
AT2G21640	22.1254	54.7534	42.3925	2.47469	1.91602	Encodes a protein of unknown function that is a marker for oxidative stress response.Expression in rosette leaves is activated by high concentration of boron.
AT2G21710	85.8092	143.391	133.333	1.67105	1.55382	Mitochondrial transcription termination factor family protein;(source:Araport11)
AT2G21790	854.508	1169.05	1265.51	1.3681	1.48098	encodes large subunit of ribonucleotide reductase involved in the production of deoxyribonucleoside triphosphates (dNTPs) for DNA replication and repair
AT2G21860	704.097	839.875	775.597	1.19284	1.10155	violaxanthin de-epoxidase-like protein;(source:Araport11)
AT2G21870	6598.44	7238.2	7796.19	1.09696	1.18152	Encodes the FAd subunit of mitochondrial F1F0-ATP synthase. Essential for pollen formation.
AT2G22170	857.194	1095.97	1156.76	1.27855	1.34948	Lipase/lipooxygenase, PLAT/LH2 family protein;(source:Araport11)
AT2G22230	611.916	857.189	817.425	1.40083	1.33585	Thioesterase superfamily protein;(source:Araport11)
AT2G22360	545.96	676.527	599.516	1.23915	1.0981	DNAJ heat shock family protein;(source:Araport11)
AT2G22400	613.549	713.302	713.245	1.16258	1.16249	TRM4B is a cytosine-5--methyltransferase. Mutants have decreased methyl cytosine and defects in root development.
AT2G22500	474.104	595.264	788.584	1.25556	1.66331	Encodes one of the mitochondrial dicarboxylate carriers (DIC): DIC1 (AT2G22500), DIC2 (AT4G24570), DIC3 (AT5G09470).
AT2G22620	68.3772	90.8287	83.3906	1.32835	1.21957	Rhamnogalacturonate lyase family protein;(source:Araport11)
AT2G22670	6480.91	6855.94	6602.97	1.05787	1.01883	Encodes a transcriptional repressor of the auxin response that is auxin inducible and is involved in lateral root formation. The mRNA is cell-to-cell mobile.
AT2G22840	64.6757	97.0157	75.7061	1.50003	1.17055	Growth regulating factor encoding transcription activator. One of the nine members of a GRF gene family, containing nuclear targeting domain. Mutants result in smaller leaves indicating the role of the gene in leaf development. Expressed in root, shoot and flower
AT2G22870	153.559	232.06	211.692	1.51121	1.37857	P-loop containing nucleoside triphosphate hydrolases superfamily protein;(source:Araport11)
AT2G22900	367.919	437.238	509.494	1.18841	1.3848	Encodes MUCI10, a galactomannan-1,6-galactosyltransferase. MUCI10 likely decorates glucomannan, synthesized by CSLA2, with galactose residues in vivo. The degree of galactosylation is essential for the synthesis of the GGM backbone, the structure of cellulose, mucilage density, as well as the adherence of pectin.
AT2G23120	819.907	1057.38	1046.18	1.28964	1.27598	Late embryogenesis abundant protein, group 6;(source:Araport11)
AT2G23130	703.742	829.016	729.907	1.17801	1.03718	AGP17 is a lysine-rich arabinogalactan-protein (AGP) and part of a multi-gene family of glycoproteins with approx. 50 members. It falls into one subclass with AGP18 and AGP19, other lysine-rich AGPs. 84% of its proline residues are hydroxylated to hydroproline and its heavy glycosylation accounts for appr. 69% of the molecular weight. The main glycosyl residues are arabinose (30.1%) and galactose…
AT2G23350	3266.21	3986.88	4188.13	1.22065	1.28226	polyadenylate-binding protein, putative / PABP, putative.Member of the Class II family of PABP proteins. Highly and ubiquitously expressed. The mRNA is cell-to-cell mobile.
AT2G23820	332.31	443.829	411.546	1.33558	1.23844	Metal-dependent phosphohydrolase;(source:Araport11)
AT2G23890	250.99	290.142	268.386	1.15599	1.06931	HAD-superfamily hydrolase, subfamily IG, 5-nucleotidase;(source:Araport11)
AT2G23930	861.636	1108.85	1019.75	1.28691	1.18351	Putative small nuclear ribonucleoprotein G;(source:Araport11)
AT2G24020	1170.59	1566.22	1447.28	1.33797	1.23637	STIC2 was identifided in a screen for suppressors of chloroplast protein import defect in tic40.
AT2G24050	845.788	960.266	948.335	1.13535	1.12125	Encodes a putative eukaryotic translation initiation factor.
AT2G24060	821.294	1031.51	1000.57	1.25596	1.21829	SUPPRESSOR OF VARIEGATION9 (SVR9),encodes a chloroplast-localized prokaryotic type translation initiation factor 3. Mutant plants shows both chloroplast development defect, and a series of leaf developmental abnormalities including more serrated leaf margin, disorganized mesophyll cells, and altered cotyledon venation patterns.
AT2G24090	2284.28	3033.76	2819.55	1.32811	1.23433	Ribosomal protein L35;(source:Araport11)
AT2G24120	594.411	825.523	738.778	1.38881	1.24287	DNA/RNA polymerases superfamily protein;(source:Araport11)
AT2G24150	1394.03	1664.04	1690.42	1.1937	1.21262	heptahelical transmembrane protein HHP3
AT2G24200	4462.69	4765.05	5132.67	1.06775	1.15013	Cytosol aminopeptidase family protein;(source:Araport11)
AT2G24290	354.276	416.665	417.85	1.1761	1.17945	ubiquitin-associated protein (DUF1068);(source:Araport11)
AT2G24390	185.776	234.735	218.285	1.26354	1.17499	AIG2-like (avirulence induced gene) family protein;(source:Araport11)
AT2G24395	218.112	268.056	253.133	1.22898	1.16057	chaperone protein dnaJ-like protein;(source:Araport11)
AT2G24490	169.966	237.498	247.874	1.39732	1.45837	Encodes a component of Replication Protein A. Component of transcriptional gene silencing which does not affect endogenous small RNA accumulation nor DNA methylation. Localized in the nucleus. Involved in DNA repair. Interacts physically with ROS1.
AT2G24630	764.41	957.705	875.386	1.25287	1.14518	encodes a gene similar to cellulose synthase
AT2G24645	136.149	240.772	247.646	1.76845	1.81893	Transcriptional factor B3 family protein;(source:Araport11)
AT2G24970	43.414	67.562	63.9779	1.55623	1.47367	spindle/kinetochore-associated protein;(source:Araport11)
AT2G24990	276.218	322.78	318.731	1.16857	1.15391	Serine/threonine-protein kinase Rio1;(source:Araport11)
AT2G25060	261.532	382.347	424.281	1.46195	1.62229	early nodulin-like protein 14;(source:Araport11)
AT2G25110	935.397	1044.84	1170.13	1.117	1.25095	Encodes an endoplasmic reticulum protein SDF2 (stromal-derived factor-2). Forms a complex SDF2-ERdj3B-BiP that is required for the proper accumulation of the surface-exposed leucine-rich repeat receptor kinases EFR. EFR is involved in PAMP (pathogen associated molecular patterns) triggered immunity.
AT2G25130	28.7621	60.7227	52.1073	2.11121	1.81167	ARM repeat superfamily protein;(source:Araport11)
AT2G25210	1027.04	1345.31	1450.76	1.30988	1.41256	Ribosomal protein L39 family protein;(source:Araport11)
AT2G25270	198.546	264.37	251.999	1.33153	1.26922	transmembrane protein;(source:Araport11)
AT2G25355	95.6572	125.648	131.397	1.31352	1.37363	PNAS-3-like protein;(source:Araport11)
AT2G25480	562.262	648.468	640.116	1.15332	1.13847	TPX2 (targeting protein for Xklp2) protein family;(source:Araport11)
AT2G25670	1496.49	1635.31	1739.28	1.09276	1.16224	hypothetical protein;(source:Araport11)
AT2G25810	10.7754	21.6032	27.0055	2.00487	2.50622	tonoplast intrinsic protein 4;(source:Araport11)
AT2G25830	814.738	983.404	909.763	1.20702	1.11663	YebC-like protein;(source:Araport11)
AT2G25840	668.179	849.95	806.267	1.27204	1.20666	Nucleotidylyl transferase superfamily protein;(source:Araport11)
AT2G25870	1001.87	1169.09	1187.31	1.16691	1.18509	Encodes an endoribonuclease that is required for chloroplast rRNA processing.
AT2G25900	915.98	1156.45	1554.05	1.26253	1.6966	Encodes a protein with two tandem-arrayed CCCH-type zinc fingers that binds RNA and is involved in RNA turnover. The mRNA is cell-to-cell mobile.
AT2G25950	284.418	329.107	292.431	1.15712	1.02817	PITH domain protein (DUF1000);(source:Araport11)
AT2G25970	1848.5	2028.96	2138.8	1.09763	1.15704	KH domain-containing protein;(source:Araport11)
AT2G26180	96.8138	130.534	141.435	1.3483	1.4609	Transient Expression of Pro35S:YFP-IQD5 in leaves of N. benthamiana alters microtubule organization.
AT2G26330	1473.67	2101.31	1954.78	1.42591	1.32648	Homologous to receptor protein kinases. Involved in specification of organs originating from the shoot apical meristem. Contains a cytoplasmic protein kinase catalytic domain, a transmembrane region, and an extracellular leucine-rich repeat. ER has been identified as a quantitative trait locus for transpiration efficiency by influencing epidermal and mesophyll development, stomatal density and po…
AT2G26440	46.1546	65.3856	90.8431	1.41667	1.96824	Plant invertase/pectin methylesterase inhibitor superfamily;(source:Araport11)
AT2G26540	525.913	626.698	588.296	1.19164	1.11862	Encodes a uroporphyrinogen-III synthase involved in tetrapyrrole biosynthesis. The protein localizes to the chloroplast. Member of the plant-specific DUF724 protein family. Arabidopsis has 10 DUF724 proteins. Loss of function mutant has a WT phenotype
AT2G26550	304.55	422.688	428.453	1.38791	1.40684	Encodes a heme oxygenase-like protein lacking the conserved histidine residue at the active site that is usually involved in heme-iron coordination. It is unable to bind and degrade heme. Mutant analyses suggest a role in photomorphogenesis. The protein can bind the heme precursor, proto IX, which could be biologically significant and point to a role in the regulation of the two tetrapyrrole bios…
AT2G26590	693.961	762.657	748.831	1.09899	1.07907	regulatory particle non-ATPase 13;(source:Araport11)
AT2G26640	463.001	519.357	486.892	1.12172	1.0516	Encodes KCS11, a member of the 3-ketoacyl-CoA synthase family involved in the biosynthesis of VLCFA (very long chain fatty acids).
AT2G26760	130.423	219.992	224.739	1.68676	1.72315	Cyclin B1;(source:Araport11)
AT2G26840	139.401	188.002	188.628	1.34864	1.35313	Encodes a Holliday junction resolvase that binds and cleaves the core of Holliday junctions symmetrically. It appears to mediate chloroplast nucleoid segregation during chloroplast division.
AT2G26900	3513.2	4538.24	4506.98	1.29177	1.28287	Sodium Bile acid symporter family;(source:Araport11)
AT2G26930	588.214	675.292	613.127	1.14804	1.04235	Encodes a 4-(cytidine 5'-phospho)-2-C-methyl-D-erithritol kinase.
AT2G27020	1827.94	2008.2	2218.86	1.09861	1.21386	Encodes 20S proteasome alpha 7 subunit PAG1.
AT2G27030	2265.98	2503.37	2464	1.10476	1.08739	encodes a calmodulin that has higher affinity to kinesin-like calmodulin binding motor protein than CAM4 or CAM6. The mRNA is cell-to-cell mobile.
AT2G27040	1007.68	1197.36	1137.05	1.18823	1.12839	AGO4 is a member of a class of PAZ/PIWI domain containing proteins involved in siRNA mediated gene silencing.Loss of function mutations have reduced site specific CpNpG and CpHpH methylation and increased susceptibility to bacterial pathogens including Tobacco rattle virus.
AT2G27190	867.169	986.799	947.935	1.13795	1.09314	Encodes a root-secreted purple acid phosphatase involved in extracellular phosphate-scavenging.
AT2G27330	146.248	185.063	171.044	1.26541	1.16955	RNA-binding (RRM/RBD/RNP motifs) family protein;(source:Araport11)
AT2G27385	46.9567	117.355	114.162	2.49922	2.43122	Pollen Ole e 1 allergen and extensin family protein;(source:Araport11)
AT2G27530	5137.85	6768.88	6352.48	1.31745	1.23641	Encodes ribosomal protein L10aP. Identified in a screen for enhancers of as1. as1/pgy double mutants show defects in leaf vascular patterning and adaxial cell fate. Double mutant analysis indicates pgy genes function in the same pathway as REV, KAN1 and KAN2.
AT2G27590	93.9686	128.687	125.915	1.36947	1.33996	S-adenosyl-L-methionine-dependent methyltransferases superfamily protein;(source:Araport11)
AT2G27680	1981.39	2451.45	2365.11	1.23724	1.19366	NAD(P)-linked oxidoreductase superfamily protein;(source:Araport11)
AT2G27710	2420.32	3478.77	3461.86	1.43732	1.43033	60S acidic ribosomal protein family;(source:Araport11)
AT2G27720	2229.97	2931.16	2997.69	1.31444	1.34427	60S acidic ribosomal protein family;(source:Araport11)
AT2G27775	141.572	197.48	185.622	1.39491	1.31115	PPR containing protein;(source:Araport11)
AT2G27810	852.777	1031.5	1091.61	1.20958	1.28006	Encodes a plasma-membrane localized nucleobase transporter capable of transporting adenine, guanine, uracil and hypoxanthine. Likely to be a proton-nucleobase symporter.
AT2G27830	102.895	140.532	198.707	1.36578	1.93117	hypothetical protein;(source:Araport11)
AT2G27840	405.978	572.197	550.042	1.40943	1.35486	Belongs to the plant specific HD2 type proteins; similar to nucleolar Zea mays histone deacetylase; HD2-p39
AT2G27970	226.84	329.855	366.239	1.45413	1.61453	CDK-subunit 2;(source:Araport11)
AT2G28000	6473.98	9604.62	9324.69	1.48357	1.44033	Encodes chaperonin-60 alpha, a molecular chaperone involved in Rubisco folding. Mutants display aberrant chloroplast and embryo development. The mRNA is cell-to-cell mobile.
AT2G28070	457.048	547.754	515.09	1.19846	1.12699	ABC-2 type transporter family protein;(source:Araport11)
AT2G28080	474.504	619.473	598.802	1.30552	1.26195	UDP-Glycosyltransferase superfamily protein;(source:Araport11)
AT2G28100	415.055	494.02	441.453	1.19025	1.0636	Encodes a protein with &#945;-fucosidase activity. The activity was assessed on 2'-fucosyl-lactitol. AtFUC1 was not able to act on XXFG substrates, at least when heterologously expressed in <i>Pichia pastoris</i>. The enzyme has been postulated to act on fucosylated substrates other than xyloglucan oligosaccharides. was shown (<i>Pichia pastoris</i>) to hydrolyze fucose in 3- and 4-linkage , henc…
AT2G28190	8057.74	9209.21	9066.71	1.1429	1.12522	Encodes a chloroplastic copper/zinc superoxide dismutase CSD2 that can detoxify superoxide radicals. Its expression is affected by miR398-directed mRNA cleavage. Activation depends totally on CCS. Overexpression of a miR398-resistant form of CSD2 leads to more dramatic improvements in stress (hight light, Cu2+ and methyl viologen) tolerance than overexpression of wild-type CSD2. The mRNA is cell-…
AT2G28260	302.954	362.767	307.265	1.19743	1.01423	member of Cyclic nucleotide gated channel family
AT2G28410	956.746	1097.51	1261.76	1.14713	1.3188	transmembrane protein;(source:Araport11)
AT2G28430	468.692	538.389	462.151	1.1487	0.986044	zinc finger, C3HC4 type family protein;(source:Araport11)
AT2G28600	390.998	469.154	454.08	1.19989	1.16134	P-loop containing nucleoside triphosphate hydrolases superfamily protein;(source:Araport11)
AT2G28605	637.499	763.837	623.082	1.19818	0.977385	Encodes a PsbP domain-OEC23 like protein localized in thylakoid (peripheral-lumenal side).
AT2G28620	367.918	437.145	421.24	1.18816	1.14493	Mutants have radially swollen roots but do not exhibit defects in abundance or orientation of cortical microtubules, nor are microfibrils reduced. Cellulose synthesis is also unchanged with respect to wild type. There is a disruption in the normal pattern of cell wall placement.
AT2G28740	410.131	601.849	641.717	1.46745	1.56466	histone 4
AT2G28790	291.837	443.62	504.967	1.52009	1.7303	Pathogenesis-related thaumatin superfamily protein;(source:Araport11)
AT2G28800	4277.2	4643.77	4505.94	1.0857	1.05348	member of Chloroplast membrane protein ALBINO3 family. Similar to pea PPF1 and may play a role in plant senescence.
AT2G28900	432.764	487.33	497.495	1.12609	1.14958	Encodes AtOEP16, a 16-KDa plastid outer membrane protein involved in plastid import of protochlorophyllide oxidoreductase A. Predominantly expressed in leaves and is also inducible by cold treatment.
AT2G28950	3781.98	4845.67	4932.34	1.28125	1.30417	Encodes an expansin. Naming convention from the Expansin Working Group (Kende et al, 2004. Plant Mol Bio). Involved in the formation of nematode-induced syncytia in roots of Arabidopsis thaliana.
AT2G29090	38.3133	59.6984	53.1317	1.55816	1.38677	Encodes a protein with ABA 8'-hydroxylase activity, involved in ABA catabolism. Member of the CYP707A gene family. This gene predominantly accumulates in dry seeds and is up-regulated immediately following imbibition. CYP707A2 appears to play a major role in the rapid decrease in ABA levels during early seed imbibition.
AT2G29200	336.292	379.205	423.23	1.12761	1.25852	Encodes a member of the Arabidopsis Pumilio (APUM) proteins containing PUF domain (eight repeats of approximately 36 amino acids each). PUF proteins regulate both mRNA stability and translation through sequence-specific binding to the 3' UTR of target mRNA transcripts.
AT2G29310	641.667	949.253	765.447	1.47935	1.1929	NAD(P)-binding Rossmann-fold superfamily protein;(source:Araport11)
AT2G29530	236.021	327.845	301.381	1.38905	1.27692	Encodes a small zinc finger-like protein that is a component of the mitochondrial protein import apparatus. Together with AtTIM9, AtTIM10 is non-redundantly essential for maintaining mitochondrial function of early embryo proper cells and endosperm free-nuclei.
AT2G29540	75.3891	110.893	106.077	1.47094	1.40706	RNA polymerase I(A) and III(C) 14 kDa subunit
AT2G29550	2871.85	3361.52	3528.39	1.17051	1.22861	Encodes a beta-tubulin that is expressed in leaves, roots and flowers.
AT2G29570	226.924	385.474	340.098	1.69869	1.49873	Functionally interacts with POLH to repair DNA damaged by UVB damage. May be sumoylated.
AT2G29580	206.385	240.903	235.515	1.16725	1.14114	Encodes MAC5B, homologous to MAC5A. MAC5A is a component of the MOS4-associated complex (MAC) that contributes to snc1- mediated autoimmunity. Homologues include AT1G07360 (MAC5A), AT2G29580 (MAC5B) and AT5G07060 (MAC5C).
AT2G29680	51.2948	72.0803	61.2346	1.40522	1.19378	Encodes cell division control protein 6 (CDC6).
AT2G29980	3476.54	3947.63	4306.42	1.1355	1.23871	Endoplasmic reticulum enzyme responsible for the synthesis of 18:3 fatty acids from phospholipids. Uses cytochrome b5 as electron donor.
AT2G30010	1330.91	1507.61	1491.31	1.13277	1.12052	Encodes a member of the TBL (TRICHOME BIREFRINGENCE-LIKE) gene family containing a plant-specific DUF231 (domain of unknown function) domain. TBL gene family has 46 members, two of which (TBR/AT5G06700 and TBL3/AT5G01360) have been shown to be involved in the synthesis and deposition of secondary wall cellulose, presumably by influencing the esterification state of pectic polymers. A nomenclature…
AT2G30020	148.405	199.304	214.076	1.34298	1.44252	Encodes AP2C1. Belongs to the clade B of the PP2C-superfamily. Acts as a MAPK phosphatase that negatively regulates MPK4 and MPK6.
AT2G30200	1029.23	1242.27	1308.44	1.20698	1.27128	EMBRYO DEFECTIVE 3147;(source:Araport11)
AT2G30260	499.091	575.193	601.079	1.15248	1.20435	encodes U2B, which is a component of the U2 snRNP complex. Its precise role in pre-mRNA splicing is still unknown. It has been suggested that U2B0 may not be required for the splicing reaction itself but may have a role in U2 snRNP biogenesis. Deletion analysis of the U2B0 gene fusion has identified the N-terminal RNP-80 motif as sufficient for localization to the coiled body and the nucleus.
AT2G30270	236.22	275.719	256.622	1.16721	1.08637	LURP-one-like protein (DUF567);(source:Araport11)
AT2G30320	225.34	278.727	290.084	1.23692	1.28732	Pseudouridine synthase family protein;(source:Araport11)
AT2G30370	72.3097	99.0588	90.899	1.36992	1.25708	Encodes a small, potentially secreted protein that acts as an inhibitor of stomatal production though likely not through direct interaction with the TMM receptor. It is homologous to known stomatal regulators EPF1 and EPF2.
AT2G30432	169.701	274.788	260.12	1.61924	1.53281	Encodes TRICHOMELESS1 (TCL1), a single-repeat MYB-type transcription factor that negatively regulates trichome formation by suppressing GL1 (GLABRA1). In a tandem repeat with AT2g30424 and AT2g30420.
AT2G30500	211.374	295.109	273.811	1.39614	1.29539	Kinase interacting (KIP1-like) family protein;(source:Araport11)
AT2G30600	1534.22	1748.66	1771.37	1.13977	1.15457	BTB/POZ domain-containing protein;(source:Araport11)
AT2G30695	359.154	479.399	467.433	1.3348	1.30148	bacterial trigger factor;(source:Araport11)
AT2G30860	5787.99	6660.18	7639.01	1.15069	1.3198	Encodes glutathione transferase belonging to the phi class of GSTs. Naming convention according to Wagner et al. (2002).
AT2G30930	641.327	734.83	819.276	1.1458	1.27747	hypothetical protein;(source:Araport11)
AT2G30970	1231.77	1399.29	1381.56	1.136	1.1216	ASPARTATE AMINOTRANSFERASE 1
AT2G30980	1646.13	1805.55	1671.57	1.09684	1.01545	Encodes a GSK3-like protein kinase. This protein can interact with the BZR1 protein involved in brassinosteroid-mediated signaling in a Y2H assay and promotes BZR1 phosphorylation in protoplasts.
AT2G30990	195.87	276.702	301.794	1.41268	1.54079	arginine N-methyltransferase, putative (DUF688);(source:Araport11)
AT2G31010	132.739	195.923	181.853	1.476	1.37001	Protein kinase superfamily protein;(source:Araport11)
AT2G31060	494.324	603.619	638.294	1.2211	1.29125	elongation factor family protein;(source:Araport11)
AT2G31140	329.634	402.017	388.792	1.21959	1.17947	Peptidase S24/S26A/S26B/S26C family protein;(source:Araport11)
AT2G31150	457.757	533.684	448.656	1.16587	0.980119	ATP binding / ATPase;(source:Araport11)
AT2G31170	523.934	623.634	615.863	1.19029	1.17546	Encodes the cysteinyl t-RNA synthetase SYCO ARATH (SYCO), which is expressed and required in the central cell but not in the antipodals. SYCO, localized to the mitochondria, is necessary for mitochondrial cristae integrity. Mutation of this gene affects the lifespan of adjacent accessory cells.
AT2G31190	236.424	283.623	268.644	1.19964	1.13628	Encodes RUS2 (root UVB sensitive2), a DUF647-containing protein that is homologous to the RUS1 protein. RUS2 works with RUS1 in a root UV-B sensing pathway that plays a vital role in Arabidopsis early seedling morphogenesis and development. Required for auxin polar transport.
AT2G31270	200.059	276.445	257.645	1.38182	1.28785	Encodes a cyclin-dependent protein kinase. Involved in nuclear DNA replication and plastid division. Located in nucleus and chloroplast.
AT2G31320	281.774	337.536	319.828	1.1979	1.13505	Encodes a poly(ADP-ribose) polymerase.
AT2G31360	598.979	798.527	817.935	1.33315	1.36555	Encodes a protein homologous to delta 9 acyl-lipid desaturases of cyanobacteria and acyl-CoA desaturases of yeast and mammals. expression up-regulated by cold temperature. It is involved in the synthesis of the 24:1n-9 and 26:1n-9 components of seed lipids, sphingolipids and the membrane phospholipids phosphatidylserine (PS), and phosphatidylethanolamine (PE).
AT2G31400	5356.94	6210.27	6165.31	1.1593	1.1509	Encodes a a chloroplast-localized pentatricopeptide-repeat protein involved in regulation of nuclear gene expression.
AT2G31410	668.99	795.46	809.606	1.18905	1.21019	coiled-coil protein;(source:Araport11)
AT2G31530	285.017	335.206	318.365	1.17609	1.117	Encodes a component of the thylakoid-localized Sec system involved in the translocation of cytoplasmic proteins into plastid. Loss-of-function mutations result in arrest at the globular stage and embryo lethality.
AT2G31610	3419.83	4238.07	4566.73	1.23926	1.33537	Ribosomal protein S3 family protein;(source:Araport11)
AT2G31650	187.354	224.912	240.148	1.20046	1.28178	Encodes a homolog of trithorax, a histone-lysine N-methyltransferase. Involved in trimethylating histone H3-lysine 4. Involved in the formation, placement, and identity of flower organs. Role in regulation of homeotic genes. Functions as a receptor of phosphatidylinositol 5-phosphate. Localizes to cytoplasm, plasma membrane and nuclei, shifting to nuclei in the presence of PI5P.
AT2G31730	125.893	154.422	131.982	1.22661	1.04837	basic helix-loop-helix (bHLH) DNA-binding superfamily protein;(source:Araport11)
AT2G31740	496.44	559.618	558.62	1.12726	1.12525	S-adenosyl-L-methionine-dependent methyltransferases superfamily protein;(source:Araport11)
AT2G31790	1436.02	1746.89	1883.84	1.21648	1.31185	UDP-Glycosyltransferase superfamily protein;(source:Araport11)
AT2G31840	339.461	520.968	488.726	1.53469	1.43971	Thioredoxin superfamily protein;(source:Araport11)
AT2G31890	233.508	334.001	371.875	1.43036	1.59256	Protein contains putative RNA binding domain. Expressed in response to Pseudomonas syringae infection. Resistance requires silencing of AtRAP suggesting it functions as a negative regulator of plant disease resistance. Alpha helical repeat protein; only member of the OPR (octotricopeptide repeat) protein family in land plants.
AT2G32060	1714.1	2244.62	2250.93	1.3095	1.31318	Ribosomal protein L7Ae/L30e/S12e/Gadd45 family protein;(source:Araport11)
AT2G32170	696.389	785.499	739.537	1.12796	1.06196	S-adenosyl-L-methionine-dependent methyltransferases superfamily protein;(source:Araport11)
AT2G32190	16.3132	29.3493	25.6749	1.79911	1.57387	cysteine-rich/transmembrane domain A-like protein;(source:Araport11)
AT2G32210	2.65552	13.4178	7.83296	5.05279	2.94969	cysteine-rich/transmembrane domain A-like protein;(source:Araport11)
AT2G32220	140.716	185.119	186.11	1.31555	1.32259	Ribosomal L27e protein family;(source:Araport11)
AT2G32230	1036.8	1569.87	1420.02	1.51415	1.36961	Encodes a protein-only RNase P that is involved in the 5? cleavage of the precursor tRNAs and is able to cleave tRNA-like structures involved in the maturation of plant mitochondrial mRNAs. Mutants show a drastic reduction in the levels of mature plastid tRNA-Phe(GAA) and tRNA-Arg(ACG), limiting plastid gene expression.
AT2G32380	183.761	238.596	231.617	1.2984	1.26042	Transmembrane protein 97, Putative;(source:Araport11)
AT2G32520	695.847	847.411	821.58	1.21781	1.18069	alpha/beta-Hydrolases superfamily protein;(source:Araport11)
AT2G32590	79.4371	115.334	108.233	1.45189	1.3625	condensin complex subunit;(source:Araport11)
AT2G32600	369.463	431.862	407.675	1.16889	1.10343	hydroxyproline-rich glycoprotein family protein;(source:Araport11)
AT2G32640	771.036	889.704	771.251	1.15391	1.00028	Encodes a lycopene beta cyclase that catalyzes the addition of beta-ionone end groups to the end of lycopene molecules.
AT2G32690	5489.7	8218.15	8781.1	1.49701	1.59956	Glycine-rich protein similar in structure to GRP5. The expression of GRP23 is induced by HPA (cutin monomer, salicylic acid, and abscisic acid.
AT2G32765	52.0129	79.273	83.7741	1.5241	1.61064	Encodes a small ubiquitin-like modifier (SUMO) protein that becomes covalently attached to various intracellular protein targets through an isopeptide bond. SUMOylation typically has a post-translational effect on the behavior of the target protein.
AT2G32840	116.964	144.418	138.546	1.23472	1.18452	proline-rich family protein;(source:Araport11)
AT2G32920	1383.39	1617.34	1670.65	1.16912	1.20765	Encodes a protein disulfide isomerase-like (PDIL) protein, a member of a multigene family within the thioredoxin (TRX) superfamily. Transcript levels for this gene are up-regulated in response to three different chemical inducers of ER stress (dithiothreitol, beta-mercaptoethanol, and tunicamycin). AtIRE1-2 does not appear to be required for this response, but the atbzip60 mutant has a diminished…
AT2G32990	1495.31	1855.72	1923.2	1.24103	1.28615	glycosyl hydrolase 9B8;(source:Araport11)
AT2G33180	292.572	452.475	380.769	1.54654	1.30145	hypothetical protein;(source:Araport11)
AT2G33210	891.268	1189.57	1240.75	1.33469	1.39212	heat shock protein 60-2;(source:Araport11)
AT2G33330	439.004	582.772	566.447	1.32749	1.2903	Encodes a plasmodesmal protein that affects the intercellular movement of molecules through the plasmodesmata. The protein has two DUF26 domains and a single transmembrane domain.
AT2G33370	1450.64	1821.5	1771.93	1.25565	1.22148	Ribosomal protein L14p/L23e family protein;(source:Araport11)
AT2G33400	163.655	209.621	214.983	1.28087	1.31363	FK506-binding nuclear-like protein;(source:Araport11)
AT2G33500	151.125	184.036	204.969	1.21777	1.35628	B-box type zinc finger protein with CCT domain-containing protein;(source:Araport11)
AT2G33600	327.004	410.644	363.813	1.25578	1.11256	Encodes a protein with homology to members of the dihydroflavonol-4-reductase (DFR) superfamily. Its expression pattern suggests that AtCRL2 is involved in the synthesis and/or maintenance of vascular tissue.
AT2G33793	28.6756	49.5765	59.797	1.72887	2.08529	DNA ligase-like protein;(source:Araport11)
AT2G33800	4032	5304.87	5343.65	1.31569	1.32531	Encodes SCABRA1 (SCA1), a nuclear gene encoding a plastid-type ribosomal protein that functions &#8232;as a structural component of the 70S plastid ribosome. The sca1-rps5 allele exhibits defects in plastid 16SrRNA processing and a resulting decrease in accumulation of photosynthetic proteins. Loss-of-function mutations enhance the polarity defects of the as2 mutants.
AT2G33820	127.512	157.927	150.089	1.23853	1.17706	encodes a mitochondrial ornithine transporter which exports ornithine from the mitochondrion to the cytosol
AT2G33840	473.088	590.601	578.979	1.24839	1.22383	Tyrosyl-tRNA synthetase, class Ib, bacterial/mitochondrial;(source:Araport11)
AT2G33860	742.237	846.93	911.254	1.14105	1.22771	ettin (ett) mutations have pleiotropic effects on Arabidopsis flower development, causing increases in perianth organ number, decreases in stamen number and anther formation, and apical-basal patterning defects in the gynoecium. The ETTIN gene encodes a protein with homology to DNA binding proteins which bind to auxin response elements. ETT transcript is expressed throughout stage 1 floral merist…
AT2G34040	859.912	1010.14	1017.11	1.1747	1.18281	Apoptosis inhibitory protein 5 (API5);(source:Araport11)
AT2G34170	201.701	258.194	231.905	1.28008	1.14974	hypothetical protein (DUF688);(source:Araport11)
AT2G34250	4561.98	4871.36	4940.46	1.06782	1.08296	SecY protein transport family protein;(source:Araport11)
AT2G34260	198.112	260.336	259.441	1.31408	1.30957	Encodes a WDxR motif-containing protein that is required for gametogenesis, seed and endosperm development.
AT2G34300	1790.9	2018.81	2161.44	1.12726	1.2069	S-adenosyl-L-methionine-dependent methyltransferases superfamily protein;(source:Araport11)
AT2G34357	1160.47	1344.08	1276.73	1.15822	1.10018	ARM repeat superfamily protein;(source:Araport11)
AT2G34480	6310.39	8673.14	8151.23	1.37442	1.29172	Encodes a nuclear localized member of the ribosomal L18ae/LX protein family. Loss of function mutations show reduced transmission through the gametophytes and embryo lethality.
AT2G34510	439.691	597.26	566.078	1.35836	1.28744	choice-of-anchor C domain protein, putative (Protein of unknown function, DUF642);(source:Araport11)
AT2G34620	1634.96	1965.02	1963.4	1.20188	1.20088	Mitochondrial transcription termination factor family member.
AT2G34640	865.479	1360.56	1357.82	1.57204	1.56886	Present in transcriptionally active plastid chromosomes. Involved in plastid gene expression.
AT2G34770	412.494	496.92	511.453	1.20467	1.23991	encodes a fatty acid hydroxylase, required for the AtBI-1-mediated suppression of programmed cell death.
AT2G34860	1211.87	1334.04	1310.39	1.10081	1.08129	DnaJ/Hsp40 cysteine-rich domain superfamily protein;(source:Araport11)
AT2G35010	335.122	386.902	369.668	1.15451	1.10309	thioredoxin O1;(source:Araport11)
AT2G35040	1022.74	1175.57	1192.15	1.14943	1.16565	AICARFT/IMPCHase bienzyme family protein;(source:Araport11)
AT2G35150	375.795	546.639	587.251	1.45462	1.56269	Encodes EXORDIUM LIKE 7.
AT2G35155	483.284	547.208	520.352	1.13227	1.0767	Trypsin family protein;(source:Araport11)
AT2G35240	310.443	379.68	409.914	1.22302	1.32041	plastid developmental protein DAG;(source:Araport11)
AT2G35370	5188.83	6269.41	5284.52	1.20825	1.01844	Encodes glycine decarboxylase complex H protein. Involved in photorespiration. The mRNA is cell-to-cell mobile.
AT2G35410	1134.08	1418.86	1275.39	1.25111	1.1246	RNA-binding (RRM/RBD/RNP motifs) family protein;(source:Araport11)
AT2G35450	518.525	615.861	522.077	1.18772	1.00685	catalytic/ hydrolase;(source:Araport11)
AT2G35500	627.032	860.149	815.124	1.37178	1.29997	Encodes a protein with some sequence similarity to shikimate kinases, but a truncated form of this protein (lacking a putative N-terminal chloroplast transit peptide) does not have shikimate kinase activity in vitro.
AT2G35520	333.36	428.138	448.311	1.28431	1.34483	Defender against death (DAD family) protein;(source:Araport11)
AT2G35605	186.15	221.617	224.672	1.19053	1.20694	SWIB/MDM2 domain superfamily protein;(source:Araport11)
AT2G35650	155.672	185.772	190.148	1.19335	1.22147	a member of Glycosyltransferase- Family 2 and encodes a beta-mannan synthase based on in vitro enzyme assays from heterologously expressed protein. Mutants exhibit defects in pollen tube growth and embryo development. The defective embryonic development was associated with reduced proliferation and failed cellularization of the endosperm.
AT2G35780	1009.27	1282.98	1281.75	1.2712	1.26998	serine carboxypeptidase-like 26;(source:Araport11)
AT2G35790	334.727	417.389	441.855	1.24695	1.32005	transmembrane protein;(source:Araport11)
AT2G35880	1326.47	1503.75	1610.16	1.13364	1.21387	TPX2 (targeting protein for Xklp2) protein family;(source:Araport11)
AT2G36000	749.755	918.127	884.562	1.22457	1.1798	Mitochondrial transcription termination factor family protein;(source:Araport11)
AT2G36070	571.344	649.41	701.634	1.13663	1.22804	One of two genes in Arabidopsis that encode a putative subunit of the mitochondrial inner membrane translocase complex. TIM44 subunit is thought to provide the energy for translocation via hydrolysis of ATP.
AT2G36145	393.815	461.304	425.416	1.17137	1.08024	hypothetical protein;(source:Araport11)
AT2G36160	2701.36	3550.42	3229.28	1.31431	1.19542	Ribosomal protein S11 family protein;(source:Araport11)
AT2G36170	1547.48	1986.97	1940.05	1.284	1.25368	60S ribosomal protein L40-1;(source:Araport11)
AT2G36200	298.483	421.106	422.599	1.41082	1.41582	P-loop containing nucleoside triphosphate hydrolases superfamily protein;(source:Araport11)
AT2G36230	236.689	303.227	292.168	1.28112	1.2344	Encodes a BBMII isomerase involved in histidine biosynthesis.
AT2G36250	1072.39	1285.9	1255.74	1.1991	1.17098	Encodes one of two FtsZ proteins, tubulin-like proteins, in Arabidopsis. It is involved in chloroplast division.
AT2G36390	450.436	569.503	536.324	1.26434	1.19068	Encodes a starch branching enzyme (EC.2.4.1.18) similar to SBE2 from maize and rice. Expressed throughout plant tissues. The mRNA is cell-to-cell mobile.
AT2G36400	15.8358	32.2363	24.4898	2.03565	1.54648	Growth regulating factor encoding transcription activator. One of the nine members of a GRF gene family, containing nuclear targeting domain. Mutants result in smaller leaves indicating the role of the gene in leaf development. Expressed in root, shoot and flower.
AT2G36530	14188.1	16306.4	17031.7	1.1493	1.20042	Involved in light-dependent cold tolerance and encodes an enolase. Protein is tyrosine-phosphorylated and its phosphorylation state is modulated in response to ABA in Arabidopsis thaliana seeds.
AT2G36570	4883.87	5389.61	6071.54	1.10355	1.24318	Leucine-rich repeat protein kinase family protein;(source:Araport11)
AT2G36580	1249.83	1367.17	1396.91	1.09388	1.11768	Pyruvate kinase family protein;(source:Araport11)
AT2G36620	1994.11	2746.66	2669.63	1.37739	1.33876	RPL24A encodes ribosomal protein L24, homolog of cytosolic RPL24, found in archaea and higher eukaryotes. Arabidopsis has two RPL24 homologs, RPL24A (AT2G36620) and RPL24B (AT3G53020).
AT2G36885	458.6	666.299	722.033	1.4529	1.57443	translation initiation factor;(source:Araport11)
AT2G36985	20.0043	34.0397	53.9454	1.70162	2.69669	Encodes ROTUNDIFOLIA4, a member of the seed plant-specific family of small peptides, RTFL (ROT FOUR LIKE), characterised by the presence of a 29-amino acid domain: RTF. Expressed in shoot apices, young leaves and flowers. Involved in controlling polarity-dependent cell proliferation.
AT2G36990	1277.82	1434.57	1309.09	1.12267	1.02447	Encodes a general sigma factor in chloroplasts and is probably responsible for the recognition of sigma 70 type standard bacteria-type multi-subunit RNA polymerase (PEP) promoters in young cotyledons. It is a substrate for regulatory phosphorylation by cpCK2, a nuclear-coded plastid-targeted casein kinase 2, that has been implicated as a key component in plant sigma factor phosphorylation and tra…
AT2G37020	140.835	197.115	220.782	1.39961	1.56766	Translin family protein;(source:Araport11)
AT2G37025	56.3784	80.9682	73.1787	1.43616	1.29799	TRF-like 8;(source:Araport11)
AT2G37080	741.774	865.876	830.855	1.1673	1.12009	Encodes RIP2 (ROP interactive partner 2), a putative Rho protein effector, interacting specifically with the active form of ROPs (Rho proteins of plants).
AT2G37100	41.1914	66.2969	46.7971	1.60949	1.13609	protamine P1 family protein;(source:Araport11)
AT2G37190	2882.79	3510	3598.62	1.21757	1.24831	Ribosomal protein L11 family protein;(source:Araport11)
AT2G37220	5844.6	8146.19	8171.32	1.3938	1.3981	Encodes a chloroplast RNA binding protein. A substrate of the type III effector HopU1 (mono-ADP-ribosyltransferase). Protein is tyrosine-phosphorylated and its phosphorylation state is modulated in response to ABA in Arabidopsis thaliana seeds.
AT2G37230	516.091	576.81	627.069	1.11765	1.21503	Tetratricopeptide repeat (TPR)-like superfamily protein;(source:Araport11)
AT2G37250	1209.54	1318.51	1420.69	1.09009	1.17458	encodes adenylate kinase that is located in the chloroplast involved in the coordination of metabolism and growth
AT2G37270	2127.93	2655.33	2621.09	1.24785	1.23175	One of two genes encoding the ribosomal protein S5. Expressed at a lower level compared to ATRPS5A.
AT2G37400	456.094	556.08	587.231	1.21922	1.28752	Tetratricopeptide repeat (TPR)-like superfamily protein;(source:Araport11)
AT2G37420	160.183	220.495	214.086	1.37651	1.33651	ATP binding microtubule motor family protein;(source:Araport11)
AT2G37470	313.866	468.489	487.477	1.49264	1.55314	Histone superfamily protein;(source:Araport11)
AT2G37500	505.622	640.327	596.512	1.26641	1.17976	arginine biosynthesis protein ArgJ family;(source:Araport11)
AT2G37600	692.06	903.811	1029	1.30597	1.48686	Ribosomal protein L36e family protein;(source:Araport11)
AT2G37660	2986.06	4488.17	4287.38	1.50304	1.4358	NAD(P)-binding Rossmann-fold superfamily protein;(source:Araport11)
AT2G37678	129.282	228.576	205.84	1.76805	1.59218	Positive regulator of photomorphogenesis in far-red light. Most abundant in young seedlings in the dark. Downregulated in the light and older as plants develop. Localized in the nucleus and the cytoplasm. Nuclear localization strongest in the dark. Degraded through the 26S proteasome. Regulated by PHYA. It is specifically required for the light-regulated nuclear accumulation of phyA but not phyB.
AT2G37680	125.424	171.497	162.448	1.36733	1.29519	glucose-induced degradation-like protein;(source:Araport11)
AT2G37790	439.222	574.242	517.897	1.30741	1.17912	NAD(P)-linked oxidoreductase superfamily protein;(source:Araport11)
AT2G37860	878.626	1106.09	1099.84	1.25889	1.25177	Encodes a protein of unknown function. Mutants have pale leaves, lower cell density in the palisade parenchyma and increased sensitivity to ozone and virulent Pseudomonas syringae
AT2G37890	58.5359	77.1701	80.7397	1.31834	1.37932	Mitochondrial substrate carrier family protein;(source:Araport11)
AT2G37990	579.967	724.212	709.817	1.24871	1.22389	ribosome biogenesis regulatory protein (RRS1) family protein;(source:Araport11)
AT2G38025	376.259	486.224	458.484	1.29226	1.21853	Cysteine proteinases superfamily protein;(source:Araport11)
AT2G38140	1878.63	2422.48	2414.91	1.28949	1.28546	plastid-specific ribosomal protein 4 (PSRP4) mRNA, complete The mRNA is cell-to-cell mobile.
AT2G38270	549.111	755.005	757.235	1.37496	1.37902	Encodes protein homologous to CXIP1. CXIP1 is a PICOT domain containing protein interacts with CAX1, a high capacity calcium transporter. However, CXP2 does not interact with CAX1 and only moderately activates another calcium transporter CAX4.
AT2G38310	1086.37	1293.06	1248.17	1.19027	1.14894	Encodes a member of the PYR (pyrabactin resistance )/PYL(PYR1-like)/RCAR (regulatory components of ABA receptor) family proteins with 14 members. PYR/PYL/RCAR family proteins function as abscisic acid sensors. Mediate ABA-dependent regulation of protein phosphatase 2Cs ABI1 and ABI2. The mRNA is cell-to-cell mobile.
AT2G38370	124.709	156.338	173.221	1.25362	1.38901	weak chloroplast movement under blue light protein (DUF827);(source:Araport11)
AT2G38540	14472.3	25944.6	24088.1	1.79271	1.66442	Non-specific lipid transfer protein. Binds calmodulin in a Ca2+-independent manner. Localized to the cell wall. Specifically expressed in L1 epidermal layer. Predicted to be a member of PR-14 pathogenesis-related protein family with the following members: At2g38540/LTP1, At2g38530/LTP2, At5g59320/LTP3, At5g59310/LTP4, At3g51600/LTP5, At3g08770/LTP6, At2g15050/LTP7, At2g18370/LTP8, At2g15325/LTP9,…
AT2G38550	491.639	584.708	623.341	1.1893	1.26788	Transmembrane proteins 14C;(source:Araport11)
AT2G38570	93.338	118.699	126.811	1.27171	1.35862	hypothetical protein;(source:Araport11)
AT2G38700	1039.65	1166.36	1203.36	1.12188	1.15746	Encodes mevalonate diphosphate decarboxylase, the enzyme that catalyzes the synthesis of isopentenyl diphosphate, used in sterol and isoprenoid biosynthesis. The protein appears to form a homodimeric complex. Incidentally, it was shown that the Arabidopsis MVD protein could also interact with its yeast homolog to form a heterodimer.
AT2G38720	40.3042	63.2073	64.9693	1.56826	1.61197	microtubule-associated protein 65-5;(source:Araport11)
AT2G38730	201.371	241.43	211.302	1.19893	1.04932	Cyclophilin-like peptidyl-prolyl cis-trans isomerase family protein;(source:Araport11)
AT2G38810	70.7038	102.774	98.2537	1.45358	1.38965	Encodes HTA8, a histone H2A protein. Loss of all H2A.Z (triple mutant with HTA9 and HTA11) results in a reduction in DNA methylation of transposons but not that of genes. Loss of H2A.Z causes misregulation of many genes involved in the response to developmental and environmental cues, and that these genes tend to have high levels of gene-body H2A.Z.
AT2G38995	659.899	873.53	802.296	1.32373	1.21579	O-acyltransferase (WSD1-like) family protein;(source:Araport11)
AT2G39010	5966.25	7042.02	7295.8	1.18031	1.22285	plasma membrane intrinsic protein 2E;(source:Araport11)
AT2G39080	743.858	954.627	924.296	1.28335	1.24257	NAD(P)-binding Rossmann-fold superfamily protein;(source:Araport11)
AT2G39140	256.829	389.664	374.487	1.51721	1.45812	Suppressor of var2 variegation phenotype. Chloroplast localized. Loss of function mutant has defects in chloroplast protein translation and rRNA processing. Similar in sequence to pseudouridine synthase proteins.
AT2G39190	1849.51	2033.21	1970.11	1.09932	1.0652	member of ATH subfamily
AT2G39290	360.015	428.523	428.885	1.19029	1.1913	Encodes a phosphatidylglycerolphosphate synthase 2C which is dual-targeted into chloroplasts and mitochondria. Mutant plants have mutant chloroplasts but normal mitochondria.
AT2G39390	1225.26	1502.74	1602.37	1.22647	1.30778	Ribosomal L29 family protein;(source:Araport11)
AT2G39430	34.3667	56.98	55.5164	1.658	1.61541	Disease resistance-responsive (dirigent-like protein) family protein;(source:Araport11)
AT2G39440	161.971	197.141	164.058	1.21714	1.01288	ribonuclease H2 subunit C-like protein;(source:Araport11)
AT2G39460	4234.93	5822.64	5580.02	1.37491	1.31762	Encodes a 60S ribosomal protein L23aA (AtrpL23aA). Paralog of RLPL23aB.
AT2G39470	2059.54	2336.85	2041.75	1.13465	0.991362	PsbP-like protein 2;(source:Araport11)
AT2G39510	81.56	115.553	106.898	1.41679	1.31066	Encodes a plasma membrane-localized amino acid transporter likely involved in amino acid export in the developing seed.
AT2G39670	727.577	1005.55	985.485	1.38205	1.35448	Radical SAM superfamily protein;(source:Araport11)
AT2G39681	332.45	389.23	342.666	1.1708	1.03073	Trans-acting siRNA primary transcript. RDR6-dependent trans-acting siRNA-generating locus. Regulated by miR173. Produces at least four distinct ta-siRNAs directed against PPR genes.
AT2G39690	17.1779	45.1459	33.5493	2.62814	1.95305	ternary complex factor MIP1 leucine-zipper protein (Protein of unknown function, DUF547);(source:Araport11)
AT2G39795	182.63	251.192	236.834	1.37542	1.2968	Mitochondrial glycoprotein family protein;(source:Araport11)
AT2G39800	6293.09	6769.29	6568.25	1.07567	1.04372	encodes a delta1-pyrroline-5-carboxylate synthase that catalyzes the rate-limiting enzyme in the biosynthesis of proline. Gene is expressed in reproductive organs and tissues under non-stress conditions but in the whole plant under water-limiting condition. Expression is also induced by abscisic acid and salt stress in a light-dependent manner. encodes a delta1-pyrroline-5-carboxylate synthase th…
AT2G39900	610.774	743.787	807.188	1.21778	1.32158	Encodes a member of the Arabidopsis LIM proteins: a family of actin bundlers with distinct expression patterns. WLIM1, WLIM2a, and WLIM2b are widely expressed, whereas PLIM2a, PLIM2b, and PLIM2c are predominantly expressed in pollen. Regulates actin cytoskeleton organization.
AT2G39990	1319.59	1491.66	1470.68	1.1304	1.1145	translation initiation factor eIF2 p47 subunit homolog
AT2G40100	3012.6	3716.44	3201.99	1.23363	1.06287	Lhcb4:3 protein (Lhcb4.3, light harvesting complex of photosystem II The mRNA is cell-to-cell mobile.
AT2G40150	266.138	305.289	283.23	1.14711	1.06422	Encodes a member of the TBL (TRICHOME BIREFRINGENCE-LIKE) gene family containing a plant-specific DUF231 (domain of unknown function) domain. TBL gene family has 46 members, two of which (TBR/AT5G06700 and TBL3/AT5G01360) have been shown to be involved in the synthesis and deposition of secondary wall cellulose, presumably by influencing the esterification state of pectic polymers. A nomenclature…
AT2G40290	1196.93	1550.62	1595.39	1.2955	1.3329	Encodes an eIF2alpha homolog that can be phosphorylated by GCN2 in vitro.
AT2G40360	1427.32	1579.8	1677.18	1.10683	1.17505	Encodes BOP1, an ortholog of Block of cell proliferation (BOP) protein. A T-DNA null allele of the BOP1 gene is lethal, and a 50% decrease in transcript accumulation is sufficient to cause severe developmental defects linked to defective cell division.
AT2G40430	953.879	1153.76	1099.22	1.20955	1.15237	Encodes a homolog of yeast NOP53 that is an important regulator of cell division during organ growth.
AT2G40435	92.252	136.451	97.3161	1.47911	1.05489	transcription factor SCREAM-like protein;(source:Araport11)
AT2G40490	2774.86	3917.87	3686.3	1.41192	1.32846	Uroporphyrinogen decarboxylase;(source:Araport11)
AT2G40510	1096.05	1336.15	1311.07	1.21906	1.19618	Ribosomal protein S26e family protein;(source:Araport11)
AT2G40520	679.61	807.011	720.074	1.18746	1.05954	Nucleotidyltransferase family protein;(source:Araport11)
AT2G40550	153.557	272.36	265.016	1.77367	1.72584	Encodes a nuclear localized target of E2Fa-DPa, transcription factors controlling cell cycle progression. Required for sister chromatid cohesion and DNA repair.
AT2G40590	705.225	872.967	897.319	1.23786	1.27239	Ribosomal protein S26e family protein;(source:Araport11)
AT2G40630	165.847	205.681	195.761	1.24018	1.18037	Uncharacterized conserved protein (UCP030365);(source:Araport11)
AT2G40660	737.604	837.847	831.898	1.1359	1.12784	Nucleic acid-binding, OB-fold-like protein;(source:Araport11)
AT2G40690	176.417	238.468	215.114	1.35173	1.21935	Encodes a putative dihydroxyacetone phosphate (DHAP) reductase involved in glycerol-3-phosphate supply within the chloroplast for synthesis of glycerolipids. Mutants have reduced levels of hexadecatrienoic acid, which is rescued by exogenous glycerol-3-phosphate. This gene appears to be involved in the flux of fatty acids in the prokaryotic glyerolipid biosynthesis pathway.
AT2G40700	200.378	249.568	252.797	1.24549	1.2616	P-loop containing nucleoside triphosphate hydrolases superfamily protein;(source:Araport11)
AT2G40840	1226.8	1342.68	1467.6	1.09446	1.19629	Encodes a cytosolic protein with transglucosidase and amylomaltase activity. It is an essential component of the pathway from starch to sucrose and cellular metabolism in leaves at night. The protein binds to heteroglycans and utilizes glucose, mannose and xylose as acceptors. Fucose and galactose can also act as acceptors but less efficiently than the previous three. It was also was also recentl…
AT2G40960	303.796	381.349	292.529	1.25528	0.962911	Single-stranded nucleic acid binding R3H protein;(source:Araport11)
AT2G41070	86.2611	112.318	101.153	1.30207	1.17264	Transcription factor homologous to ABI5. Regulates AtEm1 expression by binding directly at the AtEm1 promoter. Located in the nucleus and expressed during seed maturation in the cotyledons and later in the whole embryo.
AT2G41100	748.487	868.717	927.27	1.16063	1.23886	encodes a calmodulin-like protein, with six potential calcium binding domains. Calcium binding shown by Ca(2+)-specific shift in electrophoretic mobility. Expression induced by touch and darkness. Expression may also be developmentally controlled. Expression in growing regions of roots, vascular tissue, root/shoot junctions, trichomes, branch points of the shoot, and regions of siliques and flowe…
AT2G41110	329.954	442.741	400.358	1.34183	1.21338	Encodes a touch-inducible calmodulin that has higher affinity to kinesin-like calmodulin binding motor protein than CAM4 or CAM6. The mRNA is cell-to-cell mobile.
AT2G41170	286.965	395.382	400.414	1.3778	1.39534	F-box family protein;(source:Araport11)
AT2G41300	151.066	191.591	232.741	1.26826	1.54066	Although this enzyme is predicted to encode a strictosidine synthase (SS), it lacks a conserved catalytic glutamate residue found in active SS enzymes and it is not expected to have SS activity.
AT2G41430	3192.62	3548.47	4310.44	1.11146	1.35013	Encodes hydrophilic protein lacking Cys residues that is expressed in response to drought stress, light stress and treatment with plant-growth-promoting rhizobacteria (Paenibacillus polymyxa), possibly revealing a connection between responses to biotic and abiotic stress. Also identified as a CTC Interacting Domain (CID) protein in a yeast two hybrid screen using the PAB2 protein as bait. Contain…
AT2G41540	618.835	840.428	783.74	1.35808	1.26648	Encodes a protein with NAD-dependent glycerol-3-phosphate (G3P) dehydrogenase which was shown to complement an Escherichia coli strain: BB20-14, auxotrophic for glycerol/G3P due to a loss-of-function mutation in the gpsA gene.
AT2G41560	549.429	699.378	649.984	1.27292	1.18302	Encodes a calmodulin-regulated Ca(2+)-ATPase that improves salt tolerance in yeast. Localized to the vacuole. Lesion mimic phenotype when mutation in the gene is combined with a mutation in ACA11. Lesion mimic phenotype of double knockout can be suppressed by nutritional supplements that increase anion levels (e.g. 15 mM Nitrate, Chloride, or Phosphate).
AT2G41650	368.339	504.945	448.455	1.37087	1.21751	hypothetical protein;(source:Araport11)
AT2G41680	2341.27	2543.73	2621.5	1.08648	1.1197	Encodes a NADPH thioredoxin reductase involved in chloroplast protection against oxidative damage.
AT2G41720	541.855	715.516	660.442	1.32049	1.21885	Encodes a pentatricopeptide repeat protein that is essential for trans-splicing of a chloroplast small ribosomal subunit transcript.
AT2G41760	391.774	491.969	465.323	1.25575	1.18773	amino-terminal glutamine amidohydrolase;(source:Araport11)
AT2G41840	6268.26	7339.25	7736.22	1.17086	1.23419	Ribosomal protein S5 family protein;(source:Araport11)
AT2G41940	135.143	208.32	178.394	1.54148	1.32004	Encodes a zinc finger protein containing only a single zinc finger.
AT2G41950	260.657	408.88	372.814	1.56865	1.43029	DNA-directed RNA polymerase subunit beta;(source:Araport11)
AT2G42110	35.4352	54.7007	54.1179	1.54368	1.52724	hypothetical protein;(source:Araport11)
AT2G42120	169.944	220.373	190.58	1.29674	1.12143	DNA polymerase delta small subunit;(source:Araport11)
AT2G42130	643.31	870.094	807.741	1.35253	1.2556	Plastid-lipid associated protein PAP / fibrillin family protein;(source:Araport11)
AT2G42170	63.6961	110.178	97.0372	1.72974	1.52344	Actin family protein;(source:Araport11)
AT2G42200	550.883	805.71	815.19	1.46258	1.47979	Encodes a putative transcriptional regulator that is involved in the vegetative to reproductive phase transition. Expression is regulated by MIR156b. SPL activity nonautonomously inhibits initiation of new leaves at the shoot apical meristem.
AT2G42220	5258.53	6277.51	6353.33	1.19378	1.20819	Rhodanese/Cell cycle control phosphatase superfamily protein;(source:Araport11)
AT2G42260	35.7204	53.034	68.4	1.4847	1.91487	Encodes a novel plant-specific protein of unknown function. The UVI4 gene is expressed mainly in actively dividing cells. The hypocotyl cells in mutant seedlings undergo one extra round of endoreduplication. The uvi4 mutation also promoted the progression of endo-reduplication during leaf development.
AT2G42300	445.339	594.177	607.473	1.33421	1.36407	basic helix-loop-helix (bHLH) DNA-binding superfamily protein;(source:Araport11)
AT2G42320	1159.9	1686.57	1499.12	1.45406	1.29246	nucleolar protein gar2-like protein;(source:Araport11)
AT2G42540	183.47	327.699	346.957	1.78612	1.89109	A cold-regulated gene whose product is targeted to the chloroplast. Cor15am protects stromal proteins from aggregation under various stress conditions. Constitutive expression increases freezing tolerance in protoplasts in vitro and chloroplasts in vivo. NMR and x-ray diffraction studies suggest that COR15a alters the intrinsic curvature of the inner membrane of chloroplast envelope. Late Embryog…
AT2G42570	252.035	390.579	393.304	1.5497	1.56051	Encodes a member of the TBL (TRICHOME BIREFRINGENCE-LIKE) gene family containing a plant-specific DUF231 (domain of unknown function) domain. TBL gene family has 46 members, two of which (TBR/AT5G06700 and TBL3/AT5G01360) have been shown to be involved in the synthesis and deposition of secondary wall cellulose, presumably by influencing the esterification state of pectic polymers. A nomenclature…
AT2G42580	786.28	978.838	1022.32	1.2449	1.3002	Encodes a member of the TTL family and contains a thioredoxin like domain and three tandom TPRs. Interacts physically with BRL2/VH1 and appears to play a role in brassiosteroid and auxin signaling. Belongs to one of the 36 carboxylate clamp (CC)-tetratricopeptide repeat (TPR) proteins (Prasad 2010, Pubmed ID: 20856808) with potential to interact with Hsp90/Hsp70 as co-chaperones. The TTL family i…
AT2G42590	4561.14	4890.74	4589.49	1.07226	1.00622	14-3-3 gene. Binds calcium and displays induced structural changes.
AT2G42610	263.853	376.605	375.406	1.42733	1.42278	LIGHT-DEPENDENT SHORT HYPOCOTYLS-like protein (DUF640);(source:Araport11)
AT2G42650	81.8512	117.337	114.412	1.43354	1.39781	Ribosomal protein L1p/L10e family;(source:Araport11)
AT2G42710	475.338	597.118	615.121	1.2562	1.29407	Ribosomal protein L1p/L10e family;(source:Araport11)
AT2G42740	204.032	282.018	267.884	1.38222	1.31295	encodes a cytosolic ribosomal protein L16, which is a constituent of 60S large ribosomal complex. Gene is expressed in root stele and anthers and expression is induced by auxin treatment.
AT2G42770	503.391	603.64	506.133	1.19915	1.00545	Peroxisomal membrane 22 kDa (Mpv17/PMP22) family protein;(source:Araport11)
AT2G42800	595.528	908.708	900.846	1.52589	1.51268	receptor like protein 29;(source:Araport11)
AT2G42840	216.998	550.656	461.753	2.5376	2.12791	Encodes a putative extracellular proline-rich protein is exclusively expressed in the L1 layer of vegetative, inflorescence and floral meristems and the protoderm of organ primordia.
AT2G42870	59.2571	96.0446	103.533	1.62081	1.74718	Encodes PHYTOCHROME RAPIDLY REGULATED1 (PAR1), an atypical basic helix-loop-helix (bHLP) protein. Closely related to PAR2 (At3g58850). Up regulated after simulated shade perception. Acts in the nucleus to control plant development and as a negative regulator of shade avoidance response. Functions as transcriptional repressor of auxin-responsive genes SAUR15 (AT4G38850) and SAUR68 (AT1G29510).
AT2G42900	296.061	351.176	364.88	1.18616	1.23245	Plant basic secretory protein (BSP) family protein;(source:Araport11)
AT2G42910	1009.5	1182.07	1141.97	1.17095	1.13123	Phosphoribosyltransferase family protein;(source:Araport11)
AT2G42960	111.584	141.313	127.308	1.26643	1.14091	Protein kinase superfamily protein;(source:Araport11)
AT2G43010	1945.68	2351.92	2473.66	1.20879	1.27136	Isolated as a semidominant mutation defective in red -light responses. Encodes a nuclear localized bHLH protein that interacts with active PhyB protein. Negatively regulates phyB mediated red light responses. Involved in shade avoidance response. Protein abundance is negatively regulated by PhyB.
AT2G43030	4643.4	6158.39	6278.44	1.32627	1.35212	Ribosomal protein L3 family protein;(source:Araport11)
AT2G43090	1509.08	1863.14	1862.5	1.23462	1.2342	One of three genes encoding the small subunit of isopropylmalate isomerase, a heterodimer consisting of a large and a small subunit. A function in both leucine biosynthesis and the first cycle of Met chain elongation has been demonstrated for this subunit. The mRNA is cell-to-cell mobile.
AT2G43100	507.926	667.146	830.845	1.31347	1.63576	isopropylmalate isomerase 2;(source:Araport11)
AT2G43110	177.403	239.988	243.999	1.35278	1.37539	U3 containing 90S pre-ribosomal complex subunit;(source:Araport11)
AT2G43360	729.475	889.927	872.407	1.21996	1.19594	Catalyzes the conversion of dethiobiotin to biotin.
AT2G43460	2230.63	2821.73	2785.22	1.26499	1.24863	Ribosomal L38e protein family;(source:Araport11)
AT2G43550	195.871	242.755	318.858	1.23936	1.6279	Encodes a defensin-like (DEFL) family protein.
AT2G43560	1702.32	2145.79	1899.09	1.26051	1.11559	FKBP-like peptidyl-prolyl cis-trans isomerase family protein;(source:Araport11)
AT2G43630	588.492	728.682	721.644	1.23822	1.22626	nucleusenvelope protein;(source:Araport11)
AT2G43650	580.177	698.871	723.551	1.20458	1.24712	SAS10/C1D family protein. Loss of function mutants are embryo lethal.Ubiquitously expressed, with preference for tissues undergoing rapid cellular growth and differentiation.
AT2G43710	3198.08	3516.99	3396.05	1.09972	1.0619	Encodes a stearoyl-ACP desaturase, involved in fatty acid desaturation. The ssi2 mutants have increased 18:0 and reduced 18:1 fatty acids. Exogenous application of glycerol to wild type plants mimics the ssi2 mutant phenotype. The altered 18:1 fatty acid content in the ssi2 mutants has an impact on SA- and JA-mediated defense signaling. ssi2 mutants resulted in hyper-resistance to green peach aph…
AT2G43750	1862.31	2143.39	2163.02	1.15093	1.16147	Arabidopsis thaliana O-acetylserine (thiol) lyase (OAS-TL) isoform oasB, the key enzyme for fixation of inorganic sulfide. It catalyzes the formation of cysteine from O-acetylserine and inorganic sulfide. Required for pollen tube growth and/or fertilization.
AT2G43770	474.412	533.875	502.097	1.12534	1.05836	Transducin/WD40 repeat-like superfamily protein;(source:Araport11)
AT2G43780	223.555	286.883	304.454	1.28327	1.36187	cytochrome oxidase assembly protein;(source:Araport11)
AT2G43800	245.082	313.091	336.97	1.2775	1.37493	Actin-binding FH2 (formin homology 2) family protein;(source:Araport11)
AT2G43810	378.056	443.071	434.433	1.17197	1.14912	Small nuclear ribonucleoprotein family protein;(source:Araport11)
AT2G43945	1080.36	1286.93	1105.46	1.19121	1.02324	hypothetical protein;(source:Araport11)
AT2G44040	279.504	400.176	380.261	1.43173	1.36048	Dihydrodipicolinate reductase, bacterial/plant;(source:Araport11)
AT2G44050	874.981	1025.9	1021.54	1.17248	1.1675	6,7-dimethyl-8-ribityllumazine synthase / DMRL synthase / lumazine synthase / riboflavin synthase [Arabidopsis thaliana]. Acts in the jasmonic acid signaling pathway. The mRNA is cell-to-cell mobile.
AT2G44060	6123.03	6630.04	6815.4	1.0828	1.11308	Late embryogenesis abundant protein, group 2;(source:Araport11)
AT2G44120	2404.64	3135.38	3221.53	1.30389	1.33971	Ribosomal protein L30/L7 family protein;(source:Araport11)
AT2G44180	571.735	633.696	600.715	1.10837	1.05069	Encodes a MAP2 like methionine aminopeptidase. In MAP1A mutant background plants show an increased sensitivity to fumagillin resulting in defects in development. Phenotype is similar to RNAi lines which knock out all MAP2/MAP1 loci.
AT2G44190	32.8143	51.4212	47.4357	1.56704	1.44558	Encodes a novel microtubule binding protein that preferentially associates with nuclear microtubules during mitosis and is essential during the mitotic and cytokinetic stages that generate the endosperm and embryo.
AT2G44230	233	269.454	290.005	1.15645	1.24465	hypothetical protein (DUF946);(source:Araport11)
AT2G44510	122.022	161.668	136.261	1.32491	1.11669	CDK inhibitor P21 binding protein;(source:Araport11)
AT2G44580	52.2908	90.6014	85.3574	1.73265	1.63236	zinc ion binding protein;(source:Araport11)
AT2G44620	1193.09	1312.62	1211.5	1.10019	1.01543	Encodes a member of the mitochondrial acyl carrier protein (ACP) family. As part of the mitochondrial matrix, it is likely to be involved in fatty acid or lipoic acid biogenesis. Its acylated form is predominantly present in the mitochondrial membrane while the non-acylated form is soluble. The mRNA is cell-to-cell mobile.
AT2G44640	480.932	795.035	687.737	1.65311	1.43001	TRIGALACTOSYLDIACYLGLYCEROL-like protein;(source:Araport11)
AT2G44650	1312.47	1871.42	1817.36	1.42588	1.38469	Encodes a chloroplast-localized chaperonin 10 whose mRNA is expressed in leaves and stems but not roots.
AT2G44700	26.1801	40.1575	39.7967	1.5339	1.52012	Galactose oxidase/kelch repeat superfamily protein;(source:Araport11)
AT2G44760	409.786	488.194	473.791	1.19134	1.15619	dihydroorotate dehydrogenase (DUF3598);(source:Araport11)
AT2G44830	553.016	643.409	714.756	1.16345	1.29247	Protein kinase superfamily protein;(source:Araport11)
AT2G44840	4.3448	14.2263	18.6697	3.27433	4.29704	encodes a member of the ERF (ethylene response factor) subfamily B-3 of ERF/AP2 transcription factor family. The protein contains one AP2 domain. There are 18 members in this subfamily including ATERF-1, ATERF-2, AND ATERF-5. The mRNA is cell-to-cell mobile.
AT2G44860	653.349	795.579	759.867	1.21769	1.16303	Ribosomal protein L24e family protein;(source:Araport11)
AT2G44920	772.416	904.231	839.247	1.17065	1.08652	Encodes a pentapeptide-repeat protein (PRP) composed of 25 repeats capped by N- and C-terminal a-helices. Unlike other PRPs, At2g44920 consists exclusively of type II b-turns
AT2G45010	453.848	562.5	491.408	1.2394	1.08276	PLAC8 family protein;(source:Araport11)
AT2G45030	522.775	578.003	613.882	1.10564	1.17428	Translation elongation factor EFG/EF2 protein;(source:Araport11)
AT2G45050	93.3338	130.934	154.887	1.40286	1.6595	Encodes a member of the GATA factor family of zinc finger transcription factors. A positive regulator of photomorphogenesis.
AT2G45080	325.905	388.187	306.016	1.19111	0.938973	cyclin p3;(source:Araport11)
AT2G45150	161.71	194.113	172.631	1.20038	1.06753	cytidinediphosphate diacylglycerol synthase 4;(source:Araport11)
AT2G45180	3567.79	4214.14	3869.79	1.18116	1.08465	Bifunctional inhibitor/lipid-transfer protein/seed storage 2S albumin superfamily protein;(source:Araport11)
AT2G45240	499.272	593.854	563.719	1.18944	1.12908	Encodes a cytoplasmic MAP1 like methionine aminopeptidase which is involved in removing the N-terminal methionine from proteins. Induced mutants using RNAi technology which knocks out both MAP1 and MAP2 like genes show abnormal development.
AT2G45270	316.402	384.713	342.928	1.2159	1.08384	Mitochondrial protein essential for embryo development.
AT2G45340	861.059	1018.68	955.642	1.18305	1.10985	Leucine-rich repeat protein kinase family protein;(source:Araport11)
AT2G45440	584.229	709.549	704.937	1.21451	1.20661	Encodes a protein that likely has dihydropicolinate synthase activity based on its mutant phenotype of decreased lysine levels and increased aspartate levels. The mutant also has increased levels of threonine. The enzyme is predicted to localize to the chloroplast.
AT2G45470	4997.07	6584.91	7286.01	1.31775	1.45806	FASCICLIN-like arabinogalactan protein 8;(source:Araport11)
AT2G45520	381.704	431.747	385.531	1.1311	1.01003	coiled-coil protein;(source:Araport11)
AT2G45560	158.902	207.858	209.638	1.30809	1.31929	cytochrome P450 monooxygenase
AT2G45640	588.765	696.489	688.821	1.18297	1.16994	Involved in the regulation of salt stress. Expression of AtSAP18 is induced by NaCl, cold, drought, ABA, and ethylene treatment. AtSAP18 and HDA19 associate with ERF3 and ERF4 both in vitro and in vivo.
AT2G45700	537.033	598.825	550.082	1.11506	1.0243	sterile alpha motif (SAM) domain-containing protein;(source:Araport11)
AT2G45710	304.101	393.865	367.106	1.29518	1.20719	Zinc-binding ribosomal protein family protein;(source:Araport11)
AT2G45730	465.146	556.428	589.665	1.19624	1.2677	eukaryotic initiation factor 3 gamma subunit family protein;(source:Araport11)
AT2G45770	680.695	764.416	749.153	1.12299	1.10057
AT2G45860	146.067	200.322	187.565	1.37145	1.2841	hypothetical protein;(source:Araport11)
AT2G46040	92.6479	117.028	135.141	1.26315	1.45866	Encodes a transcriptional activator that is involved in pollen development. ARID1 is expressed in nuclear bodies of microspore, vegetative and generative cells, and binds to and activates DUO during microgametogenesis.
AT2G46090	349.08	414.909	410.012	1.18858	1.17455	Encodes a putative sphingosine kinase (SphK) containing the five conserved domains (C1-C5) previously identified in SphKs.
AT2G46110	83.1502	110.35	107.92	1.32712	1.29789	Encodes a ketopentoate hydroxymethyltransferase that appears to localize to the mitochondria. This protein is expected to play a role in pantothenate (vitamin B5) biosynthesis.
AT2G46140	224.412	312.4	300.465	1.39208	1.3389	Late embryogenesis abundant protein;(source:Araport11)
AT2G46170	623.968	725.134	706.008	1.16213	1.13148	Reticulon family protein;(source:Araport11)
AT2G46230	549.53	654.465	596.623	1.19095	1.0857	PIN domain-like family protein;(source:Araport11)
AT2G46280	1971.27	2144.9	2190.48	1.08808	1.1112	Encodes a homolog of mammalian TGF-beta receptor interacting protein. Co-immunoprecipitates with BRI1 and can be phosphorylated in vitro by BRI1 at specific sites (Thr-14, Thr-89, and either Thr-197 or Ser-198). May therefore be a cytoplasmic BRI1 substrate and involved in brassinosteroid regulated plant growth and development.The encoded protein has two DWD motifs. It can bind to DDB1a in Y2H as…
AT2G46330	1182.83	1568.31	1675.01	1.32589	1.4161	Encodes arabinogalactan protein (AGP16).
AT2G46470	427.751	506.082	463.505	1.18312	1.08359	inner membrane protein OXA1-like protein;(source:Araport11)
AT2G46535	219.523	260.303	249.112	1.18577	1.13479	hypothetical protein;(source:Araport11)
AT2G46540	562.502	646.551	626.312	1.14942	1.11344
AT2G46650	595.787	701.347	831.75	1.17718	1.39605	member of Cytochromes b5 The mRNA is cell-to-cell mobile.
AT2G46780	591.946	722.611	683.772	1.22074	1.15513	RNA-binding (RRM/RBD/RNP motifs) family protein;(source:Araport11)
AT2G46810	358.583	461.295	416.745	1.28644	1.1622	basic helix-loop-helix (bHLH) DNA-binding superfamily protein;(source:Araport11)
AT2G46930	1016.29	1133.13	1058.17	1.11496	1.04121	Encodes a pectin acetylesterase that removes cell wall acetate associated with pectin formation in Arabidopsis leaves.
AT2G46980	93.169	123.852	136.824	1.32932	1.46856	Encodes ASY3, a coiled-coil domain protein that is required for normal meiosis.
AT2G47010	93.0388	125.2	125.109	1.34568	1.3447	calcium/calcium/calmodulin-dependent Serine/Threonine-kinase;(source:Araport11)
AT2G47110	3139.18	3928.81	4036.81	1.25154	1.28594	polyubiquitin gene The mRNA is cell-to-cell mobile.
AT2G47170	4537.92	5216.78	4514.86	1.1496	0.994918	Gene encoding ADP-ribosylation factor and similar to other ARFs and ARF-like proteins. Members of this family are known to be essential for vesicle coating and uncoating and functions in GTP-binding. The gene is shown to play a role in cell division, cell expansion and cellulose production using antisense construct. The mRNA is cell-to-cell mobile.
AT2G47230	187.391	230.225	238.523	1.22858	1.27286	Member of the plant-specific DUF724 protein family. Arabidopsis has 10 DUF724 proteins.
AT2G47240	5841.36	7959.65	7598.62	1.36264	1.30083	Encodes an acyl-CoA synthetase that acts on long-chain and very-long-chain fatty acids, involved in cuticular wax and cutin biosynthesis The mRNA is cell-to-cell mobile.
AT2G47250	894.56	1054.15	1014.76	1.1784	1.13437	RNA helicase family protein;(source:Araport11)
AT2G47320	1514.4	1685.84	1691.32	1.1132	1.11682	Cyclophilin-like peptidyl-prolyl cis-trans isomerase family protein;(source:Araport11)
AT2G47390	1167.48	1331.94	1319.33	1.14087	1.13007	Prolyl oligopeptidase family protein;(source:Araport11)
AT2G47440	1033	1175.17	1181.86	1.13763	1.14411	Tetratricopeptide repeat (TPR)-like superfamily protein;(source:Araport11)
AT2G47580	298.662	347.108	363.89	1.16221	1.2184	encodes spliceosomal protein U1A
AT2G47590	2436.54	3000.94	3182.07	1.23164	1.30598	photolyase/blue light photoreceptor PHR2 (PHR2) mRNA,
AT2G47610	4372.72	5980.21	5930.11	1.36762	1.35616	Ribosomal protein L7Ae/L30e/S12e/Gadd45 family protein;(source:Araport11)
AT2G47630	117.899	192.711	163.815	1.63454	1.38945	alpha/beta-Hydrolases superfamily protein;(source:Araport11)
AT2G47640	339.019	425.945	443.875	1.2564	1.30929	Small nuclear ribonucleoprotein family protein;(source:Araport11)
AT2G47690	625.178	759.555	690.215	1.21494	1.10403	NADH-ubiquinone oxidoreductase-like protein;(source:Araport11)
AT2G47910	338.705	439.876	398.48	1.2987	1.17648	Encodes a chloroplast thylakoid membrane protein. Required for the assembly/accumulation of the NAD(P)H dehydrogenase complex of the photosynthetic electron transport chain.
AT2G47940	2863.16	3312.69	3295.66	1.15701	1.15106	Encodes DegP2 protease (DEGP2); nuclear gene for chloroplast product.
AT2G47990	147.21	186.329	174.552	1.26574	1.18574	Encodes a transducin family nucleolar protein with six WD40 repeats that is most likely involved in 18S rRNA biogenesis. The slow progression of the gametophytic division cycles in swa1 suggested that the SWA1 protein is required for the normal progression of mitotic division cycles through the regulation of cell metabolism. Ubiquitously expressed throughout the plant.
AT2G48070	687.159	892.646	884.291	1.29904	1.28688	Encodes a chloroplast protein RPH1 (resistance to Phytophthora 1). Involved in immune response to Phytophthora brassicae. rph1 mutant plants (in Ws background) are susceptible to P. brassicae.
AT2G48120	264.857	376.782	363.638	1.42258	1.37296	The pale cress (pac) mutant affects chloroplast and leaf development; mutants are ABA-deficient and accumulate lower levels of carotenoids and chlorophyll compared to wild type. PAC binds 23srRNA and appears to be required for 50s ribosome assembly. Three alternative transcripts of this gene exist.
AT3G01120	9047.12	9935.79	10425.2	1.09823	1.15233	encodes a cystathionine gamma-synthase, which performs the first committed step in methionine biosynthesis. A conserved motif of 13 amino acids in the first exon is required for posttranscriptional autoregulation. This enzyme shares the same substrate as threonine synthase (TS) and its absence transcriptionally affects 8 genes in the genome.
AT3G01160	433.445	519.155	471.509	1.19774	1.08782	pre-rRNA-processing ESF1-like protein;(source:Araport11)
AT3G01280	2220.03	2634.97	2603.4	1.18691	1.17269	Encodes a voltage-dependent anion channel (VDAC: AT3G01280/VDAC1, AT5G67500/VDAC2, AT5G15090/VDAC3, AT5G57490/VDAC4, AT5G15090/VDAC5). VDACs are reported to be porin-type, beta-barrel diffusion pores. They are prominently localized in the outer mitochondrial membrane and are involved in metabolite exchange between the organelle and the cytosol. The mRNA is cell-to-cell mobile.
AT3G01330	37.1202	63.7671	60.3021	1.71785	1.62451	Member of the E2F transcription factors, (cell cycle genes), key components of the cyclin D/retinoblastoma/E2F pathway.
AT3G01370	1179.77	1460.05	1419.67	1.23757	1.20334	Encodes a protein containing a CRM domain that is involved in group I and group II intron splicing.
AT3G01440	463.28	555.641	499.885	1.19936	1.07901	Encodes a subunit of the NAD(P)H complex located in the chloroplast thylakoid lumen.
AT3G01450	217.354	268.222	262.076	1.23403	1.20576	ARM repeat superfamily protein;(source:Araport11)
AT3G01480	3670.78	4380.66	4235.48	1.19339	1.15384	Encodes a chloroplast cyclophilin functioning in the assembly and maintenance of photosystem II (PSII) supercomplexes. The mRNA is cell-to-cell mobile.
AT3G01510	293.965	343.643	309.961	1.16899	1.05442	Encodes a putative phosphatase, LSF1, required for normal starch turnover in leaves.
AT3G01550	1827.97	2124.2	1749.11	1.16205	0.956861	phosphoenolpyruvate (pep)/phosphate translocator 2;(source:Araport11)
AT3G01790	452.14	513.413	507.261	1.13552	1.12191	Ribosomal protein L13 family protein;(source:Araport11)
AT3G01800	138.153	195.584	185.869	1.4157	1.34539	Ribosome recycling factor;(source:Araport11)
AT3G01840	224.344	285.79	323.59	1.2739	1.44239	Encodes a putative LysM-containing receptor-like kinase. Induction of chitin-responsive genes by chitin treatment is not blocked in the mutant. Based on protein sequence alignment analysis, it was determined to be a pseudo kinase since lack of the ATP-binding P-loop in the kinase domain.
AT3G02060	642.969	731.967	702.994	1.13842	1.09336	DEAD/DEAH box helicase;(source:Araport11)
AT3G02080	3274.05	4110.76	3949.18	1.25556	1.20621	Ribosomal protein S19e family protein;(source:Araport11)
AT3G02110	748.306	908.627	923.977	1.21425	1.23476	serine carboxypeptidase-like 25;(source:Araport11)
AT3G02120	116.391	166.529	191.869	1.43077	1.64849	hydroxyproline-rich glycoprotein family protein;(source:Araport11)
AT3G02160	38.9852	55.5901	48.2734	1.42593	1.23825	Bromodomain transcription factor;(source:Araport11)
AT3G02170	1796.24	2330.33	2643.69	1.29734	1.47179	Encodes LONGIFOLIA2 (LNG2). Regulates leaf morphology by promoting cell expansion in the leaf-length direction. The LNG2 homologue LNG1 (At5g15580) has similar function.
AT3G02200	1644.6	1799.84	1897.99	1.0944	1.15408	Proteasome component (PCI) domain protein;(source:Araport11)
AT3G02210	48.458	73.8062	66.9426	1.5231	1.38146	COBRA-like protein 1 precursor;(source:Araport11)
AT3G02220	491.505	575.155	568.95	1.17019	1.15757	small acidic-like protein;(source:Araport11)
AT3G02230	3347.87	4131.1	4217.28	1.23395	1.25969	RGP1 is a UDP-arabinose mutase that catalyzes the interconversion between the pyranose and furanose forms of UDP-L-arabinose. It appears to be required for proper cell wall formation. rgp1/rgp2 (at5g15650) double mutants have a male gametophyte lethal phenotype. RGP1 fusion proteins can be found in the cytosol and peripherally associated with the Golgi apparatus. The mRNA is cell-to-cell mobile.
AT3G02450	1138.96	1295.85	1168.01	1.13775	1.02551	cell division protein ftsH;(source:Araport11)
AT3G02530	1501.78	1682.8	1752.15	1.12054	1.16672	TCP-1/cpn60 chaperonin family protein;(source:Araport11)
AT3G02560	1906.15	2634.55	2494.72	1.38213	1.30877	Ribosomal protein S7e family protein;(source:Araport11)
AT3G02570	1067.11	1212.35	1311.15	1.13611	1.22869	Encodes a protein with phosphomannose isomerase activity.
AT3G02640	261.171	365.478	380.364	1.39938	1.45638	transmembrane protein;(source:Araport11)
AT3G02650	405.95	463.18	469.601	1.14098	1.1568	Tetratricopeptide repeat (TPR)-like superfamily protein;(source:Araport11)
AT3G02660	498.723	608.368	587.806	1.21985	1.17862	Tyrosyl-tRNA synthetase, class Ib, bacterial/mitochondrial;(source:Araport11)
AT3G02710	457.643	526.954	496.076	1.15145	1.08398	Encodes a protein with a putative role in mRNA splicing.
AT3G02820	91.8111	124.394	152.667	1.35489	1.66284	zinc knuckle (CCHC-type) family protein;(source:Araport11)
AT3G02840	1	2.79873	2.99628	2.79873	2.99628	ARM repeat superfamily protein;(source:Araport11)
AT3G02870	1303.02	1429.75	1435.24	1.09725	1.10147	Encodes a L-galactose-1-phosphate phosphatase, involved in ascorbate biosynthesis.
AT3G02900	455.743	535.672	500.614	1.17538	1.09846	Low-density receptor-like protein;(source:Araport11)
AT3G03010	159.694	199.315	204.659	1.2481	1.28157	Peptidyl-tRNA hydrolase II (PTH2) family protein;(source:Araport11)
AT3G03040	420.916	492.141	476.836	1.16921	1.13285	F-box/RNI-like superfamily protein;(source:Araport11)
AT3G03060	116.29	164.611	185.18	1.41552	1.59239	P-loop containing nucleoside triphosphate hydrolases superfamily protein;(source:Araport11)
AT3G03090	262.299	305.918	295.001	1.16629	1.12467	Encodes a vacuolar membrane-localized glucose transporter that can also transport fructose. Mutations in these gene have effects on seed germination and time to flowering.
AT3G03130	87.999	124.951	128.189	1.41992	1.45671	lisH domain-like protein;(source:Araport11)
AT3G03220	404.256	469.776	500.696	1.16207	1.23856	member of Alpha-Expansin Gene Family. Naming convention from the Expansin Working Group (Kende et al, 2004. Plant Mol Bio)
AT3G03630	175.179	306.051	305.204	1.74707	1.74224	Encodes a protein that possesses S-sulfocysteine synthase activity and lacks O-acetylserien(thiol)lyase activity.
AT3G03710	1021.97	1274.09	1221.73	1.2467	1.19547	Encodes a chloroplast polynucleotide phosphorylase (PNPase). Involved in response to phosphorus (P) starvation. Mutants impaired in the expression of this gene have been selected through their resistance to fosmidomycin, a strong inhibitor of DXR, an enzyme of the methylerythritol-dependent IPP biosynthesis pathway. The pathway enzymes were upregulated in the mutant seedlings.
AT3G03820	365.186	495.909	408.908	1.35796	1.11973	SAUR-like auxin-responsive protein family;(source:Araport11)
AT3G03830	73.8744	119.438	99.8662	1.61677	1.35184	SAUR-like auxin-responsive protein family;(source:Araport11)
AT3G03850	135.264	168.898	140.065	1.24865	1.0355	SAUR-like auxin-responsive protein family;(source:Araport11)
AT3G03920	521.095	620.083	743.007	1.18996	1.42586	H/ACA ribonucleoprotein complex, subunit Gar1/Naf1 protein;(source:Araport11)
AT3G03960	2302.01	2860.44	2885.29	1.24258	1.25338	TCP-1/cpn60 chaperonin family protein;(source:Araport11)
AT3G03980	118.389	163.795	153.214	1.38353	1.29415	NAD(P)-binding Rossmann-fold superfamily protein;(source:Araport11)
AT3G04120	16598.8	19274	20888	1.16117	1.25841	encodes cytosolic GADPH (C subunit) involved in the glycolytic pathway but also interacts with H2O2 potentially placing it in a signalling cascade induced by ROS. The mRNA is cell-to-cell mobile.
AT3G04230	230.514	289.169	292.07	1.25445	1.26704	Ribosomal protein S5 domain 2-like superfamily protein;(source:Araport11)
AT3G04260	990.864	1368.86	1305.58	1.38149	1.31762	plastid transcriptionally active 3;(source:Araport11)
AT3G04290	1126.82	1993.24	1980.72	1.7689	1.75779	Li-tolerant lipase 1;(source:Araport11)
AT3G04340	2102	2642.72	2547.34	1.25724	1.21186	FtsH extracellular protease family;(source:Araport11)
AT3G04380	94.733	127.964	122.644	1.35078	1.29462	Encodes SUVR4, a nucleolar histone methyltransferase with preference for monomethylated H3K9. One of the four closely related Arabidopsis SUVR proteins that belong to the SU(VAR)3-9 subgroup of SET-domain proteins. Proteins containing the evolutionarily conserved SET domain are involved in regulation of eukaryotic gene expression and chromatin structure through their histone lysine methyltransfer…
AT3G04400	6705.4	8603.23	8375.93	1.28303	1.24913	Ribosomal protein L14p/L23e family protein;(source:Araport11)
AT3G04480	693.426	791.949	748.493	1.14208	1.07941	endoribonuclease;(source:Araport11)
AT3G04520	448.3	560.021	555.781	1.24921	1.23975	Encodes a threonine aldolase, involved in threonine degradation to glycine. Expressed in vascular tissue through out the plant.
AT3G04550	572.168	791.037	808.893	1.38253	1.41373	Encodes an ancillary chaperone protein that functions in Rubisco biogenesis. RAF1 dimers function in the assembly of the large subunit of Rubisco. Co-expression of RAF1 and rbcL in tobacco cells results in increased photosynthesis and plant growth. The mRNA is cell-to-cell mobile.
AT3G04600	662.087	772.003	778.548	1.16601	1.1759	Nucleotidylyl transferase superfamily protein;(source:Araport11)
AT3G04630	339.126	427.097	458.969	1.2594	1.35339	Member of a small gene family which have a KLEEK domain which may be involved in protein- protein interactions. Over expression of WDL1 results in abnormal root development.
AT3G04650	323.466	434.26	423.587	1.34252	1.30953	FAD/NAD(P)-binding oxidoreductase family protein;(source:Araport11)
AT3G04710	332.667	393.48	385.23	1.1828	1.15801	Encodes one of the 36 carboxylate clamp (CC)-tetratricopeptide repeat (TPR) proteins (Prasad 2010, Pubmed ID: 20856808) with potential to interact with Hsp90/Hsp70 as co-chaperones.
AT3G04770	143.649	210.879	152.954	1.46802	1.06478	40s ribosomal protein SA B;(source:Araport11)
AT3G04790	2007.03	2215.08	2223.49	1.10366	1.10785	Ribose 5-phosphate isomerase, type A protein;(source:Araport11)
AT3G04810	283.232	329.802	314.324	1.16442	1.10978	Encodes AtNek2, a member of the NIMA-related serine/threonine kinases (Neks) that have been linked to cell-cycle regulation in fungi and mammals. Plant Neks might be involved in plant development processes.
AT3G04820	166.211	216.641	213.982	1.30341	1.28742	Pseudouridine synthase family protein;(source:Araport11)
AT3G04840	5824.81	8127.19	8102.82	1.39527	1.39109	Ribosomal protein S3Ae;(source:Araport11)
AT3G04850	67.2668	95.0898	105.348	1.41362	1.56613	Tesmin/TSO1-like CXC domain-containing protein;(source:Araport11)
AT3G04920	2565.55	3597.08	3247.31	1.40207	1.26573	Ribosomal protein S24e family protein;(source:Araport11)
AT3G04940	1425.06	1548.05	1503.59	1.08631	1.05511	Encodes cysteine synthase CysD1.
AT3G04950	52.6891	82.4425	73.1933	1.5647	1.38916	SEC-C motif protein;(source:Araport11)
AT3G05020	492.899	634.382	675.906	1.28704	1.37129	encodes an acyl carrier protein expressed in leaves, roots, and dry seeds. Protein is not regulated by light.
AT3G05060	1026.32	1320.48	1393.27	1.28661	1.35754	SAR DNA-binding protein, putative, strong similarity to SAR DNA-binding protein-1 (Pisum sativum) GI:3132696; contains Pfam profile PF01798: Putative snoRNA binding domain; encodes NOP58-like protein
AT3G05180	306.729	409.691	350.12	1.33568	1.14146	GDSL-motif esterase/acyltransferase/lipase. Enzyme group with broad substrate specificity that may catalyze acyltransfer or hydrolase reactions with lipid and non-lipid substrates.
AT3G05230	346.202	406.073	385.116	1.17293	1.1124	Signal peptidase subunit;(source:Araport11)
AT3G05330	140.353	188.332	227.393	1.34184	1.62015	Encodes a protein with moderate sequence similarity to the maize microtubule-binding protein TANGLED1. A single base-pair deletion (-A) at position Chr3:1519176 in Columbia relative to the Landsberg erecta and Achkarren-2 ecotype (see ESTs DR378436 and CB26450) introduces a frame-shift and premature termination codon. The protein encoded from the Columbia gene is truncated by 29 amino acids relat…
AT3G05350	867.648	948.327	900.516	1.09299	1.03788	Metallopeptidase M24 family protein;(source:Araport11)
AT3G05410	216.097	274.994	248.61	1.27255	1.15045	Photosystem II reaction center PsbP family protein;(source:Araport11)
AT3G05470	164.616	243.166	262.141	1.47717	1.59244	Actin-binding FH2 (formin homology 2) family protein;(source:Araport11)
AT3G05560	2332.73	3155.37	3126.28	1.35265	1.34018	Ribosomal L22e protein family;(source:Araport11)
AT3G05590	5690.61	7669.16	7207.52	1.34769	1.26656	Encodes cytoplasmic ribosomal protein L18.
AT3G05600	14.8118	39.0646	39.9815	2.63739	2.69929	Encodes a cytosolic epoxide hydrolase capable of acting on 9,10-epoxystearic acid and on 12,13- epoxyoctadec-9-enoic acid that is involved in the synthesis of poly-hydroxylated cutin monomers.
AT3G05810	139.063	187.612	179.261	1.34912	1.28906	IGR motif protein;(source:Araport11)
AT3G05910	2383.34	2714.3	2902.34	1.13886	1.21776	Pectinacetylesterase family protein;(source:Araport11)
AT3G06020	275.219	346.159	370.858	1.25776	1.3475	A member of the FAF family proteins encoded by the FANTASTIC FOUR (FAF) genes: AT4G02810 (FAF1), AT1G03170 (FAF2), AT5G19260 (FAF3) and AT3G06020 (FAF4). FAFs have the potential to regulate shoot meristem size in Arabidopsis thaliana. FAFs can repress WUS, which ultimately leads to an arrest of meristem activity in FAF overexpressing lines.
AT3G06030	169.712	239.01	227.538	1.40833	1.34074	NPK1-related protein kinase 3
AT3G06040	610.172	741.753	704.296	1.21565	1.15426	Ribosomal protein L12/ ATP-dependent Clp protease adaptor protein ClpS family protein;(source:Araport11)
AT3G06050	736.894	805.971	908.957	1.09374	1.2335	Encodes a mitochondrial matrix localized peroxiredoxin involved in redox homeostasis. Knockout mutants have reduced root growth under certain oxidative stress conditions.
AT3G06070	700.716	885.992	765.902	1.26441	1.09303	hypothetical protein;(source:Araport11)
AT3G06220	17.1779	39.564	46.2967	2.30319	2.69513	AP2/B3-like transcriptional factor family protein;(source:Araport11)
AT3G06310	384.199	442.756	444.432	1.15241	1.15678	Cox19-like CHCH family protein;(source:Araport11)
AT3G06430	528.585	600.704	588.541	1.13644	1.11343	Encodes PPR2, a pentatricopeptide repeat protein. Binds to plastid 23S rRNA and plays an important role in the first mitotic division during gametogenesis and in cell proliferation during embryogenesis.
AT3G06483	688.956	764.004	707.509	1.10893	1.02693	Pyruvate dehydrogenase kinase (PDK) specifically phosphorylates the E1&#945; subunit of the pyruvate dehydrogenase complex (PDC) on a Ser residue using ATP as a phosphate donor. PDK is a unique type of protein kinase having a His-kinase-like sequence but Ser-kinase activity. Site-directed mutagenesis and structural analysis indicate that PDK belongs to the GHKL superfamily.
AT3G06530	797.168	995.771	1014.73	1.24914	1.27292	ARM repeat superfamily protein;(source:Araport11)
AT3G06580	1163.74	1262.64	1209.31	1.08498	1.03916	Encodes a protein with galactose kinase activity. The gene was shown to complement the yeast Agal1 mutant defective in the galactokinase gene GAL1.
AT3G06660	164.644	214.444	196.128	1.30247	1.19123	PAPA-1-like family protein / zinc finger (HIT type) family protein;(source:Araport11)
AT3G06700	2324.8	2718.55	3145.52	1.16937	1.35303	Ribosomal L29e protein family;(source:Araport11)
AT3G06730	253.977	394.199	396.361	1.5521	1.56061	Encodes a plastidial thioredoxin (TRX) isoform that defines a branch of plastidial TRXs lying between x- and y-type TRXs and thus was named TRX z. Possesses disulfide reductase activity in vitro. TRX z was previously named as Trx p (thioredoxin putative and plastidic) before its thioredoxin activity was confirmed (Meng et al., PNAS 2010, 107:3900). Knockout mutant of TRX z has a severe albino phe…
AT3G06740	366.101	452.207	407.247	1.2352	1.11239	Encodes a member of the GATA factor family of zinc finger transcription factors.
AT3G06790	209.424	263.77	270.79	1.2595	1.29302	Encodes a protein involved in RNA editing in mitochondria.
AT3G06868	4.66221	11.6694	11.8758	2.50297	2.54724	vitellogenin-like protein;(source:Araport11)
AT3G06880	625.622	868.988	770.628	1.389	1.23178	Transducin/WD40 repeat-like superfamily protein;(source:Araport11)
AT3G06950	139.522	196.158	170.871	1.40593	1.22469	Pseudouridine synthase family protein;(source:Araport11)
AT3G06980	1352.86	1775.83	1674.82	1.31265	1.23798	DEA(D/H)-box RNA helicase family protein;(source:Araport11)
AT3G07010	1382.61	1902.16	1947.18	1.37577	1.40834	Pectin lyase-like superfamily protein;(source:Araport11)
AT3G07050	817.799	985.188	971.354	1.20468	1.18777	Arabidopsis NSN1 encodes a nucleolar GTP- binding protein and is required for maintenance of inflorescence meristem identity and floral organ development.
AT3G07060	159.354	211.871	198.684	1.32956	1.24681	NHL domain-containing protein;(source:Araport11)
AT3G07110	2027.6	2634	2797.56	1.29907	1.37974	Ribosomal protein L13 family protein;(source:Araport11)
AT3G07230	905.563	1056.81	1047.74	1.16702	1.15701	wound-responsive protein-like protein;(source:Araport11)
AT3G07320	292.186	357.057	412.103	1.22202	1.41041
AT3G07390	675.869	838.447	908.913	1.24055	1.34481	isolated from differential screening of a cDNA library from auxin-treated root culture. sequence does not show homology to any known proteins and is predicted to be extracellular. The mRNA is cell-to-cell mobile.
AT3G07410	422.602	482.769	462.149	1.14237	1.09358	RAB GTPase homolog A5B;(source:Araport11)
AT3G07430	761.628	1118.7	1124.38	1.46883	1.47629	YGGT family protein;(source:Araport11)
AT3G07440	134.947	168.032	165.576	1.24518	1.22697	hypothetical protein;(source:Araport11)
AT3G07460	1102.4	1365.5	1397.67	1.23867	1.26785	transmembrane protein, putative (Protein of unknown function, DUF538);(source:Araport11)
AT3G07470	851.741	997.487	901.76	1.17111	1.05873	transmembrane protein, putative (Protein of unknown function, DUF538);(source:Araport11)
AT3G07540	666.42	813.371	905.099	1.22051	1.35815	Actin-binding FH2 (formin homology 2) family protein;(source:Araport11)
AT3G07590	110.735	151.466	123.554	1.36782	1.11576	SmD1a is one of two Yeast SmD1 orthologs, lower levels than SmD1b.It is localized to the nucleus and may play a minor role in RNA splicing and indirectly facilitating PTGS.
AT3G07630	336.063	407.988	381.449	1.21402	1.13505	Encodes a plastid-localized arogenate dehydratase involved in phenylalanine biosynthesis. Not less than six genes encoding ADT were identi&#64257;ed in the Arabidopsis genome: ADT1 [At1g11790]; ADT2 [At3g07630]; ADT3 [At2g27820]; ADT4 [At3g44720]; ADT5 [At5g22630]; and ADT6 [At1g08250].
AT3G07640	189.077	228.044	225.023	1.20609	1.19011	period circadian protein;(source:Araport11)
AT3G07670	627.594	794.603	694.158	1.26611	1.10606	Rubisco methyltransferase family protein;(source:Araport11)
AT3G07680	944.688	1073.7	1055.74	1.13656	1.11756	Encodes an Golgi-localized p24 protein. Interacts with p24delta5 at ER export sites for ER exit and coupled transport to the Golgi apparatus. The mRNA is cell-to-cell mobile.
AT3G07770	1371.95	1652.87	1636.03	1.20476	1.19249	HEAT SHOCK PROTEIN 89.1;(source:Araport11)
AT3G07990	455.223	558.841	578.443	1.22762	1.27068	serine carboxypeptidase-like 27;(source:Araport11)
AT3G08010	779.795	878.775	821.362	1.12693	1.05331	Encodes a chloroplast-localized protein ATAB2. ATAB2 is involved in the biogenesis of Photosystem I and II. ATAB2 has A/U-rich RNA-binding activity and presumably functions as an activator of translation with targets at PS I and PS II.
AT3G08030	2442.69	3200.9	3424.11	1.3104	1.40178	The mRNA of this gene is expressed in viable seeds. Its detection in a dry seed lot has potential for use as a molecular marker for germination performance as absence of expression correlates with decreased germination.
AT3G08580	23324.8	25466	27297.2	1.0918	1.1703	mitochondrial ADP/ATP carrier
AT3G08600	300.523	348.017	355.549	1.15804	1.1831	transmembrane protein, putative (DUF1191);(source:Araport11)
AT3G08680	1119.01	1268.01	1335.44	1.13315	1.19341	Leucine-rich repeat protein kinase family protein;(source:Araport11)
AT3G08740	1402.63	1984.43	1889.04	1.41479	1.34678	elongation factor P (EF-P) family protein;(source:Araport11)
AT3G08770	175.71	302.53	342.802	1.72176	1.95095	Predicted to encode a PR (pathogenesis-related) protein. Belongs to the lipid transfer protein (PR-14) family with the following members: At2g38540/LTP1, At2g38530/LTP2, At5g59320/LTP3, At5g59310/LTP4, At3g51600/LTP5, At3g08770/LTP6, At2g15050/LTP7, At2g18370/LTP8, At2g15325/LTP9, At5g01870/LTP10, At4g33355/LTP11, At3g51590/LTP12, At5g44265/LTP13, At5g62065/LTP14, At4g08530/LTP15.
AT3G09070	643.072	722.191	879.635	1.12303	1.36786	Encodes a polarly localised membrane-associated protein that regulates phloem differentiation entry.
AT3G09080	11.2247	24.8561	20.0658	2.2144	1.78765	Transducin/WD40 repeat-like superfamily protein;(source:Araport11)
AT3G09150	230.393	346.494	363.198	1.50392	1.57643	Required for biosynthesis of the tetrapyrrole phytochrome chromophore phytochromobilin. Encodes phytochromobilin synthase, a ferredoxin-dependent biliverdin reductase. It is necessary for coupling the expression of some nuclear genes to the functional state of the chloroplast.
AT3G09200	6780.01	8522.57	9062.7	1.25701	1.33668	Ribosomal protein L10 family protein;(source:Araport11)
AT3G09210	859.038	1048.06	1060.36	1.22003	1.23436	plastid transcriptionally active 13;(source:Araport11)
AT3G09250	152.879	184.526	177.454	1.207	1.16075	Nuclear transport factor 2 (NTF2) family protein;(source:Araport11)
AT3G09300	1034.8	1153.06	1128.84	1.11428	1.09088	OSBP(oxysterol binding protein)-related protein 3B;(source:Araport11)
AT3G09390	4584.53	5324.62	4984.37	1.16143	1.08722	metallothionein, binds to and detoxifies excess copper and other metals, limiting oxidative damage
AT3G09500	3675.32	4515.57	4466.61	1.22862	1.2153	Ribosomal L29 family protein;(source:Araport11)
AT3G09580	502.442	616.364	557.403	1.22674	1.10939	FAD/NAD(P)-binding oxidoreductase family protein;(source:Araport11)
AT3G09630	5276.66	6301.73	6641.99	1.19426	1.25875	Ribosomal protein L4/L1 family;(source:Araport11)
AT3G09720	144.877	183.847	179.673	1.26899	1.24018	P-loop containing nucleoside triphosphate hydrolases superfamily protein;(source:Araport11)
AT3G09730	58.005	79.208	74.7445	1.36554	1.28859	POLAR LOCALIZATION DURING ASYMMETRIC DIVISION AND protein;(source:Araport11)
AT3G09810	719.33	788.458	805.745	1.0961	1.12013	Encodes a catalytic subunit of the mitochondrially-localized NAD+- dependent isocitrate dehydrogenase
AT3G09820	9586.04	10343.4	11217.7	1.079	1.17021	Involved in the salvage synthesis of adenylates and methyl recycling
AT3G09860	969.568	1259.71	1062.04	1.29925	1.09537	actin T1-like protein;(source:Araport11)
AT3G10050	482.421	561.595	587.695	1.16412	1.21822	first enzyme in the biosynthetic pathway of isoleucine
AT3G10110	33.229	49.9041	64.2285	1.50182	1.9329	Mitochondrial import inner membrane translocase subunit Tim17/Tim22/Tim23 family protein;(source:Araport11)
AT3G10160	1268.99	1422.58	1288.77	1.12103	1.01559	Encodes a protein with tetrahydrofolylpolyglutamate synthase activity that is located in the mitochondrial matrix. One of the three folylpolyglutamate synthetase isoforms (FPGSs): FPGS1 (At5g05980, plastidic), FPGS2 (At3g10160, mitochondrial) and FPGS3 (At3g55630, cytosolic).
AT3G10180	62.9062	89.8275	85.6126	1.42796	1.36096	P-loop containing nucleoside triphosphate hydrolases superfamily protein;(source:Araport11)
AT3G10190	214.277	281.329	313.18	1.31292	1.46157	Encodes a protein with sequence similarity to calmodulins. Loss of function mutations have decreased response to chitin elicitors suggesting a role in plant response to fungal pathogens.
AT3G10270	902.092	1100.2	1032.52	1.21962	1.14458	Protein targeting to mitochondria is influenced by UTR sequences.
AT3G10405	898.496	1185.59	1062.21	1.31953	1.18221	vacuolar acid trehalase;(source:Araport11)
AT3G10450	1596.75	2033.52	1776.72	1.27354	1.11271	serine carboxypeptidase-like 7;(source:Araport11)
AT3G10530	196.952	236.598	242.333	1.2013	1.23041	Transducin/WD40 repeat-like superfamily protein;(source:Araport11)
AT3G10570	668.315	751.619	795.367	1.12465	1.19011	member of CYP77A
AT3G10610	637.15	895.597	848.399	1.40563	1.33155	Ribosomal S17 family protein;(source:Araport11)
AT3G10670	899.77	996.068	997.99	1.10703	1.10916	Plastidic SufC-like ATP-binding cassette/ATPase essential for Arabidopsis embryogenesis. Involved in the biogenesis and/or repair of oxidatively damaged Fe?S clusters. Expressed in embryos and meristems.
AT3G10690	465.476	694.3	729.779	1.49159	1.56781	Encodes a protein that when expressed together with GYRB2 generates an active supercoiling DNA gyrase enzyme that shares similar properties to its bacterial counterpart, including sensitivity to gyrase-specific antibiotics.
AT3G10720	822.705	1004.26	1022.88	1.22067	1.24331	Plant invertase/pectin methylesterase inhibitor superfamily;(source:Araport11)
AT3G10860	1955.38	2200.01	2124.24	1.12511	1.08636	Cytochrome b-c1 complex, subunit 8 protein;(source:Araport11)
AT3G10870	315.568	498.6	468.276	1.58001	1.48391	Encodes a methyl IAA esterase. Methyl IAA is believed to be an inactive form of auxin that needs to be demethylated to exert a biological effect. MES17 does not act on methyl JA, MeSA, MeGA4, or MEGA9 in vitro. This gene is expressed in several tissues of seedlings and adult plants, with a higher relative level of expression in the seedling shoot apex and the adult stem.
AT3G10920	2360	2597.63	2680.55	1.10069	1.13583	manganese superoxide dismutase (MSD1)
AT3G10930	13.2825	23.6507	27.0055	1.78059	2.03316	Encodes a small secreted signaling peptide that processed both N- and C-terminally after translation and is rapidly induced in response to ROS and flg22-induced stress and may act as a negative modulator of stress-induced ROS signalling.
AT3G10940	842.996	1001.19	875.922	1.18766	1.03906	Encodes a protein with a predicted dual-specificity phosphatase domain, similar to the glucan phosphorylases SEX4 and LSF1, however, it lacks the carbohydrate binding domain present in those proteins. Has phosphoglucan phosphatase activity. It binds to starch and specifically hydrolyzes phosphate from the C3-position.
AT3G10970	1113.47	1285.04	1133.29	1.15408	1.0178	Haloacid dehalogenase-like hydrolase (HAD) superfamily protein;(source:Araport11)
AT3G11070	405.934	468.509	494.306	1.15415	1.2177	Outer membrane OMP85 family protein;(source:Araport11)
AT3G11170	4503.54	4834.93	4352.69	1.07359	0.966505	Chloroplastic enzyme responsible for the synthesis of 16:3 and 18:3 fatty acids from galactolipids, sulpholipids and phosphatidylglycerol. Uses ferredoxin as electron donor. Gene expression is induced by wounding in shoot and root. The wound-response in shoot is independent of jasmonic acid mediated pathway whereas the root response is mediated by jasmonic acid. The mRNA is cell-to-cell mobile.
AT3G11250	844.323	1055.31	1067.73	1.24989	1.2646	Ribosomal protein L10 family protein;(source:Araport11)
AT3G11270	265.237	306.873	279.529	1.15698	1.05388	Mov34/MPN/PAD-1 family protein;(source:Araport11)
AT3G11400	1768.08	1935.59	2009.97	1.09474	1.13681	One of the 2 genes that code for the G subunit of eukaryotic initiation factor 3 (EIF3). The mRNA is cell-to-cell mobile.
AT3G11500	410.978	466.694	479.182	1.13557	1.16595	Small nuclear ribonucleoprotein family protein;(source:Araport11)
AT3G11510	3080.46	4130.2	3914.45	1.34077	1.27074	Ribosomal protein S11 family protein;(source:Araport11)
AT3G11520	102.939	163.175	162.438	1.58517	1.57801	Encodes a B-type mitotic cyclin.
AT3G11630	8498.86	10530.2	10095.8	1.23901	1.1879	Encodes a 2-Cys peroxiredoxin (2-Cys PrxA) that contains two catalytic Cys residues.
AT3G11710	1960.78	2550.39	2481.84	1.3007	1.26574	lysyl-tRNA synthetase 1;(source:Araport11)
AT3G11830	2738.72	3120.43	3438.78	1.13937	1.25561	TCP-1/cpn60 chaperonin family protein;(source:Araport11)
AT3G11940	5281.66	6558.25	6969.71	1.2417	1.31961	One of two genes encoding the ribosomal protein S5. Mutants have semi-dominant developmental phenotypes. Most cell-division processes are delayed or disturbed in the heterozygous mutant, and development is completely arrested at an early embryonic stage in the homozygous mutant.
AT3G11964	1307.63	1503.89	1519.85	1.15009	1.1623	Encodes a nucleolar protein that is a ribosome biogenesis co-factor. Mutants display aberrant RNA processing and female gametophyte development.
AT3G12080	979.589	1290.73	1159.05	1.31763	1.1832	Encodes a putative plastid-targeted GTP-binding protein that is essential for embryogenesis and chloroplast development.
AT3G12110	2386.17	2742.42	2776.42	1.1493	1.16355	Encodes an actin that is expressed predominantly during reproductive development.
AT3G12145	388.172	472.316	610.865	1.21677	1.5737	A novel leucine-rich repeat protein. Interacts directly with MADS domain transcription factor.
AT3G12150	353.078	413.961	416.54	1.17244	1.17974	alpha/beta hydrolase family protein;(source:Araport11)
AT3G12170	34.8952	60.3838	62.3032	1.73043	1.78544	Chaperone DnaJ-domain superfamily protein;(source:Araport11)
AT3G12270	272.689	332.082	323.497	1.21781	1.18632	protein arginine methyltransferase 3;(source:Araport11)
AT3G12280	1117.61	1226.84	1260.46	1.09773	1.12782	Encodes a retinoblastoma homologue RETINOBLASTOMA-RELATED protein (RBR or RBR1). RBR controls nuclear proliferation in the female gametophyte. Also required for correct differentiation of male gametophytic cell types. Regulates stem cell maintenance in Arabidopsis roots. Involved in the determination of cell cycle arrest in G1 phase after sucrose starvation. RBR1 is also involved in regulation of…
AT3G12390	1981.94	2257.97	2416.83	1.13927	1.21943	Nascent polypeptide-associated complex (NAC), alpha subunit family protein;(source:Araport11)
AT3G12520	257.041	305.33	281.634	1.18786	1.09568	Encodes a sulfate transporter that in induced under sulfate limitation.
AT3G12530	44.7316	62.861	60.7855	1.40529	1.35889	PSF2;(source:Araport11)
AT3G12610	3264.2	4185.6	3893.35	1.28227	1.19274	Plays role in DNA-damage repair/toleration. Partially complements RecA- phenotypes.
AT3G12685	149.312	180.966	187.52	1.212	1.2559	Acid phosphatase/vanadium-dependent haloperoxidase-related protein;(source:Araport11)
AT3G12710	1565.1	1813.46	1912.5	1.15869	1.22197	DNA glycosylase superfamily protein;(source:Araport11)
AT3G12780	18246.5	21704.7	20833.4	1.18953	1.14178	nuclear phosphoglycerate kinase (PGK1)
AT3G12860	77.3265	120.128	126.148	1.55352	1.63137	NOP56-like pre RNA processing ribonucleoprotein;(source:Araport11)
AT3G12870	52.9785	76.3173	84.0414	1.44053	1.58633	transmembrane protein;(source:Araport11)
AT3G12915	99.1733	166.35	150.074	1.67737	1.51325	Ribosomal protein S5/Elongation factor G/III/V family protein;(source:Araport11)
AT3G12930	432.961	650.443	596.567	1.50231	1.37788	Lojap-related protein;(source:Araport11)
AT3G12965	158.03	241.567	252.186	1.52861	1.59581	Has been identified as a translated small open reading frame by ribosome profiling.
AT3G13000	371.142	438.822	408.057	1.18236	1.09946	ubiquinone biosynthesis protein (Protein of unknown function, DUF547);(source:Araport11)
AT3G13070	881.007	959.375	918.107	1.08895	1.04211	CBS domain-containing protein / transporter associated domain-containing protein;(source:Araport11)
AT3G13120	3336.27	4644.77	4325.96	1.3922	1.29664	Ribosomal protein S10p/S20e family protein;(source:Araport11)
AT3G13150	73.5703	94.2718	113.16	1.28138	1.53811	Tetratricopeptide repeat (TPR)-like superfamily protein;(source:Araport11)
AT3G13160	155.028	202.441	202.827	1.30584	1.30833	Tetratricopeptide repeat (TPR)-like superfamily protein;(source:Araport11)
AT3G13175	56.8229	100.004	119.091	1.75993	2.09583	transmembrane protein;(source:Araport11)
AT3G13180	448.725	700.583	656.264	1.56128	1.46251	NOL1/NOP2/sun family protein / antitermination NusB domain-containing protein;(source:Araport11)
AT3G13230	440.271	504.302	462.885	1.14544	1.05137	RNA-binding KH domain-containing protein;(source:Araport11)
AT3G13350	302.409	375.718	295.713	1.24242	0.977858	HMG (high mobility group) box protein with ARID/BRIGHT DNA-binding domain-containing protein;(source:Araport11)
AT3G13360	918.343	1009.4	1062.8	1.09915	1.1573	Encodes an outer nuclear membrane protein that anchors RanGAP1 to the nuclear envelope. It interacts with SUN proteins and is required for maintaining the elongated nuclear shape of epidermal cells.
AT3G13470	2916.01	4501.05	4341.3	1.54356	1.48878	Encodes a subunit of chloroplasts chaperonins that are involved in mediating the folding of newly synthesized, translocated, or stress-denatured proteins. Cpn60 subunits are: Cpn60alpha1 (At2g28000), AtCpn60alpha2 (At5g18820), AtCpn60beta1 (At1g55490), AtCpn60beta2 (At3g13470), AtCpn60beta3 (At5g56500), AtCpn60beta4 (At1g26230).
AT3G13490	890.5	1132.8	1104.62	1.2721	1.24045	Encodes a dual targeted lysyl-tRNA ligase that is found both in the mitochondrion and the chloroplast. Plants mutated in this gene exhibit an ovule abortion phenotype.
AT3G13510	2558.36	2708.43	2597.19	1.05866	1.01518	carboxyl-terminal peptidase, putative (DUF239);(source:Araport11)
AT3G13560	489.23	647.156	639.297	1.3228	1.30674	O-Glycosyl hydrolases family 17 protein;(source:Araport11)
AT3G13650	277.958	336.056	393.833	1.20902	1.41688	Disease resistance-responsive (dirigent-like protein) family protein;(source:Araport11)
AT3G13674	45.6146	65.9164	51.376	1.44507	1.12631	hypothetical protein;(source:Araport11)
AT3G13740	429.497	539.009	492.57	1.25498	1.14685	Encodes one of two chloroplast Mini-RNase III-like enzymes in Arabidopsis. Double mutants display imprecise maturation of 23S rRNA and other rRNAs.
AT3G13860	581.117	718.866	745.755	1.23704	1.28331	heat shock protein 60-3A;(source:Araport11)
AT3G13882	446.157	569.542	503.665	1.27655	1.1289	Ribosomal protein L34;(source:Araport11)
AT3G13920	7194.58	8389.06	8725.3	1.16602	1.21276	eukaryotic translation initiation factor 4A-1
AT3G13930	1753.31	1925.18	1971.65	1.09803	1.12453	Encodes a subunit of the mitochondrial pyruvate dehydrogenase complex.
AT3G13940	215.594	277.732	297.206	1.28822	1.37855	DNA binding / DNA-directed RNA polymerase;(source:Araport11)
AT3G14110	1019.29	1363.33	1391.43	1.33752	1.36509	Encodes a novel coiled-coil, TPR domain containing protein that is localized to the chloroplast membrane and is involved in chlorophyll biosynthesis. Mutants accumulate protochlorophyllide, an intermediate in the chlorophyll biosynthesis pathway, in dark and release singlet oxygen in plastids in a controlled and non-invasive manner upon a dark/light shift.
AT3G14120	537.93	633.621	662.371	1.17789	1.23133	nuclear pore complex protein;(source:Araport11)
AT3G14210	968.227	1326.83	1355.99	1.37037	1.40049	A semidominant QTL which has an epistatic effect on the Epithiospecifier gene. Represses nitrile formation and favors isothiocyanate production during glucosinolate hydrolysis. The functional allele deters the insect herbivory T. ni.
AT3G14240	1316.56	1977.88	2034.85	1.50231	1.54558	Subtilase family protein;(source:Araport11)
AT3G14290	1105.15	1250.72	1178.62	1.13172	1.06648	Encodes 20S proteasome subunit PAE2 (PAE2) that has RNase activity.
AT3G14310	2295.67	3209.41	3664.84	1.39803	1.59641	encodes a pectin methylesterase, targeted by a cellulose binding protein (CBP) from the parasitic nematode Heterodera schachtii during parasitism.
AT3G14330	273.641	357.176	354.584	1.30527	1.2958	Encodes a pentatricopeptide repeat protein involved in chloroplast mRNA editing. Mutants display defects in C-U editing of psbE.
AT3G14390	711.545	1007.25	981.708	1.41558	1.37969	Pyridoxal-dependent decarboxylase family protein;(source:Araport11)
AT3G14450	131.473	165.685	127.656	1.26022	0.970963	RNA-binding protein, putative, contains Pfam profile: PF00076 RNA recognition motif. (a.k.a. RRM, RBD, or RNP domain) (2 copies). Contains PAM PABC binding domain.
AT3G14600	2035.62	2695.5	2568.55	1.32417	1.26181	Ribosomal protein L18ae/LX family protein;(source:Araport11)
AT3G14630	16.2068	29.9589	27.6322	1.84854	1.70497	putative cytochrome P450
AT3G14650	1432.02	1530.62	1388.46	1.06885	0.969584	putative cytochrome P450 The mRNA is cell-to-cell mobile.
AT3G14660	942.31	1033.45	975.39	1.09672	1.03511	putative cytochrome P450 The mRNA is cell-to-cell mobile.
AT3G14740	71.6816	104.94	99.5522	1.46397	1.38881	RING/FYVE/PHD zinc finger superfamily protein;(source:Araport11)
AT3G14840	2478.08	2895.21	2796.49	1.16833	1.12849	Encodes LRR-RLK protein that is localized to the plasma membrane and is involved in regulation of plant innate immunity to microbes. LIK1 is phosphorylated by CERK1, a kinase involved in chitin perception. The mRNA is cell-to-cell mobile.
AT3G14890	478.457	659.491	660.624	1.37837	1.38074	phosphoesterase;(source:Araport11)
AT3G14900	112.003	172.133	204.44	1.53686	1.8253	hypothetical protein;(source:Araport11)
AT3G14930	1628.87	2262.31	2150.98	1.38888	1.32053	Uroporphyrinogen decarboxylase;(source:Araport11)
AT3G14980	576.813	639.694	631.37	1.10901	1.09458	IDM1 is a histone H3 acetyltransferase that is capable of recognizing methylated DNA through its MBD domain and recognizing unmethylated histone H3K4 through its PHD domain. It negatively regulates DNA demethylation, preventing DNA hypermethylation of highly homologous multicopy genes and other repetitive sequences.
AT3G15000	1137.32	1427.46	1653.79	1.25511	1.45411	Encodes RIP1 (RNA-editing factor interacting protein 1). Involved in chloroplast and mitochondrial RNA editing. The mRNA is cell-to-cell mobile.
AT3G15020	611.771	689.354	747.389	1.12682	1.22168	Lactate/malate dehydrogenase family protein;(source:Araport11)
AT3G15080	142.83	175.745	167.236	1.23045	1.17088	Polynucleotidyl transferase, ribonuclease H-like superfamily protein;(source:Araport11)
AT3G15110	343.521	406.678	335.611	1.18385	0.976974	transmembrane protein;(source:Araport11)
AT3G15140	57.7496	96.549	93.3562	1.67186	1.61657	ERI (At3g15140) encodes a protein of 337 amino acids of the ribonuclease H-like superfamily. The protein contains both DEDDh and SAP domains.The first exon contains a TCT-microsatellite structure (starting 226 bp after ATG) that, based on sequence complementarity, is a miR5021-cleavage target site. ERI is predicted to function as an siRNA exonuclease. Overexpression leads to increased post transc…
AT3G15190	2328.59	3315.69	3021.18	1.4239	1.29743	chloroplast 30S ribosomal protein S20;(source:Araport11)
AT3G15360	1804.29	1993.7	1978.84	1.10497	1.09674	encodes a prokaryotic thioredoxin The mRNA is cell-to-cell mobile.
AT3G15450	1142.4	1412.96	2225.15	1.23684	1.94779	aluminum induced protein with YGL and LRDR motifs;(source:Araport11)
AT3G15520	839.727	1045.37	988.708	1.24489	1.17742	Cyclophilin-like peptidyl-prolyl cis-trans isomerase family protein;(source:Araport11)
AT3G15550	155.791	208.598	230.833	1.33896	1.48168	trichohyalin;(source:Araport11)
AT3G15640	1426.56	1595.16	1622.56	1.11818	1.13739	Rubredoxin-like superfamily protein;(source:Araport11)
AT3G15660	771.267	878.956	796.136	1.13963	1.03224	glutaredoxin 4;(source:Araport11)
AT3G15680	469.509	540.925	570.924	1.15211	1.216	Ran BP2/NZF zinc finger-like superfamily protein;(source:Araport11)
AT3G15720	49.4796	69.8288	61.5891	1.41126	1.24474	Pectin lyase-like superfamily protein;(source:Araport11)
AT3G15850	2747.47	2962.93	2471.16	1.07842	0.899429	Chloroplastic enzyme responsible for the synthesis of 16:1 fatty acids from galactolipids and sulpholipids. Uses ferredoxin as electron donor. The mRNA is cell-to-cell mobile.
AT3G16000	2045.59	2513.57	2417.95	1.22877	1.18203	encodes a DNA-binding protein that binds to plastid DNA non-specifically and is associated with nucleoids and thylakoid membranes. The expression of the gene is correlated with the development of thylakoid membranes.
AT3G16080	1294.75	1775.1	1766.33	1.371	1.36422	Zinc-binding ribosomal protein family protein;(source:Araport11)
AT3G16110	511.322	598.547	584.478	1.17059	1.14307	Encodes a protein disulfide isomerase-like (PDIL) protein, a member of a multigene family within the thioredoxin (TRX) superfamily. Unlike several other PDI family members, transcript levels for this gene are not up-regulated in response to three different chemical inducers of ER stress (dithiothreitol, beta-mercaptoethanol, and tunicamycin).
AT3G16120	119.732	156.725	142.924	1.30897	1.19371	Dynein light chain type 1 family protein;(source:Araport11)
AT3G16240	29330.5	33184.3	33367.3	1.13139	1.13763	Delta tonoplast intrinsic protein, functions as a water channel and ammonium (NH3) transporter. Highly expressed in flower, shoot, and stem. Expression shows diurnal regulation and is induced by ammonium (NH3). Protein localized to vacuolar membrane. The mRNA is cell-to-cell mobile.
AT3G16250	836.703	974.951	871.72	1.16523	1.04185	encodes a novel subunit of the chloroplast NAD(P)H dehydrogenase complex, involved in cyclic electron flow around photosystem I to produce ATP. Contains a 4Fe-4S cluster.
AT3G16260	729.639	852.446	750.083	1.16831	1.02802	Encodes a tRNase Z. The mRNA is cell-to-cell mobile.
AT3G16290	1384.99	1637.62	1642.32	1.1824	1.1858	AAA-type ATPase family protein;(source:Araport11)
AT3G16370	4697.29	6003.82	5379.72	1.27815	1.14528	GDSL-motif esterase/acyltransferase/lipase. Enzyme group with broad substrate specificity that may catalyze acyltransfer or hydrolase reactions with lipid and non-lipid substrates. The mRNA is cell-to-cell mobile.
AT3G16480	919.211	1018.63	1044.61	1.10816	1.13642	mitochondrial processing peptidase alpha subunit;(source:Araport11)
AT3G16490	41.8213	59.9828	72.5835	1.43426	1.73556	IQ-domain 26;(source:Araport11)
AT3G16780	1150.76	1523.74	1572.79	1.32411	1.36674	Ribosomal protein L19e family protein;(source:Araport11)
AT3G16810	411.581	517.725	475.274	1.25789	1.15475	Encodes a member of the Arabidopsis Pumilio (APUM) proteins containing PUF domain (eight repeats of approximately 36 amino acids each). PUF proteins regulate both mRNA stability and translation through sequence-specific binding to the 3' UTR of target mRNA transcripts.
AT3G16850	3011.39	3177.94	3214.38	1.05531	1.06741	Pectin lyase-like superfamily protein;(source:Araport11)
AT3G16950	801.64	886.497	845.233	1.10585	1.05438	encodes a plastid lipoamide dehydrogenase, subunit of the pyruvate dehydrogenase complex which provides acetyl-CoA for de novo fatty acid biosynthesis. The gene is highly expressed in developing seeds.
AT3G17090	1302.84	1409.93	1489.51	1.0822	1.14328	Protein phosphatase 2C family protein;(source:Araport11)
AT3G17100	2107.53	2381.87	2354.51	1.13017	1.11719	sequence-specific DNA binding transcription factor;(source:Araport11)
AT3G17160	290.788	355.954	368.952	1.2241	1.2688	hypothetical protein;(source:Araport11)
AT3G17170	549.694	894.106	905.17	1.62655	1.64668	Translation elongation factor EF1B/ribosomal protein S6 family protein;(source:Araport11)
AT3G17240	1711.16	1840.68	1904.98	1.07569	1.11327	lipoamide dehydrogenase precursor
AT3G17300	156.401	202.817	203.842	1.29677	1.30333	COMPLEX 1 LYR-like protein;(source:Araport11)
AT3G17350	253.798	312.414	272.019	1.23096	1.07179	wall-associated receptor kinase carboxy-terminal protein;(source:Araport11)
AT3G17360	240.538	309.113	352.486	1.28509	1.46541	PHRAGMOPLAST ORIENTING KINESIN 1 is one of the two Arabidopsis homologs isolated in yeast two-hybrid screen for interaction partners of maize gene TANGLED1 (TAN1). Based on sequence homology in their motor domains, POK1 and POK2 belong to the kinesin-12 class which also includes the well-characterized group of phragmoplast-associated kinesins AtPAKRPs. Both kinesins are composed of an N-terminal …
AT3G17390	7735.57	9272.3	9697.5	1.19866	1.25363	S-adenosylmethionine synthetase
AT3G17465	669.982	748.481	791.747	1.11717	1.18174	encodes a putative L3 ribosomal protein targeted to the plastid.
AT3G17680	78.8345	151.423	124.852	1.92078	1.58372	Kinase interacting (KIP1-like) family protein;(source:Araport11)
AT3G17690	13.994	26.2087	35.2634	1.87286	2.5199	member of Cyclic nucleotide gated channel family
AT3G17830	65.721	101.365	115.661	1.54236	1.75987	Molecular chaperone Hsp40/DnaJ family protein;(source:Araport11)
AT3G17840	640.343	805.302	906.112	1.25761	1.41504	Encodes a receptor-like kinase found at the cell surface of various tissues. Its function remains unknown.
AT3G17970	515.631	662.297	602.602	1.28444	1.16867	Integral chloroplast outer membrane protein. Belongs to one of the 36 carboxylate clamp (CC)-tetratricopeptide repeat (TPR) proteins (Prasad 2010, Pubmed ID: 20856808) with potential to interact with Hsp90/Hsp70 as co-chaperones.
AT3G18000	2247.48	3094.23	3389.88	1.37676	1.5083	Arabidopsis thaliana N-methyltransferase-like protein mRNA. Reduce transmission through pollen.
AT3G18035	1095.09	1218.56	1405.07	1.11275	1.28306	A linker histone like protein
AT3G18050	532.469	777.809	853.866	1.46076	1.6036	GPI-anchored protein;(source:Araport11)
AT3G18080	762.462	1170.97	1286.38	1.53578	1.68714	B-S glucosidase 44;(source:Araport11)
AT3G18090	225.271	261.91	247.046	1.16265	1.09666	Encodes a subunit of RNA polymerase IV (aka RNA polymerase D). NRPD2b is closely related to NRPD2a, but has lower levels of transcription and does not affect endogenous siRNA when mutated.
AT3G18110	730.336	936.301	881.457	1.28201	1.20692	Pentatricopeptide repeat (PPR) superfamily protein;(source:Araport11)
AT3G18130	1236.24	1775.59	1797.76	1.43628	1.45421	Encodes a protein with similarity to mammalian RACKs. RACKs function to shuttle activated protein kinase C to different subcellular sites and may also function as a scaffold through physical interactions with other proteins. RACK1C has no phenotype on its own and probably acts redundantly with RACK1A and RACK1B.
AT3G18190	2147.59	2287.48	2486.66	1.06514	1.15788	TCP-1/cpn60 chaperonin family protein;(source:Araport11)
AT3G18240	346.214	411.521	423.665	1.18863	1.22371	Ribosomal protein S24/S35;(source:Araport11)
AT3G18390	2351.29	2847.73	2909.18	1.21114	1.23727	CRS1 / YhbY (CRM) domain-containing protein;(source:Araport11)
AT3G18410	1012.06	1215.6	1236.41	1.20111	1.22167	NADH dehydrogenase ubiquinone 1 beta subcomplex subunit 10-B-like protein (Complex I subunit NDUFS6);(source:Araport11)
AT3G18420	270.587	340.859	330.629	1.2597	1.22189	Protein prenylyltransferase superfamily protein;(source:Araport11)
AT3G18524	181.397	240.159	237.227	1.32394	1.30778	Encodes a DNA mismatch repair homolog of human MutS gene, MSH6. MSH2 is involved in maintaining genome stability and repressing recombination of mismatched heteroduplexes.There are four MutS genes in Arabidopsis, MSH2, MSH3, MSH6, and MSH7, which all act as heterodimers and bind to 51-mer duplexes. MSH2 has different binding specificity to different mismatches in combination with MSH3, MSH6, or M…
AT3G18530	36.7517	71.3114	64.129	1.94035	1.74493	ARM repeat superfamily protein;(source:Araport11)
AT3G18600	389.248	551.642	554.909	1.4172	1.42559	P-loop containing nucleoside triphosphate hydrolases superfamily protein;(source:Araport11)
AT3G18680	719.743	1135.16	1110.67	1.57718	1.54314	Amino acid kinase family protein;(source:Araport11)
AT3G18730	103.86	167.561	168.205	1.61333	1.61953	Encodes a protein with an important role in cell division control and plant morphogenesis and may also play a role in genome maintenance. May be involved in mitosis through interaction with TSA1. In cells synchronized for cell division, TSA1 and TSK relocalize to ends of spindle microtubules that are ahead of separating chromatids during metaphase and anaphase of mitosis.
AT3G18740	2105.32	2813.23	2538.27	1.33625	1.20565	The gene encodes a putative leucine-rich repeat (LRR)Receptor-like kinase (RLK).
AT3G18760	158.059	251.491	222.736	1.59112	1.40919	Translation elongation factor EF1B/ribosomal protein S6 family protein;(source:Araport11)
AT3G18773	153.814	192.487	170.48	1.25143	1.10835	RING/U-box superfamily protein;(source:Araport11)
AT3G18850	1000.31	1308.01	1258.48	1.30761	1.2581	lysophosphatidyl acyltransferase 5;(source:Araport11)
AT3G18890	3533.67	4190.87	3727.28	1.18598	1.05479	NAD(P)-binding Rossmann-fold superfamily protein;(source:Araport11)
AT3G18940	250.325	294.394	273.413	1.17605	1.09223	clast3-like protein;(source:Araport11)
AT3G18960	56.2811	84.7069	81.5479	1.50507	1.44894	AP2/B3-like transcriptional factor family protein;(source:Araport11)
AT3G18980	705.207	792.977	762.826	1.12446	1.08171	EIN2 targeting protein1;(source:Araport11)
AT3G19050	517.36	683.989	711.416	1.32208	1.37509	PHRAGMOPLAST ORIENTING KINESIN 2 is one of the two Arabidopsis homologs isolated in yeast two-hybrid screen for interaction partners of maize gene TANGLED1 (TAN1). Based on sequence homology in their motor domains, POK1 and POK2 belong to the kinesin-12 class which also includes the well-characterized group of phragmoplast-associated kinesins AtPAKRPs. Both kinesins are composed of an N-terminal …
AT3G19130	793.748	882.518	873.37	1.11184	1.10031	RNA-binding protein 47B;(source:Araport11)
AT3G19170	3167.35	3585.59	3498.38	1.13205	1.10451	Zinc metalloprotease pitrilysin subfamily A. Signal peptide degrading enzyme targeted to mitochondria and chloroplasts. Expressed only in siliques and flowers
AT3G19180	492.388	581.001	577.354	1.17996	1.17256	Encodes a chloroplast division factor located in the plastid inner envelope with its N-terminus exposed to the stroma. PARC6 influences FtsZ assembly and is required for recruitment of PDV1 during chloroplast division.
AT3G19210	51.4656	79.4782	72.1124	1.5443	1.40118	Encodes RAD54, a member of the SWI2/SNF2 family of DNA-stimulated ATPases. Functions in DNA repair via homologous recombination.
AT3G19220	132.476	161.13	163.346	1.21629	1.23302	Encodes a zinc finger protein that is similar to a subgroup of DnaJ and is involved in cotyledon chloroplast biogenesis. Cyo1 is localized to the thylakoid membrane and has protein disulfide isomerase activity in vivo.Cyo1 is more highly expressed in light grown seedlings. Loss of function mutants have albino cotyledons and abnormal plastids.
AT3G19430	4.74795	13.1675	14.6538	2.77329	3.08634	late embryogenesis abundant protein-related / LEA protein-like protein;(source:Araport11)
AT3G19490	431.798	538.107	547.589	1.2462	1.26816	member of Na+/H+ antiporter-Putative family
AT3G19540	696.73	794.298	897.352	1.14004	1.28795	glutamyl-tRNA (Gln) amidotransferase subunit A (DUF620);(source:Araport11)
AT3G19570	325.877	387.217	414.923	1.18823	1.27325	Encodes SCO3 (snowy cotyledon3), a member of a largely uncharacterized protein family unique to the plant kingdom. The sco3-1 mutation alters chloroplast morphology and development, reduces chlorophyll accumulation, impairs thylakoid formation and photosynthesis in seedlings, and results in photoinhibition under extreme CO(2) concentrations in mature leaves. SCO3 is targeted to the periphery of p…
AT3G19590	148.278	189.122	192.156	1.27546	1.29592	Encodes a protein that may have a role in the spindle assembly checkpoint.
AT3G19680	388.751	573.643	506.676	1.4756	1.30334	hypothetical protein (DUF1005);(source:Araport11)
AT3G19790	255.651	326.514	280.179	1.27719	1.09594	hypothetical protein;(source:Araport11)
AT3G19810	407.665	527.026	470.984	1.29279	1.15532	BTB/POZ domain protein, putative (DUF177);(source:Araport11)
AT3G19820	5476.32	6705.06	7016.62	1.22437	1.28126	Involved in the conversion of the early brassinosteroid precursor 24-methylenecholesterol to campesterol. Brassinosteroids affect cellular elongation. Mutants have dwarf phenotype. DWF1 is a Ca2+-dependent calmodulin-binding protein.
AT3G20000	1046.1	1232.52	1308.5	1.17821	1.25084	Encodes a component of the TOM receptor complex responsible for the recognition and translocation of cytosolically synthesized mitochondrial preproteins. With TOM22, functions as the transit peptide receptor at the surface of the mitochondrial outer membrane and facilitates the movement of preproteins into the translocation pore. The mRNA is cell-to-cell mobile.
AT3G20050	3431.77	3961.25	4091.32	1.15429	1.19219	Encodes a putative cytoplasmic chaperonin that is similar to mouse Tcp-1 (t complex polypeptide 1).
AT3G20060	1058.27	1168.73	1106.05	1.10438	1.04515	Encodes one of two ubiquitin-conjugating enzymes belonging to the E2-C gene family (the other being UBC19). Transcript is always found in dividing cells, but also in other non-dividing cells. Protein is localized to the cytoplasm as well as to the nucleus.
AT3G20150	265.179	339.56	383.01	1.28049	1.44435	Kinesin motor family protein;(source:Araport11)
AT3G20180	0.488901	5.61689	4.40698	11.4888	9.01407	Copper transport protein family;(source:Araport11)
AT3G20230	493.482	680.304	667.074	1.37858	1.35177	Ribosomal L18p/L5e family protein;(source:Araport11)
AT3G20240	112.548	157.121	153.073	1.39603	1.36006	Mitochondrial substrate carrier family protein;(source:Araport11)
AT3G20260	407.482	519.666	519.956	1.27531	1.27602	DUF1666 family protein (DUF1666);(source:Araport11)
AT3G20330	578.13	656.506	699.224	1.13557	1.20946	encodes aspartate carbamoyltransferase catalyzing the second step in the de novo pyrimidine ribonucleotide biosynthesis
AT3G20390	2287.85	2535.5	2881.53	1.10825	1.25949	Encodes a plastidial RidA (Reactive Intermediate Deaminase A) homolog that hydrolyzes the enamines/imines formed by Thr dehydratase from Ser or Thr.
AT3G20440	87.6311	154.276	169.662	1.76052	1.93609	Encodes BE1, a putative glycoside hydrolase. Involved in organogenesis and somatic embryogenesis by regulating carbohydrate metabolism. Mutation in BE1 has pleotrophic effect on the whole plant development.
AT3G20460	190.056	228.284	204.357	1.20114	1.07525	Major facilitator superfamily protein;(source:Araport11)
AT3G20470	1887.03	2887.67	3154.81	1.53027	1.67183	encodes a glycine-rich protein that is expressed more abundantly in immature seed pods than in stems and leaves. Expression is not detected in roots or flowers.
AT3G20540	779.452	852.632	865.066	1.09389	1.10984	Encodes an organellar DNA polymerase I that is also involved in double strand break repair.
AT3G20670	147.525	278.6	255.157	1.88849	1.72958	Encodes HTA13, a histone H2A protein.
AT3G20790	1029.16	1191.52	1233.86	1.15775	1.1989	NAD(P)-binding Rossmann-fold superfamily protein;(source:Araport11)
AT3G20820	2785.21	3083.32	3133.74	1.10703	1.12514	Leucine-rich repeat (LRR) family protein;(source:Araport11)
AT3G20930	419.774	484.227	472.945	1.15354	1.12667	Encodes a unique protein that is both a member of the RIP (RNA-editing interacting protein) family and the RNA recognition motif (RRM)-containing family. It controls the editing extent of 62% of the plastid Cs targeted for editing in Arabidopsis.
AT3G21100	229.884	274.61	254.247	1.19456	1.10598	RNA-binding (RRM/RBD/RNP motifs) family protein;(source:Araport11)
AT3G21110	367.074	438.355	411.465	1.19419	1.12093	5'-phosphoribosyl-4-(N-succinocarboxamide)-5-aminoimidazole synthetase (PUR7, syn. SAICAR synthetase), catalyzes aspartate addition at the alpha-amino group to the growing purine backbone.
AT3G21140	324.474	368.369	375.885	1.13528	1.15844	Pyridoxamine 5-phosphate oxidase family protein;(source:Araport11)
AT3G21200	1034.27	1457.45	1408.8	1.40915	1.36212	Encodes a soluble glutamyl-tRNA reductase (GluTR) binding protein that forms a ternary complex with FLU and GluTR.
AT3G21300	152.143	287.09	274.076	1.88697	1.80143	RNA methyltransferase family protein;(source:Araport11)
AT3G21465	160.844	202.123	175.907	1.25664	1.09365	adenylyl cyclase;(source:Araport11)
AT3G21470	5.02583	12.8278	10.8076	2.55237	2.1504	Pentatricopeptide repeat (PPR-like) superfamily protein;(source:Araport11)
AT3G21480	201.79	252.251	267.066	1.25007	1.32349	BRCT domain-containing DNA repair protein;(source:Araport11)
AT3G21540	380.756	445.395	439.953	1.16977	1.15547	transducin family protein / WD-40 repeat family protein;(source:Araport11)
AT3G21820	204.682	261.956	228	1.27982	1.11393	histone-lysine N-methyltransferase ATXR2;(source:Araport11)
AT3G22230	1869.83	2430.73	2404.65	1.29997	1.28603	Ribosomal L27e protein family;(source:Araport11)
AT3G22300	271.551	337.907	341.594	1.24436	1.25794	Nuclear-encoded gene for mitochondrial ribosomal small subunit protein S10
AT3G22310	348.774	441.73	464.716	1.26652	1.33243	Sequence similarity ot DEAD-box RNA helicases. Binds RNA and DNA. Involved in drought, salt and cold stress responses. The mRNA is cell-to-cell mobile.
AT3G22330	627.166	718.214	766.264	1.14517	1.22179	DEAD-box protein required for efficient group II intron splicing in mitochondria.
AT3G22630	364.911	440.184	459.753	1.20628	1.2599	Encodes 20S proteasome beta subunit PBD1 (PBD1).
AT3G22660	466.485	546.951	561.746	1.17249	1.20421	rRNA processing protein-like protein;(source:Araport11)
AT3G22760	147.799	216.813	197.605	1.46695	1.33699	CXC domain containing TSO1-like protein 1. The gene is expressed in stamens, pollen mother cells, and immature ovules.
AT3G22780	725.357	873.377	858.102	1.20406	1.18301	putative DNA binding protein (tso1) mRNA, tso1-3 allele,
AT3G22880	88.1547	123.041	122.678	1.39574	1.39162	Expression of the AtDMC1 is restricted to pollen mother cells in anthers and to megaspore mother cells in ovules. Similar to meiosis-specific yeast DMC gene.
AT3G22960	4783.75	5110.75	5449.8	1.06836	1.13923	encodes a chloroplast pyruvate kinase alpha subunit. Important for seed oil biosynthesis. Ubiquitously expressed, with significantly increased expression in maturing seeds. The mRNA is cell-to-cell mobile.
AT3G23070	744.642	904.129	983.254	1.21418	1.32044	Encodes a CRM domain protein CFM3a, involved in group IIB intron splicing in chloroplasts.
AT3G23080	1049.47	1232.52	1247	1.17442	1.18821	Polyketide cyclase/dehydrase and lipid transport superfamily protein;(source:Araport11)
AT3G23110	45.7556	74.6536	62.1279	1.63157	1.35782	receptor like protein 37;(source:Araport11)
AT3G23290	1221.49	1358.67	1387.66	1.1123	1.13604	LIGHT-DEPENDENT SHORT HYPOCOTYLS-like protein (DUF640);(source:Araport11)
AT3G23370	31.9964	52.6928	60.6955	1.64683	1.89695	RNA-binding (RRM/RBD/RNP motifs) family protein;(source:Araport11)
AT3G23390	1495.1	2006.52	1937.79	1.34206	1.29609	Zinc-binding ribosomal protein family protein;(source:Araport11)
AT3G23530	1332.7	1783.22	1660.58	1.33805	1.24603	Cyclopropane-fatty-acyl-phospholipid synthase;(source:Araport11)
AT3G23560	156.824	215.588	185.102	1.37471	1.18032	Member of the multidrug and toxic compound extrusion (MATE) family, protects roots from inhibitory compounds.
AT3G23580	508.697	592.181	526.422	1.16411	1.03484	Encodes one of the 3 ribonucleotide reductase (RNR) small subunit genes (RNR2A). Functionally redundant with the ribonucleotide reductase TSO2. mRNA was shown to specifically accumulate during the S-phase of the cell cycle in synchronized tobacco BY2 cells. Critical for cell cycle progression, DNA damage repair and plant development.
AT3G23620	646.173	842.993	840.065	1.30459	1.30006	Ribosomal RNA processing Brix domain protein;(source:Araport11)
AT3G23670	153.701	240.653	261.087	1.56572	1.69867	Microtubule motor kinesin PAKRP1L/Kinesin-12B. Together with PAKRP1/Kinesin-12A, serve as linkers of the plus ends of antiparallel microtubules in the phragmoplast.
AT3G23700	2346.49	2593.1	2345.89	1.1051	0.999747	Encodes a chloroplast-localized S1 domain-containing protein with RNA chaperone activity that affects the splicing and processing of chloroplast transcripts and plays a role in Arabidopsis seedling growth in the presence of ABA.
AT3G23710	192.717	249.968	243.842	1.29707	1.26529	Tic22-like family protein;(source:Araport11)
AT3G23730	748.254	1175.84	1108.82	1.57145	1.48187	xyloglucan endotransglucosylase/hydrolase 16;(source:Araport11)
AT3G23740	107.446	163.974	154.547	1.52611	1.43837	hypothetical protein;(source:Araport11)
AT3G23760	199.11	280.077	252.604	1.40664	1.26866	transferring glycosyl group transferase;(source:Araport11)
AT3G23830	241.602	381.186	430.594	1.57775	1.78225	encodes a glycine-rich RNA binding protein. Gene expression is induced by cold and reduced by ionic (salt) and non-ionic (mannitol) osmotic stress. Lines overexpressing the gene are slightly more tolerant to osmotic stress during germination.
AT3G23890	492.477	700.662	753.725	1.42273	1.53048	Encodes a topoisomerase II that is highly expressed in young seedlings. The protein is localized in the nucleus and gene expression levels are increased in proliferative tissues.
AT3G23940	853.444	1168.25	1249.93	1.36887	1.46457	Encodes a member of the dihydroxyacid dehydrates family of proteins that encode enzymes involved in branched chain amino acid biosynthesis. Loss of function mutations have significantly reduced transmission and fertility due to defects in male and female gametophyte development and embryo lethality. Mutants have increased sensitivity to abiotic stressors which may be partially compensated by addi…
AT3G23990	1692.28	2231.67	2254.53	1.31874	1.33224	mitochondrial chaperonin HSP. assist in rapid assembly of the oligomeric protein structures in the mitochondria.
AT3G24320	134.37	167.58	146.85	1.24715	1.09288	Encodes a DNA binding protein that promotes re-arrangements of mitochondrial genome. Mutations affects mitochondrial gene expression, and impairs mitochondrial function. Dual targeting of the protein to mitochondria and chloroplasts caused by alternative translation initiation. Plastid MSH1 depletion results in variegation, abiotic stress tolerance, variable growth rate, and delayed maturity.
AT3G24420	664.024	814.794	801.43	1.22705	1.20693	DLK2 is a divergent member of the DWARF14 family. It's expression is dependent on D14 and KAI2 but it does not appear to play a role in stringolactone metabolism.
AT3G24430	1859.04	2153.12	2029.9	1.15819	1.09191	Encodes chloroplast protein HCF101 (high chlorophyll fluorescence 101). Serves as a chloroplast scaffold protein that specifically assembles [4Fe-4S] clusters and transfers them to the chloroplast membrane and soluble target proteins.
AT3G24495	132.122	181.016	209.231	1.37006	1.58362	encodes a DNA mismatch repair homolog of human MutS gene, MSH6. There are four MutS genes in Arabidopsis, MSH2, MSH3, MSH6, and MSH7, which all act as heterodimers and bind to 51-mer duplexes. MSH2*MSH7 exhibit moderate affinity for a (T/G) substrate and weak binding of (+T), suggesting MSH2*MSH7 may be specialized for lesions/base mispairs not tested or for (T/G) mispairs in special contexts.
AT3G24515	43.3307	59.4255	55.2493	1.37144	1.27506	ubiquitin-conjugating enzyme 37;(source:Araport11)
AT3G24590	535.079	690.32	679.637	1.29013	1.27016	Encodes a signal peptidase Plsp1 (plastidic type I signal peptidase 1). Required for thylakoid development. Functions in the maturation of the 75-kD component of the translocon at the outer envelope membrane of chloroplasts and oxygen evolving complex subunit 33 (OE33). Involved in the maturation of PsbO, plastocyanin and FtsH2/8. The mRNA is cell-to-cell mobile.
AT3G24830	4705.13	5908.13	6001.24	1.25568	1.27547	Ribosomal protein L13 family protein;(source:Araport11)
AT3G25110	304.605	363.881	380.514	1.1946	1.24921	Encodes a FatA acyl-ACP thioesterase
AT3G25180	84.9245	140.272	147.476	1.65173	1.73655	Encodes a cytochrome P450 monooxygenase (CYP82G1) that catalyzes the production of two volatile homoterpenes, TMTT and DMNT, although it is only likely to produce TMTT in planta. TMTT can be involved in attracting predatory insects to protect Arabidopsis plants from herbivorous pests. Homoterpene synthesis is also stimulated by fungal elicitors which increase the transcript levels of CYP82G1.
AT3G25220	1048.77	1302.07	1234.56	1.24152	1.17715	immunophilin (FKBP15-1)
AT3G25230	2989.01	3235.87	3478.53	1.08259	1.16377	Encodes a a high molecular weight member of the FK506 binding protein (FKBP) family. It has three FKBP12-like domains, tetratricopeptide repeats, and a putative calmodulin binding domain. Modulates thermotolerance by interacting with HSP90.1 and affecting the accumulation of HsfA2-regulated sHSPs. Belongs to one of the 36 carboxylate clamp (CC)-tetratricopeptide repeat (TPR) proteins (Prasad 2010…
AT3G25470	1001.48	1128.45	1045.24	1.12678	1.0437	bacterial hemolysin-like protein;(source:Araport11)
AT3G25480	691.115	890.829	801.006	1.28897	1.15901	Rhodanese/Cell cycle control phosphatase superfamily protein;(source:Araport11)
AT3G25520	8276.8	10446.6	10825.3	1.26216	1.30791	Encodes ribosomal protein L5 that binds to 5S ribosomal RNA and in involved in its export from the nucleus to the cytoplasm. Identified in a screen for enhancers of as1. as1/pgy double mutants show defects in leaf vascular patterning and adaxial cell fate. Double mutant analysis indicates pgy genes function in the same pathway as REV, KAN1 and KAN2.
AT3G25530	2288.5	2703.14	2564.62	1.18118	1.12065	Encodes gamma-hydroxybutyrate dehydrogenase (AtGHBDH). Contains a NADP-binding domain. GHBDH is proposed to function in oxidative stress tolerance.
AT3G25545	254.496	316.763	290.805	1.24466	1.14267	trigger factor;(source:Araport11)
AT3G25580	383.744	436.103	417.111	1.13644	1.08695	Thioredoxin superfamily protein;(source:Araport11)
AT3G25620	983.185	1093.78	1115.7	1.11249	1.13478	ABC-2 type transporter family protein;(source:Araport11)
AT3G25660	1470.75	2021.22	1852.65	1.37428	1.25967	Amidase family protein;(source:Araport11)
AT3G25670	40.5443	60.5503	60.8728	1.49344	1.50139	Leucine-rich repeat (LRR) family protein;(source:Araport11)
AT3G25680	354.673	411.459	378.004	1.16011	1.06578	SLH domain protein;(source:Araport11)
AT3G25805	292.897	368.914	327.601	1.25954	1.11849	transmembrane protein;(source:Araport11)
AT3G25860	1862.1	2234.95	2335.39	1.20023	1.25417	Encodes the dihydrolipoamide S-acetyltransferase subunit of the plastid Pyruvate Dehydrogenase Complex (E2). Mutant has embryo defect.
AT3G25890	327.02	372.131	338.918	1.13795	1.03638	encodes a member of the ERF (ethylene response factor) subfamily B-6 of ERF/AP2 transcription factor family. The protein contains one AP2 domain. There are 12 members in this subfamily including RAP2.11. The mRNA is cell-to-cell mobile.
AT3G25920	5234.49	7201.6	7281.88	1.3758	1.39114	encodes a plastid ribosomal protein CL15, a constituent of the large subunit of the ribosomal complex
AT3G25940	110.44	140.843	130.356	1.27529	1.18033	TFIIB zinc-binding protein;(source:Araport11)
AT3G25980	168.115	246.73	239.453	1.46763	1.42435	Encodes MAD2 (MITOTIC ARREST-DEFICIENT 2). May have the spindle assembly checkpoint protein functions conserved from yeast to humans.
AT3G26050	28.6525	48.6762	47.8972	1.69885	1.67166	TPX2 (targeting protein for Xklp2) protein family;(source:Araport11)
AT3G26060	4255.44	5616.56	5215.1	1.31986	1.22552	encodes periredoxin Q which decomposes peroxides and plays a role in the protection of the photosynthetic apparatus
AT3G26180	327.447	382.655	394.156	1.1686	1.20373	putative cytochrome P450
AT3G26200	289.622	372.268	363.768	1.28536	1.25601	putative cytochrome P450 The mRNA is cell-to-cell mobile.
AT3G26380	349.589	448.168	418.388	1.28198	1.1968	Melibiase family protein;(source:Araport11)
AT3G26410	106.697	151.66	147.26	1.4214	1.38017	Encodes a protein involved in modification of nucleosides in tRNA. Mutants have only 7.3% 2-methylguanosine levels of wild type counterparts.
AT3G26540	61.0661	82.0324	82.8082	1.34334	1.35604	RGFR3 is a leucine--rich repeat receptor kinase that, together with RGFR1 and RGFR2, binds ROOT GROWTH FACTORS and is required for establishing the gradient of PLETHORA1 and PLETHORA2 essential for proper root growth and development.
AT3G26690	83.1684	121.087	100.981	1.45593	1.21417	Encodes AtNUDT13, a mitochondrial Nudix hydrolase specific for long-chain diadenosine polyphosphates.
AT3G26710	1179.06	1441.55	1254	1.22263	1.06356	cofactor assembly of complex C;(source:Araport11)
AT3G26740	672.348	937.55	926.964	1.39444	1.3787	transcripts are differentially regulated at the level of mRNA stability at different times of day controlled by the circadian clock. mRNAs are targets of the mRNA degradation pathway mediated by the downstream (DST) instability determinant.
AT3G26744	812.109	963.098	917.495	1.18592	1.12977	Encodes a MYC-like bHLH transcriptional activator that binds specifically to the MYC recognition sequences in the CBF3 promoter. Mutants are defective in cold-regulated gene expression. Cold stress triggers protein degradation of nuclear GFPICE1 protein, and the RING finger protein HOS1 is required. Sumoylation of ICE1 controls CBF3/DREB1A expression and freezing tolerance.
AT3G26780	1824.29	1993.52	1876.24	1.09277	1.02848	Encodes MEF14 (mitochondrial editing factor 14), a PPR (pentatricopeptide repeat proteins) protein required for RNA editing at site matR-1895 in mitochondria. The mRNA is cell-to-cell mobile.
AT3G26830	10.0243	20.834	10.3194	2.07834	1.02943	Mutations in pad3 are defective in biosynthesis of the indole derived phytoalexin camalexin. Encodes a cytochrome P450 enzyme that catalyzes the conversion of dihydrocamalexic acid to camalexin. The mRNA is cell-to-cell mobile.
AT3G26900	970.258	1105.59	1050.91	1.13948	1.08312	Encodes a protein with some sequence similarity to shikimate kinases, but a truncated form of this protein (lacking a putative N-terminal chloroplast transit peptide) does not have shikimate kinase activity in vitro. skl1-3 mutants have a variegated phenotype and skl1-8 mutants have an albino phenotype consistent with the observation of chloroplast defects in these mutants.
AT3G27060	991.315	1408.96	1491.55	1.4213	1.50462	Encodes one of the 3 ribonucleotide reductase (RNR) small subunit genes. TSO2 transcription occurs predominantly at the S-phase of the cell cycle and its expression pattern is consistent with its role in dNDP biosynthesis during DNA replication in actively dividing cells. Critical for cell cycle progression, DNA damage repair and plant development.
AT3G27080	639.953	748.66	719.968	1.16987	1.12503	Component of the TOM complex involved in transport of nuclear-encoded mitochondrial proteins
AT3G27160	2367.03	3136.59	3096.48	1.32512	1.30817	GHS1 encodes plastid ribosomal protein S21 The mRNA is cell-to-cell mobile.
AT3G27180	177.29	284.499	286.612	1.60471	1.61663	S-adenosyl-L-methionine-dependent methyltransferases superfamily protein;(source:Araport11)
AT3G27230	1004.38	1126.58	1045.58	1.12166	1.04102	S-adenosyl-L-methionine-dependent methyltransferases superfamily protein;(source:Araport11)
AT3G27240	2029.36	2221.09	2447.94	1.09448	1.20626	Cytochrome C1 family;(source:Araport11)
AT3G27280	345.606	445.376	499.414	1.28868	1.44504	Part of protein complexes that are necessary for proficient mitochondrial function or biogenesis, thereby supporting cell division and differentiation in apical tissues
AT3G27360	203.101	264.326	292.637	1.30145	1.44084	Histone superfamily protein;(source:Araport11)
AT3G27430	1539.75	1685.95	1672.35	1.09495	1.08611	Encodes 20S proteasome beta subunit PBB1 (PBB1).
AT3G27730	7.31774	22.518	18.0482	3.07719	2.46636	DNA helicase required for interference-sensitive meiotic crossover events.
AT3G27740	912.637	1202.25	1144.37	1.31734	1.25391	Encodes carbamoyl phosphate synthetase (CPS) small subunit (carA), also named as VEN6. Heterologous expression of the Arabidopsis VEN3 and VEN6 genes in a CPS-deficient Escherichia coli strain fully restored bacterial growth in minimal medium, demonstrating the enzymatic activity of the VEN3 and VEN6 proteins.
AT3G27750	119.363	156.213	128.7	1.30872	1.07823	Encodes a pentatricopeptide repeat (PPR) protein required for the splicing of specific group II introns. Null alleles are embryo lethal.
AT3G27770	935.522	1120.66	1086.76	1.1979	1.16167	plant/protein;(source:Araport11)
AT3G27830	4198.18	5531.66	5044.09	1.31763	1.20149	50S ribosomal protein L12-A The mRNA is cell-to-cell mobile.
AT3G27850	3200.57	4384.53	3890.43	1.36992	1.21554	50S ribosomal protein L12-C The mRNA is cell-to-cell mobile.
AT3G28040	1578.87	1924.22	1817.78	1.21873	1.15131	Leucine-rich receptor-like protein kinase family protein;(source:Araport11)
AT3G28180	2723.04	3001.37	2971.67	1.10221	1.0913	encodes a gene similar to cellulose synthase The mRNA is cell-to-cell mobile.
AT3G28460	368.07	542.818	517.865	1.47477	1.40698	methyltransferase;(source:Araport11)
AT3G28500	1464.69	1716.81	1649.68	1.17213	1.1263	60S acidic ribosomal protein family;(source:Araport11)
AT3G28760	254.136	310.022	307.997	1.21991	1.21194	3-dehydroquinate synthase;(source:Araport11)
AT3G28860	5785.09	6806.45	7326.89	1.17655	1.26651	Encodes a member of the ATP-binding cassette (ABC) transporter family that is involved in auxin transport and is involved in postembryonic organ separation. Also known as AtMDR11 and PGP19. Possibly regulates auxin-dependent responses by influencing basipetal auxin transport in the root. Acts upstream of phyA in regulating hypocotyl elongation and gravitropic response. Exerts nonredundant, partia…
AT3G28900	943.924	1208.78	1277.59	1.28059	1.35349	Ribosomal protein L34e superfamily protein;(source:Araport11)
AT3G28910	189.869	240.884	223.224	1.26868	1.17567	transcription factor myb homologue
AT3G29030	2221.77	2900.77	2918.75	1.30562	1.31371	Encodes an expansin. Naming convention from the Expansin Working Group (Kende et al, 2004. Plant Mol Bio)
AT3G29185	747.271	981.548	855.769	1.31351	1.14519	glutamate NMDA receptor subunit epsilon-1, putative (DUF3598);(source:Araport11)
AT3G29250	4.2706	12.2806	8.92096	2.87561	2.08892	NAD(P)-binding Rossmann-fold superfamily protein;(source:Araport11)
AT3G29320	733.644	1123.8	1298.45	1.5318	1.76986	Encodes a plastidic alpha-glucan phosphorylase. In vitro, the enzyme has a preference for maltooligosaccharides, such as maltoheptaose. The mRNA is cell-to-cell mobile.
AT3G30180	1251.31	1601.63	1602.92	1.27997	1.281	Encodes a cytochrome p450 enzyme that catalyzes the last reaction in the production of brassinolide. It is capable of converting 6-deoxocastasterone into castasterone, a C-6 oxidation, as well as the further conversion of castasterone into brassinolide by a Baeyer-Villinger oxidation reaction at C-6, resulting in the formation of an unusual seven-membered lactone ring. The enzyme possesses high a…
AT3G30300	991.023	1106.69	1056.14	1.11672	1.06571	O-fucosyltransferase family protein;(source:Araport11)
AT3G32930	873.058	1120.67	1074.5	1.28361	1.23073	Protein of unknown function. Locus is correlated with bacterial hypersensitive response, expression is reduced after injection with avrRpm1.
AT3G42170	869.658	1034.38	1036.69	1.1894	1.19207	transposase-like gene with conserved domains from the family of hAT transposases that includes hobo from Drosophila melanogaster, Activator (Ac) from maize, and Tam3 from snapdragon but lacks several amino acids known to be essential for Ac transposition5. The DAYSLEEPER gene lacks 8 bp duplications and TIRs (a common feature of transcriptionally silent hAT transposases), however, DAYSLEEPER expr…
AT3G42660	253.394	392.62	397.222	1.54944	1.56761	Ctf4 related nuclear protein. Interacts with LHP1-PRC2 to maintain H3K27 methylation in rapidly dividing cells. EOL1 expression is restricted to rapidly dividing cells.
AT3G43520	658.897	720.78	751.231	1.09392	1.14013	Transmembrane proteins 14C;(source:Araport11)
AT3G43540	879.887	965.997	834.117	1.09786	0.947982	initiation factor 4F subunit (DUF1350);(source:Araport11)
AT3G43600	200.868	269.674	264.679	1.34254	1.31768	Encodes an aldehyde oxidase. AAO2 does not appear to act on abscisic aldehyde in vitro but it is possible that it may function in abscisic acid biosynthesis when the activity of At2g27150 (AAO3), the primary abscisic aldehyde oxidase, is lost.
AT3G43720	1086.91	1234.1	1116.93	1.13542	1.02762	Bifunctional inhibitor/lipid-transfer protein/seed storage 2S albumin superfamily protein;(source:Araport11)
AT3G43810	2428.4	2816.14	2887.62	1.15967	1.1891	EF hand domain protein encodes a calmodulin. Can functionally complement a yeast CaM mutant.
AT3G43960	69.552	91.9855	95.9058	1.32254	1.37891	Encodes a putative cysteine proteinase. Mutants exhibit shorter root hairs under phosphate-deficient conditions.
AT3G43980	441.475	603.35	549.085	1.36667	1.24375	Ribosomal protein S14p/S29e family protein;(source:Araport11)
AT3G44010	2012.08	2503.23	2368.63	1.2441	1.17721	Ribosomal protein S14p/S29e family protein;(source:Araport11)
AT3G44050	184.216	252.327	274.947	1.36974	1.49253	P-loop containing nucleoside triphosphate hydrolases superfamily protein;(source:Araport11)
AT3G44150	230.538	300.571	290.312	1.30378	1.25928	Expp1 protein;(source:Araport11)
AT3G44160	214.849	272.931	251.888	1.27034	1.1724	Encodes a chloroplast-localized Omp85 family member. Members of this family chaperone the membrane insertion of beta-barrel-shaped outer membrane proteins in bacteria, mitochondria and probably chloroplasts and facilitate the transfer of nuclear-encoded cytosolically synthesized preproteins across the outer envelope of chloroplasts.
AT3G44330	1553.82	1753.08	1708.18	1.12824	1.09934	M28 Zn-peptidase nicastrin;(source:Araport11)
AT3G44590	362.214	467.198	475.516	1.28984	1.3128	60S acidic ribosomal protein family;(source:Araport11)
AT3G44600	571.751	635.491	610.709	1.11148	1.06814	Cyclophilin71 is a WD40 domain cyclophilin, which functions in gene repression, organogenesis and meristem development. CYP71 physically interacts with histone H3.
AT3G44750	581.322	934.604	894.638	1.60772	1.53897	Encodes a histone deacetylase. Controls the development of adaxial/abaxial leaf polarity. Two lines with RNAi-directed against this gene show reduced Agrobacterium-mediated DNA transformation of the roots.
AT3G44890	3053.84	4514.27	4083.45	1.47823	1.33715	Plastid ribosomal protein CL9 The mRNA is cell-to-cell mobile.
AT3G45030	1622.81	2210.51	2093.09	1.36215	1.28979	Ribosomal protein S10p/S20e family protein;(source:Araport11)
AT3G45050	316.073	414.902	334.296	1.31268	1.05765	transmembrane protein;(source:Araport11)
AT3G45230	295.391	348.586	308.421	1.18008	1.04411	Encodes the arabinogalactan protein core of plant cell wall proteoglycan that contains arabinogalactan and cell wall matrix glycan pectin and/or xylan domains.
AT3G45610	166.048	208.703	234.999	1.25688	1.41525	Dof-type zinc finger DNA-binding family protein;(source:Araport11)
AT3G45780	4801.67	5551.78	5433.96	1.15622	1.13168	Blue-light photoreceptor. Contains a light activated serine-threonine kinase domain and LOV1 and LOV2 repeats. Mutants are defective in blue-light response. Mediates blue light-induced growth enhancements. PHOT1 and PHOT2 mediate blue light-dependent activation of the plasma membrane H+-ATPase in guard cell protoplasts. PHOT1 undergoes blue-light-dependent autophosphorylation. At least eight phos…
AT3G45850	2398.75	2597.27	2526.52	1.08276	1.05326	P-loop containing nucleoside triphosphate hydrolases superfamily protein;(source:Araport11)
AT3G45930	170.208	240.748	213.309	1.41443	1.25322	Histone superfamily protein;(source:Araport11)
AT3G45970	256.264	353.133	385.561	1.378	1.50455	member of EXPANSIN-LIKE. Naming convention from the Expansin Working Group (Kende et al, 2004. Plant Mol Bio) The mRNA is cell-to-cell mobile.
AT3G45980	538.887	769.853	647.828	1.4286	1.20216	Encodes a histone 2B (H2B) protein. This protein can be ubiquitinated in planta, and this modification depends on the HUB1 and HUB2 E3 ubiquitin ligases as well as the UBC1 and UBC2 E2 ubiquitin conjugating enzymes. Lysine 146 appears to be the site of the ubiquitin addition.
AT3G46020	59.8591	90.1261	74.6304	1.50564	1.24677	RNA-binding (RRM/RBD/RNP motifs) family protein;(source:Araport11)
AT3G46040	957.102	1231.51	1230.08	1.28671	1.28521	Regulated by TCP20. The mRNA is cell-to-cell mobile.
AT3G46100	514.187	621.81	589.067	1.20931	1.14563	histidyl-tRNA synthetase
AT3G46210	180.264	241.189	210.121	1.33797	1.16563	Ribosomal protein S5 domain 2-like superfamily protein;(source:Araport11)
AT3G46320	197.394	305.872	284.325	1.54955	1.44039	Histone superfamily protein;(source:Araport11)
AT3G46430	1186.22	1371.23	1349.46	1.15596	1.13761	ATP synthase;(source:Araport11)
AT3G46490	475.581	718.941	655.207	1.51171	1.3777	2-oxoglutarate (2OG) and Fe(II)-dependent oxygenase superfamily protein;(source:Araport11)
AT3G46540	468.994	555.105	529.03	1.18361	1.12801	ENTH/VHS family protein;(source:Araport11)
AT3G46560	485.125	644.149	643.112	1.3278	1.32566	Encodes a small zinc finger-like protein that is a component of the mitochondrial protein import apparatus. Together with AtTIM10, AtTIM9 is non-redundantly essential for maintaining mitochondrial function of early embryo proper cells and endosperm free-nuclei.
AT3G46580	69.7193	89.0848	89.0754	1.27776	1.27763	Protein containing a putative methyl-CpG-binding domain.Has sequence similarity to human MBD proteins.
AT3G46620	269.857	308.25	345.459	1.14228	1.28016	Encodes an ABA- and drought-induced RING-DUF1117 gene whose mutation results in hyposensitive phenotypes toward ABA in terms of germination rate and stomatal closure and markedly reduced tolerance to drought stress relative to wild-type plants.
AT3G46630	340.57	415.916	390.997	1.22123	1.14807	DCL protein (DUF3223);(source:Araport11)
AT3G46740	2135.28	2782.67	2933.44	1.30319	1.3738	Component of the translocon outer membrane (TOC) complex. Forms the outer envelope translocation channel (beta-barrel). Plays a role in preprotein conductance. Imported into chloroplast. Expressed in young dividing photosynthetic tissues. Knockout mutants are embryo lethal with arrested development at the two-cell stage. Knockout mutants have abnormal etioplasts.
AT3G46940	188.8	309.349	301.427	1.6385	1.59654	DUTP-PYROPHOSPHATASE-LIKE 1;(source:Araport11)
AT3G46970	744.865	858.924	1007.23	1.15313	1.35224	Encodes a cytosolic alpha-glucan phosphorylase. In vitro, the enzyme has a preference for branched polysaccharides, such as glycogen.
AT3G47370	1325.86	1808	1709.57	1.36365	1.28941	Ribosomal protein S10p/S20e family protein;(source:Araport11)
AT3G47390	419.004	482.683	461.156	1.15198	1.1006	Encodes a protein that is believed to function as a pyrimidine reductase involved in riboflavin and FAD biosynthesis. phs1 was identified as a photosensitive mutant that shows reduced growth, chloroplast developmental abnormalities, reduced chlorophyll levels, increased oxidative stress, reduced NADPH/NADP+ ratios, reduced photosystem I electron transport, and reduced photosynthetic protein level…
AT3G47450	469.934	639.27	674.882	1.36034	1.43612	Encodes a protein with similarity to the bacterial YqeH GTPase required for proper ribosome assembly. Mutant analyses show that this protein regulates growth and hormonal signaling and attenuates oxidative stress and reactive oxygen species (ROS). It also seems to be involved in regulating leaf senescence, cell death, nitric oxide biosynthesis in response to ABA but not exogenous H2O2. This prote…
AT3G47460	118.049	162.606	168.635	1.37744	1.42852	member of SMC subfamily
AT3G47520	2061.87	2291	2130.63	1.11113	1.03335	Encodes a protein with NAD-dependent malate dehydrogenase activity, located in chloroplasts. The mRNA is cell-to-cell mobile.
AT3G47650	1876.83	2548.71	2336.72	1.35799	1.24503	DnaJ/Hsp40 cysteine-rich domain superfamily protein;(source:Araport11)
AT3G47860	230.604	334.597	318.306	1.45096	1.38031	Encodes a chloroplastic lipocalin AtCHL. Located in thylakoid lumen. Involved in the protection of thylakoidal membrane lipids against reactive oxygen species, especially singlet oxygen, produced upon excess light.
AT3G47930	578.504	658.503	680.175	1.13829	1.17575	L-Galactono-1,4-lactone dehydrogenase, catalyzes the final step of ascorbate biosynthesis
AT3G48090	747.088	859.883	886.718	1.15098	1.1869	Component of R gene-mediated disease resistance in Arabidopsis thaliana with homology to eukaryotic lipases.
AT3G48100	764.999	851.565	729.521	1.11316	0.953623	Encodes a transcription repressor that mediates a negative feedback loop in cytokinin signalling. ARR5 expression is upregulated by Class I KNOX genes. Arr5 protein is stabilized by cytokinin in a two-component phosphorelay.
AT3G48110	1557.71	2065.87	1881.21	1.32622	1.20767	glycine-tRNA ligase
AT3G48160	46.725	72.2985	78.2527	1.54732	1.67475	E2F-like protein, an inhibitor of the endocycle, preserves the mitotic state of proliferating cells by suppressing transcription of genes that are required for cells to enter the DNA endoreduplication cycle.
AT3G48250	114.425	152.591	144.669	1.33354	1.26431	Encodes a pentatricopeptide repeat protein implicated in splicing of intron 1 of mitochondrial nad7 transcripts.
AT3G48410	33.5142	52.2415	55.6672	1.55879	1.661	alpha/beta-Hydrolases superfamily protein;(source:Araport11)
AT3G48420	2310.61	2662.05	2224.19	1.1521	0.962599	Haloacid dehalogenase-like hydrolase (HAD) superfamily protein;(source:Araport11)
AT3G48425	187.797	227.877	224.648	1.21342	1.19623	DNAse I-like superfamily protein;(source:Araport11)
AT3G48500	632.254	1077.56	1104.46	1.70431	1.74686	Nucleic acid-binding, OB-fold-like protein;(source:Araport11)
AT3G48550	476.7	615.655	560.587	1.29149	1.17597	SHOOT GRAVITROPISM-like protein;(source:Araport11)
AT3G48610	1011.63	1218.5	1202.36	1.20449	1.18854	non-specific phospholipase C6;(source:Araport11)
AT3G48670	786.234	875.161	942.136	1.1131	1.19829	Encodes IDN2 (INVOLVED IN DE NOVO 2), a double-stranded RNA-binding protein involved in de novo methylation and small interfering RNA (siRNA)-mediated maintenance methylation. IND2 is a component of the RNA-directed DNA methylation pathway.
AT3G48720	1100.61	1306.08	1207.83	1.18669	1.09742	Encodes a hydroxycinnamoyl-CoA: v-hydroxy fatty acid transferase involved in cutin synthesis. Mutants are almost devoid of ferulic acid.
AT3G48730	1911.52	2903.78	2684.93	1.51909	1.4046	glutamate-1-semialdehyde 2,1-aminomutase 2;(source:Araport11)
AT3G48870	2487.52	3336.08	3486.73	1.34113	1.40169	Encodes a nuclear encoded protein with similarity to Clpa regulatory subunit of CLP protease complex. The protein is localized to the chloroplast stroma. May function redundantly with TIC complex in chloroplast protein import.
AT3G48930	2741.64	3780.17	3727.08	1.3788	1.35943	Nucleic acid-binding, OB-fold-like protein;(source:Araport11)
AT3G49010	3993.76	5689.46	5587.24	1.42459	1.39899	Encodes 60S ribosomal protein L13. Homolog of human breast basic conserved 1 (BBC1).
AT3G49080	406.497	539.731	545.072	1.32776	1.3409	Ribosomal protein S5 domain 2-like superfamily protein;(source:Araport11)
AT3G49140	1256.8	1501.13	1368.04	1.19441	1.08852	Pentatricopeptide repeat (PPR) superfamily protein;(source:Araport11)
AT3G49180	146.268	176.914	187.941	1.20952	1.28491	Transducin/WD40 repeat-like superfamily protein;(source:Araport11)
AT3G49220	7974.31	8622.63	8680.55	1.0813	1.08856	Plant invertase/pectin methylesterase inhibitor superfamily;(source:Araport11)
AT3G49250	156.281	202.371	190.007	1.29491	1.2158	Similar to hinge-domain region of structural maintenance of chromosomes (SMC)proteins.Putative chromosome architecture protein that can potentialy link nucleic acids in facilitating an RNA1-mediated epigenetic modification involving secondary siRNA and spreading of DNA methylation.
AT3G49290	390.98	451.857	438.739	1.1557	1.12215	One of four ABI-like proteins.
AT3G49320	59.3744	85.1368	99.2441	1.4339	1.6715	Metal-dependent protein hydrolase;(source:Araport11)
AT3G49390	662.907	747.401	709.567	1.12746	1.07039	RNA-binding protein, putative, RNA-binding protein RBP37, Arabidopsis thaliana, PIR:T04196.Member of a family of PAB2 domain containing proteins.
AT3G49430	1071.41	1202.42	1255.95	1.12227	1.17224	Barta et al (2010) have proposed a nomenclature for Serine/Arginine-Rich Protein Splicing Factors (SR proteins): Plant Cell. 2010, 22:2926.
AT3G49470	1247.07	1489.78	1457.46	1.19463	1.16871	nascent polypeptide-associated complex subunit alpha-like protein 2;(source:Araport11)
AT3G49500	703.286	786.147	787.119	1.11782	1.1192	Encodes RNA-dependent RNA polymerase. Involved in trans-acting siRNA and other siRNA biogenesis. Required for post-transcriptional gene silencing and natural virus resistance.Loss of function mutants produce ectopic megaspore mother cell and supernumary female gametophytes.
AT3G49560	731.369	908.814	889.544	1.24262	1.21627	HP30/Tric1 is a component of the mitochondrial protein translocation complex and is involved in tRNA transport along with HP30-2/Tric2.
AT3G49670	611.507	699.836	706.762	1.14445	1.15577	Encodes a CLAVATA1-related receptor kinase-like protein required for both shoot and flower meristem function. Very similar to BAM1,with more than 85% a.a. identity. It has a broad expression pattern and is involved in vascular strand development in the leaf, control of leaf shape, size and symmetry, male gametophyte development and ovule specification and function. Anthers of double mutants (bam1…
AT3G49680	1630.18	2195.61	2139.44	1.34685	1.31239	Encodes a chloroplast branched-chain amino acid aminotransferase. Complements the yeast leu/iso-leu/val auxotrophy mutant.
AT3G49910	5252.2	6474.03	6816.84	1.23263	1.2979	Translation protein SH3-like family protein;(source:Araport11)
AT3G50040	20.6233	33.0971	39.4179	1.60484	1.91133	hypothetical protein;(source:Araport11)
AT3G50060	295.046	372.871	461.009	1.26377	1.5625	Encodes a member of the R2R3 transcription factor gene family. Expressed in response to potassium deprivation and auxin. Involved in lateral root development. Interacts with ARF7 and regulates the expression of some auxin responsive genes.
AT3G50100	136.515	188.303	165.347	1.37935	1.2112	Encodes an exonuclease that degrades single-stranded small RNAs in vitro and limits the accumulation of small RNAs in vivo.
AT3G50240	772.268	870.041	885.474	1.12661	1.14659	Encodes a kinesin-related protein.
AT3G50570	45.2205	65.7655	68.4995	1.45433	1.51479	hydroxyproline-rich glycoprotein family protein;(source:Araport11)
AT3G50685	1809.53	2035.51	1960.94	1.12488	1.08367	anti-muellerian hormone type-2 receptor;(source:Araport11)
AT3G50780	800.714	931.461	991.154	1.16329	1.23784	BTB/POZ domain protein;(source:Araport11)
AT3G50890	177.912	263.079	258.363	1.4787	1.45219	homeobox protein 28;(source:Araport11)
AT3G50900	86.289	110.37	118.308	1.27907	1.37106	hypothetical protein;(source:Araport11)
AT3G50920	134.444	186.845	181.242	1.38977	1.34809	Encodes a phosphatidic acid phosphatase that can be detected in chloroplast membrane fractions. This gene (LPPepsilon1) and LPPepsilon2, appear to be less important for diacylglycerol formation in the plastids than LPPgamma.
AT3G51010	526.114	597.653	605.624	1.13598	1.15113	protein translocase subunit;(source:Araport11)
AT3G51140	591.631	730.485	692.234	1.2347	1.17004	DnaJ (DUF3353);(source:Araport11)
AT3G51220	204.059	244.835	231.802	1.19982	1.13595	WEB family protein (DUF827);(source:Araport11)
AT3G51260	1510.01	1701.2	1822.58	1.12662	1.207	20S proteosomal alpha subunits. Interacts with SnRK, SKP1/ASK1 during proteasomal binding of an SCF ubiquitin ligase.
AT3G51270	613.704	716.148	750.003	1.16693	1.22209	protein serine/threonine kinase;(source:Araport11)
AT3G51280	126.386	203.831	205.68	1.61276	1.62739	Tetratricopeptide repeat (TPR)-like superfamily protein;(source:Araport11)
AT3G51290	64.2756	116.641	95.1844	1.8147	1.48088	pyridoxal-phosphate-dependent serine hydroxymethyltransferase, putative (DUF632);(source:Araport11)
AT3G51340	28.312	45.7574	38.4421	1.61618	1.3578	Eukaryotic aspartyl protease family protein;(source:Araport11)
AT3G51510	1018.3	1110.79	1143.15	1.09083	1.12261	transmembrane protein;(source:Araport11)
AT3G51600	3066.44	3820.43	3797.54	1.24588	1.23842	Predicted to encode a PR (pathogenesis-related) protein. Belongs to the lipid transfer protein (PR-14) family with the following members: At2g38540/LTP1, At2g38530/LTP2, At5g59320/LTP3, At5g59310/LTP4, At3g51600/LTP5, At3g08770/LTP6, At2g15050/LTP7, At2g18370/LTP8, At2g15325/LTP9, At5g01870/LTP10, At4g33355/LTP11, At3g51590/LTP12, At5g44265/LTP13, At5g62065/LTP14, At4g08530/LTP15.
AT3G51720	473.439	555.213	597.589	1.17272	1.26223	WEB family protein (DUF827);(source:Araport11)
AT3G51740	424.62	567.304	646.02	1.33603	1.52141	encodes a leucine-repeat receptor kinase expressed in inflorescence meristem. Locus association was made from performing sequence analysis with IMK3 (MRLK) whose locus association was provided by the authors. The mRNA is cell-to-cell mobile.
AT3G51800	2198.75	2744.67	2832.76	1.24828	1.28835	putative nuclear DNA-binding protein G2p (AtG2) mRNA,
AT3G51820	2285.62	2684.86	2630.35	1.17468	1.15083	Encodes a protein with chlorophyll synthase activity. This enzyme has been shown to perform the esterification of chlorophyllide (a and b), the last step of chlorophyll biosynthesis. Although it can use either geranylgeranyl pyrophosphate (GGPP) or phytyl pyrophosphate (PhyPP) as substrates, the esterification reaction was faster with GGPP than with PhyPP.
AT3G51870	443.239	595.178	527.4	1.34279	1.18988	Mitochondrial substrate carrier family protein;(source:Araport11)
AT3G52110	145.362	198.863	220.621	1.36805	1.51773	interferon-activable protein;(source:Araport11)
AT3G52140	2353.97	2632.84	2709.38	1.11847	1.15099	Involved in regulating mitochondrial quality control. Regulates mitochondrial association time and thereby is involved in mitochondrial fusion. Mutants show unregulated autophagy and display transcriptomic markers of mitochondrial stress. Its activity can be modulated by Lys acetylation.
AT3G52150	2706.39	4027.59	3671.96	1.48818	1.35678	RNA-binding (RRM/RBD/RNP motifs) family protein;(source:Araport11)
AT3G52170	291.961	396.122	391.582	1.35676	1.34121	DNA binding protein;(source:Araport11)
AT3G52180	326.281	401.395	412.862	1.23021	1.26536	Encodes a plant-specific glucan phosphatase that contains a noncatalytic carbohydrate-binding module as well as a dual specificity protein phosphatase domain. SEX4 can dephosphorylate C6- and C3-glucosyl residues on native starch grains and related maltodextrin compounds in vitro. This protein interacts with the plant SnRK AKIN11, binds starch, and is localized in the chloroplast. sex4 mutants ha…
AT3G52210	157.081	192.004	201.291	1.22232	1.28145	S-adenosyl-L-methionine-dependent methyltransferases superfamily protein;(source:Araport11)
AT3G52300	3357.16	4024.46	3949.53	1.19877	1.17645	ATP synthase D chain;(source:Araport11)
AT3G52380	2085.43	2718.28	2593.4	1.30346	1.24358	Encodes a chloroplast RNA-binding protein that stabilizes chloroplast RNAs as evidenced by analyses of transcript accumulation in null mutants. Essential for seedling development (albino, strongly retarded growth even on sucrose-containing medium).
AT3G52500	1152.87	1559.09	1658.25	1.35235	1.43836	Eukaryotic aspartyl protease family protein;(source:Araport11)
AT3G52580	1038.76	1460.94	1285.22	1.40643	1.23726	Ribosomal protein S11 family protein;(source:Araport11)
AT3G52590	4478.47	5972.07	5686.78	1.33351	1.26981	Ubiquitin extension protein The mRNA is cell-to-cell mobile.
AT3G52630	92.2331	167.614	134.607	1.81728	1.45942	Nucleic acid-binding, OB-fold-like protein;(source:Araport11)
AT3G52680	81.6779	109.182	93.351	1.33674	1.14292	F-box/RNI-like/FBD-like domains-containing protein;(source:Araport11)
AT3G52720	2475.39	2680.9	2772.88	1.08302	1.12018	Encodes an alpha carbonic anhydrase (CAH1) located in the chloroplast stroma. Most chloroplast proteins are encoded by the nuclear genome and imported with the help of sorting signals that are intrinsic parts of the polypeptides. CAH1 takes an alternative route through the secretory pathway, and becomes N-glycosylated before entering the chloroplast. Glycosylation and intra-molecular disulfide br…
AT3G52750	1433.57	1589.62	1446.03	1.10886	1.00869	Nuclear gene that encodes a plastidial division protein (FtsZ2-2). FtsZ2-2 is involved in chloroplast morphology and internal organisation in addition to participating in chloroplast partition
AT3G52820	119.927	160.632	147.377	1.33942	1.22889	purple acid phosphatase 22;(source:Araport11)
AT3G52940	393.842	457.921	440.15	1.1627	1.11758	Encodes a sterol C-14 reductase required for cell division and expansion and is involved in proper organization of the embryo.
AT3G52960	1871.92	2426.52	2749.45	1.29627	1.46879	Thioredoxin superfamily protein;(source:Araport11)
AT3G53020	2880.14	3817.16	3836.49	1.32534	1.33205	RPL24B encodes ribosomal protein L24, homolog of cytosolic RPL24, found in archaea and higher eukaryotes. Arabidopsis has two RPL24 homologs, RPL24A (AT2G36620) and RPL24B. Mutants showed defects in apical-basal gynoecium patterning similar to previously described ett and mp mutants. Transformation of stv1-1 mutant with a uORF-eliminated ETT construct partially suppressed the stv1 gynoecium pheno…
AT3G53130	930.895	1156.1	993.252	1.24192	1.06699	Lutein-deficient 1 (LUT1) required for lutein biosynthesis, member of the xanthophyll class of carotenoids. Involved in epsilon ring hydroxylation. Maps at 67.3 cM on chromosome 3.
AT3G53170	59.5459	85.5733	67.7054	1.4371	1.13703	LOW protein: PPR containing protein;(source:Araport11)
AT3G53190	1148.85	1479.64	1455.09	1.28793	1.26657	Pectin lyase-like superfamily protein;(source:Araport11)
[truncated: 2,317 more rows]
