# Supplementary material for: Systemic signaling during abiotic stress combination in plants
Source: Proc Natl Acad Sci U S A. 2020 May 29;117(24):13810–20. doi: 10.1073/pnas.2005077117 (PMC7306788; doi:10.1073/pnas.2005077117)
Supplement: Supplementary File [file pnas.2005077117.sd07.xlsx]

## Sheet: 7
Dataset 7. Transcripts significantly upregulated (p < 0.05) in systemic leaves of plants subjected to a local treatment of heat stress (HS) for 2 and 8 min.
genes	control_counts	2min_counts	8min_counts	Fold change 2 min	Fold change 8 min	Gene_description
AT1G01080	856.409	1118.59	1070.79	1.30613	1.25032	RNA-binding (RRM/RBD/RNP motifs) family protein;(source:Araport11)
AT1G01100	2090.5	2399.09	2594.96	1.14762	1.24132	60S acidic ribosomal protein family;(source:Araport11)
AT1G01140	768.589	909.445	1033.46	1.18326	1.34462	Encodes a CBL-interacting protein kinase with similarity to SOS2
AT1G01190	21.3002	40.1288	45.7137	1.88397	2.14617	member of CYP78A
AT1G01250	408.503	516.252	449.4	1.26377	1.10011	encodes a member of the DREB subfamily A-4 of ERF/AP2 transcription factor family. The protein contains one AP2 domain. There are 17 members in this subfamily including TINY.
AT1G01300	1897.28	2332.75	2386.09	1.22953	1.25764	Eukaryotic aspartyl protease family protein;(source:Araport11)
AT1G01470	432.597	624.441	649.784	1.44347	1.50205	Encodes late-embryogenesis abundant protein whose mRNA levels are induced in response to wounding and light stress. Might be involved in protection against desiccation.
AT1G01600	729.995	873.678	756.192	1.19683	1.03589	Encodes a member of the CYP86A subfamily of cytochrome p450 genes. Expressed significantly at highest level in mature stems and flowers.
AT1G01610	1317.19	1761.53	1721.65	1.33735	1.30706	bifunctional sn-glycerol-3-phosphate 2-O-acyltransferase/phosphatase. Involved in cutin assembly and is functionally redundant with GPAT8.
AT1G01630	630.569	749.13	726.949	1.18802	1.15285	Sec14p-like phosphatidylinositol transfer family protein;(source:Araport11)
AT1G01900	888.454	1088.36	1068.31	1.225	1.20244	Encodes AtSBT1.1, a subtilisin-like serine protease. Cleaves the phytosulfokine AtPSK4, a growth promoting peptide.
AT1G02070	33.9916	52.4032	49.4769	1.54165	1.45556	zinc ion-binding protein;(source:Araport11)
AT1G02130	874.604	985.17	914.335	1.12642	1.04543	Belongs to the Rab1 GTPase subfamily. This small GTP-binding protein is required in ER to Golgi transportation.
AT1G02150	1142.29	1389.05	1453.82	1.21602	1.27273	Tetratricopeptide repeat (TPR)-like superfamily protein;(source:Araport11)
AT1G02280	1081.87	1300.27	1249.58	1.20188	1.15502	Encodes a GTP-binding GTP-ase. Component of the chloroplast protein import machinery. Required for import of POR B into plastids. Toc33 phosphorylation may not play an important role in vivo.
AT1G02300	58.6976	87.5968	97.7602	1.49234	1.66549	Encodes a capase involved in stress induced cell death.
AT1G02390	0.55154	5.20885	6.16295	9.44419	11.1741	putative sn-glycerol-3-phosphate 2-O-acyltransferase
AT1G02560	2490.26	2970.22	3029.37	1.19274	1.21649	One of several nuclear-encoded ClpPs (caseinolytic protease). Contains a highly conserved catalytic triad of Ser-type proteases (Ser-His-Asp). The name reflects nomenclature described in Adam et. al (2001). The mRNA is cell-to-cell mobile.
AT1G02670	33.2241	54.1327	45.2178	1.62932	1.36099	P-loop containing nucleoside triphosphate hydrolases superfamily protein;(source:Araport11)
AT1G02730	713.451	917.117	905.073	1.28547	1.26858	Encodes a gene similar to cellulose synthase. Knock-out mutant has reduced growth, reduced xylan level and reduced xylan synthase activity in stems.It's expression is cell cycle dependent and it appears to function in cell plate formation.
AT1G02780	9488.92	10420.4	10921.7	1.09816	1.151	Ribosomal protein L19e family protein;(source:Araport11)
AT1G03000	578.707	645.717	623.692	1.11579	1.07773	Encodes an apparent ATPase similar to yeast and human protein required for peroxisomal biogenesis. May facilitate recycling of PEX5, the peroxisomal matrix protein receptor, and thereby promote peroxisomal matrix protein import.
AT1G03010	133.05	192.339	196.856	1.44561	1.47956	Phototropic-responsive NPH3 family protein;(source:Araport11)
AT1G03160	930.94	1024.39	1005.78	1.10038	1.08039	A new plant-specific member of the dynamin superfamily; defines a new protein class within the dynamin superfamily of membrane remodeling GTPases that regulates organization of the thylakoid network in plants. Targeted to chloroplasts and associated with thylakoid and envelope membranes as punctate structures. Knockout mutants have abnormalities in chloroplast and thylakoid morphology, including …
AT1G03310	1149.86	1377.34	1256.18	1.19783	1.09247	Encodes a protein with strong similarity to isoamylase (EC:3.2.1.68) however lacks critical residues known to be important for activity. Appears to co localize with ISA1 in the chloroplast isoamylase complex. Mutations in this gene cause the loss of detectable isoamylase activity and the disruption of normal starch structure. It has been postulated that AtISA2 interacts with AtISA1 to form the Is…
AT1G03475	1908.08	2409.58	2459.62	1.26283	1.28905	Encodes coproporphyrinogen III oxidase, a key enzyme in the biosynthetic pathway of chlorophyll and heme, a tetrapyrrole pathway. Mutants express cytological and molecular markers associated with the defense responses, usually activated by pathogen infection.
AT1G03630	3851.05	4179.51	4209.19	1.08529	1.093	Encodes for a protein with protochlorophyllide oxidoreductase activity. The enzyme is NADPH- and light-dependent.
AT1G03680	2922.54	3395.22	3335.08	1.16174	1.14116	encodes a chloroplast thioredoxin similar to prokaryotic thioredoxins.
AT1G03860	856.154	999.594	1055.8	1.16754	1.2332	prohibitin 2
AT1G03870	3788.29	4309.75	4434.17	1.13765	1.17049	fasciclin-like arabinogalactan-protein 9 (Fla9)
AT1G04020	155.354	197.155	178.323	1.26907	1.14785	Encodes a protein containing two tandem BRCA1 C-Terminal (BRCT) domains, which function in phosphorylation-dependent protein?protein interactions.Loss of function mutations cause defects in meristem organization due to failure to repress WUS. BARD1 binds to WUS promoter and over expression of BARD reduces the extent of WUS expression.
AT1G04170	2239.5	2543.73	2475.2	1.13585	1.10525	protein synthesis initiation factor eIF2 gamma The mRNA is cell-to-cell mobile.
AT1G04270	3766.58	4277.38	4358.22	1.13561	1.15708	Encodes cytosolic ribosomal protein S15.
AT1G04400	1497.67	1740.76	1761.9	1.16231	1.17643	Blue light receptor mediating blue-light regulated cotyledon expansion and flowering time. Positive regulator of the flowering-time gene CONSTANS. This gene possesses a light-induced CNT2 N-terminal homodimerisation domain.Involved in blue-light induced stomatal opening. Involved in triggering chromatin decondensation. An 80-residue motif (NC80) is sufficient to confer CRY2's physiological functi…
AT1G04410	10921.4	11976.4	12434.2	1.0966	1.13851	predicted to encode a cytosolic malate dehydrogenase.
AT1G04420	1257.5	1399.24	1377.84	1.11272	1.09569	NAD(P)-linked oxidoreductase superfamily protein;(source:Araport11)
AT1G04430	3562.35	4533.57	4244.37	1.27264	1.19145	S-adenosyl-L-methionine-dependent methyltransferases superfamily protein;(source:Araport11)
AT1G04480	1237.71	1483.08	1451.3	1.19825	1.17257	Ribosomal protein L14p/L23e family protein;(source:Araport11)
AT1G04510	809.61	930.721	875.856	1.14959	1.08183	Encodes MAC3A, a U-box proteins with homology to the yeast and human E3 ubiquitin ligase Prp19. Associated with the MOS4-Associated Complex (MAC). Involved in plant innate immunity.
AT1G04520	363.006	437.05	401.455	1.20397	1.10592	Encodes a plasmodesmal protein that may be involved in the intercellular movement of molecules through the plasmodesmata.
AT1G04580	16.962	44.6568	13.8869	2.63275	0.818704	Encodes aldehyde oxidase AAO4 preferentially expressed in developing seeds.
AT1G04660	25.3433	43.0643	47.362	1.69924	1.86882	glycine-rich protein;(source:Araport11)
AT1G04680	9246.35	10600.2	10925.1	1.14642	1.18155	Pectin lyase-like superfamily protein;(source:Araport11)
AT1G04690	2139.76	2332.12	2437.07	1.08989	1.13894	potassium channel beta subunit 1;(source:Araport11)
AT1G04830	385.231	454.979	450.082	1.18105	1.16834	Ypt/Rab-GAP domain of gyp1p superfamily protein;(source:Araport11)
AT1G04980	228.282	271.206	275.767	1.18803	1.20801	Encodes a protein disulfide isomerase-like (PDIL) protein, a member of a multigene family within the thioredoxin (TRX) superfamily. Transcript levels for this gene are up-regulated in response to three different chemical inducers of ER stress (dithiothreitol, beta-mercaptoethanol, and tunicamycin). AtIRE1-2 does not appear to be required for this response, but the atbzip60 mutant has a diminished…
AT1G05190	4519.95	5376.65	5663.73	1.18954	1.25305	Encodes the plastid 50S ribosomal protein L6.
AT1G05205	163.816	217.665	210.203	1.32872	1.28317	hexokinase-1 protein;(source:Araport11)
AT1G05210	110.824	150.62	140.092	1.35909	1.2641	Transmembrane protein 97, Putative;(source:Araport11)
AT1G05350	721.662	809.939	767.389	1.12233	1.06336	NAD(P)-binding Rossmann-fold superfamily protein;(source:Araport11)
AT1G05385	364.983	435.636	402.169	1.19358	1.10188	Encodes a Psb27 homolog involved in photosystem II biogenesis.
AT1G05420	28.5741	43.8334	52.0372	1.53402	1.82113	ovate family protein 12;(source:Araport11)
AT1G05620	397.545	514.583	479.827	1.2944	1.20698	Encodes a cytosolic inosine nucleoside hydrolase. Transcript levels for this gene are elevated in older leaves suggesting that it may play a role in purine catabolism during senescence.
AT1G06190	859.915	1061.38	1062.19	1.23428	1.23523	Encodes a novel ribonucleic acid-binding protein that interacts with the endonuclease RNase E and supports its function in processing plastid ribonucleic acids.
AT1G06350	3030.22	3841.52	3440.43	1.26774	1.13538	Fatty acid desaturase family protein;(source:Araport11)
AT1G06620	20.0323	38.6317	26.339	1.92848	1.31483	encodes a protein whose sequence is similar to a 2-oxoglutarate-dependent dioxygenase The mRNA is cell-to-cell mobile.
AT1G06640	2109.77	2352.03	2222.41	1.11483	1.05339	encodes a protein whose sequence is similar to a 2-oxoglutarate-dependent dioxygenase The mRNA is cell-to-cell mobile.
AT1G06850	521.771	625.964	529.68	1.19969	1.01516	basic leucine-zipper 52;(source:Araport11)
AT1G06950	2418.52	2975.08	2897.41	1.23013	1.19801	Encodes a protein thought to be a part of the translocon at the chloroplast inner envelope. Involved in protein import into the chloroplast and chloroplast biogenesis. C-terminal half of Tic110 functions as scaffolds for protein-protein interactions.
AT1G07320	4140	4909.25	5268.02	1.18581	1.27247	encodes a plastid ribosomal protein L4
AT1G07370	151.879	233.843	220.591	1.53966	1.45241	Encodes putative proliferating cell nuclear antigen involved in cell cycle regulation. May be sumoylated.
AT1G07420	315.265	381.491	388.501	1.21006	1.2323	Arabidopsis thaliana sterol 4-alpha-methyl-oxidase mRNA. The sterol 4alpha-methyl oxidase2 family proteins SMO2-1 and SMO2-2 function partially through effects on auxin accumulation, auxin response and PIN1 expression to regulate embryogenesis in Arabidopsis.
AT1G07590	1631.56	1866.51	1497	1.144	0.917522	Tetratricopeptide repeat (TPR)-like superfamily protein;(source:Araport11)
AT1G07640	193.565	231.56	223.698	1.19629	1.15567	A member of the DOF transcription factors. Prominently expressed in the phloem of leaves and other organs. Expression is induced by wounding, MeJA and insect feeding. Upregulates glucosinolate biosynthesis.
AT1G07650	1627.42	1829.02	1722.84	1.12388	1.05863	Leucine-rich repeat transmembrane protein kinase;(source:Araport11)
AT1G07750	2274.97	2474.9	2609.56	1.08788	1.14707	RmlC-like cupins superfamily protein;(source:Araport11)
AT1G07770	4502.52	4851.56	5207.67	1.07752	1.15661	Encodes cytoplasmic ribosomal protein S15a.
AT1G07820	526.803	588.826	612.442	1.11774	1.16256	Histone superfamily protein;(source:Araport11)
AT1G07830	184.579	222.07	224.611	1.20312	1.21688	ribosomal protein L29 family protein;(source:Araport11)
AT1G07890	11216.4	12806.7	13645.5	1.14178	1.21656	Encodes a cytosolic ascorbate peroxidase APX1. Ascorbate peroxidases are enzymes that scavenge hydrogen peroxide in plant cells. Eight types of APX have been described for Arabidopsis: three cytosolic (APX1, APX2, APX6), two chloroplastic types (stromal sAPX, thylakoid tAPX), and three microsomal (APX3, APX4, APX5) isoforms. At least part of the induction of heat shock proteins during light stres…
AT1G08200	6256.82	7204.32	6716.18	1.15144	1.07342	Encodes a putative UDP-D-apiose/UPD-D-xylose synthetase.
AT1G08220	93.3142	122.903	100.265	1.31709	1.07449	ATPase complex subunit;(source:Araport11)
AT1G08360	3982.28	4517.11	4441.13	1.1343	1.11522	Ribosomal protein L1p/L10e family;(source:Araport11)
AT1G08390	51.8597	70.8733	84.1183	1.36664	1.62204	Involved in preserving the stability of 45S rDNA repeats.
AT1G08465	17.3536	38.0516	35.4962	2.19272	2.04546	Member of the YABBY family of Arabidopsis proteins involved in the abaxial cell fate specification in lateral organs
AT1G08520	4162.86	4873.37	5014.51	1.17068	1.20458	Encodes the CHLD subunit of the Mg-chelatase enzyme involved in chlorophyll biosynthesis. Lines carrying recessive mutations of this locus are white and seedling lethal.
AT1G08540	1909	2108.69	2096.68	1.1046	1.09831	Enodes a subunit of chloroplast RNA polymerase, confers the ability to recognize promoter sequences on the core enzyme. SIG1 is induced by red and blue light.
AT1G08550	500.219	594.243	585.078	1.18797	1.16964	Violaxanthin deepoxidase involved in xanthophyll cycle.Two major consequences of the npq1 mutation are the absence of zeaxanthin formation in strong light and the partial inhibition of the quenching of singlet excited chlorophylls in the photosystem II light-harvesting complex
AT1G08560	262.491	332.732	321.826	1.26759	1.22604	member of SYP11 syntaxin Gene Family
AT1G08580	376.691	435.799	436.083	1.15691	1.15767	hypothetical protein;(source:Araport11)
AT1G08640	872.085	1051.32	1122.59	1.20552	1.28725	Encodes a choloroplast membrane protein CJD1 (Chloroplast J-like Domain 1). Predicted to contain a transit peptide, three transmembrane domains and an N-terminal J-like domain. Influences fatty acid composition of chloroplast lipids.
AT1G08920	151.992	221.319	204.327	1.45613	1.34433	Encodes ESL1, a transporter for monosaccharides.
AT1G09010	1294.94	1453.05	1353.02	1.1221	1.04485	glycoside hydrolase family 2 protein;(source:Araport11)
AT1G09200	361.155	498.941	545.911	1.38152	1.51157	Histone superfamily protein;(source:Araport11)
AT1G09210	4039.66	4443.61	4562.3	1.1	1.12938	Encodes one of three Arabidopsis calreticulins.
AT1G09340	13599.8	15001.8	15072.9	1.10309	1.10832	Encodes CHLOROPLAST RNA BINDING (CRB), a putative RNA-binding protein. CRB is important for the proper functioning of the chloroplast. Mutations in CRB also affects the circadian system, altering the expression of both oscillator and output genes. The mRNA is cell-to-cell mobile.
AT1G09420	52.2404	72.3673	72.6001	1.38528	1.38973	Encodes a protein similar to glucose-6-phosphate dehydrogenase but, based on amino acid differences in the active site and lack of activity, does not encode a functional G6PDH. The amino acid sequence for the consensus sequence of the G6PDH active site (DHYLGKE) differs in three places in this protein. gc exon splice site at 20574 is based on protein alignment, and is not confirmed experimentally.
AT1G09470	110.669	147.303	119.691	1.33102	1.08152	NEAP3 is a member of a small family containing coiled-coil domains, a nuclear localization signal and a C-terminal predicted transmembrane domain. It localizes to the nuclear periphery. Mutants have altered nuclear morphology and chromatin structure.
AT1G09500	7.96657	18.4841	34.2581	2.32021	4.30023	similar to Eucalyptus gunnii alcohol dehydrogenase of unknown physiological function (GI:1143445), Vigna unguiculata (gi:1854445), NOT a cinnamyl-alcohol dehydrogenase
AT1G09570	1339.73	1513.74	1580.49	1.12989	1.17971	Light-labile cytoplasmic red/far-red light photoreceptor involved in the regulation of photomorphogenesis. It exists in two inter-convertible forms: Pr and Pfr (active) and functions as a dimer.The N terminus carries a single tetrapyrrole chromophore, and the C terminus is involved in dimerization. It is the sole photoreceptor mediating the FR high irradiance response (HIR). Major regulator in re…
AT1G09590	1704.92	1899.58	1920.33	1.11417	1.12635	Translation protein SH3-like family protein;(source:Araport11)
AT1G09660	534.854	610.916	586.017	1.14221	1.09566	RNA-binding KH domain-containing protein;(source:Araport11)
AT1G09690	3154.07	3780.43	3701.07	1.19859	1.17343	Translation protein SH3-like family protein;(source:Araport11)
AT1G09710	130.001	169.184	153.349	1.30141	1.1796	Homeodomain-like superfamily protein;(source:Araport11)
AT1G09750	1458.68	2537.75	2734.34	1.73976	1.87454	Eukaryotic aspartyl protease family protein;(source:Araport11)
AT1G09780	2427.24	2744.79	2589.45	1.13083	1.06683	Encodes a 2,3-biphosphoglycerate-independent phosphoglycerate mutase that is involved in pollen development and stomatal movement.
AT1G09795	695.901	766.126	811.623	1.10091	1.16629	ATP phosphoribosyl transferase, catalyses first step of histidine biosynthesis
AT1G09800	59.5648	90.5514	80.7498	1.52022	1.35566	Pseudouridine synthase family protein;(source:Araport11)
AT1G09900	281.762	326.157	304.718	1.15756	1.08147	Pentatricopeptide repeat (PPR-like) superfamily protein;(source:Araport11)
AT1G09950	6.42568	22.3886	19.9127	3.48425	3.09892	RESPONSE TO ABA AND SALT 1;(source:Araport11)
AT1G10020	508.763	604.608	693.74	1.18839	1.36358	formin-like protein (DUF1005);(source:Araport11)
AT1G10030	240.013	293.128	263.862	1.2213	1.09936	ergosterol biosynthesis protein;(source:Araport11)
AT1G10090	382.916	461.432	448.419	1.20505	1.17106	Early-responsive to dehydration stress protein (ERD4);(source:Araport11)
AT1G10200	1481.04	1646.51	1674.83	1.11173	1.13085	Encodes a member of the Arabidopsis LIM proteins: a family of actin bundlers with distinct expression patterns. WLIM1, WLIM2a, and WLIM2b are widely expressed, whereas PLIM2a, PLIM2b, and PLIM2c are predominantly expressed in pollen. Regulates actin cytoskeleton organization.
AT1G10310	249.955	303.601	285.216	1.21462	1.14107	encodes a NADPH-dependent pterin aldehyde reductase that accepts pterin aldehyde as well as dihydropterin aldehyde as substrates involved in metabolism and salvage of folate and its derivatives.
AT1G10380	119.843	159.573	166.741	1.33152	1.39133	Putative membrane lipoprotein;(source:Araport11)
AT1G10410	985.274	1113.22	1043.44	1.12986	1.05903	CW14 protein (DUF1336);(source:Araport11)
AT1G10510	770.783	867.025	869.759	1.12486	1.12841	RNI-like superfamily protein;(source:Araport11)
AT1G10522	199.27	302.306	329.924	1.51707	1.65567	Encodes PRIN2 (plastid redox insensitive 2). PRIN2 mutants are impaired in PEP (plastid-encoded RNA polymerase) activity and high light-dependent plastid redox signalling to the nucleus.
AT1G10540	24.7225	49.9837	32.2884	2.02179	1.30604	nucleobase-ascorbate transporter 8;(source:Araport11)
AT1G10630	2225.86	2445.85	2482.5	1.09883	1.1153	A member of ARF GTPase family. A thaliana has 21 members of this family, known to be essential for vesicle coating and uncoating and functions in GTP-binding. Gene encoding ADP-ribosylation factor and similar to other ARFs and ARF-like proteins. The gene is shown to play a role in cell division, cell expansion and cellulose production using antisense construct.
AT1G10640	729.798	1110.68	1072.52	1.5219	1.46961	Pectin lyase-like superfamily protein;(source:Araport11)
AT1G10657	490.773	622.319	657.119	1.26804	1.33895	transmembrane protein;(source:Araport11)
AT1G10700	223.417	296.696	259.594	1.32799	1.16193	Encodes a P-independent phosphoribosyl pyrophosphate (PRPP) synthase.
AT1G10850	619.283	699.051	707.255	1.12881	1.14205	Leucine-rich repeat protein kinase family protein;(source:Araport11)
AT1G10930	263.321	388.241	317.482	1.4744	1.20568	DNA helicase involved in the maintenance of genome stability by modulation of the DNA damage response and suppression of homologous recombination.
AT1G11000	345.246	443.552	417.538	1.28474	1.20939	A member of a large family of seven-transmembrane domain proteins specific to plants, homologs of the barley mildew resistance locus o (MLO) protein. The Arabidopsis genome contains 15 genes encoding MLO proteins, with localization in plasma membrane. Phylogenetic analysis revealed four clades of closely-related AtMLO genes. ATMLO4 belongs to the clade I, with AtMLO11 and AtMLO14. The gene is exp…
AT1G11120	143.575	183.024	210.026	1.27476	1.46283	CTTNBP 2 amino-terminal-like protein;(source:Araport11)
AT1G11130	443.314	502.695	518.762	1.13395	1.17019	Encodes a receptor-like kinase protein with a predicted extracellular domain of six leucine-rich repeats and an intracellular serine-threonine kinase domain expressed throughout the developing root. Regulates expression of GLABRA2, CAPRICE, WEREWOLF, and ENHANCER OF GLABRA3. Required for floral organ shape, the development of the outer integument of ovules, and stem development. Regulates cell sh…
AT1G11430	994.068	1321.86	1282.27	1.32975	1.28992	Encodes a protein involved in RNA editing in chloroplasts. The mRNA is cell-to-cell mobile.
AT1G11545	769.165	1133.98	1139.59	1.4743	1.48159	xyloglucan endotransglucosylase/hydrolase 8;(source:Araport11)
AT1G11680	2525.71	2818.85	2862.67	1.11606	1.13341	putative obtusifoliol 14-alpha demethylase involved in sterol biosynthesis. The mRNA is cell-to-cell mobile.
AT1G11730	111.542	142.945	110.57	1.28153	0.991281	Galactosyltransferase family protein;(source:Araport11)
AT1G11750	1173.18	1372.24	1357.06	1.16967	1.15673	One of several nuclear-encoded ClpPs (caseinolytic protease). Contains a highly conserved catalytic triad of Ser-type proteases (Ser-His-Asp). The name reflects nomenclature described in Adam et. al (2001).
AT1G11790	403.784	462.039	451.787	1.14427	1.11888	Encodes a plastid-localized arogenate dehydratase involved in phenylalanine biosynthesis. Not less than six genes encoding ADT were identi&#64257;ed in the Arabidopsis genome: ADT1 [At1g11790]; ADT2 [At3g07630]; ADT3 [At2g27820]; ADT4 [At3g44720]; ADT5 [At5g22630]; and ADT6 [At1g08250].
AT1G11850	326.261	432.223	520.509	1.32478	1.59538	transmembrane protein;(source:Araport11)
AT1G11860	23517.2	25183.2	24621.8	1.07084	1.04697	Glycine cleavage T-protein family;(source:Araport11)
AT1G11870	392.042	476.989	424.908	1.21668	1.08383	Seryl-tRNA synthetase targeted to chloroplasts and mitochondria. Its inactivation causes developmental arrest of chloroplasts and mitochondria in Nicotiana benthamiana.
AT1G11915	32.5595	49.169	48.5022	1.51013	1.48965	wall-associated receptor kinase galacturonan-binding protein;(source:Araport11)
AT1G12010	28.6294	66.4626	36.4334	2.32148	1.27259	Encodes a protein that appears to have 1-amino-cyclopropane-1-carboxylic acid oxidase activity based on mutant analyses. The mRNA is cell-to-cell mobile.
AT1G12090	4233.59	7039	8156.74	1.66265	1.92667	extensin-like protein (ELP)
AT1G12130	3.55913	11.7815	13.2601	3.31021	3.72565	Encodes a flavin-containing monooxygenases involved in biosynthesis of aliphatic glucosinolates.
AT1G12460	344.307	429.303	377.463	1.24686	1.0963	Leucine-rich repeat protein kinase family protein;(source:Araport11)
AT1G12570	1551.43	1785.78	1849.17	1.15106	1.19192	Ortholog of maize IPE1 gene which is involved in pollen exine development.
AT1G12770	561.54	684.315	673.645	1.21864	1.19964	Encodes a DEAD-box RNA helicase that localizes to mitochondria and is essential for regulating cell-to-cell transport via plasmodesmata. The mRNA is cell-to-cell mobile.
AT1G12800	3868.51	4536.65	4307.38	1.17271	1.11345	SDP is a chloroplast localized RNA binding protein that is required for plastid rRNA processing. Plants harboring a mutation in SDP have numerous defects including reduced chlorophyll content, poor growth, yellow leaves and abnormal chloroplasts.
AT1G12840	3875.2	4241.81	3876.94	1.09461	1.00045	Encodes subunit C of the vacuolar H(+)-ATPase (V-ATPase). Bound and phosphorylated by AtWNK8. The mRNA is cell-to-cell mobile.
AT1G12845	279.938	389.96	398.056	1.39302	1.42194	transmembrane protein;(source:Araport11)
AT1G12860	166.951	223.161	213.489	1.33669	1.27875	Encodes ICE2 (Inducer of CBF Expression 2), a transcription factor of the bHLH family that participates in the response to deep freezing through the cold acclimation-dependent pathway. Overexpression of ICE2 results in increased tolerance to deep freezing stress after cold acclimation.
AT1G12900	27970.4	31038.4	29962.7	1.10969	1.07123	glyceraldehyde 3-phosphate dehydrogenase A subunit 2;(source:Araport11)
AT1G12990	621.617	704.305	730.312	1.13302	1.17486	beta-1,4-N-acetylglucosaminyltransferase family protein;(source:Araport11)
AT1G13270	148.498	194.988	186.847	1.31307	1.25825	Encodes a methionine aminopeptidase formerly called MAP1B, renamed to MAP1C.
AT1G13280	1282.25	1539.54	1421.56	1.20066	1.10865	Encodes allene oxide cyclase. One of four genes in Arabidopsis that encode this enzyme, which catalyzes an essential step in jasmonic acid biosynthesis. Gene expression is reduced during senescence, a process that involves jasmonic acid signalling pathway.
AT1G13580	235.804	279.234	246.441	1.18418	1.04511	Encodes a ceramide synthase that together with LOH1 is essential for production of ceramides containing Very Long Chain Fatty acid VLCFA-Ceramides(mainly C 22 to 26).
AT1G13700	187.166	254.206	291.842	1.35819	1.55927	Encodes a cytosolic 6-phosphogluconolactonase (PGL) thought to be involved in the oxidative pentose-phosphate pathway (OPPP).
AT1G13790	112.337	143.769	128.132	1.2798	1.14061	Belongs to a subgroup of SGS3-like proteins that act redundantly in RNA-directed DNA methylation: AT1G15910 (FDM1), AT4G00380 (FDM2), AT3G12550 (FDM3), AT1G13790 (FDM4), AT1G80790 (FDM5).
AT1G13860	721.725	825.91	770.99	1.14435	1.06826	Encodes QUASIMODO2 LIKE1 (QUL1), a paralog of QUASIMODO2 (QUA2). AT1G78240 (QUA2), AT1G13860 (QUL1) and AT2G03480 (QUL2) form a clade with a possible role in plant vasculature development.
AT1G14030	386.196	445.166	407.396	1.1527	1.05489	Encodes a lysine methyltransferase whose main soluble physiological substrates are chloroplastic fructose 1,6-bisphosphate aldolases, FBA1, FBA2, and FBA3. Lysines near the C-terminal end of the target proteins are trimethylated.
AT1G14040	301.889	387.617	379.565	1.28397	1.2573	Encodes a PHO1 homologue that is upregulated in response to Zn deficiency and is involved in Pi homeostasis in response to Zn deficiency. The mRNA is cell-to-cell mobile.
AT1G14250	4.75951	19.5656	11.1657	4.11085	2.34599	GDA1/CD39 nucleoside phosphatase family protein;(source:Araport11)
AT1G14320	6284.55	7394.54	7669.65	1.17662	1.2204	Encodes a ribosomal protein L10 and may be involved in translation regulation. Semi-dominant mutations in SAC552 can suppress defects in acaulis5, which encodes a thermospermine synthase, by enhancing translation of acl5 and itself.
AT1G14410	370.661	484.519	438.839	1.30718	1.18394	Encodes a homolog of the potato p24 protein. Binds single strand telomeric repeats. Negatively regulates telomerase activity and telomere length.
AT1G14430	136.548	188.796	160.773	1.38263	1.17741	glyoxal oxidase-related protein;(source:Araport11)
AT1G14450	69.6682	117.046	82.8833	1.68004	1.18969	NADH dehydrogenase (ubiquinone)s;(source:Araport11)
AT1G14520	21.9836	106.438	14.2472	4.84167	0.648082	Encodes MIOX1. Belongs to myo-inositol oxygenase gene family.
AT1G14685	636.166	738.073	792.568	1.16019	1.24585	Encodes a member of the BASIC PENTACYSTEINE (BPC) proteins. BPC proteins are plant-specific transcription factors present throughout land plants. BPC transcription factor family is integral for a wide range of processes that support normal growth and development.
AT1G14810	583.414	751.039	710.826	1.28732	1.21839	encodes an aspartate semialdehyde dehydrogenase, which produces the branch point intermediate for lysine and threonine/methionine biosynthesis
AT1G14900	261.318	336.93	333.573	1.28935	1.2765	Encodes a protein belonging to the subgroup of HMGA (high mobility group A) proteins that interact with A/T-rich stretches of DNA.
AT1G14980	1139.16	1425.32	1486.51	1.25121	1.30492	Encodes mitochondrial-localized chaperonin 10 that complements the E.coli groES mutant. Its mRNA is upregulated in response to heat shock treatment and is expressed uniformly in various organs.
AT1G15010	0.55154	31.5533	12.0528	57.2095	21.8531	mediator of RNA polymerase II transcription subunit;(source:Araport11)
AT1G15140	917.831	1068.68	1070.08	1.16436	1.16587	FAD/NAD(P)-binding oxidoreductase;(source:Araport11)
AT1G15215	102.324	138.394	127.756	1.3525	1.24854	Encodes SHH1, a homeodomain protein required for DNA methylation. It is an atypical RNA-directed DNA methylation component, and functions in transcriptional silencing through both DNA methylation-dependent and -independent pathways.
AT1G15500	1814.53	1928.26	1977.06	1.06267	1.08957	TLC ATP/ADP transporter;(source:Araport11)
AT1G15550	88.1911	124.856	135.536	1.41574	1.53685	Involved in later steps of the gibberellic acid biosynthetic pathway. Activated by AGAMOUS in a cal-1, ap1-1 background. Deletion of 208 bp from -1016 to -809 (&#916;-808) resulted in loss of GA-negative feedback (this sequence, which contains a 43-bp sequence GNFEI, was shown to be sufficient for GA-negative feedback).
AT1G15570	201.014	263.227	287.407	1.3095	1.42979	A2-type cyclin. Negatively regulates endocycles and acts as a key regulator of ploidy levels in Arabidopsis endoreduplication. Interacts physically with CDKA;1. Expressed preferentially in trichomes and young developing tissues.
AT1G15660	216.94	260.289	262.001	1.19982	1.20771	Encodes a homologue of the human centromeric protein C (CENP-C). CENP-C co-localizes with the 180 bp centromeric regions of chromosomes throughout the cell cycle, but does not completely cover the 180 bp regions.
AT1G16000	242.932	296.352	312.175	1.21989	1.28503	GAG1At protein;(source:Araport11)
AT1G16330	55.9241	86.5223	66.6182	1.54714	1.19123	core cell cycle genes
AT1G16350	768.556	852.814	899.407	1.10963	1.17026	Aldolase-type TIM barrel family protein;(source:Araport11)
AT1G16390	1.52934	11.5539	2.60426	7.55483	1.70286	organic cation/carnitine transporter 3;(source:Araport11)
AT1G16410	1872.35	2569.79	2150.2	1.37249	1.14839	member of CYP79F The mRNA is cell-to-cell mobile.
AT1G16460	2276.01	2477.11	2441.34	1.08836	1.07264	encodes a cytoplasmic thiosulfate:cyanide sulfurtransferase, activity of which increased the rhodanese activity of transgenic yeast. Can also act as a mercaptopyruvate sulfurtransferase.
AT1G16470	1012.28	1117.64	1135.18	1.10408	1.12141	Encodes 20S proteasome subunit PAB1 (PAB1).
AT1G16770	12.1679	24.5894	26.6012	2.02085	2.18618	hypothetical protein;(source:Araport11)
AT1G16780	611.935	689.55	649.341	1.12684	1.06113	Encodes a type II H+-PPases that localizes to and function as a proton pump of the Golgi apparatus in most tissues except for mature leaves.
AT1G16850	27.5726	47.7758	37.8261	1.73273	1.37188	transmembrane protein;(source:Araport11)
AT1G16870	512.111	585.555	571.614	1.14341	1.11619	mitochondrial 28S ribosomal protein S29-like protein;(source:Araport11)
AT1G17140	1130.47	1333.28	1342.08	1.1794	1.18718	Encodes a ROP/RAC effector, designated interactor of constitutive active ROPs 1 (ICR1), that interacts with GTP-bound ROPs. ICR1 is a scaffold mediating formation of protein complexes that are required for cell polarity. ICR1 is comprised of coiled-coil domains and forms complexes with itself and the exocyst vesicle-tethering complex subunit SEC3.
AT1G17350	198.432	239.085	251.237	1.20487	1.26611	NADH:ubiquinone oxidoreductase intermediate-associated protein 30;(source:Araport11)
AT1G17380	112.409	176.358	166.072	1.56889	1.47739	jasmonate-zim-domain protein 5;(source:Araport11)
AT1G17420	95.6457	263.102	196.888	2.7508	2.05852	LOX3 encode a Lipoxygenase. Lipoxygenases (LOXs) catalyze the oxygenation of fatty acids (FAs).
AT1G17650	576.559	739.231	697.348	1.28214	1.2095	Glyoxylate reductase located in chloroplasts.
AT1G17850	173.496	222.917	232.166	1.28485	1.33817	Rhodanese/Cell cycle control phosphatase superfamily protein;(source:Araport11)
AT1G17880	2295.54	2629.29	2656.28	1.14539	1.15715	basic transcription factor 3;(source:Araport11)
AT1G17970	201.78	249.263	262.585	1.23532	1.30134	RING/U-box superfamily protein;(source:Araport11)
AT1G18040	197.454	242.112	231.831	1.22617	1.1741	cyclin-dependent kinase D1;(source:Araport11)
AT1G18080	5204.83	6089.62	6486.4	1.16999	1.24623	Encodes the Arabidopsis thaliana homolog of the tobacco WD-40 repeat ArcA gene. It is a scaffold protein that acts downstream of and is phosphorylated by WNK8 in the glucose responsiveness and flowering pathways . Knockout mutants show insensitivity to gibberellin in GA-induced seed germination.
AT1G18150	688.202	777.492	755.766	1.12974	1.09817	Encodes mitogen-activated protein kinase 8 (MPK8). MPK8 connects protein phosphorylation, Ca2+, and ROS in the wound-signaling pathway.
AT1G18180	113.058	145.984	136.836	1.29124	1.21032	3-oxo-5-alpha-steroid 4-dehydrogenase (DUF1295);(source:Araport11)
AT1G18250	386.739	473.234	523.258	1.22365	1.353	encodes a thaumatin-like protein
AT1G18360	315.196	391.696	366.385	1.24271	1.1624	alpha/beta-Hydrolases superfamily protein;(source:Araport11)
AT1G18370	228.784	283.699	243.713	1.24003	1.06525	Encodes a kinesin HINKEL. Required for cytokinesis in pollen. Mutant has cytokinesis defects; seedling lethal.
AT1G18540	3529.38	4246.01	4237.22	1.20305	1.20056	Ribosomal protein L6 family protein;(source:Araport11)
AT1G18590	939.683	1359.85	1199.07	1.44714	1.27603	encodes a desulfoglucosinolate sulfotransferase, involved in the final step of glucosinolate core structure biosynthesis. Has a broad-substrate specificity with preference with methionine-derived desulfoglucosinolates.
AT1G18620	1661.88	1896.44	1847.72	1.14114	1.11182	LONGIFOLIA protein;(source:Araport11)
AT1G18650	653.501	866.142	901.534	1.32539	1.37954	Encodes a member of the X8-GPI family of proteins. It localizes to the plasmodesmata and is predicted to bind callose.
AT1G18670	461.247	525.439	541.225	1.13917	1.17339	Encodes a cyclin-dependent kinase-like protein with a ser/thr protein kinase domain and an N-terminal myristoylation sequence. Mutants in this gene are unable to express female sterility in response to beta-aminobutyric acid, as wild type plants do.
AT1G18740	557.587	659.904	956.507	1.1835	1.71544	ROH1, putative (DUF793);(source:Araport11)
AT1G19180	145.028	207.953	148.722	1.43388	1.02547	JAZ1 is a nuclear-localized protein involved in jasmonate signaling. JAZ1 transcript levels rise in response to a jasmonate stimulus. JAZ1 can interact with the COI1 F-box subunit of an SCF E3 ubiquitin ligase in a yeast-two-hybrid assay only in the presence of jasmonate-isoleucine (JA-ILE) or coronatine. Application of jasmonate methyl ester to Arabidopsis roots reduces the levels of a JAZ1:GUS …
AT1G19270	177.899	223.713	216.536	1.25753	1.21719	Encodes a ubiquitin-activated peptidase that is a member of a small (7 member) ubiquitin binding protein family. It appears to play a role in regulation of endoreduplication in leaf epidermal tissue.
AT1G19520	606.438	676.773	632.184	1.11598	1.04246	pentatricopeptide (PPR) repeat-containing protein;(source:Araport11)
AT1G19570	4946.45	5631.05	4904.98	1.1384	0.991614	Encodes a member of the dehydroascorbate reductase gene family. Critical for a mutualistic symbiosis between the host Arabidopsis and the root colonizing fungus Piriformospora indica.Encodes about 50-60% of extractable leaf GSH-dependent DHAR activity, but single knockout mutants show unaltered ascorbate and glutathione status in optimal and oxidative stress conditions (PMID:28381499). Acts redun…
AT1G19740	796.475	901.54	929.069	1.13191	1.16648	ATP-dependent protease La (LON) domain protein;(source:Araport11)
AT1G20010	1520.96	2288.82	2505.22	1.50485	1.64714	beta tubulin
AT1G20020	5609.95	6361.16	6269.11	1.13391	1.1175	Encodes a leaf-type ferredoxin:NADP(H) oxidoreductase. It is present in both chloroplast stroma and thylakoid membranes but is more abundant in the stroma The mRNA is cell-to-cell mobile.
AT1G20330	3609.78	3862.92	3911.61	1.07013	1.08362	Encodes a sterol-C24-methyltransferases involved in sterol biosynthesis. Mutants display altered sterol composition, serrated petals and sepals and altered cotyledon vascular patterning as well as ectopic endoreduplication. This suggests that suppression of endoreduplication is important for petal morphogenesis and that normal sterol composition is required for this suppression.
AT1G20450	2428.53	3901.13	4240.71	1.60638	1.7462	Encodes a gene induced by low temperature and dehydration. Inhibits e.coli growth while overexpressed. Belongs to the dehydrin protein family, which contains highly conserved stretches of 7-17 residues that are repetitively scattered in their sequences, the K-, S-, Y- and lysine rich segments. LTI29 and LTI30 double overexpressors confer cold tolerance. Localized to membranes and cytoplasm.
AT1G20510	535.866	732.153	768.631	1.3663	1.43437	OPC-8:0 CoA ligase1;(source:Araport11)
AT1G20610	77.4	112.616	102.032	1.45499	1.31824	Cyclin B2;(source:Araport11)
AT1G20816	165.752	213.603	201.698	1.28869	1.21686	outer envelope pore-like protein;(source:Araport11)
AT1G20930	140.513	177.593	193.423	1.26388	1.37655	Cyclin-dependent kinase, expressed in flowers and suspension cell culture, expression peaks during M phase in synchronized cultures. Required for proper organization of the shoot apical meristem and for hormone signaling. Expressed in the shoot apical meristem. Involved in regulation of the G2/M transition of the mitotic cell cycle.
AT1G21090	209.928	254.046	269.24	1.21016	1.28254	Cupredoxin superfamily protein;(source:Araport11)
AT1G21270	264.289	407.09	478.085	1.54032	1.80895	cytoplasmic serine/threonine protein kinase induced by salicylic acid. mutant plants exhibit a loss of cell expansion and dependence on sugars and salts for seedling growth, affecting the expression and activity of vacuolar invertase.
AT1G21350	463.207	589.243	621.249	1.27209	1.34119	Thioredoxin superfamily protein;(source:Araport11)
AT1G21440	1236.74	1718.24	1648.71	1.38933	1.33311	Phosphoenolpyruvate carboxylase family protein;(source:Araport11)
AT1G21600	651.694	753.96	679.065	1.15692	1.042	Present in transcriptionally active plastid chromosomes. Involved in plastid gene expression.
AT1G21720	1106.55	1249.38	1200.87	1.12907	1.08524	20S proteasome beta subunit PBC1 truncated protein (PBC1)
AT1G21750	1320.05	1724.61	1630.46	1.30647	1.23516	Encodes a protein disulfide isomerase-like (PDIL) protein, a member of a multigene family within the thioredoxin (TRX) superfamily; isoform contains non-consensus GA donor splice site at intron 9. Transcript levels for this gene are up-regulated in response to three different chemical inducers of ER stress (dithiothreitol, beta-mercaptoethanol, and tunicamycin). Neither AtIRE1-2 nor AtbZIP60 appe…
AT1G21790	177.556	241.252	218.442	1.35874	1.23027	TRAM, LAG1 and CLN8 (TLC) lipid-sensing domain containing protein;(source:Araport11)
AT1G22330	256.836	363.071	351.177	1.41363	1.36732	RNA-binding (RRM/RBD/RNP motifs) family protein;(source:Araport11)
AT1G22450	1788.47	1922.32	1889.43	1.07484	1.05645	subunit 6b of cytochrome c oxidase
AT1G22680	2.7577	11.5828	7.75355	4.20016	2.8116	hypothetical protein;(source:Araport11)
AT1G22700	696.256	846.309	813.244	1.21551	1.16802	Encodes a TPR protein with homology to Ycf37 from Synechocystis that is localized to the thylakoid membrane and is involved in photosystem I biogenesis.
AT1G22780	1872.53	2216.26	2203.1	1.18356	1.17654	S18 ribosomal protein involved in the binding of f-Met tRNA during initiation of mRNA translation. Expression restricted to meristems. Mutant phenotype-pointed first leaves,reduced fresh weight, growth retardation.
AT1G22840	1264.7	1394.92	1496.57	1.10297	1.18335	Encodes cytochrome c. Contains two site II (TGGGCC/T) elements, which interact with a TCP-domain transcription factor, and a downstream internal telomeric repeat, and are required for expression of the Cytc-1 gene. Promoter directs preferential expression in root and shoot meristems and in anthers.
AT1G22910	1647.14	1802.97	1984.69	1.09461	1.20493	RNA-binding (RRM/RBD/RNP motifs) family protein;(source:Araport11)
AT1G23080	1830.77	2117.92	2198.54	1.15684	1.20088	Encodes a novel component of auxin efflux that is located apically in the basal cell and is involved during embryogenesis in setting up the apical-basal axis in the embryo. It is also involved in pattern specification during root development. In roots, it is expressed at lateral and basal membranes of provascular cells in the meristem and elongation zone, whereas in the columella cells it coincid…
AT1G23180	599.209	739.517	643.384	1.23416	1.07372	ARM repeat superfamily protein;(source:Araport11)
AT1G23400	688.075	841.275	831.04	1.22265	1.20778	Promotes the splicing of chloroplast group II introns.
AT1G23480	740.949	984.996	905.233	1.32937	1.22172	encodes a gene similar to cellulose synthase
AT1G23490	5246.59	5781.45	6101.73	1.10194	1.16299	Gene encoding ADP-ribosylation factor and similar to other ARFs and ARF-like proteins. A member of ARF GTPase family. Arabidopsis has 21 known members, known to be essential for vesicle coating and uncoating and functions in GTP-binding. The gene is shown to play a role in cell division, cell expansion and cellulose production using antisense construct.
AT1G23820	804.452	917.196	907.669	1.14015	1.12831	Spermidine synthase.
AT1G24020	722.536	978.281	972.898	1.35396	1.3465	MLP-like protein 423;(source:Araport11)
AT1G24070	843.33	967.222	818.579	1.14691	0.970652	encodes a gene similar to cellulose synthase
AT1G24100	1860.91	2439.41	2291.07	1.31086	1.23115	Encodes a UDP-glucose:thiohydroximate S-glucosyltransferase, involved in glucosinolate biosynthesis
AT1G24160	953.675	1066.23	1023.36	1.11803	1.07307	triadin;(source:Araport11)
AT1G24170	1172.77	1332.05	1360.76	1.13581	1.1603	Encodes a protein with putative galacturonosyltransferase activity.
AT1G24260	21.648	47.6939	6.83653	2.20315	0.315804	Member of the MADs box transcription factor family. SEP3 is redundant with SEP1 and 2. Flowers of SEP1/2/3 triple mutants show a conversion of petals and stamens to sepals.SEP3 forms heterotetrameric complexes with other MADS box family members and binds to the CArG box motif.
AT1G24280	155.126	198.884	206.214	1.28208	1.32933	Encodes a plastidic glucose-6-phosphate dehydrogenase that is sensitive to reduction by DTT and whose mRNA is most highly expressed in root.
AT1G24360	1439.92	1738.89	1691.39	1.20762	1.17464	NAD(P)-binding Rossmann-fold superfamily protein;(source:Araport11)
AT1G24510	3307.12	3532.91	3618.38	1.06827	1.09412	TCP-1/cpn60 chaperonin family protein;(source:Araport11)
AT1G25230	2124.25	2664.06	2955.24	1.25412	1.39119	Calcineurin-like metallo-phosphoesterase superfamily protein;(source:Araport11)
AT1G25320	116.209	163.494	158.489	1.40689	1.36382	Leucine-rich repeat protein kinase family protein;(source:Araport11)
AT1G25450	50.472	103.361	69.6732	2.04789	1.38043	Encodes KCS5, a member of the 3-ketoacyl-CoA synthase family involved in the biosynthesis of VLCFA (very long chain fatty acids).
AT1G25470	214.886	266.039	243.354	1.23805	1.13248	encodes a member of the ERF (ethylene response factor) subfamily B-6 of ERF/AP2 transcription factor family. The protein contains one AP2 domain. There are 12 members in this subfamily including RAP2.11.
AT1G25560	122.375	170.304	213.023	1.39165	1.74073	Encodes a member of the RAV transcription factor family that contains AP2 and B3 binding domains. Involved in the regulation of flowering under long days. Loss of function results in early flowering. Overexpression causes late flowering and repression of expression of FT. Novel transcriptional regulator involved in ethylene signaling. Promoter bound by EIN3. EDF1 in turn, binds to promoter elemen…
AT1G26100	121.822	187.994	209.112	1.54319	1.71654	Cytochrome b561/ferric reductase transmembrane protein family;(source:Araport11)
AT1G26190	279.71	334.444	293.836	1.19568	1.0505	TTM2 is a triphosphate tunnel metalloenzyme that displays pyrophosphatase activity.It contains both a uridine kinase (UK) domain and CYTH domain. TTM2 is involved in negative regulation defense response to pathogens (PMID:28733390).
AT1G26330	37.1986	60.3226	45.0604	1.62163	1.21135	DNA binding protein;(source:Araport11)
AT1G26460	813.944	937.808	874.958	1.15218	1.07496	Tetratricopeptide repeat (TPR)-like superfamily protein;(source:Araport11)
AT1G26540	101.159	134.453	122.977	1.32913	1.21568	Agenet domain-containing protein;(source:Araport11)
AT1G26560	1956.29	2371.78	2219.05	1.21239	1.13431	beta glucosidase 40;(source:Araport11)
AT1G26730	438.064	541.167	494.829	1.23536	1.12958	EXS (ERD1/XPR1/SYG1) family protein;(source:Araport11)
AT1G26850	6807.64	7611.27	7350.27	1.11805	1.07971	S-adenosyl-L-methionine-dependent methyltransferases superfamily protein;(source:Araport11)
AT1G26880	1618.21	1864.2	1899.12	1.15201	1.17359	Ribosomal protein L34e superfamily protein;(source:Araport11)
AT1G26920	747.491	893.858	789.333	1.19581	1.05598	zinc finger CCHC domain protein;(source:Araport11)
AT1G27130	2497.57	2693.2	2661.89	1.07833	1.06579	Encodes glutathione transferase belonging to the tau class of GSTs. Naming convention according to Wagner et al. (2002).
AT1G27385	355.961	406.214	427.616	1.14118	1.2013	phosphoribosylformylglycinamidine synthase;(source:Araport11)
AT1G27390	511.903	608.045	607.286	1.18781	1.18633	Form of TOM20, which is a component of the TOM complex, involved in transport of nuclear-encoded mitochondrial proteins
AT1G27400	2022.42	2279.28	2499.87	1.127	1.23608	Ribosomal protein L22p/L17e family protein;(source:Araport11)
AT1G27460	377.872	497.046	525.349	1.31538	1.39028	encodes a calmodulin-binding protein that is expressed in pollen, suspension culture cells, flowers, and fruits. The mRNA is cell-to-cell mobile.
AT1G27770	1407.84	1533.13	1772.14	1.089	1.25877	Encodes a chloroplast envelope Ca2+-ATPase with an N-terminal autoinhibitor.
AT1G27950	1856.95	2193.77	2175.17	1.18138	1.17137	Encodes LTPG1, a lipid transfer protein with a predicted GPI (glycosylphosphatidylinositol)-anchor domain. Localized in the plasma membrane. Disruption of the LTPG1 gene causes alterations of cuticular lipid composition, but no significant changes on total wax and cutin monomer loads are seen. The mRNA is cell-to-cell mobile.
AT1G28110	1210.15	1369.4	1450.12	1.13159	1.1983	serine carboxypeptidase-like 45;(source:Araport11)
AT1G28260	503.692	582.838	563.275	1.15713	1.11829	Telomerase activating protein Est1;(source:Araport11)
AT1G28340	856.118	950.266	863.148	1.10997	1.00821	receptor like protein 4;(source:Araport11)
AT1G29070	2368.83	2964.51	3423.38	1.25147	1.44518	Ribosomal protein L34;(source:Araport11)
AT1G29310	960.922	1065	1039.05	1.10831	1.08131	SecY protein transport family protein;(source:Araport11)
AT1G29395	553.304	793.538	819.847	1.43418	1.48173	Integral membrane protein in the inner envelope of chloroplasts. Provide freezing tolerance. Expression is induced by short-term cold-treatment, water deprivation, and abscisic acid treatment.
AT1G29470	9371.49	9963.02	9869.88	1.06312	1.05318	S-adenosyl-L-methionine-dependent methyltransferases superfamily protein;(source:Araport11)
AT1G29660	2738.55	3540.87	3602.76	1.29297	1.31557	GDSL-motif esterase/acyltransferase/lipase. Enzyme group with broad substrate specificity that may catalyze acyltransfer or hydrolase reactions with lipid and non-lipid substrates.
AT1G29670	2727.07	3536.55	3747.78	1.29683	1.37429	GDSL-motif esterase/acyltransferase/lipase. Enzyme group with broad substrate specificity that may catalyze acyltransfer or hydrolase reactions with lipid and non-lipid substrates. The mRNA is cell-to-cell mobile.
AT1G29900	2326.37	2602.27	2564.12	1.1186	1.1022	Encodes carbamoyl phosphate synthetase (CPS) large subunit (CARB), also named as VEN3. Heterologous expression of the Arabidopsis VEN3 and VEN6 genes in a CPS-deficient Escherichia coli strain fully restored bacterial growth in minimal medium, demonstrating the enzymatic activity of the VEN3 and VEN6 proteins.
AT1G29910	46796.2	58705.1	67550.4	1.25448	1.4435	member of Chlorophyll a/b-binding protein family
AT1G29980	255.61	317.876	288.999	1.2436	1.13063	choice-of-anchor C domain protein, putative (Protein of unknown function, DUF642);(source:Araport11)
AT1G30070	291.128	353.506	332.793	1.21426	1.14311	SGS domain-containing protein;(source:Araport11)
AT1G30135	13.8225	35.0014	8.72669	2.5322	0.63134	jasmonate-zim-domain protein 8;(source:Araport11)
AT1G30210	195.667	240.155	196.525	1.22736	1.00439	TCP family protein involved in heterochronic regulation of leaf differentiation.
AT1G30280	77.535	114.736	94.9955	1.4798	1.22519	Chaperone DnaJ-domain superfamily protein;(source:Araport11)
AT1G30330	2120.72	2375.78	2364.12	1.12027	1.11477	Encodes a member of the auxin response factor family. Mediates auxin response via expression of auxin regulated genes. Acts redundantly with ARF8 to control stamen elongation and flower maturation. Expression of ARF6 is controlled by miR167.
AT1G30360	3913.51	5036.36	4985.3	1.28692	1.27387	Early-responsive to dehydration stress protein (ERD4);(source:Araport11)
AT1G30520	819.081	1058.17	1012.13	1.2919	1.23569	Encodes a chloroplast O-succinylbenzoyl-CoA ligase. Involved in phylloquinone biosynthesis. Knock mutant is seedling lethal.
AT1G30580	2794	2985.65	2950.71	1.06859	1.05609	GTP binding protein;(source:Araport11)
AT1G30610	434.743	519.402	467.752	1.19473	1.07593	Mutations in this locus result in embryo lethality. Embryo shape at seed maturity is globular.
AT1G30630	2619.26	2799.76	2687.2	1.06891	1.02594	Coatomer epsilon subunit;(source:Araport11)
AT1G30680	335.274	436.889	444.21	1.30308	1.32492	Twinkle is a dual localized (mitochondria and chloroplast) DNA primase-helicase. It synthesizes RNA primers from a 5&#8242; -(G/C)GGA-3&#8242; template, where the last two 3' nucleotides are cryptic.
AT1G30690	2613.46	2868.46	2632.85	1.09757	1.00742	Sec14p-like phosphatidylinositol transfer family protein;(source:Araport11)
AT1G31180	664.833	828.658	753.321	1.24642	1.1331	The AtIMD3 is one out of 3 genes encoding the enzyme 3-isopropylmalate dehydrogenase involved in leucine biosynthesis in Arabidopsis. Its subcellular location has been targeted to plastids.
AT1G31230	998.079	1353.12	1231.73	1.35572	1.2341	Encodes a bifunctional aspartate kinase/homoserine dehydrogenase. These two activities catalyze the first and the third steps toward the synthesis of the essential amino acids threonine, isoleucine and methionine.
AT1G31500	429.12	501.421	445.883	1.16849	1.03906	HESP identified based on similarity to nocturnins and presence circadian regulatory elements in the promoter. It functions as a Mg(II) dependent poly(A) exoribonuclease.It is under circadian regulation and expressed at night. Knockdowns affect the regulation of circadian genes CCA1 and TOC1.
AT1G31550	259.188	306.451	274.038	1.18235	1.05729	GDSL-motif esterase/acyltransferase/lipase. Enzyme group with broad substrate specificity that may catalyze acyltransfer or hydrolase reactions with lipid and non-lipid substrates.
AT1G31770	467.062	542.741	493.182	1.16203	1.05593	ATP-binding cassette 14;(source:Araport11)
AT1G31800	2538.11	2809.18	2616.34	1.1068	1.03082	Encodes a protein with &#946;-ring carotenoid hydroxylase activity. The mRNA is cell-to-cell mobile.
AT1G31850	2575.82	3024.14	2926.5	1.17405	1.13614	S-adenosyl-L-methionine-dependent methyltransferases superfamily protein;(source:Araport11)
AT1G31860	454.292	545.503	551.317	1.20078	1.21358	encodes a bifunctional protein that has phosphoribosyl-ATP pyrophosphohydrolase (PRA-PH) and phosphoribosyl-AMP cyclohydrolase (PRA-CH) activities.
AT1G31950	13.8918	28.2654	31.8112	2.03468	2.28993	Terpenoid cyclases/Protein prenyltransferases superfamily protein;(source:Araport11)
AT1G32080	6229.78	6846	6746.51	1.09891	1.08295	Encodes a plant LrgAB/CidAB protein localized to the chloroplast envelope that is involved in chloroplast development, carbon partitioning and leaf senescence. The gene may have evolved from gene fusion of bacterial lrgA and lrgB.
AT1G32200	887.762	1029.26	990.877	1.15938	1.11615	Encodes a chloroplast glycerol-3-phosphate acyltransferase.Involved in the biosynthesis of chloroplast phosphatidylglycerol.
AT1G32470	6464.18	7384.1	7414.51	1.14231	1.14701	Single hybrid motif superfamily protein;(source:Araport11)
AT1G32550	512.177	612.873	652.412	1.1966	1.2738	Encodes FdC2, a ferredoxin protein capable of alternative electron partitioning. FdC1 level increases in conditions of acceptor limitation at PSI.
AT1G32580	515.591	597.779	606.771	1.15941	1.17685	plastid developmental protein DAG;(source:Araport11)
AT1G32990	2516.01	3148.41	3209.01	1.25135	1.27544	mutant has Decreased effective quantum yield of photosystem II; Pale green plants; Reduced growth rate; Plastid Ribosomal Protein L11 The mRNA is cell-to-cell mobile.
AT1G33040	982.123	1180.29	1207.76	1.20177	1.22974	nascent polypeptide-associated complex subunit alpha-like protein 5;(source:Araport11)
AT1G33120	866.725	1079.51	985.963	1.24551	1.13757	Ribosomal protein L6 family;(source:Araport11)
AT1G33140	1619.71	1870.7	1777.68	1.15496	1.09753	Encodes ribosomal protein L9. Identified in a screen for enhancers of as1. as1/pgy double mutants show defects in leaf vascular patterning and adaxial cell fate. Double mutant analysis indicates pgy genes function in the same pathway as REV, KAN1 and KAN2. The mRNA is cell-to-cell mobile.
AT1G33170	873.063	1172.24	1058.22	1.34268	1.21208	S-adenosyl-L-methionine-dependent methyltransferases superfamily protein;(source:Araport11)
AT1G33240	1878.54	2144.26	2035.17	1.14145	1.08338	Encodes a plant transcriptional activator that contains two separate, but similar, trihelix DNA-binding domains, similar to GT-2. Gene is expressed in all aerial parts of the plant, with higher level of expression in siliques. At-GTL2 was thought to be a duplicated copy of this gene but is likely to be a cloning artefact, the result of a chimeric clone. Regulates ploidy-dependent cell growth in t…
AT1G33811	233.113	360.754	364.757	1.54755	1.56472	GDSL-motif esterase/acyltransferase/lipase. Enzyme group with broad substrate specificity that may catalyze acyltransfer or hydrolase reactions with lipid and non-lipid substrates.
AT1G34030	1965.46	2300.92	2217.52	1.17068	1.12825	Ribosomal protein S13/S18 family;(source:Araport11)
AT1G34350	277.79	335.743	309.504	1.20862	1.11417	Encodes a putative transmembrane protein that has been localized around the nucleus and is involved in pollen germination and pollen tube growth.
AT1G34355	88.2264	121.353	120.772	1.37548	1.36888	Encodes PS1 (Parallel Spindle 1). Mutations in PS1 lead to diploid male spores, diploid pollen grains, and spontaneous triploid plants in the next generation. Female meiosis is not affected in the mutants.
AT1G34380	48.3838	69.6308	65.8916	1.43913	1.36185	5-3 exonuclease family protein;(source:Araport11)
AT1G34430	1576.74	1716.36	1722.02	1.08855	1.09214	2-oxoacid dehydrogenases acyltransferase family protein;(source:Araport11)
AT1G35260	25.9855	44.4	45.4142	1.70865	1.74768	MLP-like protein 165;(source:Araport11)
AT1G35530	42.6532	64.2103	58.7927	1.5054	1.37839	Encodes FANCM, a highly conserved helicase that functions as a major factor limiting meiotic crossover formation. It is not directly involved in the repair of DNA lesions but suppresses spontaneous somatic homologous recombination via a RecQ helicase (At-RECQ4A)-independent pathway.
AT1G35680	3434.83	4442.45	4509.29	1.29335	1.31281	Encodes a chloroplast ribosomal protein L21 that is required for chloroplast development and embryogenesis. The mRNA is cell-to-cell mobile.
AT1G35720	11031.1	12074.7	12395	1.0946	1.12364	Encodes a member of the annexin gene family, a diverse, multigene family of calcium-dependent, membrane-binding proteins. The protein was determined to have peroxidase activity. This activity is thought to be dependent on the presence of post-translational modifications (most likely phosphorylation). The protein was shown to be present as a mixture of monomer and homodimer. The homodimerization s…
AT1G36320	858.188	967.846	951.495	1.12778	1.10873	hypothetical protein;(source:Araport11)
AT1G36390	448.089	605.786	534.547	1.35193	1.19295	Co-chaperone GrpE family protein;(source:Araport11)
AT1G41830	4739.94	5439.98	5143.15	1.14769	1.08507	SKU5-similar 6;(source:Araport11)
AT1G41880	1970.8	2209.33	2397.7	1.12103	1.21662	Ribosomal protein L35Ae family protein;(source:Araport11)
AT1G42480	289.857	350.19	325.425	1.20815	1.12271	TLR4 regulator/MIR-interacting MSAP protein;(source:Araport11)
AT1G43160	5.86259	85.0191	1.01365	14.502	0.172902	encodes a member of the ERF (ethylene response factor) subfamily B-4 of ERF/AP2 transcription factor family (RAP2.6). The protein contains one AP2 domain. There are 7 members in this subfamily.
AT1G43170	12069.6	13839.6	13764	1.14665	1.14039	Encodes a cytoplasmic ribosomal protein. The mRNA is cell-to-cell mobile.
AT1G43190	1373.5	1522.87	1469.01	1.10875	1.06954	polypyrimidine tract-binding protein 3;(source:Araport11)
AT1G43560	771.103	921.414	1009.71	1.19493	1.30944	thioredoxin Y2;(source:Araport11)
AT1G43640	4.2475	19.3057	1.0043	4.54518	0.236445	Member of TLP family
AT1G44110	172.941	234.258	217.489	1.35455	1.25759	Cyclin A1;(source:Araport11)
AT1G44350	363.959	589.206	380.44	1.61888	1.04528	encodes a protein similar to IAA amino acid conjugate hydrolase.
AT1G44446	4556.36	4852.39	5059.99	1.06497	1.11053	Encodes chlorophyllide <i>a</i> oxygenase which converts chlorophyllide <i>a</i> to chlorophyllide <i>b</i> by catalyzing two successive hydroxylations at the 7-methyl group of chlorophyllide <i>a</i> . Mutants are deficient in pigments that associate with thylakoid membrane proteins, lacking chlorophyll <i>b</i> and light-harvesting proteins of photosystem II. The protein was shown through cross…
AT1G44575	27243.6	30292.8	31684.8	1.11192	1.16302	Encoding PSII-S (CP22), a ubiquitous pigment-binding protein associated with photosystem II (PSII) of higher plants. Involved in nonphotochemical quenching rather than in photosynthesis. Mutant has a normal violaxanthin cycle but has a limited capacity of quenching singlet excited chlorophylls and is tolerant to lipid peroxidation.
AT1G44608	27.26	50.2692	51.2373	1.84406	1.87958	hypothetical protein;(source:Araport11)
AT1G44835	452.307	531.73	520.189	1.1756	1.15008	YbaK/aminoacyl-tRNA synthetase-associated domain-containing protein;(source:Araport11)
AT1G44900	323.903	422.927	376.2	1.30572	1.16146	Encodes MCM2 (MINICHROMOSOME MAINTENANCE 2), a protein essential to embryo development. Overexpression results in altered root meristem function.
AT1G45010	960.115	1139.13	1080.02	1.18646	1.12488	TRAM, LAG1 and CLN8 (TLC) lipid-sensing domain containing protein;(source:Araport11)
AT1G45130	5636.33	6614.54	6516.67	1.17355	1.15619	beta-galactosidase 5;(source:Araport11)
AT1G45170	131.303	174.252	161.781	1.32709	1.23211	outer envelope pore 24B-like protein;(source:Araport11)
AT1G45201	463.611	607.379	593.583	1.3101	1.28035	Target of AtGRP7 regulation.
AT1G45207	531.223	602.185	590.004	1.13358	1.11065	Remorin family protein;(source:Araport11)
AT1G47260	2386.07	2561.7	2659.45	1.07361	1.11457	Encodes mitochondrial gamma carbonic anhydrase. Component of the NADH dehydrogenase complex.
AT1G47640	630.528	709.601	766.694	1.12541	1.21596	seven transmembrane domain protein;(source:Araport11)
AT1G47840	67.0351	108.665	112.824	1.62101	1.68306	Encodes a putative hexokinase.
AT1G47900	1053.22	1145.3	1104.39	1.08743	1.04859	filament-like protein (DUF869);(source:Araport11)
AT1G48030	5456.42	5860.64	5816.86	1.07408	1.06606	Encodes a mitochondrial lipoamide dehydrogenase whose expression is induced by light.
AT1G48230	873.672	1039.61	1034.91	1.18993	1.18455	Nucleotide/sugar transporter family protein
AT1G48350	1626.26	2150.05	2172.57	1.32209	1.33593	Ribosomal L18p/L5e family protein;(source:Araport11)
AT1G48380	385.274	472.999	417.247	1.2277	1.08299	Encodes a novel nuclear protein required for root hair initiation and ploidy-dependent cell growth. Its sequence has similarity to the C-terminal domain of mammalian DNA topo IIalpha. Shows in vitro DNA binding activity and is likely to be part of the topo VI complex by binding to subunit A.
AT1G48390	78.9062	107.522	102.264	1.36265	1.29602	RNI-like superfamily protein;(source:Araport11)
AT1G48460	139.84	187.334	198.964	1.33963	1.4228	tRNA-processing ribonuclease BN;(source:Araport11)
AT1G48480	1408.15	1549.64	1617.85	1.10047	1.14891	Arabidopsis thaliana receptor-like protein kinase (RKL1) gene
AT1G48520	917.703	1137.61	1099.7	1.23963	1.19831	Encodes Glu-tRNA(Gln) amidotransferase subunit B (from Genbank record AF239836).
AT1G48570	199.784	262.664	245.941	1.31474	1.23103	zinc finger (Ran-binding) family protein;(source:Araport11)
AT1G48600	2232.15	2402.15	2319.47	1.07616	1.03912	Encodes a phosphoethanolamine N-methyltransferase that catalyses the last two methylation steps of the three sequential methylations of phosphoethanolamine (PEA) that are required for the synthesis of phosphocholine (PCho) in plants.
AT1G48630	1654.08	1983.3	1850.67	1.19904	1.11886	Encodes a protein with similarity to mammalian RACKs. RACKs function to shuttle activated protein kinase C to different subcellular sites and may also function as a scaffold through physical interactions with other proteins. RACK1B has no phenotype on its own and probably acts redundantly with RACK1A and RACK1C.
AT1G48830	2016.59	2524.51	2331.98	1.25187	1.1564	Ribosomal protein S7e family protein;(source:Araport11)
AT1G48920	2991.93	3668.32	3740.25	1.22607	1.25011	Encodes ATNUC-L1 (NUCLEOLIN LIKE 1), the predominant form of the two nucleolin proteins found in Arabidopsis. This protein is involved in rRNA processing, ribosome biosynthesis, and vascular pattern formation. PARL1 localizes to the nucleolus and parl1 mutants accumulate elevated levels of the unspliced 35S pre-rRNA. parl1 mutants also have defects in cotyledon, leaf, sepal, and petal vein patter…
AT1G49130	37.8244	63.8317	62.8551	1.68758	1.66176	B-box type zinc finger protein with CCT domain-containing protein;(source:Araport11)
AT1G49430	1172.63	1373.47	1293.15	1.17128	1.10278	Encodes a long chain acyl-CoA synthetase that catalyzes the synthesis of omega-hydroxy fatty acyl-CoA intermediates in the pathway to cutin synthesis. Required for repression of lateral root formation.
AT1G49500	166.706	218.521	308.795	1.31082	1.85233	transcription initiation factor TFIID subunit 1b-like protein;(source:Araport11)
AT1G49560	242.884	293.872	269.596	1.20993	1.10998	Homeodomain-like superfamily protein;(source:Araport11)
AT1G49620	66.9196	94.8775	90.0818	1.41778	1.34612	Kip-related protein (KRP) gene, encodes CDK (cyclin-dependent kinase) inhibitor (CKI), negative regulator of cell division. A member of seven KRP genes found in Arabidopsis thaliana. Differential expression patterns for distinct KRPs were revealed by in situ hybridization. Binds to D type cyclins and may inhibit cell cycle.
AT1G49630	472.173	536.921	518.666	1.13713	1.09847	Zinc metalloprotease pitrilysin subfamily A. Signal peptide degrading enzyme targeted to mitochondria and chloroplasts. Expressed in flower, leaf and root. Not expressed in silique and shoot.
AT1G49720	35.2819	60.928	64.4615	1.72689	1.82704	Identified as a protein that binds to abscisic acid response elements. May mediate transcriptional regulation of ABA responses.
AT1G49730	832.74	1017.76	907.97	1.22218	1.09034	Protein kinase superfamily protein;(source:Araport11)
AT1G49750	2793.87	3306.71	3718.67	1.18356	1.33101	Leucine-rich repeat (LRR) family protein;(source:Araport11)
AT1G49870	103.953	140.34	123.241	1.35003	1.18554	myosin-2 heavy chain-like protein;(source:Araport11)
AT1G50040	20.4658	34.9714	38.5963	1.70877	1.88589	formin-like protein, putative (DUF1005);(source:Araport11)
AT1G50240	182.751	231.53	222.643	1.26692	1.21828	The FUSED (FU) gene belongs to Ser/Thr protein kinase family and has a key role in the hedgehog signaling pathway known to control cell proliferation and patterning in fruit flies and humans . Arabidopsis thaliana genome has a single Fu gene that is involved in male meiosis cytokinesis. Cytokinesis-defective mutants, named two-in-one (tio), result from mutations in Arabidopsis Fu. Phenotypic anal…
AT1G50430	1285.63	1489.33	1474.55	1.15844	1.14695	Mutants are defective in Brassinosteroid biosynthesis (delta7-sterol-C7 reduction step) and have a dwarf phenotype.
AT1G50450	660.857	745.27	755.804	1.12773	1.14367	Saccharopine dehydrogenase;(source:Araport11)
AT1G50490	262.275	366.989	345.813	1.39925	1.31851	Encodes one of two ubiquitin-conjugating enzymes belonging to the E2-C gene family (the other being UBC19). Transcript is always found in diving cells, but also in other non-dividing cells.
AT1G50575	259.887	313.151	311.006	1.20495	1.1967	Putative lysine decarboxylase family protein;(source:Araport11)
AT1G50940	230.079	269.896	261.959	1.17306	1.13856	Encodes the electron transfer flavoprotein ETF alpha, a putative subunit of the mitochondrial electron transfer flavoprotein complex (ETF beta is At5g43430.1) in Arabidopsis. Mutations of the ETF beta gene results in accelerated senescence and early death compared to wild-type during extended darkness.
AT1G51060	1093.09	1284.42	1241.8	1.17504	1.13604	Encodes HTA10, a histone H2A protein. The mRNA is cell-to-cell mobile.
AT1G51070	1306.64	1418.82	1453.01	1.08585	1.11202	bHLH115 is a basic helix loop helix protein of the IVc subgroup that plays a role in iron homeostasis. It interacts with related family members and targets PYE and other genes involved in response to Fe.
AT1G51100	346.699	421.987	394.402	1.21716	1.13759	potassium/sodium hyperpolarization-activated cyclic nucleotide-gated channel protein;(source:Araport11)
AT1G51110	1855.92	2035.21	1895.4	1.0966	1.02127	Plastid-lipid associated protein PAP / fibrillin family protein;(source:Araport11)
AT1G51310	194.232	264.71	277.121	1.36286	1.42675	tRNA (5-methylaminomethyl-2-thiouridylate)-methyltransferase;(source:Araport11)
AT1G51430	309.332	375.562	357.885	1.21411	1.15696	cTAGE family protein;(source:Araport11)
AT1G51610	318.275	398.222	362.851	1.25119	1.14005	Cation efflux family protein;(source:Araport11)
AT1G51710	1228.18	1356.19	1268.24	1.10423	1.03261	Ubiquitin-specific protease 6 (UBP6). Deubiquinating enzyme. Interacts with calmodulin.
AT1G51820	33.2479	55.0463	39.1328	1.65563	1.177	Leucine-rich repeat protein kinase family protein;(source:Araport11)
AT1G51940	159.642	213.772	196.818	1.33908	1.23288	Encodes a LysM-containing receptor-like kinase. Induction of chitin-responsive genes by chitin treatment is not blocked in the mutant. Based on protein sequence alignment analysis, it has a typical RD signaling domain in its catalytic loop and possesses autophosphorylation activity.It is required for the suppression of defense responses in absence of pathogen infection or upon abscisic acid treat…
AT1G52040	45.9953	115.103	23.568	2.50249	0.5124	Encodes myrosinase-binding protein expressed in flowers.
AT1G52280	635.643	739.274	654.791	1.16303	1.03012	RAB GTPase homolog G3D;(source:Araport11)
AT1G52290	391.103	567.63	537.784	1.45136	1.37504	Encodes a member of the proline-rich extensin-like receptor kinase (PERK) family. This family consists of 15 predicted receptor kinases (PMID: 15653807).
AT1G52400	6165.05	8628.2	7673.51	1.39953	1.24468	encodes a member of glycosyl hydrolase family 1, located in inducible ER bodies which were formed after wounding, required in inducible ER body formation The mRNA is cell-to-cell mobile.
AT1G52410	1432.75	1942.26	1702.95	1.35562	1.18859	Contains a novel calcium-binding repeat sequence. Binds TSK in vitro. Localizes to small cytoplasmic vesicles in interphase cells. In cells synchronized for cell division, TSA1 and TSK relocalize to ends of spindle microtubules that are ahead of separating chromatids during metaphase and anaphase of mitosis. May be involved in mitosis together with TSK. Expressed preferentially in the flower and …
AT1G52670	788.986	945.49	861.698	1.19836	1.09216	Single hybrid motif superfamily protein;(source:Araport11)
AT1G52720	451.535	560.271	549.519	1.24081	1.217	hypothetical protein;(source:Araport11)
AT1G52750	1064.49	1290.35	1385.41	1.21218	1.30147	alpha/beta-Hydrolases superfamily protein;(source:Araport11)
AT1G52930	289.518	353.519	344.539	1.22106	1.19004	Encodes one of two Arabidopsis orthologs of yeast BRX1, a protein involved in maturation of the large ribosomal subunit. The proteins are mainly localized in nucleolus. Mutant plants are affected in pre-rRNA processing.
AT1G53000	581.257	658.546	676.715	1.13297	1.16423	Encodes a mitochondrial-localized CMP-KDO (3-deoxy-D-manno-octulosonate) synthetase. This is the enzyme activating KDO as a nucleotide sugar prior to its incorporation into rhamnogalacturonan-II. Heterozygous mutants are defective in pollen development and in pollen tube elongation.
AT1G53040	795.764	879.079	808.502	1.1047	1.01601	tRNA (met) cytidine acetyltransferase, putative (DUF616);(source:Araport11)
AT1G53070	1097.05	1297.34	1185.21	1.18257	1.08035	Legume lectin family protein;(source:Araport11)
AT1G53140	89.1318	133.725	134.744	1.5003	1.51174	Encodes DRP5A, a dynamin protein involved in cytokinesis in Arabidopsis.
AT1G53250	85.2346	121.952	125.634	1.43078	1.47398	histone-lysine N-methyltransferase, H3 lysine-79 specific-like protein;(source:Araport11)
AT1G53310	3440.57	3780.68	3643.14	1.09885	1.05888	Encodes one of four Arabidopsis phosphoenolpyruvate carboxylase proteins.Plays an important role in carbon and nitrogen metabolism.
AT1G53400	284.266	332.103	377.738	1.16828	1.32882	Ubiquitin domain-containing protein;(source:Araport11)
AT1G53430	354.61	418.95	364.664	1.18144	1.02835	Leucine-rich repeat transmembrane protein kinase;(source:Araport11)
AT1G53440	674.552	767.295	726.672	1.13749	1.07727	Leucine-rich repeat transmembrane protein kinase;(source:Araport11)
AT1G53520	369.883	477.132	462.474	1.28995	1.25032	Encodes a plastid stroma localized fatty acid binding protein involved in fatty acid metabolism.
AT1G53730	1604.7	1751.6	1773.65	1.09154	1.10529	STRUBBELIG-receptor family 6;(source:Araport11)
AT1G53840	2983.57	3241.34	3359.85	1.0864	1.12612	encodes a pectin methylesterase
AT1G53850	997.493	1091.46	998.249	1.0942	1.00076	Encodes alpha5 subunit of 20s proteosome involved in protein degradation and RNA degradation.
AT1G53910	1994.62	2296.62	2074.82	1.1514	1.04021	Encodes a member of the ERF (ethylene response factor) subfamily B-2 of ERF/AP2 transcription factor family (RAP2.12). The protein contains one AP2 domain. There are 5 members in this subfamily including RAP2.2 AND RAP2.12. Involved in oxygen sensing. It plays a key role in controlling root bending in response to hypoxia.
AT1G53920	38.4379	66.8158	73.4688	1.73828	1.91136	Contains lipase signature motif and GDSL domain.
AT1G54000	73.7442	127.496	119.864	1.72889	1.6254	GDSL-motif esterase/acyltransferase/lipase. Enzyme group with broad substrate specificity that may catalyze acyltransfer or hydrolase reactions with lipid and non-lipid substrates.
AT1G54020	190.686	276.301	220.93	1.44899	1.15861	GDSL-motif esterase/acyltransferase/lipase. Enzyme group with broad substrate specificity that may catalyze acyltransfer or hydrolase reactions with lipid and non-lipid substrates.
AT1G54030	688.628	753.773	720.19	1.0946	1.04583	Encodes a vacuolar protein. Mutation causes organizational defects in the endoplasmic reticulum and aberrant protein trafficking in the plant secretory pathway. The mRNA is cell-to-cell mobile.
AT1G54220	644.157	717.077	700.666	1.1132	1.08773	Encodes a subunit of the mitochondrial pyruvate dehydrogenase complex.
AT1G54310	154.393	206.05	207.571	1.33458	1.34443	S-adenosyl-L-methionine-dependent methyltransferases superfamily protein;(source:Araport11)
AT1G54385	87.5685	133.567	123.852	1.52529	1.41434	At1G54385 encodes the plant KASH protein SINE1; SINE1 interacts with SUN1 and SUN2, is colocalized with F-actin, and is localized at the nuclear envelope.
AT1G54580	2167.45	2359.49	2641.61	1.0886	1.21876	encodes an acyl carrier protein expressed in leaves, roots, and dry seeds. Gene expression is not regulated by light but downregulated by starvation and upregulated by increased level of exogenous sucrose. The mRNA is cell-to-cell mobile.
AT1G54690	178.277	254.31	214.763	1.42649	1.20466	Encodes HTA3, a histone H2A protein. H2AX is a meiosis-specific isoform of histone H2A. Upon DSB formation, rapid accumulation of phosphorylated H2AX (&#947;-H2AX) occurs around the break site. _x0001_H2AX foci accumulate in early G2. Immunolocalization studies in spread preparations of wild-type meiocytes at G2/early leptotene revealed the accumulation of numerous rather diffuse &#947;-H2AX foci…
AT1G54740	82.5542	107.055	121.062	1.29678	1.46645	FANTASTIC four-like protein (DUF3049);(source:Araport11)
AT1G54820	132.821	180.07	159.742	1.35573	1.20268	Protein kinase superfamily protein;(source:Araport11)
AT1G55130	581.944	682.004	633.902	1.17194	1.08928	Encodes an Arabidopsis Transmembrane nine (TMN) protein. Transmembrane nine (TM9) proteins are localized in the secretory pathway of eukaryotic cells and are involved in cell adhesion and phagocytosis.
AT1G55140	275.154	374.956	366.603	1.36272	1.33236	Encodes one of two chloroplast Mini-RNase III-like enzymes in Arabidopsis. Double mutants display imprecise maturation of 23S rRNA and other rRNAs.
AT1G55200	310.677	449.354	434.067	1.44637	1.39716	kinase with adenine nucleotide alpha hydrolases-like domain-containing protein;(source:Araport11)
AT1G55210	886.976	1070.37	1087.11	1.20676	1.22564	Disease resistance-responsive (dirigent-like protein) family protein;(source:Araport11)
AT1G55260	781.005	1166.85	987.873	1.49403	1.26487	Bifunctional inhibitor/lipid-transfer protein/seed storage 2S albumin superfamily protein;(source:Araport11)
AT1G55300	151.775	185.916	191.864	1.22494	1.26413	TBP-associated factor 7;(source:Araport11)
AT1G55360	4389.63	4783.77	5042.8	1.08979	1.1488	tRNA-splicing ligase (DUF239);(source:Araport11)
AT1G55370	417.102	478.942	458.982	1.14826	1.10041	NDH-dependent cyclic electron flow 5;(source:Araport11)
AT1G55490	6331.22	8592.86	8286.02	1.35722	1.30876	encodes the beta subunit of the chloroplast chaperonin 60, a homologue of bacterial GroEL. Mutants in this gene develops lesions on its leaves, expresses systemic acquired resistance (SAR) and develops accelerated cell death to heat shock stress. The protein has molecular chaperone activity for suppressing protein aggregation in vitro.
AT1G55670	5927.89	7635.12	7866.8	1.288	1.32708	Encodes subunit G of photosystem I, an 11-kDa membrane protein that plays an important role in electron transport between plastocyanin and PSI and is involved in the stability of the PSI complex. PSI-G subunit is bound to PSI-B and is in contact with Lhca1. The protein inserts into thylakoids by a direct or spontaneous pathway that does not involve the activities of any known chloroplast protein-…
AT1G55690	971.434	1060.53	954.241	1.09172	0.982302	Sec14p-like phosphatidylinositol transfer family protein;(source:Araport11)
AT1G55840	2077.34	2295.17	2091.53	1.10486	1.00683	Sec14p-like phosphatidylinositol transfer family protein;(source:Araport11)
AT1G56050	626.363	813.472	739.102	1.29872	1.17999	GTP-binding protein-like protein;(source:Araport11)
AT1G56070	21460.3	23462.1	23338	1.09328	1.08749	encodes a translation elongation factor 2-like protein that is involved in cold-induced translation. Mutations in this gene specifically blocks low temperature-induced transcription of cold-responsive genes but induces the expression of CBF genes and mutants carrying the recessive mutations fail to acclimate to cold and is freezing sensitive.
AT1G56110	1552.85	1726.45	1766.52	1.11179	1.1376	NOP56-like protein
AT1G56190	3260.47	3977.14	3909.77	1.21981	1.19914	Phosphoglycerate kinase family protein;(source:Araport11)
AT1G56300	1.52934	8.34373	10.3952	5.45577	6.79719	Chaperone DnaJ-domain superfamily protein;(source:Araport11)
AT1G56340	4165.25	5186.01	5182.12	1.24507	1.24413	Encodes one of three Arabidopsis calreticulins. In CRT-deficient mouse fibroblasts, this protein restores ER Ca2+ levels.
AT1G56450	1594.59	1799.94	1719.22	1.12878	1.07816	20S proteasome beta subunit PBG1 (PBG1) mRNA, complete cds
AT1G57660	1795.98	2141.06	1940.27	1.19214	1.08034	Translation protein SH3-like family protein;(source:Araport11)
AT1G57770	380.418	451.773	427.657	1.18757	1.12418	FAD/NAD(P)-binding oxidoreductase family protein;(source:Araport11)
AT1G57820	356.783	442.246	475.622	1.23954	1.33309	Encodes a 645-amino acid methylcytosine-binding protein with a PHD domain, two RING finger domains, and an SRA domain that is involved in centromere heterochromatinization. This protein functions as an E3 ubiquitin ligase in vitro. The protein has been shown to bind to methylated cytosines of CG, CNG and CNN motifs via its SRA domain but has a preference for the former. It plays a role in the est…
AT1G57860	721.871	897.284	793.974	1.243	1.09988	Translation protein SH3-like family protein;(source:Araport11)
AT1G58080	1654.29	1827.65	1903.57	1.1048	1.15069	ATP phosphoribosyl transferase, catalyses first step of histidine biosynthesis
AT1G58200	559.439	626.183	589.99	1.1193	1.05461	A member of MscS-like gene family, structurally very similar to MSL2, comprising of an N-terminal chloroplast transit peptide, five trans-membrane helices and a C-terminal cytoplasmic domain. Mutant plants showed abnormalities in the size and shape of plastids. MSL3-GFP was localized to discrete foci on the plastid envelope and co-localize with the plastid division protein AtMinE. MSL3 was capabl…
AT1G58290	7647.59	8576	8722.27	1.1214	1.14053	Encodes a protein with glutamyl-tRNA reductase (GluTR) activity, catalyzing the NADPH-dependent reduction of Glu-tRNA(Glu) to glutamate 1-semialdehyde (GSA) with the release of free tRNA(Glu). It is involved in the early steps of chlorophyll biosynthesis.
AT1G58380	552.693	622.497	583.735	1.1263	1.05616	Ribosomal protein S5 family protein;(source:Araport11)
AT1G58460	41.5277	64.9265	44.5567	1.56345	1.07294	hypothetical protein;(source:Araport11)
AT1G59660	275.224	345.49	353.671	1.2553	1.28503	Encodes a protein with similarity to mammalian nucleoporin Nup98.Its expression is upregulated in mutants that are NUP deficient.
AT1G59960	202.907	244.464	265.447	1.20481	1.30822	NAD(P)-linked oxidoreductase superfamily protein;(source:Araport11)
AT1G59990	330.309	423.819	421.273	1.2831	1.27539	DEA(D/H)-box RNA helicase family protein;(source:Araport11)
AT1G60000	1570.84	1778.96	1781.45	1.13249	1.13407	RNA-binding (RRM/RBD/RNP motifs) family protein;(source:Araport11)
AT1G60060	655.197	748.807	720.516	1.14287	1.09969	Serine/threonine-protein kinase WNK (With No Lysine)-like protein;(source:Araport11)
AT1G60140	566.227	673.85	682.231	1.19007	1.20487	Encodes an enzyme putatively involved in trehalose biosynthesis. The protein has a trehalose synthase (TPS)-like domain that may or may not be active as well as a trehalose phosphatase (TPP)-like domain.
AT1G60600	605.847	758.692	733.391	1.25228	1.21052	Encodes a protein similar to 1,4-dihydroxy-2-naphthoic acid phytyltransferase involved in phylloquinone and plastoquinone biosynthesis. Mutants are pale green and heterotrophic with defects in photosynthetic electron transport.
AT1G60950	20634.2	23363.7	24257.6	1.13228	1.1756	encodes a major leaf ferredoxin
AT1G61100	1247.26	1421.7	1306.48	1.13985	1.04748	disease resistance protein (TIR class);(source:Araport11)
AT1G61120	6.86349	20.8553	3.5883	3.03859	0.52281	Encodes a geranyllinalool synthase that produces a precursor to TMTT, a volatile plant defense C16-homoterpene. GES transcript levels rise in response to alamethicin, a fungal peptide mixture that damages membranes. This transcriptional response is blocked in JA biosynthetic and JA signaling mutants, but GES transcript levels still rise in response to alamethicin in mutants with salicylic acid an…
AT1G61150	685.81	752.145	701.992	1.09672	1.02359	LisH and RanBPM domains containing protein;(source:Araport11)
AT1G61570	250.088	312.393	325.066	1.24913	1.29981	Encodes a putative small zinc finger-like protein (TIM13); nucleus-encoded gene whose product is found in the mitochondrial inner membrane space.
AT1G61640	168.208	208.919	195.282	1.24202	1.16095	Protein kinase superfamily protein;(source:Araport11)
AT1G61670	537.05	611.315	599.858	1.13828	1.11695	Lung seven transmembrane receptor family protein;(source:Araport11)
AT1G61790	2137.18	2328.07	2393.08	1.08932	1.11974	Encodes the OST3/6 subunit of the hetero-oligomeric plant oligosaccharyltransferase complex (OST). Also identified by GWAS as having a role in interspecific pollen tube recognition.
AT1G62330	726.356	810.428	816.919	1.11574	1.12468	O-fucosyltransferase family protein;(source:Araport11)
AT1G62390	2133.96	2317.47	2349.52	1.086	1.10102	Encodes one of the 36 carboxylate clamp (CC)-tetratricopeptide repeat (TPR) proteins (Prasad 2010, Pubmed ID: 20856808) with potential to interact with Hsp90/Hsp70 as co-chaperones.
AT1G62430	458.446	527.167	525.6	1.1499	1.14648	Encodes a CDP-diacylglycerol synthase, involved in phospholipid biosynthesis.
AT1G62510	10.0474	22.3343	23.1095	2.22288	2.30004	Bifunctional inhibitor/lipid-transfer protein/seed storage 2S albumin superfamily protein;(source:Araport11)
AT1G62540	419.488	493.854	503.42	1.17728	1.20008	belongs to the flavin-monooxygenase (FMO) family, encodes a glucosinolate S-oxygenase that catalyzes the conversion of methylthioalkyl glucosinolates to methylsulfinylalkyl glucosinolates The mRNA is cell-to-cell mobile.
AT1G62560	1491.17	2091.53	1795.2	1.40261	1.20389	belongs to the flavin-monooxygenase (FMO) family, encodes a glucosinolate S-oxygenase that catalyzes the conversion of methylthioalkyl glucosinolates to methylsulfinylalkyl glucosinolates The mRNA is cell-to-cell mobile.
AT1G62640	753.026	844.201	863.3	1.12108	1.14644	3-ketoacyl-acyl carrier protein synthase III (KAS III)
AT1G62660	615.76	750.55	743.867	1.2189	1.20805	Glycosyl hydrolases family 32 protein;(source:Araport11)
AT1G62770	151.035	187.064	176.063	1.23854	1.16571	PMEI9 pectin methyleseterase inhibitor. Expressed in many plant tissues.
AT1G62780	1254.51	1532.79	1390.73	1.22183	1.10859	dimethylallyl, adenosine tRNA methylthiotransferase;(source:Araport11)
AT1G62950	144.084	176.32	153.806	1.22372	1.06747	leucine-rich repeat transmembrane protein kinase family protein;(source:Araport11)
AT1G62975	0.488901	4.86662	4.15435	9.95422	8.49732	basic helix-loop-helix (bHLH) DNA-binding superfamily protein;(source:Araport11)
AT1G63030		2.87818	17.3567	#DIV/0!	#DIV/0!	encodes a member of the DREB subfamily A-1 of ERF/AP2 transcription factor family (DDF2). The protein contains one AP2 domain. There are six members in this subfamily, including CBF1, CBF2, and CBF3. Overexpression of this gene results in the reduction of gibberellic acid biosynthesis. This gene is expressed in all tissues examined, but most abundantly expressed in rosette leaves and stems. Overe…
AT1G63100	192.46	259.714	215.708	1.34944	1.12079	GRAS family transcription factor;(source:Araport11)
AT1G63160	80.0853	115.451	126.482	1.4416	1.57934	replication factor C 2;(source:Araport11)
AT1G63240	394.237	526.391	504.353	1.33521	1.27931	hypothetical protein;(source:Araport11)
AT1G63260	314.558	378.598	384.313	1.20359	1.22176	Member of TETRASPANIN family
AT1G63420	1475.91	1613.77	1505.29	1.09341	1.01991	O-glucosyltransferase-like protein (DUF821);(source:Araport11)
AT1G63470	300.759	356.182	347.173	1.18428	1.15432	AT hook motif DNA-binding family protein;(source:Araport11)
AT1G63610	701.321	792.057	810.972	1.12938	1.15635	hypothetical protein;(source:Araport11)
AT1G63680	1027.05	1169.63	1061.23	1.13882	1.03328	Encodes AtMurE, a homolog of the bacterial MurE that catalyze the ATP-dependent formation of UDP-N-acetylmuramic acid-tripeptide in bacterial peptidoglycan biosynthesis. Localized to plastids. AtMurE is involved in chloroplast biogenesis.
AT1G63710	345.697	436.243	414.877	1.26192	1.20011	Encodes a member of the CYP86A subfamily of cytochrome p450 genes. Expressed at highest level in mature stems and flowers.
AT1G63780	275.709	328.33	324.486	1.19086	1.17691	Small nucleolar ribonucleoprotein protein involved in ribosomal RNA processing. Located in nucleolus and cajal bodies.
AT1G63830	432.436	534.207	643.221	1.23534	1.48744	PLAC8 family protein;(source:Araport11)
AT1G63840	439.706	499.069	578.077	1.135	1.31469	RING/U-box superfamily protein;(source:Araport11)
AT1G63880	402.342	488.277	508.967	1.21359	1.26501	Encodes a TIR-NBS-LRR class of disease resistance protein effective against Leptosphaeria maculans. The mRNA is cell-to-cell mobile.
AT1G63940	1224.31	1504.6	1525.51	1.22893	1.24601	monodehydroascorbate reductase 6;(source:Araport11)
AT1G63970	961.91	1093.76	1053.97	1.13707	1.0957	Encodes a protein with 2C-methyl-D-erythritol 2,4-cyclodiphosphate synthase activity. The protein's activity was confirmed by heterologous expression of phenotypic complementation of the E. coli ispF mutant. Plants defective in this gene display an albino lethal phenotype.Homolog of E. coli IspF
AT1G64150	501.397	579.113	550.402	1.155	1.09774	PAM71 encodes an integral thylakoid membrane protein that is required for normal operation of oxygen-evolving complex (as evidenced by oxygen evolution rates) and for manganese incorporation. PAM71 belongs to a small gene family in Arabidopsis comprising five members. PAM71 is well conserved in the green lineage and shares homology with putative Ca2+/H+ exchangers from yeast (Saccharomyces cerevi…
AT1G64200	33.173	52.1495	27.7629	1.57204	0.83691	vacuolar H+-ATPase subunit E isoform 3;(source:Araport11)
AT1G64260	22.9548	39.7846	39.9126	1.73317	1.73875	MuDR family transposase;(source:Araport11)
AT1G64355	536.362	604.098	616.071	1.12629	1.14861	1-acyl-sn-glycerol-3-phosphate acyltransferase;(source:Araport11)
AT1G64510	3245.42	4063.78	4198.52	1.25216	1.29368	Translation elongation factor EF1B/ribosomal protein S6 family protein;(source:Araport11)
AT1G64640	1230.7	1617.2	1287.35	1.31405	1.04603	early nodulin-like protein 8;(source:Araport11)
AT1G64670	388.126	470.689	505.507	1.21272	1.30243	Encodes a epidermally expressed extracellular protein that likely functions as an alpha-beta hydrolase and is required for normal cuticle formation. Homozygous mutant plants are dwarfed and have abnormal leaves, collapsed cells, reduced numbers of trichomes. The specific role of BDG is unclear: it may function in cutin biosynthesis or as a cross-linking enzyme in the cell wall itself.
AT1G64700	26.6854	43.0668	49.0075	1.61387	1.83649	DUF4228 domain protein;(source:Araport11)
AT1G64760	156.579	208.978	227.115	1.33464	1.45048	ZERZAUST is an atypical &#946;-1,3 glucanase. The protein is localized to punctate regions of the apoplast, near cellular junctions. Mutants display aberrant floral morphology and twisted siliques and stems. Biochemcial analysis of mutant cell wall composition indicates cell wall defects.
AT1G65040	651.68	716.805	673.244	1.09993	1.03309	Encodes one of the Arabidopsis homologs of the yeast/human Hrd1 protein: AT3G16090 (Hrd1A), AT1G65040 (Hrd1B). Involved in ERAD (Endoplasmic reticulum-associated degradation).
AT1G65370	2254.06	2576.29	2481.35	1.14295	1.10084	TRAF-like family protein;(source:Araport11)
AT1G65390	3.20706	40.0934	8.25883	12.5016	2.5752	phloem protein 2 A5;(source:Araport11)
AT1G65450	1192.85	1386.7	1312.5	1.16251	1.1003	Contains dual transcription units and alternative splicing that could rescue the sterility defect of glc mutants. Shares homology to BAHD (for BEAT, AHCT, HCBT, and DAT) acyl-transferases. Functions in double fertilization.
AT1G65480	27.1974	57.8327	13.7419	2.12641	0.505267	FT, together with LFY, promotes flowering and is antagonistic with its homologous gene, TERMINAL FLOWER1 (TFL1). FT is expressed in leaves and is induced by long day treatment. Either the FT mRNA or protein is translocated to the shoot apex where it induces its own expression. Recent data suggests that FT protein acts as a long-range signal. FT is a target of CO and acts upstream of SOC1.
AT1G65620	0.563091	5.93621	1.0043	10.5422	1.78355	required for formation of a symmetric flat leaf lamina, encodes a member of a family of proteins characterized by cysteine repeats and a leucine zipper; involved in KNOX gene regulation. Acts together with ASL1 in proximal-distal symmetry determination. Forms a complex with AS1 that binds to the BP promoter and leads to silencing of BP.
AT1G65840	806.358	929.563	938.109	1.15279	1.16339	encodes a peroxisomal polyamine oxidase, involved in the back-conversion polyamine degradation pathway. Among the five polyamine oxidases in the Arabidopsis genome, PAO4 is the major isoform in root peroxisomes. The mRNA is cell-to-cell mobile.
AT1G65860	480.453	713.246	589.203	1.48453	1.22635	belongs to the flavin-monooxygenase (FMO) family, encodes a glucosinolate S-oxygenase that catalyzes the conversion of methylthioalkyl glucosinolates to methylsulfinylalkyl glucosinolates
AT1G65900	248.77	314.991	294.372	1.26619	1.18331	plant/protein;(source:Araport11)
AT1G65920	419.925	485.647	478.028	1.15651	1.13836	Regulator of chromosome condensation (RCC1) family with FYVE zinc finger domain-containing protein;(source:Araport11)
AT1G66050	3.70751	12.574	9.27403	3.39149	2.50141	Encodes a protein that is similar to VIM1 but is not involved in cytosine methylation. This protein has an N-terminal PHD domain and two RING domains surrounding an SRA domain. ORTH5/VIM2 has E3 ubiquitin ligase activity in vitro.
AT1G66100	2.72971	10.8573	9.81982	3.97744	3.59738	Predicted to encode a PR (pathogenesis-related) protein. Belongs to the plant thionin (PR-13) family with the following members: At1g66100, At5g36910, At1g72260, At2g15010, At1g12663, At1g12660.
AT1G66350	824.793	1007.89	1078.31	1.22199	1.30737	Negative regulator of GA responses, member of GRAS family of transcription factors. Also belongs to the DELLA proteins that restrain the cell proliferation and expansion that drives plant growth. RGL1 may be involved in reducing ROS accumulation in response to stress by up-regulating the transcription of superoxide dismutases. Rapidly degraded in response to GA. Involved in flower and fruit devel…
AT1G66430	1485.23	1957.17	1908.64	1.31775	1.28508	Encodes one of the several Arabidopsis fructokinases. Nomenclature according to Riggs 2017 has been adopted for the family by the community (personal communication, Boernke, Callis, Granot, Boernke, and Smeekens). Important for seed oil accumulation and vascular development.
AT1G66520	85.2888	111.832	108.739	1.31122	1.27495	formyltransferase;(source:Araport11)
AT1G66670	1421.19	1663.6	1586.42	1.17057	1.11627	One of several nuclear-encoded ClpPs (caseinolytic protease). Contains a highly conserved catalytic triad of Ser-type proteases (Ser-His-Asp). The name reflects nomenclature described in Adam et. al (2001).
AT1G66940	317.767	423.896	425.982	1.33398	1.34055	kinase-like protein;(source:Araport11)
AT1G66980	1279.63	1393.8	1309.88	1.08922	1.02364	Encodes SNC4 (suppressor of npr1-1, constitutive 4), an atypical receptor-like kinase with two predicted extracellular glycerophosphoryl diester phosphodiesterase domains.
AT1G67040	351.427	411.977	407.444	1.1723	1.1594	DnaA initiator-associating protein;(source:Araport11)
AT1G67110	10.1332	23.8744	24.8201	2.35606	2.44939	member of CYP735A
AT1G67260	18.7766	52.0877	46.7239	2.77408	2.48841	Encodes protein with TCP (TB1,CYC,PCF) domain which is likely to be involved in DNA binding and protein-protein interactions. Based on genome analysis, there is a 9-member gene family that possesses this domain in Arabidopsis. Orthologue of Antirrhinum gene CYCLOIDEA.
AT1G67265	31.7112	56.984	58.2737	1.79697	1.83764	ROTUNDIFOLIA like 21;(source:Araport11)
AT1G67320	233.163	313.249	274.978	1.34348	1.17934	DNA primase, large subunit family;(source:Araport11)
AT1G67410	226.505	269.923	233.871	1.19169	1.03252	Exostosin family protein;(source:Araport11)
AT1G67560	1360.2	1551.3	1524.08	1.14049	1.12048	PLAT/LH2 domain-containing lipoxygenase family protein;(source:Araport11)
AT1G67630	161.652	213.844	184.223	1.32287	1.13963	DNA polymerase alpha 2;(source:Araport11)
AT1G67660	83.5709	119.236	124.313	1.42676	1.48752	Restriction endonuclease, type II-like superfamily protein;(source:Araport11)
AT1G67690	124.112	157.23	133.689	1.26684	1.07717	Zincin-like metalloproteases family protein;(source:Araport11)
AT1G67710	118.763	158.053	156.871	1.33082	1.32087	Encodes an Arabidopsis response regulator (ARR) protein that acts in concert with other type-B ARRs in the cytokinin signaling pathway.
AT1G67730	2951.11	3294.28	3253.84	1.11629	1.10258	Encodes one of the two Arabidopsis homologues to YBR159w encoding a S. cerevisiae beta-ketoacyl reductase (KCR), which catalyzes the first reduction during VLCFA (very long chain fatty acids, >18 carbon) elongation: KCR1 (At1g67730), KCR2 (At1g24470). Complementation of the yeast ybr159Delta mutant demonstrated that the two KCR proteins are divergent and that only AtKCR1 can restore heterologous …
AT1G67750	1867.36	2485.7	2436.54	1.33113	1.3048	Pectate lyase family protein;(source:Araport11)
AT1G67830	565.948	689.56	692.685	1.21842	1.22394	Encodes a protein with &#945;-fucosidase activity. The activity was assessed on 2'-fucosyl-lactitol. AtFXG1 was able to remove the t-fucosyl residues of XXFG xyloglucan oligosaccharides.
AT1G67950	504.883	604.76	586.547	1.19782	1.16175	RNA-binding (RRM/RBD/RNP motifs) family protein;(source:Araport11)
AT1G68190	347.767	496.835	445.512	1.42864	1.28106	B-box zinc finger family protein;(source:Araport11)
AT1G68330	71.2273	100.526	107.404	1.41134	1.5079	membrane-associated kinase regulator;(source:Araport11)
AT1G68430	41.6778	62.7663	67.7441	1.50599	1.62542	hypothetical protein;(source:Araport11)
AT1G68560	2342.51	3435.27	3413.57	1.46649	1.45722	Encodes a bifunctional alpha-l-arabinofuranosidase/beta-d-xylosidase that belongs to family 3 of glycoside hydrolases.
AT1G68590	3065.1	3717.21	3592.29	1.21275	1.172	Ribosomal protein PSRP-3/Ycf65;(source:Araport11)
AT1G68600	1204.5	1534.07	1317.88	1.27361	1.09412	aluminum activated malate transporter family protein;(source:Araport11)
AT1G68740	620.104	697.471	668.534	1.12476	1.0781	Encodes PHO1;H1, a member of the PHO1 family. Involved in inorganic phosphate (Pi) transport and homeostasis. Complements pho1 mutation. Its expression is responsive to both phosphate (Pi) and phosphite (Phi) in shoots.
AT1G68890	1707.36	1895.97	1680.03	1.11047	0.983994	Homologous to the four eubacterial men genes involved in menanoquinone biosynthesis. Studies of mutants defective in this gene demonstrated its involvement in phylloquinone biosynthesis in Arabidopsis. The mRNA is cell-to-cell mobile.
AT1G69040	346.116	521.507	597.214	1.50674	1.72548	ACT-domain containing protein involved in feedback regulation of amino acid metabolism
AT1G69200	432.82	652.317	658.504	1.50713	1.52143	Encodes a fructokinase-like protein (AT3G54090/FLN1, AT1G69200/FLN2), a member of the pfkB-carbohydrate kinase family. FLN1 and FLN2 are potential plastidial thioredoxin z (TRX z) targets. Mutants display mutant chloroplast development, general plant growth and development defects and defects in PEP-dependent transcription. The mRNA is cell-to-cell mobile.
AT1G69460	1493.37	1680.34	1680.1	1.1252	1.12503	emp24/gp25L/p24 family/GOLD family protein;(source:Araport11)
AT1G69690	1042.94	1225.41	1203.13	1.17496	1.1536	AtTCP15 is involved in the regulation of endoreduplication.
AT1G69700	596.92	681.735	642.279	1.14209	1.07599	Part of the AtHVA22 family. Protein expression is ABA- and stress-inducible. The mRNA is cell-to-cell mobile.
AT1G69740	3002.13	3601.76	3547.22	1.19973	1.18157	Encodes a putative 5-aminolevulinate dehydratase involved in chlorophyll biosynthesis.
AT1G69770	495.281	612.737	615.241	1.23715	1.24221	Encodes a chromomethylase involved in methylating cytosine residues at non-CG sites. Involved in preferentially methylating transposon-related sequences, reducing their mobility. CMT3 interacts with an Arabidopsis homologue of HP1 (heterochromatin protein 1), which in turn interacts with methylated histones. Involved in gene silencing.
AT1G69780	1635.32	1795.51	1693.83	1.09796	1.03578	Encodes a homeodomain leucine zipper class I (HD-Zip I) protein which is expressed during the seed-to-seedling transition, regulates some of the network nodes, and affects late seedling establishment. Knock-out mutants for athb13 showed increased primary root length as compared with wild type (Col-0) seedlings, suggesting that this transcription factor is a negative regulator of early root growth…
AT1G69830	1216.68	1858.54	1820.06	1.52755	1.49593	Encodes a plastid-localized &#945;-amylase. Expression is reduced in the SEX4 mutant. Loss of function mutations show normal diurnal pattern of starch accumulation/degradation. Expression follows circadian rhythms.
AT1G69870	319.661	423.172	414.156	1.32382	1.29561	Encodes a low affinity nitrate transporter NRT1.7. Expressed in phloem. Responsible for source-to-sink remobilization of nitrate. The mRNA is cell-to-cell mobile.
AT1G70070	741.925	887.303	866.354	1.19595	1.16771	Allelic to ISE2(increased size exclusion limit of plasmodesmata 2). Mutants maintain dilated plasmodesmata at the embryonic torpedo stage.
AT1G70090	500.956	679.959	697.181	1.35732	1.3917	Encodes a protein with putative galacturonosyltransferase activity.
AT1G70200	805.262	984.115	912.926	1.2221	1.1337	Encodes a RNA-Binding Protein RBD1. Promotes chilling tolerance through 23S rRNA processing.
AT1G70210	585.5	766.079	730.884	1.30842	1.24831	Encodes a D-type cyclin that physically interacts with CDC2A. Its expression is upregulated early during germination.
AT1G70260	113.005	176.149	123.848	1.55877	1.09595	nodulin MtN21-like transporter family protein
AT1G70270	40.1272	61.5594	69.9478	1.53411	1.74315	transcription factor;(source:Araport11)
AT1G70280	976.074	1124.45	1085.63	1.15202	1.11224	NHL domain-containing protein;(source:Araport11)
AT1G70290	1027.06	1147.76	1276.72	1.11753	1.24309	Encodes an enzyme putatively involved in trehalose biosynthesis. Though the protein has both trehalose-6-phosphate synthase (TPS)-like and trehalose-6-phosphate phosphatase (TPP)-like domains, neither activity has been detected in enzymatic assays nor has the protein been able to complement yeast TPS or TPP mutants.
AT1G70370	5638.24	6592.19	6845.55	1.16919	1.21413	polygalacturonase 2;(source:Araport11)
AT1G70600	3840.19	4571.52	4628.99	1.19044	1.20541	Ribosomal protein L18e/L15 superfamily protein;(source:Araport11)
AT1G70680	5.17422	30.105	6.56224	5.81827	1.26826	Caleosin-related family protein;(source:Araport11)
AT1G70710	1541.47	1863.84	1965.65	1.20913	1.27518	endo-1,4-beta-glucanase. Involved in cell elongation.
AT1G70780	1830.91	2085.29	1790.42	1.13893	0.977883	hypothetical protein;(source:Araport11)
AT1G70820	157.91	329.487	339.737	2.08655	2.15146	phosphoglucomutase, putative / glucose phosphomutase;(source:Araport11)
AT1G71070	1315.69	1430.2	1315.4	1.08704	0.999779	Core-2/I-branching beta-1,6-N-acetylglucosaminyltransferase family protein;(source:Araport11)
AT1G71220	1878.57	2087.92	1988.15	1.11144	1.05833	Encodes UDP-glucose:glycoprotein glucosyltransferase. Non-receptor component required for EFR-mediated immunity. Mutants show de-repressed anthocyanin accumulation in the presence of elf18, and EFR accumulation and signalling.
AT1G71260	302.99	356.366	429.937	1.17616	1.41898	Encodes WHY2, a homolog of the potato p24 protein. It shares the conserved KGKAAL domain, a putative DNA-binding domain, with potato p24 and is localized to mitochondria and not the nucleus. WHY2 is a member of the Whirly family proteins present mainly in the plant kingdom performing various activities related to DNA metabolism. Crystal structure of Solanum tuberosum WHY2, a close homolog of Arab…
AT1G71270	1275.48	1384.99	1339.35	1.08586	1.05008	Encodes a homolog of the yeast Vps52p/SAC2. Involved in pollen tube germination and growth. Located in multiple endomembrane organelles including the golgi. The yeast protein has been shown to be located at the late Golgi and to function in a complex involved in retrograde trafficking of vesicles between the early endosomal compartment and the trans-Golgi network.
AT1G71695	356.345	449.622	491.658	1.26176	1.37972	Peroxidase superfamily protein;(source:Araport11)
AT1G71720	659.007	749.94	736.721	1.13799	1.11793	Encodes a chloroplast localized protein that regulates the translation of Ycf1 by binding to its mRNA. It is involved in the biogenesis of photosynthetic complexes.
AT1G71890	22.672	42.1564	46.7694	1.8594	2.06287	Encodes a sucrose transporter that is expressed in the endosperm. Mutants have delayed accumulation of fatty acids and embryo maturation.
AT1G72040	633.764	774.671	784.388	1.22233	1.23767	Encodes a multisubstrate deoxyribonucleoside kinase that salvages DNA precursors.
AT1G72090	487.323	554.915	557.167	1.1387	1.14332	Methylthiotransferase;(source:Araport11)
AT1G72110	1064.62	1492.82	1269.44	1.40222	1.19239	O-acyltransferase (WSD1-like) family protein;(source:Araport11)
AT1G72260	42.067	91.1673	25.7356	2.16719	0.611776	Encodes a thionin which is a cysteine rich protein having antimicrobial properties. Thi2.1 is expressed in response to a variety of pathogens and induced by ethylene and jasmonic acid. Belongs to the plant thionin (PR-13) family with the following members: At1g66100, At5g36910, At1g72260, At2g15010, At1g12663, At1g12660.
AT1G72370	6323.97	7383.16	7560.15	1.16749	1.19548	acidic protein associated to 40S ribosomal subunit of ribosomes. Involved in polysome formation during active protein synthesis. Expressed in actively growing tissue.
AT1G72416	84.0647	136.612	127.733	1.62509	1.51947	Chaperone DnaJ-domain superfamily protein;(source:Araport11)
AT1G72450	1113.28	1317.15	1077.21	1.18313	0.967599	JAZ6 transcript levels rise in response to a jasmonate stimulus and a GFP:JAZ6 fusion protein localizes to the nucleus. Application of jasmonate methyl ester to Arabidopsis roots reduces the levels of a JAZ6:GUS fusion protein, presumably by stimulating ubiquitin-proteasome-mediated degradation.
AT1G72480	882.599	1001.64	988.987	1.13488	1.12054	Lung seven transmembrane receptor family protein;(source:Araport11)
AT1G72500	2525.85	2686.98	2595.12	1.0638	1.02743	inter alpha-trypsin inhibitor, heavy chain-like protein;(source:Araport11)
AT1G72520	78.3802	135.905	117.174	1.73393	1.49494	PLAT/LH2 domain-containing lipoxygenase family protein;(source:Araport11)
AT1G72630	233.293	284.134	251.558	1.21793	1.07829	ELF4-like 2;(source:Araport11)
AT1G72640	657.162	753.324	764.999	1.14633	1.1641	NAD(P)-binding Rossmann-fold superfamily protein;(source:Araport11)
AT1G72710	1740.47	1859.73	1871.51	1.06852	1.07529	Encodes a member of the casein kinase 1 protein family that is localized to the cytoplasm and nucleus. The mRNA is cell-to-cell mobile.
AT1G72970	910.143	1302.93	1167.66	1.43157	1.28295	Originally identified as a mutation that causes floral organs to fuse together. About 10-20% of mutants also have defects in ovules. Mutants have reduced fertility most likely as because of fusions that pistil emergence. The protein has similarity to the mandelonitrile lyase family of FAD containing oxidoreductases and is predicted to be secreted (SignalP).It is expressed in all tissue layers of …
AT1G73080	464.084	557.601	543.326	1.20151	1.17075	Encodes a leucine-rich repeat receptor kinase. Functions as a receptor for AtPep1 to amplify innate immunity response to pathogen attacks. The mRNA is cell-to-cell mobile.
AT1G73230	2338.44	2685.52	2786.5	1.14842	1.1916	Nascent polypeptide-associated complex NAC;(source:Araport11)
AT1G73370	556.89	643.659	585.385	1.15581	1.05117	Encodes a protein with sucrose synthase activity (SUS6).
AT1G73470	611.385	702.181	741.112	1.14851	1.21219	hypothetical protein;(source:Araport11)
AT1G73600	3283.52	4512.99	3923.84	1.37444	1.19501	Encodes a S-adenosyl-L-methionine-dependent phosphoethanolamine N-methyltransferase whose expression is responsive to both phosphate (Pi) and phosphite (Phi) in roots.
AT1G73655	1311.13	1496.04	1539.36	1.14103	1.17407	FKBP-like peptidyl-prolyl cis-trans isomerase family protein;(source:Araport11)
AT1G73875	160.733	193.669	189.826	1.20491	1.181	DNAse I-like superfamily protein;(source:Araport11)
AT1G74020	26.2938	39.7044	28.8747	1.51003	1.09816	Encodes AtSS-2 strictosidine synthase.
AT1G74050	3082.76	3359.26	3506.88	1.0897	1.13758	Ribosomal protein L6 family protein;(source:Araport11)
AT1G74090	1595.68	1954.91	1754.22	1.22513	1.09936	encodes a desulfoglucosinolate sulfotransferase, involved in the final step of glucosinolate core structure biosynthesis. Has a broad-substrate specificity with preference with methionine-derived desulfoglucosinolates.
AT1G74100	1549.1	1982.09	2033.39	1.27952	1.31263	encodes a desulfoglucosinolate sulfotransferase, involved in the final step of glucosinolate core structure biosynthesis. Has a broad-substrate specificity with different desulfoglucosinolates, the best substrate is indole-3-methyl-dsGS, followed by benzyl-dsGS. Expression was induced by wounding, jasmonate and ethylene stimulates.
AT1G74380	1354.88	1471.99	1485.7	1.08643	1.09656	xyloglucan xylosyltransferase 5;(source:Araport11)
AT1G74440	77.9771	105.838	114.01	1.35729	1.46209	ER membrane protein, putative (DUF962);(source:Araport11)
AT1G74470	19850.9	21114.7	22056.9	1.06366	1.11113	Encodes for a multifunctional protein with geranylgeranyl reductase activity shown to catalyze the reduction of prenylated geranylgeranyl-chlorophyll a to phytyl-chlorophyll a (chlorophyll a) and free geranylgeranyl pyrophosphate to phytyl pyrophosphate. The mRNA is cell-to-cell mobile.
AT1G74560	1150.05	1279.97	1318.76	1.11296	1.14669	Double nrp1-1 nrp2-1 mutants show arrest of cell cycle progression at G2/M and disordered cellular organization occurred in root tips. Localize in the nucleus and can form homomeric and heteromeric protein complexes with NRP2. Bind histones Histone2A and Histone2B and associate with chromatin in vivo. Plant mutated in both NRP1 and NRP2 genes show hypersensitivity to genotoxic stresses including …
AT1G74650	1152.29	1283.59	1218.71	1.11394	1.05764	Member of the R2R3 factor gene family.
AT1G74730	1788.43	2183.19	2024.34	1.22073	1.13191	Encodes a grana core localized protein, is homologous to RIG1. Mutant plants have reduced NPQ, affected organization of light-havesting complex II and an enhanced grana stacking.
AT1G74800	367.296	442.863	413.955	1.20574	1.12703	Encodes a Golgi-localized hydroxyproline galactosyltransferase GALT5. Functions together with GALT2 as redundant GALTs that control AGP (arabinogalactan-proteins) O-glycosylation, which is essential for normal growth and development. Mutants display multiple phenotypes including reduced root hair growth.
AT1G74930	9.63274	22.6918	126.061	2.35569	13.0868	encodes a member of the DREB subfamily A-5 of ERF/AP2 transcription factor family. The protein contains one AP2 domain. There are 15 members in this subfamily including RAP2.1, RAP2.9 and RAP2.10. The mRNA is cell-to-cell mobile.
AT1G74950	371.969	545.076	450.323	1.46538	1.21065	TIFY domain/Divergent CCT motif family protein;(source:Araport11)
AT1G74960	1998.91	2168.38	2172.53	1.08478	1.08685	Encodes a plastidic beta-ketoacyl-ACP synthase II, involved in fatty acid elongation from 16:0-ACP to 18:0-ACP. Homozygous knock-out mutants are embryo lethal, indicating early embryo development is sensitive to elevated 16:0.
AT1G74970	2646.81	3005.44	3301.61	1.1355	1.24739	ribosomal protein S9, nuclear encoded component of the chloroplast ribosome
AT1G75120	43.7611	70.9767	50.526	1.62191	1.15459	Encodes an arabinosyltransferase that modifies extensin proteins in root hair cells.
AT1G75140	213.71	266.819	261.382	1.24851	1.22307	membrane protein;(source:Araport11)
AT1G75150	65.5386	98.6027	85.0353	1.5045	1.29748	DNA ligase-like protein;(source:Araport11)
AT1G75350	2524.87	3170.25	3180.8	1.25561	1.25978	Ribosomal protein L31;(source:Araport11)
AT1G75640	45.6772	68.49	57.6824	1.49943	1.26283	Encodes a Leucine-Rich Repeat Receptor-Like Kinase MUSTACHES (MUS). Regulates stomatal bilateral symmetry.
AT1G75710	96.024	144.563	137.406	1.50549	1.43096	C2H2-like zinc finger protein;(source:Araport11)
AT1G75760	374.568	425.724	420.196	1.13657	1.12182	ER lumen protein retaining receptor family protein;(source:Araport11)
AT1G75780	649.433	978.613	1010.39	1.50687	1.5558	beta tubulin gene downregulated by phytochrome A (phyA)-mediated far-red light high-irradiance and the phytochrome B (phyB)-mediated red light high-irradiance responses
AT1G75860	317.076	397.301	365.225	1.25302	1.15185	DNA ligase;(source:Araport11)
AT1G75900	1299.8	1597.74	1524.27	1.22922	1.1727	GDSL-motif esterase/acyltransferase/lipase. Enzyme group with broad substrate specificity that may catalyze acyltransfer or hydrolase reactions with lipid and non-lipid substrates.
AT1G76080	3584.7	4001.4	4139.41	1.11624	1.15474	Encodes a thioredoxin localized in chloroplast stroma. Known as CDSP32 (CHLOROPLASTIC DROUGHT-INDUCED STRESS PROTEIN OF 32 KD).
AT1G76090	397.564	602.86	674.125	1.51638	1.69564	Encodes S-adenosyl-methionine-sterol-C-methyltransferase, an enzyme in the sterol biosynthetic pathway.
AT1G76100	2420.95	2775.26	3112.32	1.14635	1.28558	One of two Arabidopsis plastocyanin genes. Expressed at 1/10th level of PETE2. Does not respond to increased copper levels and is thought to be the isoform that participates in electron transport under copper-limiting conditions. Mutation of this gene does not have obvious effect on photosynthesis.
AT1G76160	3007.09	3847.2	3658.03	1.27938	1.21647	SKU5 similar 5;(source:Araport11)
AT1G76300	258.605	309.872	318.282	1.19824	1.23077	snRNP core protein SMD3;(source:Araport11)
AT1G76310	119.161	159.704	152.471	1.34024	1.27953	core cell cycle genes
AT1G76390	114.555	143.987	127.541	1.25693	1.11336	ARM repeat superfamily protein;(source:Araport11)
AT1G76400	1045.59	1164.11	1137.83	1.11336	1.08822	Ribophorin I;(source:Araport11)
AT1G76405	159.392	215.99	228.836	1.35509	1.43568	outer envelope pore 21B-like protein;(source:Araport11)
AT1G76450	1321.31	1499.74	1313.22	1.13504	0.993876	Photosystem II reaction center PsbP family protein;(source:Araport11)
AT1G76540	332.208	419.153	427.895	1.26172	1.28803	Encodes a cyclin-dependent protein kinase involved in regulation of the G2/M transition of the mitotic cell cycle. Specifically binds to the cyclin CYCD4;1, expressed in shoot meristem, young leaves and vascular tissue during the G2/M phase. Required for proper organization of the shoot apical meristem and for hormone signaling.
AT1G76580	284.946	337.418	252.907	1.18415	0.887559	Squamosa promoter-binding protein-like (SBP domain) transcription factor family protein;(source:Araport11)
AT1G76590	34.8976	52.5824	34.9971	1.50676	1.00285	PLATZ transcription factor family protein;(source:Araport11)
AT1G76620	464.438	563.926	521.291	1.21421	1.12241	Serine/Threonine-kinase, putative (Protein of unknown function, DUF547);(source:Araport11)
AT1G77060	290.328	427.443	442.159	1.47228	1.52296	Phosphoenolpyruvate carboxylase family protein;(source:Araport11)
AT1G77122	188.911	227.59	223.507	1.20475	1.18313	Uncharacterized protein family UPF0090;(source:Araport11)
AT1G77440	564.77	684.757	622.201	1.21245	1.10169	Encodes beta subunit of 20s proteosome complex which is involved in protein degradation.
AT1G77470	179.808	220.072	232.553	1.22393	1.29334	Encodes a protein with high homology to the Replication Factor C, Subunit 3 (RFC3) of yeast and other eukaryotes. rfc3 mutants are hypersensitive to salicylic acid and exhibit enhanced induction of PR genes and resistance against virulent oomycete Hyaloperonospora arabidopsidis Noco2. The enhanced pathogen resistance in the mutant is NPR1-independent.
AT1G77490	2329.43	2538	2596.47	1.08954	1.11463	Encodes a chloroplastic thylakoid ascorbate peroxidase tAPX. Ascorbate peroxidases are enzymes that scavenge hydrogen peroxide in plant cells. Eight types of APX have been described for Arabidopsis: three cytosolic (APX1, APX2, APX6), two chloroplastic types (stromal sAPX, thylakoid tAPX), and three microsomal (APX3, APX4, APX5) isoforms.
AT1G77510	474.67	616.058	609.845	1.29787	1.28478	Encodes a protein disulfide isomerase-like (PDIL) protein, a member of a multigene family within the thioredoxin (TRX) superfamily. Transcript levels for this gene are up-regulated in response to three different chemical inducers of ER stress (dithiothreitol, beta-mercaptoethanol, and tunicamycin). AtIRE1-2 does not appear to be required for this response, but the atbzip60 mutant has a diminished…
AT1G77590	1296.42	1483.4	1452.7	1.14423	1.12054	Encodes major plastidic long chain acyl-CoA synthetase with a slight substrate preference of oleic acid over any of the other fatty acids.
AT1G77630	292.28	363.409	372.484	1.24336	1.27441	Encodes a lysin-motif protein mediating bacterial peptidoglycan sensing and immunity to bacterial infection. Induction of chitin-responsive genes by chitin treatment is not blocked in the mutant. It contains a C-terminal GPI anchor signal and is an ortholog of OsLYP4 and OsLYP6.
AT1G77750	251.935	308.186	316.988	1.22328	1.25821	Ribosomal protein S13/S18 family;(source:Araport11)
AT1G77760	1041.32	1263.41	1059.67	1.21328	1.01763	Encodes the cytosolic minor isoform of nitrate reductase (NR). Involved in the first step of nitrate assimilation, it contributes about 15% of the nitrate reductase activity in shoots. Similar to molybdopterin oxidoreductases at the N-terminus, and to FAD/NAD-binding cytochrome reductases at the C-terminus. Cofactors: FAD, heme iron (cytochrome B-557), and molybdenum-pterin.
AT1G77940	2803.64	3193.43	3170.18	1.13903	1.13074	Ribosomal protein L7Ae/L30e/S12e/Gadd45 family protein;(source:Araport11)
AT1G78010	440.799	495.756	475.316	1.12468	1.07831	tRNA modification GTPase;(source:Araport11)
AT1G78030	7.50565	17.3719	21.9711	2.31451	2.92728	hypothetical protein;(source:Araport11)
AT1G78060	1569.9	1711.32	1857.48	1.09008	1.18319	Glycosyl hydrolase family protein;(source:Araport11)
AT1G78090	183.23	228.872	224.349	1.2491	1.22441	homologous to the C-terminal part of microbial trehalose-6-phosphate phosphatases
AT1G78210	881.331	1143.55	1106.53	1.29752	1.25552	alpha/beta-Hydrolases superfamily protein;(source:Araport11)
AT1G78260	559.434	837.012	827.957	1.49618	1.47999	RNA-binding (RRM/RBD/RNP motifs) family protein;(source:Araport11)
AT1G78370	5257.7	8258.9	7593.31	1.57082	1.44423	Encodes glutathione transferase belonging to the tau class of GSTs. Naming convention according to Wagner et al. (2002).
AT1G78440	47.0357	81.6278	101.862	1.73544	2.16563	Encodes a gibberellin 2-oxidase that acts on C19 gibberellins.
AT1G78450	357.589	442.78	485.627	1.23824	1.35806	SOUL heme-binding family protein;(source:Araport11)
AT1G78490	2867.57	3296.36	3118.52	1.14953	1.08751	member of CYP708A The mRNA is cell-to-cell mobile.
AT1G78520	42.4075	64.2516	72.7033	1.5151	1.7144	Carbohydrate-binding X8 domain superfamily protein;(source:Araport11)
AT1G78570	5081.23	5606.29	5023.8	1.10333	0.988698	Encodes a UDP-L-Rhamnose synthase involved in the biosynthesis of rhamnose, a major monosaccharide component of pectin. Catalyzes the conversion of UDP-D-Glc to UDP-L-Rha. The dehydrogenase domain of RHM1 was shown to catalyze the conversion of UDP-D-Glc to the reaction intermediate UDP-4-keto-6-deoxy-D-Glc using recombinant protein assay but the activity of the full-length protein was not determ…
AT1G78600	84.486	143.228	137.994	1.69529	1.63333	light-regulated zinc finger protein 1;(source:Araport11)
AT1G78610	626.23	693.802	632.51	1.1079	1.01003	mechanosensitive channel of small conductance-like 6;(source:Araport11)
AT1G78630	4851.09	6421.76	6245.06	1.32378	1.28735	Ribosomal protein L13 family protein;(source:Araport11)
AT1G78650	159.231	193.713	185.732	1.21655	1.16643	Similar to DNA polymerase delta (POLD3), which in other organism was shown to be involved in the elongation of DNA replication.
AT1G78660	882.367	984.418	968.595	1.11566	1.09772	The Arabidopsis protein AtGGH1 is a gamma-glutamyl hydrolase cleaving pentaglutamates to yield di- and triglutamates. The enzyme is involved in the tetrahydrofolate metabolism and located to the vacuole.
AT1G78760	0.563091	7.76881	2.02886	13.7967	3.60307	F-box/RNI-like superfamily protein;(source:Araport11)
AT1G78915	380.648	441.153	428.018	1.15895	1.12444	Tetratricopeptide repeat (TPR)-like superfamily protein;(source:Araport11)
AT1G78930	43.9879	62.6184	69.0869	1.42354	1.57059	Mitochondrial transcription termination factor family protein;(source:Araport11)
AT1G78950	3054.31	3528.31	3606.04	1.15519	1.18064	Terpenoid cyclases family protein;(source:Araport11)
AT1G79080	176.761	218.857	200.199	1.23816	1.1326	Pentatricopeptide repeat (PPR) superfamily protein;(source:Araport11)
AT1G79230	1638.6	1857.34	1882.28	1.13349	1.14871	encodes a sulfurtransferase/rhodaneses, which belongs to a group of enzymes widely distributed in all three phyla that catalyze the transfer of sulfur from a donor to a thiophilic acceptor substrate. The protein and transcript levels are NOT affected by senescence or exogenous cyanide, suggesting that sulfurtransferases are involved in cyanide detoxification.
AT1G79310	9.19493	19.3072	6.65887	2.09977	0.72419	Encodes a putative metacaspase. Arabidopsis contains three type I MCP genes (MCP1a-c) and six type II MCP genes (MCP2a?f): AtMCP1a/At5g64240, AtMCP1b/At1g02170, AtMCP1c/At4g25110, AtMCP2a/At1g79310, AtMCP2b/At1g79330, AtMCP2c/At1g79320, AtMCP2d/At1g79340, AtMCP2e/At1g16420, AtMCP2f/At5g04200.
AT1G79500	449.369	520.011	515.451	1.1572	1.14705
AT1G79530	454.211	585.773	602.266	1.28965	1.32596	Encodes one of the chloroplast/plastid localized GAPDH isoforms (GAPCp1/At1g79530 and GAPCp2/At1g16300). gapcp double mutants display a drastic phenotype of arrested root development, dwarfism and sterility. GAPCps are important for the synthesis of serine in roots.
AT1G79550	7004.79	7885.76	7774.45	1.12577	1.10988	Encodes cytosolic phosphoglycerate kinase (PGK).
AT1G79560	778.299	1055.65	1045.22	1.35636	1.34296	Encodes an FtsH protease that is localized to the chloroplast. Mutations in this locus result in embryo lethality.
AT1G79720	391.251	481.661	498.439	1.23108	1.27396	Eukaryotic aspartyl protease family protein;(source:Araport11)
AT1G80380	3265.2	3603.23	3409.51	1.10352	1.0442	encodes a glycerate kinase which catalyzes the last step of photorespiration C2 cycle.
AT1G80600	1234.23	1342.78	1386.5	1.08795	1.12338	Encodes HopW1-1-Interacting protein 1 (WIN1). Interacts with the P. syringae effector HopW1-1. WIN1 is a putative acetylornithine transaminase. Modulates plant defenses against bacteria. Three WIN proteins are identified so far (WIN1: AT1G80600; WIN2: AT4G31750; WIN3: AT5G13320). Mediates red-light inhibition of seed germination.
AT1G80650	111.95	146.695	139.625	1.31035	1.24721	RNAse THREE-like protein 1;(source:Araport11)
AT1G80690	274.153	344.162	347.352	1.25537	1.267	PPPDE putative thiol peptidase family protein;(source:Araport11)
AT1G80770	585.104	702.147	647.988	1.20004	1.10748	P-loop containing nucleoside triphosphate hydrolases superfamily protein;(source:Araport11)
AT2G01120	101.004	143.187	134.395	1.41763	1.33059	Origin Recognition Complex subunit 4. Involved in the initiation of DNA replication. Regulated transcriptionally during cell cycle, peaking at G1/S-phase. Target of E2F/DF family of transcription factors. Interacts with all ORC subunits except ORC1b.
AT2G01250	5103.93	6147.94	6050.21	1.20455	1.1854	Ribosomal protein L30/L7 family protein;(source:Araport11)
AT2G01450	2404.9	2674.44	2618.24	1.11208	1.08871	member of MAP Kinase
AT2G01520	4.82214	29.3224	2.11614	6.08078	0.438837	Encodes a cis-cinnamic acid responsive gene that is a member of the major latex protein-like gene family and plays a role in promoting vegetative growth and delaying &#64258;owering. The mRNA is cell-to-cell mobile.
AT2G01610	804.096	1063.81	1201.46	1.32299	1.49417	Plant invertase/pectin methylesterase inhibitor superfamily protein;(source:Araport11)
AT2G01720	1659.43	1826.61	1781.86	1.10075	1.07378	Ribophorin I;(source:Araport11)
AT2G01760	295.57	356.397	322.351	1.20579	1.09061	member of Response Regulator: B- Type
AT2G01870	48.1364	67.2851	47.5007	1.3978	0.986794	transmembrane protein;(source:Araport11)
AT2G01930	440.047	515.843	537.686	1.17224	1.22188	BASIC PENTACYSTEINE1 (BPC1) is a regulator of the homeotic Arabidopsis thaliana gene SEEDSTICK (STK), which controls ovule identity. BPC1 induces conformational changes by cooperative binding to purine-rich elements present in the STK regulatory sequence. STK is upregulated in bpc1 mutant.
AT2G02070	476.362	541.411	558.449	1.13655	1.17232	RAVEN is part of the network regulated by BLJUEJAY, JACKDAW, SACRECROW and SHORT-ROOT to regulate root tissue patterning through cell lineage specification and asymmetric cell division. RAVEN is directly activated by SHORT-ROOT and directly repressed by JACKDAW.
AT2G02080	397.898	474.032	429.271	1.19134	1.07885	C2H2 BIRD transcription factor family.
AT2G02500	404.314	501.116	448.556	1.23942	1.10942	Encodes a protein with 4-Diphosphocytidyl-2C-methyl-D-erythritol synthase activity. The enzyme has an absolute requirement for divalent cations (Mg2+ reaches the highest catalytic activity).
AT2G02740	145.058	210.29	193.713	1.44969	1.33542	Encodes a homolog of the potato p24 protein. It shares the conserved KGKAAL domain, a putative DNA-binding domain, with potato p24 and is localized to the plastid and not the nucleus.
AT2G02810	133.774	180.727	180.645	1.35099	1.35038	Encodes a multitransmembrane hydrophobic protein that functions as transporter of UDP-galactose and UDP-glucose into the Golgi. Localized in the ER. Involved in the unfolded protein response, a mechanism that controls proper protein folding in the ER.
AT2G02850	116.458	147.228	134.005	1.26421	1.15067	Encodes plantacyanin one of blue copper proteins. Involved in anther development and pollination. Expressed in the transmitting tract of the pistil.
AT2G02990	2.15507	14.1307	2.584	6.55697	1.19903	Encodes a member of the ribonuclease T2 family that responds to inorganic phosphate starvation, and inhibits production of anthocyanin. Also involved in wound-induced signaling independent of jasmonic acid. Its expression is responsive to both phosphate (Pi) and phosphite (Phi) in roots.
AT2G03220	731.432	856.913	813.222	1.17155	1.11182	member of Glycosyltransferase Family- 37
AT2G03440	1063.7	1215.82	1341.42	1.14301	1.26108	Induced at the transcriptional level by Pseudomonas syringae pv. tomato infection.
AT2G03870	446.509	506.794	504.261	1.13501	1.12934	Small nuclear ribonucleoprotein family protein;(source:Araport11)
AT2G04030	3400.92	4551.83	4459.66	1.33841	1.31131	Encodes a chloroplast-targeted 90-kDa heat shock protein located in the stroma involved in red-light mediated deetiolation response and crucial for protein import into the chloroplast stroma. Mutants are resistant to chlorate, have elongated hypocotyls in light, and affect the expression of NR2, CAB, and RBCS but NOT NR1 and NiR.
AT2G04270	401.55	496.536	462.342	1.23655	1.15139	Similar to E.coli endoribonuclease E. Functions as a ribonuclease, is located in the chloroplast, and is involved in chloroplast development. Loss of function mutants are white and arrest at the cotyledon stage. The phenotype is rescued by providing sucrose.
AT2G04360	430.672	548.442	549.146	1.27346	1.27509	transmembrane protein;(source:Araport11)
AT2G04390	748.782	839.782	919.966	1.12153	1.22862	Ribosomal S17 family protein;(source:Araport11)
AT2G04530	106.678	155.992	168.616	1.46226	1.5806	Encodes a protein with RNAse Z activity suggesting a role in tRNA processing. Protein contains a signal sequence for import into the chloroplast.
AT2G04570	242.737	312.278	267.284	1.28649	1.10113	GDSL-motif esterase/acyltransferase/lipase. Enzyme group with broad substrate specificity that may catalyze acyltransfer or hydrolase reactions with lipid and non-lipid substrates. The mRNA is cell-to-cell mobile.
AT2G05210	503.993	578.073	558.35	1.14699	1.10785	Encodes AtPOT1a, an accessory factor for telomerase required for positive telomere length regulation. Note on nomenclature: different names have been given to Arabidopsis POT-like genes (Kuchar and Fajkus, 2004; Shakirov et al, 2005; Tani and Murata, 2005). According to a unifying nomenclature (Surovtseva et al, 2007), At2g05210 (previously named AtPOT1) is designated AtPOT1a, while At5g06310 (pr…
AT2G05220	1171.88	1424.34	1493.16	1.21543	1.27415	Ribosomal S17 family protein;(source:Araport11)
AT2G05790	2994.14	3672.55	3676.63	1.22658	1.22794	O-Glycosyl hydrolases family 17 protein;(source:Araport11)
AT2G05830	638.225	734.056	740.939	1.15015	1.16094	Encodes a 5-methylthioribose-1-phosphate isomerase.
AT2G05990	2408.56	2797.18	2741.09	1.16135	1.13806	Encodes enoyl-ACP reductase a component of the fatty acid synthase complex. A reduced function mutation in this gene, mod1, was found in a screen for premature cell death mutants. Mutant plants have reduced lipid level and pleiotropic morphological defects, including chlorotic and abnormally shaped leaves. The mRNA is cell-to-cell mobile.
AT2G06050	251.947	584.306	361.177	2.31917	1.43354	Encodes a 12-oxophytodienoate reductase that is required for jasmonate biosynthesis. Mutants are male sterile and defective in pollen dehiscence. Shows activity towards 2,4,6-trinitrotoluene. CFA-Ile, CFA-Leu, CFA-Val, CFA-Met and CFA-Ala can restore the fertility of opr3 plants by inducing filament elongation and anther dehiscence.
AT2G06925	114.374	191.385	201.804	1.67332	1.76442	Encodes a secretory phospholipase A2 enzyme, which specifically hydrolyzes the sn-2 position of phospholipids. The enzyme has a preference towards linoleoyl acyl chain over palmitoyl acyl chain. It also has a slight preference for phosphatidylcholine over phosphatidylethanolamine.
AT2G07170	110.264	143.776	151.108	1.30393	1.37042	ARM repeat superfamily protein;(source:Araport11)
AT2G07690	285.864	380.12	382.825	1.32972	1.33918	Member of the minichromosome maintenance complex, involved in DNA replication initiation. Abundant in proliferating and endocycling tissues. Localized in the nucleus during G1, S and G2 phases of the cell cycle, and are released into the cytoplasmic compartment during mitosis. Binds chromatin.
AT2G10940	15957.1	22290.9	24515.4	1.39693	1.53633	Bifunctional inhibitor/lipid-transfer protein/seed storage 2S albumin superfamily protein;(source:Araport11)
AT2G11910	1076.84	1184.97	1275.25	1.10041	1.18425	hypothetical protein;(source:Araport11)
AT2G12400	1832.44	2063.18	2135.49	1.12592	1.16538	plasma membrane fusion protein;(source:Araport11)
AT2G12480	4.88478	15.0211	6.6012	3.07508	1.35138	serine carboxypeptidase-like 43;(source:Araport11)
AT2G13610	320.198	478.37	456.193	1.49398	1.42472	ABC-2 type transporter family protein;(source:Araport11)
AT2G14520	239.591	325.336	293.075	1.35788	1.22323	CBS domain protein (DUF21);(source:Araport11)
AT2G14750	1432.04	2019.08	1740.04	1.40993	1.21508	Encodes adenosine-5'-phosphosulfate kinase. Provides activated sulfate for sulfation of secondary metabolites, including the glucosinolates. Essential for pollen viability. The mRNA is cell-to-cell mobile.
AT2G14880	811.601	948.519	941.915	1.1687	1.16056	SWIB/MDM2 domain superfamily protein;(source:Araport11)
AT2G15430	292.059	347.776	366.128	1.19077	1.25361	Non-catalytic subunit of nuclear DNA-dependent RNA polymerases II, IV and V; homologous to budding yeast RPB3 and the E. coli RNA polymerase alpha subunit. A closely related paralog, encoded by At2g15400, can substitute for At2g15430 in the context of Pol V.
AT2G15440	105.888	144.577	144.549	1.36538	1.36511	polysaccharide biosynthesis protein (DUF579);(source:Araport11)
AT2G15620	2437.34	2862.7	2781.91	1.17452	1.14137	Involved in the second step of nitrate assimilation. Its expression is induced by nitrate. The mRNA is cell-to-cell mobile.
AT2G15890	41.9417	72.3038	85.5406	1.72391	2.03951	Encodes CBP1, a regulator of transcription initiation in central cell-mediated pollen tube guidance.
AT2G15970	1389.34	1740	1677.25	1.25239	1.20723	encodes an alpha form of a protein similar to the cold acclimation protein WCOR413 in wheat. Expression is induced by short-term cold-treatment, water deprivation, and abscisic acid treatment. The mRNA is cell-to-cell mobile.
AT2G16440	268.165	349.677	336.403	1.30396	1.25446	Minichromosome maintenance (MCM2/3/5) family protein;(source:Araport11)
AT2G16600	3826.15	4724.65	4818.77	1.23483	1.25943	Encodes cytosolic cyclophilin ROC3. The mRNA is cell-to-cell mobile.
AT2G16630	713.409	979.884	897.02	1.37352	1.25737	Pollen Ole e 1 allergen and extensin family protein;(source:Araport11)
AT2G16660	104.512	209.662	126.924	2.0061	1.21444	Major facilitator superfamily protein;(source:Araport11)
AT2G16770	113.137	144.673	132.705	1.27875	1.17296	Basic-region leucine zipper (bZIP23) transcription factor involved in the adaptation to zinc deficiency. Binds ZDRE motifs.
AT2G16780	228.188	277.613	275.177	1.2166	1.20592	Encodes a WD-40 repeat protein similar to yeast MSI1.
AT2G16850	314.064	377.647	373.092	1.20245	1.18795	plasma membrane intrinsic protein 2;(source:Araport11)
AT2G16900	574.409	653.079	603.313	1.13696	1.05032	phospholipase-like protein (PEARLI 4) family protein;(source:Araport11)
AT2G17033	638.072	704.081	662.323	1.10345	1.03801	pentatricopeptide (PPR) repeat-containing protein;(source:Araport11)
AT2G17230	447.741	640.741	721.065	1.43105	1.61045	EXORDIUM like 5;(source:Araport11)
AT2G17240	700.404	791.652	813.787	1.13028	1.16188	arginine/serine-rich-like splicing factor;(source:Araport11)
AT2G17265	766.295	851.589	911.797	1.11131	1.18988	Encodes a homoserine kinase (HSK) which produces O-phospho-L-homoserine (HserP), a compound at the branching point of methionine and threonine biosynthesis. HSK is found in the stromal fraction of chloroplasts. Mutation of this gene results in higher level of the amino acid homoserine and resistance to downy mildew pathogen Hyaloperonospora arabidopsidis.
AT2G17480	1092.83	1210.87	1236.56	1.10802	1.13152	A member of a large family of seven-transmembrane domain proteins specific to plants, homologs of the barley mildew resistance locus o (MLO) protein. The Arabidopsis genome contains 15 genes encoding MLO proteins, with localization in plasma membrane. Phylogenetic analysis revealed four clades of closely-related AtMLO genes. ATMLO8 belongs to the clade III, with AtMLO5, AtMLO7, AtMLO9, and AtMLO1…
AT2G17560	668.711	785.837	782.647	1.17515	1.17038	Encodes a protein belonging to the subgroup of HMGB (high mobility group B) proteins that have a distinctive DNA-binding motif, the HMG-box domain. The motif confers non-sequence specific interaction with linear DNA and structure-specific binding to distorted DNA sites. The HMGB proteins are involved in the assembly of nucleoprotein complexes. Can be phosphorylated by CK2alpha.
AT2G17630	397.058	476.633	479.712	1.20041	1.20817	Pyridoxal phosphate (PLP)-dependent transferases superfamily protein;(source:Araport11)
AT2G17780	150.233	184.202	172.637	1.2261	1.14913	Encodes a mechanosensitive channel candidate MCA2. The three-dimensional structure of MCA2 was reconstructed and appears to comprise a small transmembrane region and large cytoplasmic region.
AT2G17840	356.86	836.467	768.199	2.34397	2.15266	Identified as drought-inducible gene by differential hybridization. Upregulated by high light, drought, cold and salt stress determined by microarray analysis.
AT2G18020	5316.45	6121.91	6512.15	1.1515	1.22491	Ribosomal protein L2 family;(source:Araport11)
AT2G18328	400.791	478.537	476.307	1.19398	1.18842	RAD-like 4;(source:Araport11)
AT2G18480	43.5617	91.0683	88.7858	2.09056	2.03816	Major facilitator superfamily protein;(source:Araport11)
AT2G18510	591.167	688.871	678.487	1.16527	1.14771	RNA-binding (RRM/RBD/RNP motifs) family protein;(source:Araport11)
AT2G18700	449.802	699.03	706.327	1.55409	1.57031	Encodes an enzyme putatively involved in trehalose biosynthesis. The protein has a trehalose synthase (TPS)-like domain that may or may not be active as well as a trehalose phosphatase (TPP)-like domain.
AT2G18710	1497.27	1652.29	1671.07	1.10353	1.11608	Encodes a component of the thylakoid-localized Sec system involved in the translocation of cytoplasmic proteins into plastid.
AT2G18900	323.402	387.91	377.286	1.19946	1.16661	Transducin/WD40 repeat-like superfamily protein;(source:Araport11)
AT2G18950	335.709	439.912	420.127	1.3104	1.25146	Encodes homogentisate phytyltransferase involved in tocopherol biosynthesis. Has impact on seed longevity and plays a role in the adaptation to low temperature stress, notably phloem loading.
AT2G19520	825.998	944.505	901.016	1.14347	1.09082	Controls flowering.
AT2G19580	140.273	177.334	183.139	1.26421	1.30559	Member of TETRASPANIN family
AT2G19590	29.5215	53.8318	54.0551	1.82348	1.83104	encodes a protein whose sequence is similar to 1-aminocyclopropane-1-carboxylate oxidase
AT2G19620	333.652	425.684	420.514	1.27583	1.26033	N-MYC downregulated-like 3;(source:Araport11)
AT2G19730	2526.72	3057.17	3253.98	1.20994	1.28783	Ribosomal L28e protein family;(source:Araport11)
AT2G19790	714.824	819.704	785.029	1.14672	1.09821	Encodes a component of the AP4 complex and is involved in vacuolar sorting of storage proteins.
AT2G19870	423.89	477.168	449.947	1.12569	1.06147	tRNA/rRNA methyltransferase (SpoU) family protein;(source:Araport11)
AT2G19940	745.493	950.429	935.013	1.2749	1.25422	Putative N-acetyl-gamma-glutamyl-phosphate reductase;(source:Araport11)
AT2G20020	522.059	594.501	638.534	1.13876	1.22311	Promotes the splicing of chloroplast group II introns. Splices clpP-1 and ropC1 introns.
AT2G20060	447.242	544.891	534.901	1.21834	1.196	Ribosomal protein L4/L1 family;(source:Araport11)
AT2G20140	1100.71	1237.49	1193.08	1.12427	1.08392	Encodes one of the two RPT2 (26S proteasome subunit RPT2) paralogs: RPT2a (At4g29040) and RPT2b (At2g20140). RPT2b can not complement the rpt2a mutant phenotype. rpt2a rpt2b double mutants are embryo lethal.
AT2G20250	80.0719	108.242	94.6413	1.35181	1.18195	hypothetical protein;(source:Araport11)
AT2G20450	737.779	881.517	870.171	1.19483	1.17945	Ribosomal protein L14;(source:Araport11)
AT2G20530	540.257	630.095	665.529	1.16629	1.23187	prohibitin 6;(source:Araport11)
AT2G20580	3050.46	3350.01	3371.96	1.0982	1.1054	encoding the RPN subunits of the 26S proteasome The mRNA is cell-to-cell mobile.
AT2G20610	2755.52	3805.77	3478.91	1.38114	1.26252	Confers auxin overproduction. Mutants have an over-proliferation of lateral roots. Encodes a C-S lyase involved in converting S-alkylthiohydroximate to thiohydroximate in glucosinolate biosynthesis.
AT2G20630	1643.22	1876.48	1759.45	1.14196	1.07074	PP2C induced by AVRRPM1;(source:Araport11)
AT2G20750	603.148	882.372	941.286	1.46294	1.56062	member of BETA-EXPANSINS. Naming convention from the Expansin Working Group (Kende et al, 2004. Plant Mol Bio)
AT2G20990	3922.98	4210.48	4267.51	1.07328	1.08782	Encodes an endoplasmic reticulum and plasma membrane localized protein with similarity to synaptotagmins, a class of membrane trafficking proteins. SYT1 is expressed in all tissues. Loss of function mutations show hypersensitivity to NaCl and electrolyte leakage from the plasma membrane. SYT1 also affects calcium dependent freezing tolerance and mechanical stress response. Regulates endocytosis e…
AT2G21140	4438.98	5443.2	5054.82	1.22623	1.13874	Proline-rich protein expressed in expanding leaves, stems, flowers, and siliques.
AT2G21160	2193.61	2465.96	2325.62	1.12416	1.06018	Translocon-associated protein (TRAP), alpha subunit;(source:Araport11)
AT2G21210	476.128	552.363	532.787	1.16011	1.119	Putative auxin-regulated protein whose expression is downregulated in response to chitin oligomers.
AT2G21220	127.028	182.336	130.682	1.4354	1.02877	SAUR-like auxin-responsive protein family;(source:Araport11)
AT2G21250	1189.26	1508.93	1507.63	1.2688	1.26771	NAD(P)-linked oxidoreductase superfamily protein;(source:Araport11)
AT2G21370	731.583	863.508	835.653	1.18033	1.14225	Although this gene has a sequence similar to xylulose kinases, several lines of experimental evidence suggest that it does not act on xylulose or deoxy-xylulose.
AT2G21380	1407.37	1520.71	1455.92	1.08053	1.03449	Kinesin motor family protein;(source:Araport11)
AT2G21440	803.842	894.351	877.936	1.11259	1.09217	RNA-binding (RRM/RBD/RNP motifs) family protein;(source:Araport11)
AT2G21530	1133.79	1272.77	1239.62	1.12258	1.09334	SMAD/FHA domain-containing protein;(source:Araport11)
AT2G21590	318.405	379.927	343.372	1.19322	1.07841	Encodes the large subunit of ADP-glucose pyrophosphorylase, the enzyme which catalyzes the first and limiting step in starch biosynthesis. The large subunit plays a regulatory role whereas the small subunit (ApS) is the catalytic isoform. Four isoforms of the large subunit (ApL1-4) have been described.
AT2G21640	22.1254	49.4836	50.3858	2.23651	2.27729	Encodes a protein of unknown function that is a marker for oxidative stress response.Expression in rosette leaves is activated by high concentration of boron.
AT2G21710	85.8092	128.12	128.213	1.49308	1.49417	Mitochondrial transcription termination factor family protein;(source:Araport11)
AT2G21790	854.508	1028.7	1037.89	1.20385	1.2146	encodes large subunit of ribonucleotide reductase involved in the production of deoxyribonucleoside triphosphates (dNTPs) for DNA replication and repair
AT2G21830	411.676	473.316	473.614	1.14973	1.15045	Cysteine/Histidine-rich C1 domain family protein;(source:Araport11)
AT2G21860	704.097	771.334	700.661	1.09549	0.99512	violaxanthin de-epoxidase-like protein;(source:Araport11)
AT2G22170	857.194	1099.83	1129.66	1.28306	1.31785	Lipase/lipooxygenase, PLAT/LH2 family protein;(source:Araport11)
AT2G22190	172.46	222.629	243.809	1.2909	1.41371	Haloacid dehalogenase-like hydrolase (HAD) superfamily protein;(source:Araport11)
AT2G22230	611.916	804.822	707.027	1.31525	1.15543	Thioesterase superfamily protein;(source:Araport11)
AT2G22480	628.527	705.838	661.285	1.123	1.05212	phosphofructokinase 5;(source:Araport11)
AT2G22500	474.104	580.699	835.994	1.22484	1.76331	Encodes one of the mitochondrial dicarboxylate carriers (DIC): DIC1 (AT2G22500), DIC2 (AT4G24570), DIC3 (AT5G09470).
AT2G22540	1089.38	1206.83	1334.24	1.10782	1.22477	Encodes a nuclear protein that acts as a floral repressor and that functions within the thermosensory pathway. SVP represses FT expression via direct binding to the vCArG III motif in the FT promoter.
AT2G22620	68.3772	98.5452	81.3504	1.4412	1.18973	Rhamnogalacturonate lyase family protein;(source:Araport11)
AT2G22670	6480.91	7076.19	6684.99	1.09185	1.03149	Encodes a transcriptional repressor of the auxin response that is auxin inducible and is involved in lateral root formation. The mRNA is cell-to-cell mobile.
AT2G22830	98.7652	125.124	111.209	1.26689	1.126	squalene epoxidase 2;(source:Araport11)
AT2G22870	153.559	211.768	203.262	1.37907	1.32368	P-loop containing nucleoside triphosphate hydrolases superfamily protein;(source:Araport11)
AT2G22900	367.919	456.654	420.926	1.24118	1.14407	Encodes MUCI10, a galactomannan-1,6-galactosyltransferase. MUCI10 likely decorates glucomannan, synthesized by CSLA2, with galactose residues in vivo. The degree of galactosylation is essential for the synthesis of the GGM backbone, the structure of cellulose, mucilage density, as well as the adherence of pectin.
AT2G22970	1454.13	1583.85	1474.52	1.08921	1.01403	serine carboxypeptidase-like 11;(source:Araport11)
AT2G23120	819.907	1234.46	1323.58	1.50561	1.61431	Late embryogenesis abundant protein, group 6;(source:Araport11)
AT2G23170	28.9657	50.5256	43.5602	1.74432	1.50385	encodes an IAA-amido synthase that conjugates Asp and other amino acids to auxin in vitro.
AT2G23350	3266.21	3622.96	3900.05	1.10922	1.19406	polyadenylate-binding protein, putative / PABP, putative.Member of the Class II family of PABP proteins. Highly and ubiquitously expressed. The mRNA is cell-to-cell mobile.
AT2G23820	332.31	412.56	374.604	1.24149	1.12727	Metal-dependent phosphohydrolase;(source:Araport11)
AT2G23930	861.636	988.269	973.644	1.14697	1.12999	Putative small nuclear ribonucleoprotein G;(source:Araport11)
AT2G24020	1170.59	1374.54	1242.53	1.17423	1.06145	STIC2 was identifided in a screen for suppressors of chloroplast protein import defect in tic40.
AT2G24090	2284.28	2680.53	2845.79	1.17347	1.24581	Ribosomal protein L35;(source:Araport11)
AT2G24120	594.411	755.227	696.423	1.27055	1.17162	DNA/RNA polymerases superfamily protein;(source:Araport11)
AT2G24150	1394.03	1658.44	1817.08	1.18968	1.30348	heptahelical transmembrane protein HHP3
AT2G24200	4462.69	5079.77	5066.13	1.13828	1.13522	Cytosol aminopeptidase family protein;(source:Araport11)
AT2G24490	169.966	223.75	199.031	1.31644	1.171	Encodes a component of Replication Protein A. Component of transcriptional gene silencing which does not affect endogenous small RNA accumulation nor DNA methylation. Localized in the nucleus. Involved in DNA repair. Interacts physically with ROS1.
AT2G24630	764.41	955.549	888.858	1.25005	1.1628	encodes a gene similar to cellulose synthase
AT2G24645	136.149	222.982	233.164	1.63778	1.71257	Transcriptional factor B3 family protein;(source:Araport11)
AT2G25060	261.532	366.396	346.006	1.40096	1.323	early nodulin-like protein 14;(source:Araport11)
AT2G25110	935.397	1080.78	1169.31	1.15542	1.25007	Encodes an endoplasmic reticulum protein SDF2 (stromal-derived factor-2). Forms a complex SDF2-ERdj3B-BiP that is required for the proper accumulation of the surface-exposed leucine-rich repeat receptor kinases EFR. EFR is involved in PAMP (pathogen associated molecular patterns) triggered immunity.
AT2G25270	198.546	244.311	243.423	1.2305	1.22603	transmembrane protein;(source:Araport11)
AT2G25450	767.742	1107.19	999.321	1.44213	1.30164	encodes a protein whose sequence is similar to ACC oxidase
AT2G25540	2.56978	18.5303		7.21086	0	cellulose synthase
AT2G25840	668.179	814.557	841.391	1.21907	1.25923	Nucleotidylyl transferase superfamily protein;(source:Araport11)
AT2G25870	1001.87	1112.57	1137.36	1.11049	1.13523	Encodes an endoribonuclease that is required for chloroplast rRNA processing.
AT2G25900	915.98	1189.05	1538.42	1.29812	1.67953	Encodes a protein with two tandem-arrayed CCCH-type zinc fingers that binds RNA and is involved in RNA turnover. The mRNA is cell-to-cell mobile.
AT2G25950	284.418	330.487	305.701	1.16198	1.07483	PITH domain protein (DUF1000);(source:Araport11)
AT2G26070	170.781	204.493	194.557	1.1974	1.13922	Encodes a predicted membrane protein. Similar sequences are widely distributed and conserved in plants, animals and protists but absent in fungi and prokaryotes. The sequence has no known motifs and no biological function has been assigned in any species. In Arabidopsis, it appears to be involved in the negative regulation of the response to ethylene, is localized to the Golgi and is a positive r…
AT2G26260	603.318	706.894	687.158	1.17168	1.13896	Encodes an enzyme with 3&#946;-hydroxysteroid dehydrogenase/C4-decarboxylase activity <i>in vitro</i>. The activity of the enzyme was determined using microsomal extracts of yeast overexpressing the <i>Arabidopsis</i> gene. Cytosolic fractions failed to be associated to the activity, leading to the speculation that the enzyme is membrane-bound.
AT2G26330	1473.67	1903.22	1689.43	1.29148	1.14641	Homologous to receptor protein kinases. Involved in specification of organs originating from the shoot apical meristem. Contains a cytoplasmic protein kinase catalytic domain, a transmembrane region, and an extracellular leucine-rich repeat. ER has been identified as a quantitative trait locus for transpiration efficiency by influencing epidermal and mesophyll development, stomatal density and po…
AT2G26340	934.441	1031.81	996.241	1.1042	1.06614	hypothetical protein;(source:Araport11)
AT2G26440	46.1546	99.0617	92.7562	2.1463	2.00969	Plant invertase/pectin methylesterase inhibitor superfamily;(source:Araport11)
AT2G26540	525.913	620.543	578.95	1.17993	1.10085	Encodes a uroporphyrinogen-III synthase involved in tetrapyrrole biosynthesis. The protein localizes to the chloroplast. Member of the plant-specific DUF724 protein family. Arabidopsis has 10 DUF724 proteins. Loss of function mutant has a WT phenotype
AT2G26550	304.55	369.098	347.67	1.21195	1.14159	Encodes a heme oxygenase-like protein lacking the conserved histidine residue at the active site that is usually involved in heme-iron coordination. It is unable to bind and degrade heme. Mutant analyses suggest a role in photomorphogenesis. The protein can bind the heme precursor, proto IX, which could be biologically significant and point to a role in the regulation of the two tetrapyrrole bios…
AT2G26730	3250.94	3617.1	3575.28	1.11263	1.09977	Leucine-rich repeat protein kinase family protein;(source:Araport11)
AT2G26760	130.423	194.699	175.564	1.49283	1.34612	Cyclin B1;(source:Araport11)
AT2G26900	3513.2	4548.61	4552.85	1.29472	1.29593	Sodium Bile acid symporter family;(source:Araport11)
AT2G26930	588.214	663.996	650.642	1.12883	1.10613	Encodes a 4-(cytidine 5'-phospho)-2-C-methyl-D-erithritol kinase.
AT2G27030	2265.98	2524.5	2386.08	1.11408	1.053	encodes a calmodulin that has higher affinity to kinesin-like calmodulin binding motor protein than CAM4 or CAM6. The mRNA is cell-to-cell mobile.
AT2G27040	1007.68	1138.88	1092.81	1.1302	1.08448	AGO4 is a member of a class of PAZ/PIWI domain containing proteins involved in siRNA mediated gene silencing.Loss of function mutations have reduced site specific CpNpG and CpHpH methylation and increased susceptibility to bacterial pathogens including Tobacco rattle virus.
AT2G27190	867.169	957.423	868.637	1.10408	1.00169	Encodes a root-secreted purple acid phosphatase involved in extracellular phosphate-scavenging.
AT2G27385	46.9567	103.694	76.5502	2.20828	1.63023	Pollen Ole e 1 allergen and extensin family protein;(source:Araport11)
AT2G27500	367.803	417.77	417.223	1.13585	1.13436	Glycosyl hydrolase superfamily protein;(source:Araport11)
AT2G27530	5137.85	6007.73	5717.49	1.16931	1.11282	Encodes ribosomal protein L10aP. Identified in a screen for enhancers of as1. as1/pgy double mutants show defects in leaf vascular patterning and adaxial cell fate. Double mutant analysis indicates pgy genes function in the same pathway as REV, KAN1 and KAN2.
AT2G27590	93.9686	119.863	97.1163	1.27556	1.0335	S-adenosyl-L-methionine-dependent methyltransferases superfamily protein;(source:Araport11)
AT2G27680	1981.39	2351.02	2365.43	1.18655	1.19382	NAD(P)-linked oxidoreductase superfamily protein;(source:Araport11)
AT2G27690	203.335	363.344	240.416	1.78692	1.18236	Encodes a CYP94C1. Has highest omega-hydroxylase activity with 9,10-epoxystearic acid, while also metabolized lauric acid (C12:0) and C18 unsaturated fatty acids. Gene expression is induced in response to wounding and jasmonic acid treatment.
AT2G27710	2420.32	2884.22	3093.38	1.19167	1.27809	60S acidic ribosomal protein family;(source:Araport11)
AT2G27720	2229.97	2490.49	2784.87	1.11683	1.24884	60S acidic ribosomal protein family;(source:Araport11)
AT2G27810	852.777	1006.2	1035.9	1.17991	1.21474	Encodes a plasma-membrane localized nucleobase transporter capable of transporting adenine, guanine, uracil and hypoxanthine. Likely to be a proton-nucleobase symporter.
AT2G27830	102.895	131.167	193.518	1.27477	1.88074	hypothetical protein;(source:Araport11)
AT2G27970	226.84	289.488	315.746	1.27618	1.39193	CDK-subunit 2;(source:Araport11)
AT2G28000	6473.98	8646.6	8862.91	1.33559	1.36901	Encodes chaperonin-60 alpha, a molecular chaperone involved in Rubisco folding. Mutants display aberrant chloroplast and embryo development. The mRNA is cell-to-cell mobile.
AT2G28080	474.504	602.918	611.477	1.27063	1.28867	UDP-Glycosyltransferase superfamily protein;(source:Araport11)
AT2G28100	415.055	489.711	443.118	1.17987	1.06761	Encodes a protein with &#945;-fucosidase activity. The activity was assessed on 2'-fucosyl-lactitol. AtFUC1 was not able to act on XXFG substrates, at least when heterologously expressed in <i>Pichia pastoris</i>. The enzyme has been postulated to act on fucosylated substrates other than xyloglucan oligosaccharides. was shown (<i>Pichia pastoris</i>) to hydrolyze fucose in 3- and 4-linkage , henc…
AT2G28190	8057.74	8872.18	9395.43	1.10108	1.16601	Encodes a chloroplastic copper/zinc superoxide dismutase CSD2 that can detoxify superoxide radicals. Its expression is affected by miR398-directed mRNA cleavage. Activation depends totally on CCS. Overexpression of a miR398-resistant form of CSD2 leads to more dramatic improvements in stress (hight light, Cu2+ and methyl viologen) tolerance than overexpression of wild-type CSD2. The mRNA is cell-…
AT2G28260	302.954	370.134	342.346	1.22175	1.13003	member of Cyclic nucleotide gated channel family
AT2G28430	468.692	565.488	482.538	1.20652	1.02954	zinc finger, C3HC4 type family protein;(source:Araport11)
AT2G28605	637.499	744.914	685.248	1.16849	1.0749	Encodes a PsbP domain-OEC23 like protein localized in thylakoid (peripheral-lumenal side).
AT2G28720	65.2741	95.2418	88.5987	1.45911	1.35733	Histone superfamily protein;(source:Araport11)
AT2G28740	410.131	519.658	503.678	1.26705	1.22809	histone 4
AT2G28790	291.837	366.432	376.748	1.2556	1.29095	Pathogenesis-related thaumatin superfamily protein;(source:Araport11)
AT2G28800	4277.2	4598.46	4803.35	1.07511	1.12301	member of Chloroplast membrane protein ALBINO3 family. Similar to pea PPF1 and may play a role in plant senescence.
AT2G28900	432.764	493.597	439.498	1.14057	1.01556	Encodes AtOEP16, a 16-KDa plastid outer membrane protein involved in plastid import of protochlorophyllide oxidoreductase A. Predominantly expressed in leaves and is also inducible by cold treatment.
AT2G28950	3781.98	4569.72	4635.62	1.20829	1.22571	Encodes an expansin. Naming convention from the Expansin Working Group (Kende et al, 2004. Plant Mol Bio). Involved in the formation of nematode-induced syncytia in roots of Arabidopsis thaliana.
AT2G29090	38.3133	62.1055	50.2097	1.62099	1.3105	Encodes a protein with ABA 8'-hydroxylase activity, involved in ABA catabolism. Member of the CYP707A gene family. This gene predominantly accumulates in dry seeds and is up-regulated immediately following imbibition. CYP707A2 appears to play a major role in the rapid decrease in ABA levels during early seed imbibition.
AT2G29310	641.667	900.254	909.37	1.40299	1.4172	NAD(P)-binding Rossmann-fold superfamily protein;(source:Araport11)
AT2G29440	63.856	103.47	52.5833	1.62036	0.823466	Encodes glutathione transferase belonging to the tau class of GSTs. Naming convention according to Wagner et al. (2002).
AT2G29550	2871.85	3311.49	3289.5	1.15309	1.14543	Encodes a beta-tubulin that is expressed in leaves, roots and flowers.
AT2G29560	781.139	871.214	841.247	1.11531	1.07695	Encodes a putative phosphoenolpyruvate enolase that is localized both to the nucleus and the cytoplasm. The mRNA is cell-to-cell mobile.
AT2G29570	226.924	329.539	314.694	1.4522	1.38678	Functionally interacts with POLH to repair DNA damaged by UVB damage. May be sumoylated.
AT2G30010	1330.91	1476.35	1508.55	1.10928	1.13347	Encodes a member of the TBL (TRICHOME BIREFRINGENCE-LIKE) gene family containing a plant-specific DUF231 (domain of unknown function) domain. TBL gene family has 46 members, two of which (TBR/AT5G06700 and TBL3/AT5G01360) have been shown to be involved in the synthesis and deposition of secondary wall cellulose, presumably by influencing the esterification state of pectic polymers. A nomenclature…
AT2G30432	169.701	222.235	213.99	1.30956	1.26098	Encodes TRICHOMELESS1 (TCL1), a single-repeat MYB-type transcription factor that negatively regulates trichome formation by suppressing GL1 (GLABRA1). In a tandem repeat with AT2g30424 and AT2g30420.
AT2G30500	211.374	286.377	292.13	1.35483	1.38205	Kinase interacting (KIP1-like) family protein;(source:Araport11)
AT2G30600	1534.22	2120.16	2108.24	1.38192	1.37415	BTB/POZ domain-containing protein;(source:Araport11)
AT2G30695	359.154	427.355	429.855	1.18989	1.19685	bacterial trigger factor;(source:Araport11)
AT2G30790	269.135	318.795	362.255	1.18452	1.346	Encodes a 23 kD extrinsic protein that is part of photosystem II and participates in the regulation of oxygen evolution.
AT2G30860	5787.99	8609.64	8402.74	1.4875	1.45175	Encodes glutathione transferase belonging to the phi class of GSTs. Naming convention according to Wagner et al. (2002).
AT2G30870	2572.01	3100.83	2906.53	1.20561	1.13006	early dehydration-induced gene ERD13 homologous to tobacco and maize glutathione S-transferases. Encodes glutathione transferase belonging to the phi class of GSTs. Naming convention according to Wagner et al. (2002)
AT2G30930	641.327	742.844	883.656	1.15829	1.37786	hypothetical protein;(source:Araport11)
AT2G30970	1231.77	1431.91	1355.65	1.16248	1.10057	ASPARTATE AMINOTRANSFERASE 1
AT2G30980	1646.13	1779.89	1674.38	1.08125	1.01716	Encodes a GSK3-like protein kinase. This protein can interact with the BZR1 protein involved in brassinosteroid-mediated signaling in a Y2H assay and promotes BZR1 phosphorylation in protoplasts.
AT2G30990	195.87	290.557	294.437	1.48342	1.50323	arginine N-methyltransferase, putative (DUF688);(source:Araport11)
AT2G31010	132.739	177.267	177.261	1.33546	1.33541	Protein kinase superfamily protein;(source:Araport11)
AT2G31140	329.634	390.011	346.506	1.18317	1.05118	Peptidase S24/S26A/S26B/S26C family protein;(source:Araport11)
AT2G31150	457.757	558.47	543.333	1.22001	1.18695	ATP binding / ATPase;(source:Araport11)
AT2G31170	523.934	602.517	569.978	1.14999	1.08788	Encodes the cysteinyl t-RNA synthetase SYCO ARATH (SYCO), which is expressed and required in the central cell but not in the antipodals. SYCO, localized to the mitochondria, is necessary for mitochondrial cristae integrity. Mutation of this gene affects the lifespan of adjacent accessory cells.
AT2G31270	200.059	257.304	236.357	1.28614	1.18144	Encodes a cyclin-dependent protein kinase. Involved in nuclear DNA replication and plastid division. Located in nucleus and chloroplast.
AT2G31360	598.979	836.73	838.106	1.39693	1.39922	Encodes a protein homologous to delta 9 acyl-lipid desaturases of cyanobacteria and acyl-CoA desaturases of yeast and mammals. expression up-regulated by cold temperature. It is involved in the synthesis of the 24:1n-9 and 26:1n-9 components of seed lipids, sphingolipids and the membrane phospholipids phosphatidylserine (PS), and phosphatidylethanolamine (PE).
AT2G31400	5356.94	6059.57	6017.92	1.13116	1.12339	Encodes a a chloroplast-localized pentatricopeptide-repeat protein involved in regulation of nuclear gene expression.
AT2G31610	3419.83	3682.94	3900.65	1.07694	1.1406	Ribosomal protein S3 family protein;(source:Araport11)
AT2G31650	187.354	231.546	208.193	1.23587	1.11123	Encodes a homolog of trithorax, a histone-lysine N-methyltransferase. Involved in trimethylating histone H3-lysine 4. Involved in the formation, placement, and identity of flower organs. Role in regulation of homeotic genes. Functions as a receptor of phosphatidylinositol 5-phosphate. Localizes to cytoplasm, plasma membrane and nuclei, shifting to nuclei in the presence of PI5P.
AT2G31790	1436.02	1990.84	1787.98	1.38636	1.2451	UDP-Glycosyltransferase superfamily protein;(source:Araport11)
AT2G31840	339.461	484.182	445.018	1.42633	1.31096	Thioredoxin superfamily protein;(source:Araport11)
AT2G31890	233.508	337.547	344.083	1.44555	1.47354	Protein contains putative RNA binding domain. Expressed in response to Pseudomonas syringae infection. Resistance requires silencing of AtRAP suggesting it functions as a negative regulator of plant disease resistance. Alpha helical repeat protein; only member of the OPR (octotricopeptide repeat) protein family in land plants.
AT2G32060	1714.1	1916.4	1997.89	1.11802	1.16556	Ribosomal protein L7Ae/L30e/S12e/Gadd45 family protein;(source:Araport11)
AT2G32220	140.716	179.818	152.91	1.27788	1.08666	Ribosomal L27e protein family;(source:Araport11)
AT2G32230	1036.8	1400.5	1327.78	1.35079	1.28065	Encodes a protein-only RNase P that is involved in the 5? cleavage of the precursor tRNAs and is able to cleave tRNA-like structures involved in the maturation of plant mitochondrial mRNAs. Mutants show a drastic reduction in the levels of mature plastid tRNA-Phe(GAA) and tRNA-Arg(ACG), limiting plastid gene expression.
AT2G32520	695.847	799.874	757.291	1.1495	1.0883	alpha/beta-Hydrolases superfamily protein;(source:Araport11)
AT2G32530	37.0412	51.5888	48.8294	1.39274	1.31825	encodes a gene similar to cellulose synthase
AT2G32590	79.4371	104.377	95.2043	1.31395	1.19849	condensin complex subunit;(source:Araport11)
AT2G32920	1383.39	1598.3	1559.61	1.15535	1.12738	Encodes a protein disulfide isomerase-like (PDIL) protein, a member of a multigene family within the thioredoxin (TRX) superfamily. Transcript levels for this gene are up-regulated in response to three different chemical inducers of ER stress (dithiothreitol, beta-mercaptoethanol, and tunicamycin). AtIRE1-2 does not appear to be required for this response, but the atbzip60 mutant has a diminished…
AT2G32990	1495.31	1745.32	1600.22	1.16719	1.07016	glycosyl hydrolase 9B8;(source:Araport11)
AT2G33020	9.69538	23.52	25.3148	2.4259	2.61101	receptor like protein 24;(source:Araport11)
AT2G33040	5184.83	5455.11	5515.38	1.05213	1.06375	gamma subunit of Mt ATP synthase;(source:Araport11)
AT2G33180	292.572	388.523	409.27	1.32795	1.39887	hypothetical protein;(source:Araport11)
AT2G33210	891.268	1086.57	1028.05	1.21912	1.15347	heat shock protein 60-2;(source:Araport11)
AT2G33330	439.004	553.92	536.094	1.26176	1.22116	Encodes a plasmodesmal protein that affects the intercellular movement of molecules through the plasmodesmata. The protein has two DUF26 domains and a single transmembrane domain.
AT2G33370	1450.64	1632.08	1632.03	1.12507	1.12504	Ribosomal protein L14p/L23e family protein;(source:Araport11)
AT2G33800	4032	4955.37	5151.42	1.22901	1.27763	Encodes SCABRA1 (SCA1), a nuclear gene encoding a plastid-type ribosomal protein that functions &#8232;as a structural component of the 70S plastid ribosome. The sca1-rps5 allele exhibits defects in plastid 16SrRNA processing and a resulting decrease in accumulation of photosynthetic proteins. Loss-of-function mutations enhance the polarity defects of the as2 mutants.
AT2G33840	473.088	557.455	549.904	1.17833	1.16237	Tyrosyl-tRNA synthetase, class Ib, bacterial/mitochondrial;(source:Araport11)
AT2G33845	178.236	225.564	244.737	1.26554	1.37311	Nucleic acid-binding, OB-fold-like protein;(source:Araport11)
AT2G33860	742.237	902.395	949.019	1.21578	1.27859	ettin (ett) mutations have pleiotropic effects on Arabidopsis flower development, causing increases in perianth organ number, decreases in stamen number and anther formation, and apical-basal patterning defects in the gynoecium. The ETTIN gene encodes a protein with homology to DNA binding proteins which bind to auxin response elements. ETT transcript is expressed throughout stage 1 floral merist…
AT2G34090	75.4377	99.3102	95.3495	1.31645	1.26395	maternal effect embryo arrest 18;(source:Araport11)
AT2G34170	201.701	262.762	244.353	1.30273	1.21146	hypothetical protein (DUF688);(source:Araport11)
AT2G34250	4561.98	4939.31	4884.35	1.08271	1.07066	SecY protein transport family protein;(source:Araport11)
AT2G34300	1790.9	2056.25	2057.34	1.14817	1.14878	S-adenosyl-L-methionine-dependent methyltransferases superfamily protein;(source:Araport11)
AT2G34480	6310.39	7648.37	7436.03	1.21203	1.17838	Encodes a nuclear localized member of the ribosomal L18ae/LX protein family. Loss of function mutations show reduced transmission through the gametophytes and embryo lethality.
AT2G34510	439.691	546.843	561.256	1.2437	1.27648	choice-of-anchor C domain protein, putative (Protein of unknown function, DUF642);(source:Araport11)
AT2G34600	2.02979	53.8461	13.7872	26.5279	6.79239	jasmonate-zim-domain protein 7;(source:Araport11)
AT2G34620	1634.96	2001.36	2181.76	1.2241	1.33444	Mitochondrial transcription termination factor family member.
AT2G34640	865.479	1187.23	1131.45	1.37176	1.30731	Present in transcriptionally active plastid chromosomes. Involved in plastid gene expression.
AT2G34770	412.494	491.018	541.702	1.19037	1.31324	encodes a fatty acid hydroxylase, required for the AtBI-1-mediated suppression of programmed cell death.
AT2G35150	375.795	529.606	567.943	1.40929	1.51131	Encodes EXORDIUM LIKE 7.
AT2G35155	483.284	557.172	555.21	1.15289	1.14883	Trypsin family protein;(source:Araport11)
AT2G35240	310.443	359.749	322.839	1.15882	1.03993	plastid developmental protein DAG;(source:Araport11)
AT2G35370	5188.83	5826.82	5549.6	1.12295	1.06953	Encodes glycine decarboxylase complex H protein. Involved in photorespiration. The mRNA is cell-to-cell mobile.
AT2G35410	1134.08	1330.55	1276.29	1.17324	1.12539	RNA-binding (RRM/RBD/RNP motifs) family protein;(source:Araport11)
AT2G35450	518.525	582.892	565.719	1.12414	1.09102	catalytic/ hydrolase;(source:Araport11)
AT2G35500	627.032	824.195	825.743	1.31444	1.31691	Encodes a protein with some sequence similarity to shikimate kinases, but a truncated form of this protein (lacking a putative N-terminal chloroplast transit peptide) does not have shikimate kinase activity in vitro.
AT2G35520	333.36	424.43	449.99	1.27319	1.34986	Defender against death (DAD family) protein;(source:Araport11)
AT2G35650	155.672	187.076	206.724	1.20173	1.32795	a member of Glycosyltransferase- Family 2 and encodes a beta-mannan synthase based on in vitro enzyme assays from heterologously expressed protein. Mutants exhibit defects in pollen tube growth and embryo development. The defective embryonic development was associated with reduced proliferation and failed cellularization of the endosperm.
AT2G35780	1009.27	1267.98	1239.8	1.25633	1.22842	serine carboxypeptidase-like 26;(source:Araport11)
AT2G35880	1326.47	1506.48	1614.79	1.1357	1.21735	TPX2 (targeting protein for Xklp2) protein family;(source:Araport11)
AT2G36000	749.755	859.849	877.927	1.14684	1.17095	Mitochondrial transcription termination factor family protein;(source:Araport11)
AT2G36160	2701.36	3016.33	3002.57	1.11659	1.1115	Ribosomal protein S11 family protein;(source:Araport11)
AT2G36200	298.483	391.944	355.932	1.31312	1.19247	P-loop containing nucleoside triphosphate hydrolases superfamily protein;(source:Araport11)
AT2G36230	236.689	289.037	284.629	1.22117	1.20255	Encodes a BBMII isomerase involved in histidine biosynthesis.
AT2G36250	1072.39	1222.85	1253.42	1.14031	1.16881	Encodes one of two FtsZ proteins, tubulin-like proteins, in Arabidopsis. It is involved in chloroplast division.
AT2G36390	450.436	536.215	488.159	1.19044	1.08375	Encodes a starch branching enzyme (EC.2.4.1.18) similar to SBE2 from maize and rice. Expressed throughout plant tissues. The mRNA is cell-to-cell mobile.
AT2G36460	1464.45	1591.36	1720.49	1.08666	1.17484	Aldolase superfamily protein;(source:Araport11)
AT2G36530	14188.1	16281.6	15245.3	1.14755	1.07452	Involved in light-dependent cold tolerance and encodes an enolase. Protein is tyrosine-phosphorylated and its phosphorylation state is modulated in response to ABA in Arabidopsis thaliana seeds.
AT2G36580	1249.83	1383.55	1303.31	1.10699	1.04279	Pyruvate kinase family protein;(source:Araport11)
AT2G36620	1994.11	2259.67	2266.25	1.13317	1.13647	RPL24A encodes ribosomal protein L24, homolog of cytosolic RPL24, found in archaea and higher eukaryotes. Arabidopsis has two RPL24 homologs, RPL24A (AT2G36620) and RPL24B (AT3G53020).
AT2G36885	458.6	686.144	632.879	1.49617	1.38002	translation initiation factor;(source:Araport11)
AT2G37020	140.835	182.009	172.691	1.29235	1.22619	Translin family protein;(source:Araport11)
AT2G37220	5844.6	7347.05	7534.31	1.25707	1.2891	Encodes a chloroplast RNA binding protein. A substrate of the type III effector HopU1 (mono-ADP-ribosyltransferase). Protein is tyrosine-phosphorylated and its phosphorylation state is modulated in response to ABA in Arabidopsis thaliana seeds.
AT2G37270	2127.93	2327.91	2479.04	1.09398	1.165	One of two genes encoding the ribosomal protein S5. Expressed at a lower level compared to ATRPS5A.
AT2G37420	160.183	203.123	188.617	1.26806	1.17751	ATP binding microtubule motor family protein;(source:Araport11)
AT2G37470	313.866	419.3	415.471	1.33592	1.32372	Histone superfamily protein;(source:Araport11)
AT2G37500	505.622	606.569	590.786	1.19965	1.16843	arginine biosynthesis protein ArgJ family;(source:Araport11)
AT2G37600	692.06	789.086	853.142	1.1402	1.23276	Ribosomal protein L36e family protein;(source:Araport11)
AT2G37640	730.548	907.239	922.744	1.24186	1.26308	member of Alpha-Expansin Gene Family. Naming convention from the Expansin Working Group (Kende et al, 2004. Plant Mol Bio). Involved in the formation of nematode-induced syncytia in roots of Arabidopsis thaliana.
AT2G37660	2986.06	4017.01	4083.42	1.34525	1.36749	NAD(P)-binding Rossmann-fold superfamily protein;(source:Araport11)
AT2G37678	129.282	228.183	217.818	1.76501	1.68483	Positive regulator of photomorphogenesis in far-red light. Most abundant in young seedlings in the dark. Downregulated in the light and older as plants develop. Localized in the nucleus and the cytoplasm. Nuclear localization strongest in the dark. Degraded through the 26S proteasome. Regulated by PHYA. It is specifically required for the light-regulated nuclear accumulation of phyA but not phyB.
AT2G37680	125.424	155.618	162.924	1.24073	1.29898	glucose-induced degradation-like protein;(source:Araport11)
AT2G37790	439.222	500.499	561.809	1.13951	1.2791	NAD(P)-linked oxidoreductase superfamily protein;(source:Araport11)
AT2G37860	878.626	998.738	1037.26	1.1367	1.18055	Encodes a protein of unknown function. Mutants have pale leaves, lower cell density in the palisade parenchyma and increased sensitivity to ozone and virulent Pseudomonas syringae
AT2G37940	546.795	614.836	611.361	1.12444	1.11808	Inositol phosphorylceramide synthase 2;(source:Araport11)
AT2G37990	579.967	657.571	644.435	1.13381	1.11116	ribosome biogenesis regulatory protein (RRS1) family protein;(source:Araport11)
AT2G38010	480.123	548.418	496.625	1.14224	1.03437	Neutral/alkaline non-lysosomal ceramidase;(source:Araport11)
AT2G38140	1878.63	2190.45	2386.33	1.16598	1.27025	plastid-specific ribosomal protein 4 (PSRP4) mRNA, complete The mRNA is cell-to-cell mobile.
AT2G38240	4.18486	69.884	1.0043	16.6992	0.239984	One of 4 paralogs encoding a 2-oxoglutarate/Fe(II)-dependent oxygenases that hydroxylates JA to 12-OH-JA.
AT2G38270	549.111	666.42	680.758	1.21363	1.23975	Encodes protein homologous to CXIP1. CXIP1 is a PICOT domain containing protein interacts with CAX1, a high capacity calcium transporter. However, CXP2 does not interact with CAX1 and only moderately activates another calcium transporter CAX4.
AT2G38530	26.748	122.438	40.5878	4.57747	1.51741	Involved in lipid transfer between membranes and plays a role in maintaining the integrity of the cuticle-cell wall interface. Belongs to a family of Lipid transfer proteins. Sequence similarity to other plant/Arabidopsis LPT genes but highest similarity to LPT1. Stress and pathogen-inducible motifs found in the upstream region. Expressed in flower, leaves and siliques but absent in roots. Predic…
AT2G38540	14472.3	20790.6	21840	1.43658	1.50909	Non-specific lipid transfer protein. Binds calmodulin in a Ca2+-independent manner. Localized to the cell wall. Specifically expressed in L1 epidermal layer. Predicted to be a member of PR-14 pathogenesis-related protein family with the following members: At2g38540/LTP1, At2g38530/LTP2, At5g59320/LTP3, At5g59310/LTP4, At3g51600/LTP5, At3g08770/LTP6, At2g15050/LTP7, At2g18370/LTP8, At2g15325/LTP9,…
AT2G38570	93.338	122.283	105.345	1.31011	1.12864	hypothetical protein;(source:Araport11)
AT2G38670	534.083	649.252	596.232	1.21564	1.11637	Encodes a mitochondrial ethanolamine-phosphate cytidylyltransferase, involved in phosphatidylethanolamine (PE) biosynthesis.
AT2G38700	1039.65	1176.41	1154.27	1.13154	1.11025	Encodes mevalonate diphosphate decarboxylase, the enzyme that catalyzes the synthesis of isopentenyl diphosphate, used in sterol and isoprenoid biosynthesis. The protein appears to form a homodimeric complex. Incidentally, it was shown that the Arabidopsis MVD protein could also interact with its yeast homolog to form a heterodimer.
AT2G38750	344.928	511.662	390.289	1.48339	1.13151	Annexins are a family of calcium dependent membrane binding proteins though to be involved in Golgi mediated secretion. This is one of four annexins identified in Arabidopsis.
AT2G38760	58.9086	83.9033	77.341	1.4243	1.3129	Annexins are calcium binding proteins that are localized in the cytoplasm. When cytosolic Ca2+ increases, they relocate to the plasma membrane. The mRNA is cell-to-cell mobile.
AT2G38995	659.899	741.986	670.482	1.12439	1.01604	O-acyltransferase (WSD1-like) family protein;(source:Araport11)
AT2G39010	5966.25	7398.55	8313.13	1.24007	1.39336	plasma membrane intrinsic protein 2E;(source:Araport11)
AT2G39030		5.24998		#DIV/0!	#DIV/0!	Encodes a protein that acts as an ornithine N-delta-acetyltransferase, leading to the formation of N-delta-actetylornithine. This compound is likely used in plant defense and levels of it are increased in Arabidopsis plants in response to MeJA and ABA. The mRNA is cell-to-cell mobile.
AT2G39080	743.858	909.86	920.9	1.22316	1.238	NAD(P)-binding Rossmann-fold superfamily protein;(source:Araport11)
AT2G39140	256.829	355.878	331.389	1.38566	1.29031	Suppressor of var2 variegation phenotype. Chloroplast localized. Loss of function mutant has defects in chloroplast protein translation and rRNA processing. Similar in sequence to pseudouridine synthase proteins.
AT2G39250	35.0831	53.3973	49.3316	1.52202	1.40614	Encodes a AP2 domain transcription factor that can repress flowering. SNZ and its paralogous gene, SCHLAFMUTZE (SMZ), share a signature with partial complementarity to the miR172 microRNA, whose precursor is induced upon flowering.
AT2G39290	360.015	417.54	433.052	1.15979	1.20287	Encodes a phosphatidylglycerolphosphate synthase 2C which is dual-targeted into chloroplasts and mitochondria. Mutant plants have mutant chloroplasts but normal mitochondria.
AT2G39430	34.3667	58.0504	60.82	1.68914	1.76973	Disease resistance-responsive (dirigent-like protein) family protein;(source:Araport11)
AT2G39460	4234.93	4918.05	4958.92	1.16131	1.17096	Encodes a 60S ribosomal protein L23aA (AtrpL23aA). Paralog of RLPL23aB.
AT2G39670	727.577	915.806	916.201	1.25871	1.25925	Radical SAM superfamily protein;(source:Araport11)
AT2G39900	610.774	789.283	861.073	1.29227	1.40981	Encodes a member of the Arabidopsis LIM proteins: a family of actin bundlers with distinct expression patterns. WLIM1, WLIM2a, and WLIM2b are widely expressed, whereas PLIM2a, PLIM2b, and PLIM2c are predominantly expressed in pollen. Regulates actin cytoskeleton organization.
AT2G40150	266.138	343.29	290.894	1.2899	1.09302	Encodes a member of the TBL (TRICHOME BIREFRINGENCE-LIKE) gene family containing a plant-specific DUF231 (domain of unknown function) domain. TBL gene family has 46 members, two of which (TBR/AT5G06700 and TBL3/AT5G01360) have been shown to be involved in the synthesis and deposition of secondary wall cellulose, presumably by influencing the esterification state of pectic polymers. A nomenclature…
AT2G40290	1196.93	1476.06	1336.56	1.2332	1.11666	Encodes an eIF2alpha homolog that can be phosphorylated by GCN2 in vitro.
AT2G40300	536.964	604.708	622.549	1.12616	1.15939	Encodes FERRITIN 4, AtFER4. Ferritins are a class of 24-mer multi-meric proteins found in all kingdoms of life. Function as the main iron store in mammals. Evidence suggests that Arabidopsis ferritins are essential to protect cells against oxidative damage, but they do not constitute the major iron pool. Localize to mitochondria. Knock out mutants are not sensitive to abiotic stress.
AT2G40435	92.252	137.208	134.345	1.48732	1.45628	transcription factor SCREAM-like protein;(source:Araport11)
AT2G40490	2774.86	3712.94	3473.83	1.33806	1.25189	Uroporphyrinogen decarboxylase;(source:Araport11)
AT2G40520	679.61	823.862	816.302	1.21226	1.20113	Nucleotidyltransferase family protein;(source:Araport11)
AT2G40550	153.557	224.527	209.941	1.46217	1.36719	Encodes a nuclear localized target of E2Fa-DPa, transcription factors controlling cell cycle progression. Required for sister chromatid cohesion and DNA repair.
AT2G40690	176.417	213.621	207.258	1.21089	1.17482	Encodes a putative dihydroxyacetone phosphate (DHAP) reductase involved in glycerol-3-phosphate supply within the chloroplast for synthesis of glycerolipids. Mutants have reduced levels of hexadecatrienoic acid, which is rescued by exogenous glycerol-3-phosphate. This gene appears to be involved in the flux of fatty acids in the prokaryotic glyerolipid biosynthesis pathway.
AT2G40840	1226.8	1510.49	1403.91	1.23124	1.14437	Encodes a cytosolic protein with transglucosidase and amylomaltase activity. It is an essential component of the pathway from starch to sucrose and cellular metabolism in leaves at night. The protein binds to heteroglycans and utilizes glucose, mannose and xylose as acceptors. Fucose and galactose can also act as acceptors but less efficiently than the previous three. It was also was also recentl…
AT2G40960	303.796	362.455	341.501	1.19309	1.12411	Single-stranded nucleic acid binding R3H protein;(source:Araport11)
AT2G41110	329.954	454.465	396.308	1.37736	1.2011	Encodes a touch-inducible calmodulin that has higher affinity to kinesin-like calmodulin binding motor protein than CAM4 or CAM6. The mRNA is cell-to-cell mobile.
AT2G41170	286.965	380.977	384.985	1.32761	1.34157	F-box family protein;(source:Araport11)
AT2G41300	151.066	197.795	201.702	1.30933	1.33519	Although this enzyme is predicted to encode a strictosidine synthase (SS), it lacks a conserved catalytic glutamate residue found in active SS enzymes and it is not expected to have SS activity.
AT2G41370	14.0055	24.3603	19.6116	1.73933	1.40027	Encodes BOP2, a cytoplasmic and nuclear-localized NPR1 like protein with BTB/POZ domain and ankyrin repeats. Interacts with BOP1 and appears to be genetically redundant with BOP1.bop1/bop2 double mutants have longer leaves, often with leaflets on the petiole, asymmetric flowers with extra organs and no nectaries. Also defective in floral organ abscission. BOP1/2 promotes floral meristem fate and …
AT2G41430	3192.62	3798.71	4681.66	1.18984	1.4664	Encodes hydrophilic protein lacking Cys residues that is expressed in response to drought stress, light stress and treatment with plant-growth-promoting rhizobacteria (Paenibacillus polymyxa), possibly revealing a connection between responses to biotic and abiotic stress. Also identified as a CTC Interacting Domain (CID) protein in a yeast two hybrid screen using the PAB2 protein as bait. Contain…
AT2G41540	618.835	767.757	730.233	1.24065	1.18001	Encodes a protein with NAD-dependent glycerol-3-phosphate (G3P) dehydrogenase which was shown to complement an Escherichia coli strain: BB20-14, auxotrophic for glycerol/G3P due to a loss-of-function mutation in the gpsA gene.
AT2G41550	71.0254	100.179	82.8971	1.41047	1.16715	Rho termination factor;(source:Araport11)
AT2G41560	549.429	686.577	673.436	1.24962	1.2257	Encodes a calmodulin-regulated Ca(2+)-ATPase that improves salt tolerance in yeast. Localized to the vacuole. Lesion mimic phenotype when mutation in the gene is combined with a mutation in ACA11. Lesion mimic phenotype of double knockout can be suppressed by nutritional supplements that increase anion levels (e.g. 15 mM Nitrate, Chloride, or Phosphate).
AT2G41640	3.62177	10.0872	17.8838	2.78516	4.93787	Glycosyltransferase family 61 protein;(source:Araport11)
AT2G41720	541.855	625.112	670.22	1.15365	1.2369	Encodes a pentatricopeptide repeat protein that is essential for trans-splicing of a chloroplast small ribosomal subunit transcript.
AT2G41760	391.774	492.406	489.974	1.25686	1.25065	amino-terminal glutamine amidohydrolase;(source:Araport11)
AT2G41950	260.657	373.415	360.438	1.43259	1.38281	DNA-directed RNA polymerase subunit beta;(source:Araport11)
AT2G42040	99.9285	127.892	125.338	1.27983	1.25427	WRC protein;(source:Araport11)
AT2G42130	643.31	821.88	773.493	1.27758	1.20236	Plastid-lipid associated protein PAP / fibrillin family protein;(source:Araport11)
AT2G42170	63.6961	99.7699	111.181	1.56634	1.74549	Actin family protein;(source:Araport11)
AT2G42200	550.883	746.796	762.046	1.35563	1.38332	Encodes a putative transcriptional regulator that is involved in the vegetative to reproductive phase transition. Expression is regulated by MIR156b. SPL activity nonautonomously inhibits initiation of new leaves at the shoot apical meristem.
AT2G42220	5258.53	6066.7	6296.8	1.15369	1.19744	Rhodanese/Cell cycle control phosphatase superfamily protein;(source:Araport11)
AT2G42300	445.339	595.423	627.997	1.33701	1.41016	basic helix-loop-helix (bHLH) DNA-binding superfamily protein;(source:Araport11)
AT2G42320	1159.9	1649.85	1598.97	1.4224	1.37854	nucleolar protein gar2-like protein;(source:Araport11)
AT2G42380	212.983	290.458	361.162	1.36376	1.69573	Encodes a member of the BZIP family of transcription factors. Forms heterodimers with the related protein AtbZIP61. Binds to G-boxes in vitro and is localized to the nucleus in onion epidermal cells.
AT2G42540	183.47	425.991	394.384	2.32186	2.14959	A cold-regulated gene whose product is targeted to the chloroplast. Cor15am protects stromal proteins from aggregation under various stress conditions. Constitutive expression increases freezing tolerance in protoplasts in vitro and chloroplasts in vivo. NMR and x-ray diffraction studies suggest that COR15a alters the intrinsic curvature of the inner membrane of chloroplast envelope. Late Embryog…
AT2G42570	252.035	357.157	400.474	1.41709	1.58896	Encodes a member of the TBL (TRICHOME BIREFRINGENCE-LIKE) gene family containing a plant-specific DUF231 (domain of unknown function) domain. TBL gene family has 46 members, two of which (TBR/AT5G06700 and TBL3/AT5G01360) have been shown to be involved in the synthesis and deposition of secondary wall cellulose, presumably by influencing the esterification state of pectic polymers. A nomenclature…
AT2G42580	786.28	981.369	971.617	1.24812	1.23571	Encodes a member of the TTL family and contains a thioredoxin like domain and three tandom TPRs. Interacts physically with BRL2/VH1 and appears to play a role in brassiosteroid and auxin signaling. Belongs to one of the 36 carboxylate clamp (CC)-tetratricopeptide repeat (TPR) proteins (Prasad 2010, Pubmed ID: 20856808) with potential to interact with Hsp90/Hsp70 as co-chaperones. The TTL family i…
AT2G42590	4561.14	5001.4	4920.69	1.09653	1.07883	14-3-3 gene. Binds calcium and displays induced structural changes.
AT2G42610	263.853	398.751	433.426	1.51126	1.64268	LIGHT-DEPENDENT SHORT HYPOCOTYLS-like protein (DUF640);(source:Araport11)
AT2G42710	475.338	553.049	529.586	1.16349	1.11413	Ribosomal protein L1p/L10e family;(source:Araport11)
AT2G42740	204.032	244.041	264.054	1.19609	1.29418	encodes a cytosolic ribosomal protein L16, which is a constituent of 60S large ribosomal complex. Gene is expressed in root stele and anthers and expression is induced by auxin treatment.
AT2G42800	595.528	765.792	699.295	1.2859	1.17424	receptor like protein 29;(source:Araport11)
AT2G42840	216.998	277.267	178.475	1.27774	0.82247	Encodes a putative extracellular proline-rich protein is exclusively expressed in the L1 layer of vegetative, inflorescence and floral meristems and the protoderm of organ primordia.
AT2G42900	296.061	349.578	374.335	1.18077	1.26439	Plant basic secretory protein (BSP) family protein;(source:Araport11)
AT2G42910	1009.5	1142.11	1229.18	1.13137	1.21762	Phosphoribosyltransferase family protein;(source:Araport11)
AT2G43010	1945.68	2485.9	2617.61	1.27765	1.34535	Isolated as a semidominant mutation defective in red -light responses. Encodes a nuclear localized bHLH protein that interacts with active PhyB protein. Negatively regulates phyB mediated red light responses. Involved in shade avoidance response. Protein abundance is negatively regulated by PhyB.
AT2G43030	4643.4	5620.77	5771.93	1.21049	1.24304	Ribosomal protein L3 family protein;(source:Araport11)
AT2G43090	1509.08	1698.77	1657.2	1.1257	1.09815	One of three genes encoding the small subunit of isopropylmalate isomerase, a heterodimer consisting of a large and a small subunit. A function in both leucine biosynthesis and the first cycle of Met chain elongation has been demonstrated for this subunit. The mRNA is cell-to-cell mobile.
AT2G43100	507.926	1004.77	909.188	1.97818	1.79	isopropylmalate isomerase 2;(source:Araport11)
AT2G43120	336.042	437.816	399.113	1.30286	1.18769	Encodes a member of the functionally diverse cupin protein superfamily that is involved in susceptibility to the bacterial plant pathogen Ralstonia solanacearum. It stabilizes the papain-like cysteine protease XCP2. The mRNA is cell-to-cell mobile.
AT2G43360	729.475	849.157	860.613	1.16406	1.17977	Catalyzes the conversion of dethiobiotin to biotin.
AT2G43460	2230.63	2482.65	2681.84	1.11298	1.20228	Ribosomal L38e protein family;(source:Araport11)
AT2G43530	151.593	210.318	190.031	1.38739	1.25356	Encodes a defensin-like (DEFL) family protein. The mRNA is cell-to-cell mobile.
AT2G43535	12.402	25.8303	31.3418	2.08275	2.52716	Encodes a defensin-like (DEFL) family protein.
AT2G43550	195.871	302.851	284.131	1.54618	1.4506	Encodes a defensin-like (DEFL) family protein.
AT2G43560	1702.32	1989.64	1959.72	1.16878	1.15121	FKBP-like peptidyl-prolyl cis-trans isomerase family protein;(source:Araport11)
AT2G43630	588.492	689.913	682.69	1.17234	1.16007	nucleusenvelope protein;(source:Araport11)
AT2G43750	1862.31	2070.73	2075.43	1.11191	1.11444	Arabidopsis thaliana O-acetylserine (thiol) lyase (OAS-TL) isoform oasB, the key enzyme for fixation of inorganic sulfide. It catalyzes the formation of cysteine from O-acetylserine and inorganic sulfide. Required for pollen tube growth and/or fertilization.
AT2G43800	245.082	296.242	268.207	1.20875	1.09436	Actin-binding FH2 (formin homology 2) family protein;(source:Araport11)
AT2G43945	1080.36	1297.49	1175.09	1.20098	1.08769	hypothetical protein;(source:Araport11)
AT2G44040	279.504	352.634	354.877	1.26164	1.26967	Dihydrodipicolinate reductase, bacterial/plant;(source:Araport11)
AT2G44060	6123.03	6695.44	6630.13	1.09348	1.08282	Late embryogenesis abundant protein, group 2;(source:Araport11)
AT2G44120	2404.64	2663.79	2652.88	1.10777	1.10323	Ribosomal protein L30/L7 family protein;(source:Araport11)
AT2G44190	32.8143	51.1914	47.0425	1.56003	1.4336	Encodes a novel microtubule binding protein that preferentially associates with nuclear microtubules during mitosis and is essential during the mitotic and cytokinetic stages that generate the endosperm and embryo.
AT2G44350	2262.54	2463.44	2501.12	1.08879	1.10545	encodes a mitochrondrion targeted citrate synthase, the first enzyme of the tricarboxylic acid cycle, catalyzing the condensation of acetyl-CoA and oxaloacetate, finally yielding citrate and CoA.
AT2G44450	49.6353	70.7351	57.2519	1.4251	1.15345	beta glucosidase 15;(source:Araport11)
AT2G44640	480.932	676.342	660.549	1.40632	1.37348	TRIGALACTOSYLDIACYLGLYCEROL-like protein;(source:Araport11)
AT2G44650	1312.47	1687.7	1760.32	1.2859	1.34123	Encodes a chloroplast-localized chaperonin 10 whose mRNA is expressed in leaves and stems but not roots.
AT2G44760	409.786	470.441	479.839	1.14802	1.17095	dihydroorotate dehydrogenase (DUF3598);(source:Araport11)
AT2G44830	553.016	635.378	655.537	1.14893	1.18538	Protein kinase superfamily protein;(source:Araport11)
AT2G44840	4.3448	11.7812	32.842	2.71156	7.55894	encodes a member of the ERF (ethylene response factor) subfamily B-3 of ERF/AP2 transcription factor family. The protein contains one AP2 domain. There are 18 members in this subfamily including ATERF-1, ATERF-2, AND ATERF-5. The mRNA is cell-to-cell mobile.
AT2G44920	772.416	850.638	867.701	1.10127	1.12336	Encodes a pentapeptide-repeat protein (PRP) composed of 25 repeats capped by N- and C-terminal a-helices. Unlike other PRPs, At2g44920 consists exclusively of type II b-turns
AT2G45010	453.848	547.486	557.784	1.20632	1.22901	PLAC8 family protein;(source:Araport11)
AT2G45080	325.905	401.329	362.656	1.23143	1.11277	cyclin p3;(source:Araport11)
AT2G45180	3567.79	4036.55	4357.54	1.13139	1.22135	Bifunctional inhibitor/lipid-transfer protein/seed storage 2S albumin superfamily protein;(source:Araport11)
AT2G45240	499.272	578.489	566.263	1.15867	1.13418	Encodes a cytoplasmic MAP1 like methionine aminopeptidase which is involved in removing the N-terminal methionine from proteins. Induced mutants using RNAi technology which knocks out both MAP1 and MAP2 like genes show abnormal development.
AT2G45340	861.059	956.342	953.271	1.11066	1.10709	Leucine-rich repeat protein kinase family protein;(source:Araport11)
AT2G45470	4997.07	6243.88	6469.54	1.24951	1.29467	FASCICLIN-like arabinogalactan protein 8;(source:Araport11)
AT2G45560	158.902	231.04	225.057	1.45397	1.41632	cytochrome P450 monooxygenase
AT2G45660	2323.78	2539.91	2564.53	1.09301	1.1036	Controls flowering and is required for CO to promote flowering. It acts downstream of FT. Overexpression of (SOC1) AGL20 suppresses not only the late flowering of plants that have functional FRI and FLC alleles but also the delayed phase transitions during the vegetative stages of development. AGL20/SOC1 acts with AGL24 to promote flowering and inflorescence meristem identity.AGL20 upregulates ex…
AT2G45730	465.146	521.727	531.952	1.12164	1.14362	eukaryotic initiation factor 3 gamma subunit family protein;(source:Araport11)
AT2G46090	349.08	395.291	394.193	1.13238	1.12924	Encodes a putative sphingosine kinase (SphK) containing the five conserved domains (C1-C5) previously identified in SphKs.
AT2G46140	224.412	304.994	283.94	1.35908	1.26526	Late embryogenesis abundant protein;(source:Araport11)
AT2G46170	623.968	771.699	710.375	1.23676	1.13848	Reticulon family protein;(source:Araport11)
AT2G46240	119.237	152.599	140.045	1.2798	1.17451	A member of Arabidopsis BAG (Bcl-2-associated athanogene) proteins, plant homologs of mammalian regulators of apoptosis. Expression of BAG6 in leaves was strongly induced by heat stress. Knockout mutants exhibited enhanced susceptibility to fungal pathogen Botrytis cinerea. Plant BAG proteins are multi-functional and remarkably similar to their animal counterparts, as they regulate apoptotic-like…
AT2G46330	1182.83	1518.46	1835.51	1.28374	1.55179	Encodes arabinogalactan protein (AGP16).
AT2G46370	1305.84	1645.6	1130.65	1.26018	0.865841	Encodes a jasmonate-amido synthetase that is a member of the GH3 family of proteins. JAR1 catalyzes the formation of a biologically active jasmonyl-isoleucine (JA-Ile) conjugate. JA-Ile promotes the interaction between JAZ1 and COI1 in the jasmonate signaling pathway. JAR1 localizes to the cytoplasm and is also a phytochrome A signaling component. JAR1 is an auxin-induced gene. Loss of function m…
AT2G46535	219.523	260.972	259.252	1.18882	1.18098	hypothetical protein;(source:Araport11)
AT2G46630	627.297	814.109	882.946	1.29781	1.40754	serine/arginine repetitive matrix protein;(source:Araport11)
AT2G46650	595.787	962.796	808.345	1.61601	1.35677	member of Cytochromes b5 The mRNA is cell-to-cell mobile.
AT2G46780	591.946	679.79	633.042	1.1484	1.06942	RNA-binding (RRM/RBD/RNP motifs) family protein;(source:Araport11)
AT2G46810	358.583	430.326	422.438	1.20007	1.17808	basic helix-loop-helix (bHLH) DNA-binding superfamily protein;(source:Araport11)
AT2G46890	155.71	193.244	201.621	1.24105	1.29485	3-oxo-5-alpha-steroid 4-dehydrogenase (DUF1295);(source:Araport11)
AT2G46930	1016.29	1135.65	1204.16	1.11744	1.18486	Encodes a pectin acetylesterase that removes cell wall acetate associated with pectin formation in Arabidopsis leaves.
AT2G46950	12.2767	25.4142	19.5336	2.07012	1.59111	member of CYP709B
AT2G46980	93.169	122.085	113.18	1.31036	1.21479	Encodes ASY3, a coiled-coil domain protein that is required for normal meiosis.
AT2G47170	4537.92	5300.22	4786.1	1.16799	1.05469	Gene encoding ADP-ribosylation factor and similar to other ARFs and ARF-like proteins. Members of this family are known to be essential for vesicle coating and uncoating and functions in GTP-binding. The gene is shown to play a role in cell division, cell expansion and cellulose production using antisense construct. The mRNA is cell-to-cell mobile.
AT2G47240	5841.36	7220.23	6752.72	1.23605	1.15602	Encodes an acyl-CoA synthetase that acts on long-chain and very-long-chain fatty acids, involved in cuticular wax and cutin biosynthesis The mRNA is cell-to-cell mobile.
AT2G47320	1514.4	1733.26	1718.28	1.14452	1.13463	Cyclophilin-like peptidyl-prolyl cis-trans isomerase family protein;(source:Araport11)
AT2G47390	1167.48	1301.4	1322.56	1.11471	1.13284	Prolyl oligopeptidase family protein;(source:Araport11)
AT2G47440	1033	1219.87	1179.62	1.1809	1.14194	Tetratricopeptide repeat (TPR)-like superfamily protein;(source:Araport11)
AT2G47470	3645.92	3873.38	3790.56	1.06239	1.03967	Encodes a protein disulfide isomerase-like (PDIL) protein, a member of a multigene family within the thioredoxin (TRX) superfamily. Transcript levels for this gene are up-regulated in response to three different chemical inducers of ER stress (dithiothreitol, beta-mercaptoethanol, and tunicamycin). AtIRE1-2 does not appear to be required for this response, but the atbzip60 mutant has a diminished…
AT2G47590	2436.54	2903.64	2927.37	1.1917	1.20145	photolyase/blue light photoreceptor PHR2 (PHR2) mRNA,
AT2G47600	839.425	947	915.74	1.12815	1.09091	Encodes a magnesium/proton exchanger, member of putative Na+/Ca2+ antiporter gene family
AT2G47610	4372.72	5258.94	5355.92	1.20267	1.22485	Ribosomal protein L7Ae/L30e/S12e/Gadd45 family protein;(source:Araport11)
AT2G47630	117.899	146.083	133.386	1.23905	1.13135	alpha/beta-Hydrolases superfamily protein;(source:Araport11)
AT2G47940	2863.16	3169.03	3089.09	1.10683	1.07891	Encodes DegP2 protease (DEGP2); nuclear gene for chloroplast product.
AT2G48070	687.159	848.541	935.733	1.23485	1.36174	Encodes a chloroplast protein RPH1 (resistance to Phytophthora 1). Involved in immune response to Phytophthora brassicae. rph1 mutant plants (in Ws background) are susceptible to P. brassicae.
AT2G48120	264.857	348.671	335.75	1.31645	1.26766	The pale cress (pac) mutant affects chloroplast and leaf development; mutants are ABA-deficient and accumulate lower levels of carotenoids and chlorophyll compared to wild type. PAC binds 23srRNA and appears to be required for 50s ribosome assembly. Three alternative transcripts of this gene exist.
AT3G01120	9047.12	10662.8	10553.8	1.17859	1.16654	encodes a cystathionine gamma-synthase, which performs the first committed step in methionine biosynthesis. A conserved motif of 13 amino acids in the first exon is required for posttranscriptional autoregulation. This enzyme shares the same substrate as threonine synthase (TS) and its absence transcriptionally affects 8 genes in the genome.
AT3G01280	2220.03	2471.28	2418.89	1.11318	1.08958	Encodes a voltage-dependent anion channel (VDAC: AT3G01280/VDAC1, AT5G67500/VDAC2, AT5G15090/VDAC3, AT5G57490/VDAC4, AT5G15090/VDAC5). VDACs are reported to be porin-type, beta-barrel diffusion pores. They are prominently localized in the outer mitochondrial membrane and are involved in metabolite exchange between the organelle and the cytosol. The mRNA is cell-to-cell mobile.
AT3G01330	37.1202	61.935	52.9888	1.6685	1.42749	Member of the E2F transcription factors, (cell cycle genes), key components of the cyclin D/retinoblastoma/E2F pathway.
AT3G01370	1179.77	1395.03	1388.16	1.18246	1.17664	Encodes a protein containing a CRM domain that is involved in group I and group II intron splicing.
AT3G01435	115.088	144.86	141.69	1.25868	1.23114	Expressed protein;(source:Araport11)
AT3G01440	463.28	527.578	490.506	1.13879	1.05877	Encodes a subunit of the NAD(P)H complex located in the chloroplast thylakoid lumen.
AT3G01450	217.354	261.676	268.273	1.20391	1.23427	ARM repeat superfamily protein;(source:Araport11)
AT3G01480	3670.78	4183.92	4155.72	1.13979	1.13211	Encodes a chloroplast cyclophilin functioning in the assembly and maintenance of photosystem II (PSII) supercomplexes. The mRNA is cell-to-cell mobile.
AT3G01510	293.965	343.272	355.923	1.16773	1.21077	Encodes a putative phosphatase, LSF1, required for normal starch turnover in leaves.
AT3G01670	3020.81	3441.55	3532.28	1.13928	1.16932	Encodes a protein localized to phloem filaments that is required for phloem filament formation. The mRNA is cell-to-cell mobile.
AT3G01680	2458.48	2795.51	2871.53	1.13709	1.16801	Encodes a protein localized to phloem filaments that is required for phloem filament formation. The mRNA is cell-to-cell mobile.
AT3G01750	600.08	707.229	770.415	1.17856	1.28385	Ankyrin repeat family protein;(source:Araport11)
AT3G01800	138.153	179.415	171.607	1.29867	1.24215	Ribosome recycling factor;(source:Araport11)
AT3G02020	985.318	1368.1	1116.24	1.38848	1.13287	encodes a monofunctional aspartate kinase
AT3G02110	748.306	890.353	883.4	1.18982	1.18053	serine carboxypeptidase-like 25;(source:Araport11)
AT3G02170	1796.24	2300.43	2482.52	1.28069	1.38207	Encodes LONGIFOLIA2 (LNG2). Regulates leaf morphology by promoting cell expansion in the leaf-length direction. The LNG2 homologue LNG1 (At5g15580) has similar function.
AT3G02230	3347.87	4029.93	3923.8	1.20373	1.17203	RGP1 is a UDP-arabinose mutase that catalyzes the interconversion between the pyranose and furanose forms of UDP-L-arabinose. It appears to be required for proper cell wall formation. rgp1/rgp2 (at5g15650) double mutants have a male gametophyte lethal phenotype. RGP1 fusion proteins can be found in the cytosol and peripherally associated with the Golgi apparatus. The mRNA is cell-to-cell mobile.
AT3G02250	1529.11	1681.03	1551.21	1.09935	1.01445	O-fucosyltransferase family protein;(source:Araport11)
AT3G02310	16.3478	57.6313	9.26467	3.52532	0.566721	MADS-box protein, binds K domain of AG in vivo
AT3G02560	1906.15	2276.33	2115.86	1.1942	1.11002	Ribosomal protein S7e family protein;(source:Araport11)
AT3G02570	1067.11	1171.17	1146.31	1.09751	1.07422	Encodes a protein with phosphomannose isomerase activity.
AT3G02640	261.171	334.712	332.614	1.28158	1.27355	transmembrane protein;(source:Araport11)
AT3G02660	498.723	565.91	539.273	1.13472	1.08131	Tyrosyl-tRNA synthetase, class Ib, bacterial/mitochondrial;(source:Araport11)
AT3G02870	1303.02	1423.81	1447.51	1.0927	1.11088	Encodes a L-galactose-1-phosphate phosphatase, involved in ascorbate biosynthesis.
AT3G02885	24.1503	41.3099	27.7535	1.71053	1.1492	GASA5, is involved in the regulation of seedling thermotolerance.
AT3G03040	420.916	494.656	456.943	1.17519	1.08559	F-box/RNI-like superfamily protein;(source:Araport11)
AT3G03220	404.256	471.224	468.74	1.16566	1.15951	member of Alpha-Expansin Gene Family. Naming convention from the Expansin Working Group (Kende et al, 2004. Plant Mol Bio)
AT3G03630	175.179	256.158	236.364	1.46227	1.34927	Encodes a protein that possesses S-sulfocysteine synthase activity and lacks O-acetylserien(thiol)lyase activity.
AT3G03710	1021.97	1125.15	1041.55	1.10097	1.01916	Encodes a chloroplast polynucleotide phosphorylase (PNPase). Involved in response to phosphorus (P) starvation. Mutants impaired in the expression of this gene have been selected through their resistance to fosmidomycin, a strong inhibitor of DXR, an enzyme of the methylerythritol-dependent IPP biosynthesis pathway. The pathway enzymes were upregulated in the mutant seedlings.
AT3G03820	365.186	488.91	451.003	1.3388	1.235	SAUR-like auxin-responsive protein family;(source:Araport11)
AT3G03830	73.8744	111.235	106.288	1.50574	1.43876	SAUR-like auxin-responsive protein family;(source:Araport11)
AT3G03850	135.264	182.055	172.678	1.34593	1.2766	SAUR-like auxin-responsive protein family;(source:Araport11)
AT3G03960	2302.01	2614.41	2575.44	1.13571	1.11878	TCP-1/cpn60 chaperonin family protein;(source:Araport11)
AT3G03980	118.389	161.383	168.288	1.36316	1.42148	NAD(P)-binding Rossmann-fold superfamily protein;(source:Araport11)
AT3G04120	16598.8	18734.7	18765.1	1.12868	1.13051	encodes cytosolic GADPH (C subunit) involved in the glycolytic pathway but also interacts with H2O2 potentially placing it in a signalling cascade induced by ROS. The mRNA is cell-to-cell mobile.
AT3G04260	990.864	1182.5	1092.67	1.1934	1.10275	plastid transcriptionally active 3;(source:Araport11)
AT3G04290	1126.82	1768.67	1699.86	1.56961	1.50855	Li-tolerant lipase 1;(source:Araport11)
AT3G04340	2102	2499.73	2355.34	1.18921	1.12052	FtsH extracellular protease family;(source:Araport11)
AT3G04380	94.733	129.133	111.022	1.36313	1.17195	Encodes SUVR4, a nucleolar histone methyltransferase with preference for monomethylated H3K9. One of the four closely related Arabidopsis SUVR proteins that belong to the SU(VAR)3-9 subgroup of SET-domain proteins. Proteins containing the evolutionarily conserved SET domain are involved in regulation of eukaryotic gene expression and chromatin structure through their histone lysine methyltransfer…
AT3G04400	6705.4	7369.86	8181.43	1.09909	1.22013	Ribosomal protein L14p/L23e family protein;(source:Araport11)
AT3G04480	693.426	801.901	742.93	1.15643	1.07139	endoribonuclease;(source:Araport11)
AT3G04550	572.168	743.487	753.659	1.29942	1.3172	Encodes an ancillary chaperone protein that functions in Rubisco biogenesis. RAF1 dimers function in the assembly of the large subunit of Rubisco. Co-expression of RAF1 and rbcL in tobacco cells results in increased photosynthesis and plant growth. The mRNA is cell-to-cell mobile.
AT3G04630	339.126	412.24	421.604	1.21559	1.24321	Member of a small gene family which have a KLEEK domain which may be involved in protein- protein interactions. Over expression of WDL1 results in abnormal root development.
AT3G04650	323.466	395.155	396.054	1.22163	1.2244	FAD/NAD(P)-binding oxidoreductase family protein;(source:Araport11)
AT3G04770	143.649	180.108	153.238	1.2538	1.06675	40s ribosomal protein SA B;(source:Araport11)
AT3G04810	283.232	329.283	283.711	1.16259	1.00169	Encodes AtNek2, a member of the NIMA-related serine/threonine kinases (Neks) that have been linked to cell-cycle regulation in fungi and mammals. Plant Neks might be involved in plant development processes.
AT3G04840	5824.81	7080.77	6737.11	1.21562	1.15662	Ribosomal protein S3Ae;(source:Araport11)
AT3G04850	67.2668	101.042	98.9753	1.5021	1.47138	Tesmin/TSO1-like CXC domain-containing protein;(source:Araport11)
AT3G04920	2565.55	2976.6	2843.87	1.16022	1.10848	Ribosomal protein S24e family protein;(source:Araport11)
AT3G05020	492.899	590.07	609.774	1.19714	1.23712	encodes an acyl carrier protein expressed in leaves, roots, and dry seeds. Protein is not regulated by light.
AT3G05060	1026.32	1130.44	1140.4	1.10145	1.11116	SAR DNA-binding protein, putative, strong similarity to SAR DNA-binding protein-1 (Pisum sativum) GI:3132696; contains Pfam profile PF01798: Putative snoRNA binding domain; encodes NOP58-like protein
AT3G05180	306.729	375.211	362.58	1.22327	1.18208	GDSL-motif esterase/acyltransferase/lipase. Enzyme group with broad substrate specificity that may catalyze acyltransfer or hydrolase reactions with lipid and non-lipid substrates.
AT3G05230	346.202	403.14	396.615	1.16446	1.14562	Signal peptidase subunit;(source:Araport11)
AT3G05470	164.616	206.422	196.612	1.25395	1.19437	Actin-binding FH2 (formin homology 2) family protein;(source:Araport11)
AT3G05560	2332.73	2787.78	2692.52	1.19507	1.15424	Ribosomal L22e protein family;(source:Araport11)
AT3G05590	5690.61	6666.93	6289.71	1.17157	1.10528	Encodes cytoplasmic ribosomal protein L18.
AT3G05620	34.7699	52.6515	47.443	1.51428	1.36448	Plant invertase/pectin methylesterase inhibitor superfamily;(source:Araport11)
AT3G05660	23.8535	42.2743	34.0224	1.77225	1.42631	receptor like protein 33;(source:Araport11)
AT3G05910	2383.34	3036.41	2926.72	1.27402	1.22799	Pectinacetylesterase family protein;(source:Araport11)
AT3G05945	422.137	510.032	461.693	1.20822	1.09371	None;(source:Araport11)
AT3G06020	275.219	357.063	356.212	1.29738	1.29429	A member of the FAF family proteins encoded by the FANTASTIC FOUR (FAF) genes: AT4G02810 (FAF1), AT1G03170 (FAF2), AT5G19260 (FAF3) and AT3G06020 (FAF4). FAFs have the potential to regulate shoot meristem size in Arabidopsis thaliana. FAFs can repress WUS, which ultimately leads to an arrest of meristem activity in FAF overexpressing lines.
AT3G06030	169.712	212.228	214.152	1.25052	1.26186	NPK1-related protein kinase 3
AT3G06070	700.716	857.145	816.606	1.22324	1.16539	hypothetical protein;(source:Araport11)
AT3G06730	253.977	360.062	381.989	1.41769	1.50403	Encodes a plastidial thioredoxin (TRX) isoform that defines a branch of plastidial TRXs lying between x- and y-type TRXs and thus was named TRX z. Possesses disulfide reductase activity in vitro. TRX z was previously named as Trx p (thioredoxin putative and plastidic) before its thioredoxin activity was confirmed (Meng et al., PNAS 2010, 107:3900). Knockout mutant of TRX z has a severe albino phe…
AT3G06740	366.101	435.401	406.352	1.18929	1.10994	Encodes a member of the GATA factor family of zinc finger transcription factors.
AT3G06880	625.622	854.379	755.901	1.36565	1.20824	Transducin/WD40 repeat-like superfamily protein;(source:Araport11)
AT3G06950	139.522	183.759	201.291	1.31706	1.44272	Pseudouridine synthase family protein;(source:Araport11)
AT3G06980	1352.86	1655.25	1579.66	1.22352	1.16765	DEA(D/H)-box RNA helicase family protein;(source:Araport11)
AT3G07010	1382.61	2034.6	1919.13	1.47156	1.38805	Pectin lyase-like superfamily protein;(source:Araport11)
AT3G07110	2027.6	2262.13	2425.94	1.11567	1.19646	Ribosomal protein L13 family protein;(source:Araport11)
AT3G07320	292.186	371.408	372.239	1.27113	1.27398
AT3G07350	111.806	144.307	205.851	1.2907	1.84115	sulfate/thiosulfate import ATP-binding protein, putative (DUF506);(source:Araport11)
AT3G07390	675.869	868.396	944.024	1.28486	1.39676	isolated from differential screening of a cDNA library from auxin-treated root culture. sequence does not show homology to any known proteins and is predicted to be extracellular. The mRNA is cell-to-cell mobile.
AT3G07430	761.628	968.963	1026.18	1.27223	1.34735	YGGT family protein;(source:Araport11)
AT3G07460	1102.4	1338	1333.2	1.21372	1.20937	transmembrane protein, putative (Protein of unknown function, DUF538);(source:Araport11)
AT3G07470	851.741	997.102	971.756	1.17066	1.14091	transmembrane protein, putative (Protein of unknown function, DUF538);(source:Araport11)
AT3G07540	666.42	757.145	842.499	1.13614	1.26422	Actin-binding FH2 (formin homology 2) family protein;(source:Araport11)
AT3G07630	336.063	386.446	404.329	1.14992	1.20313	Encodes a plastid-localized arogenate dehydratase involved in phenylalanine biosynthesis. Not less than six genes encoding ADT were identi&#64257;ed in the Arabidopsis genome: ADT1 [At1g11790]; ADT2 [At3g07630]; ADT3 [At2g27820]; ADT4 [At3g44720]; ADT5 [At5g22630]; and ADT6 [At1g08250].
AT3G07670	627.594	748.73	678.422	1.19302	1.08099	Rubisco methyltransferase family protein;(source:Araport11)
AT3G07680	944.688	1096.67	996.927	1.16089	1.0553	Encodes an Golgi-localized p24 protein. Interacts with p24delta5 at ER export sites for ER exit and coupled transport to the Golgi apparatus. The mRNA is cell-to-cell mobile.
AT3G07770	1371.95	1561.84	1465.72	1.13841	1.06835	HEAT SHOCK PROTEIN 89.1;(source:Araport11)
AT3G07990	455.223	586.449	572.881	1.28827	1.25846	serine carboxypeptidase-like 27;(source:Araport11)
AT3G08030	2442.69	2928.94	3363.24	1.19907	1.37686	The mRNA of this gene is expressed in viable seeds. Its detection in a dry seed lot has potential for use as a molecular marker for germination performance as absence of expression correlates with decreased germination.
AT3G08580	23324.8	25002.7	25352.3	1.07193	1.08692	mitochondrial ADP/ATP carrier
AT3G08600	300.523	360.662	357.588	1.20011	1.18988	transmembrane protein, putative (DUF1191);(source:Araport11)
AT3G08640	772.726	857.196	793.332	1.10931	1.02667	alphavirus core family protein (DUF3411);(source:Araport11)
AT3G08680	1119.01	1291.65	1264.7	1.15428	1.13019	Leucine-rich repeat protein kinase family protein;(source:Araport11)
AT3G08740	1402.63	1722.62	1759.65	1.22813	1.25453	elongation factor P (EF-P) family protein;(source:Araport11)
AT3G08770	175.71	329.51	160.779	1.87531	0.915027	Predicted to encode a PR (pathogenesis-related) protein. Belongs to the lipid transfer protein (PR-14) family with the following members: At2g38540/LTP1, At2g38530/LTP2, At5g59320/LTP3, At5g59310/LTP4, At3g51600/LTP5, At3g08770/LTP6, At2g15050/LTP7, At2g18370/LTP8, At2g15325/LTP9, At5g01870/LTP10, At4g33355/LTP11, At3g51590/LTP12, At5g44265/LTP13, At5g62065/LTP14, At4g08530/LTP15.
AT3G08860		4.82913	4.69078	#DIV/0!	#DIV/0!	Encodes a protein that is predicted to have beta-alanine aminotransferase activity.
AT3G08950	118.112	151.51	137.063	1.28276	1.16045	Encodes HCC1, homologue of the copper chaperone SCO1 (synthesis of cytochrome c oxidase 1) from the yeast Saccharomyces cerevisiae. SCO1 encodes a mitochondrial protein that is essential for the correct assembly of complex IV in the respiratory chain. HCC1 is localized in the mitochondrion. A chimeric yeast Sco1-Arabidopsis HCC1 protein complements yeast Sco1 activity. Embryos of hcc1 mutants bec…
AT3G09035	289.762	337.042	351.371	1.16317	1.21262	Concanavalin A-like lectin family protein;(source:Araport11)
AT3G09150	230.393	311.246	316.18	1.35093	1.37235	Required for biosynthesis of the tetrapyrrole phytochrome chromophore phytochromobilin. Encodes phytochromobilin synthase, a ferredoxin-dependent biliverdin reductase. It is necessary for coupling the expression of some nuclear genes to the functional state of the chloroplast.
AT3G09200	6780.01	7427.69	7979.41	1.09553	1.1769	Ribosomal protein L10 family protein;(source:Araport11)
AT3G09210	859.038	1005.37	1024.85	1.17034	1.19302	plastid transcriptionally active 13;(source:Araport11)
AT3G09580	502.442	568.228	592.493	1.13093	1.17923	FAD/NAD(P)-binding oxidoreductase family protein;(source:Araport11)
AT3G09630	5276.66	5736.73	5997.86	1.08719	1.13668	Ribosomal protein L4/L1 family;(source:Araport11)
AT3G09640	23.7331	42.6202	23.3464	1.79581	0.983705	Encodes a cytosolic ascorbate peroxidase APX2. Ascorbate peroxidases are enzymes that scavenge hydrogen peroxide in plant cells. Eight types of APX have been described for Arabidopsis: three cytosolic (APX1, APX2, APX6), two chloroplastic types (stromal sAPX, thylakoid tAPX), and three microsomal (APX3, APX4, APX5) isoforms.
AT3G09820	9586.04	10160.2	10213.4	1.05989	1.06545	Involved in the salvage synthesis of adenylates and methyl recycling
AT3G09860	969.568	1159.26	1179.35	1.19564	1.21637	actin T1-like protein;(source:Araport11)
AT3G10020	136.694	176.437	271.978	1.29075	1.98969	plant/protein;(source:Araport11)
AT3G10270	902.092	990.839	978.115	1.09838	1.08427	Protein targeting to mitochondria is influenced by UTR sequences.
AT3G10300	164.75	209.471	253.202	1.27145	1.53688	Calcium-binding EF-hand family protein;(source:Araport11)
AT3G10405	898.496	1172.07	1129.26	1.30448	1.25683	vacuolar acid trehalase;(source:Araport11)
AT3G10450	1596.75	2021.58	1994.01	1.26605	1.24879	serine carboxypeptidase-like 7;(source:Araport11)
AT3G10520	69.8086	105.419	104.535	1.51012	1.49745	Encodes a class 2 non-symbiotic hemoglobin. Over-expression of AHb2 in seeds led to a 40% increase in the total fatty acid content of developing and mature seeds in three subsequent generations. This was mainly due to an increase in the poly-unsaturated C18:2 (omega-6) linoleic and C18:3 (omega-3) alpha-linolenic acids.
AT3G10570	668.315	781.101	706.327	1.16876	1.05688	member of CYP77A
AT3G10610	637.15	717.359	733.421	1.12589	1.1511	Ribosomal S17 family protein;(source:Araport11)
AT3G10690	465.476	612.257	572.352	1.31533	1.22961	Encodes a protein that when expressed together with GYRB2 generates an active supercoiling DNA gyrase enzyme that shares similar properties to its bacterial counterpart, including sensitivity to gyrase-specific antibiotics.
AT3G10720	822.705	919.827	1009.49	1.11805	1.22704	Plant invertase/pectin methylesterase inhibitor superfamily;(source:Araport11)
AT3G10860	1955.38	2222.56	2353.85	1.13664	1.20378	Cytochrome b-c1 complex, subunit 8 protein;(source:Araport11)
AT3G10870	315.568	480.733	460.839	1.52339	1.46035	Encodes a methyl IAA esterase. Methyl IAA is believed to be an inactive form of auxin that needs to be demethylated to exert a biological effect. MES17 does not act on methyl JA, MeSA, MeGA4, or MEGA9 in vitro. This gene is expressed in several tissues of seedlings and adult plants, with a higher relative level of expression in the seedling shoot apex and the adult stem.
AT3G10940	842.996	988.543	915.774	1.17265	1.08633	Encodes a protein with a predicted dual-specificity phosphatase domain, similar to the glucan phosphorylases SEX4 and LSF1, however, it lacks the carbohydrate binding domain present in those proteins. Has phosphoglucan phosphatase activity. It binds to starch and specifically hydrolyzes phosphate from the C3-position.
AT3G10970	1113.47	1219.48	1186.2	1.0952	1.06532	Haloacid dehalogenase-like hydrolase (HAD) superfamily protein;(source:Araport11)
AT3G11510	3080.46	3665.04	3670.94	1.18977	1.19169	Ribosomal protein S11 family protein;(source:Araport11)
AT3G11520	102.939	152.739	144.672	1.48379	1.40542	Encodes a B-type mitotic cyclin.
AT3G11630	8498.86	10335.2	10562.2	1.21606	1.24278	Encodes a 2-Cys peroxiredoxin (2-Cys PrxA) that contains two catalytic Cys residues.
AT3G11710	1960.78	2356.36	2268.56	1.20174	1.15697	lysyl-tRNA synthetase 1;(source:Araport11)
AT3G11830	2738.72	2919.66	3044.27	1.06606	1.11157	TCP-1/cpn60 chaperonin family protein;(source:Araport11)
AT3G11940	5281.66	5711.46	6196.46	1.08138	1.1732	One of two genes encoding the ribosomal protein S5. Mutants have semi-dominant developmental phenotypes. Most cell-division processes are delayed or disturbed in the heterozygous mutant, and development is completely arrested at an early embryonic stage in the homozygous mutant.
AT3G12080	979.589	1154.05	1181.51	1.17809	1.20613	Encodes a putative plastid-targeted GTP-binding protein that is essential for embryogenesis and chloroplast development.
AT3G12110	2386.17	2821.33	2747.79	1.18237	1.15155	Encodes an actin that is expressed predominantly during reproductive development.
AT3G12145	388.172	510.777	433.405	1.31585	1.11653	A novel leucine-rich repeat protein. Interacts directly with MADS domain transcription factor.
AT3G12150	353.078	419.142	465.44	1.18711	1.31823	alpha/beta hydrolase family protein;(source:Araport11)
AT3G12220	33.9241	51.8386	65.6778	1.52808	1.93603	serine carboxypeptidase-like 16;(source:Araport11)
AT3G12550	186.081	222.224	194.793	1.19423	1.04682	Belongs to a subgroup of SGS3-like proteins that act redundantly in RNA-directed DNA methylation: AT1G15910 (FDM1), AT4G00380 (FDM2), AT3G12550 (FDM3), AT1G13790 (FDM4), AT1G80790 (FDM5).
AT3G12580	1122.31	1379.37	1435.04	1.22905	1.27865	heat shock protein 70;(source:Araport11)
AT3G12610	3264.2	4235.97	4268.75	1.2977	1.30775	Plays role in DNA-damage repair/toleration. Partially complements RecA- phenotypes.
AT3G12650	81.315	107.445	100.017	1.32134	1.22999	transmembrane protein;(source:Araport11)
AT3G12710	1565.1	1716.66	1986.83	1.09684	1.26946	DNA glycosylase superfamily protein;(source:Araport11)
AT3G12780	18246.5	21519	21717.2	1.17935	1.19021	nuclear phosphoglycerate kinase (PGK1)
AT3G12870	52.9785	75.62	62.1456	1.42737	1.17303	transmembrane protein;(source:Araport11)
AT3G12880	0.488901	7.39396	2.57465	15.1237	5.2662	Plant invertase/pectin methylesterase inhibitor superfamily protein;(source:Araport11)
AT3G12915	99.1733	165.372	142.966	1.6675	1.44158	Ribosomal protein S5/Elongation factor G/III/V family protein;(source:Araport11)
AT3G12930	432.961	604.343	552.887	1.39584	1.27699	Lojap-related protein;(source:Araport11)
AT3G13000	371.142	474.075	486.279	1.27734	1.31022	ubiquinone biosynthesis protein (Protein of unknown function, DUF547);(source:Araport11)
AT3G13120	3336.27	4302.57	4243.79	1.28964	1.27202	Ribosomal protein S10p/S20e family protein;(source:Araport11)
AT3G13175	56.8229	80.8649	93.3347	1.42311	1.64256	transmembrane protein;(source:Araport11)
AT3G13180	448.725	626.882	612.743	1.39703	1.36552	NOL1/NOP2/sun family protein / antitermination NusB domain-containing protein;(source:Araport11)
AT3G13310	280.914	344.348	418.19	1.22581	1.48868	Chaperone DnaJ-domain superfamily protein;(source:Araport11)
AT3G13410	3678.39	3952.28	3784.65	1.07446	1.02889	2-C-methyl-D-erythritol 4-phosphate cytidylyltransferase;(source:Araport11)
AT3G13470	2916.01	4118.03	4162.42	1.41221	1.42743	Encodes a subunit of chloroplasts chaperonins that are involved in mediating the folding of newly synthesized, translocated, or stress-denatured proteins. Cpn60 subunits are: Cpn60alpha1 (At2g28000), AtCpn60alpha2 (At5g18820), AtCpn60beta1 (At1g55490), AtCpn60beta2 (At3g13470), AtCpn60beta3 (At5g56500), AtCpn60beta4 (At1g26230).
AT3G13490	890.5	1068.42	1039.75	1.19979	1.1676	Encodes a dual targeted lysyl-tRNA ligase that is found both in the mitochondrion and the chloroplast. Plants mutated in this gene exhibit an ovule abortion phenotype.
AT3G13560	489.23	634.389	652.781	1.29671	1.3343	O-Glycosyl hydrolases family 17 protein;(source:Araport11)
AT3G13640	76.8169	115.052	105.289	1.49775	1.37065	member of RLI subfamily
AT3G13650	277.958	349.865	322.355	1.2587	1.15973	Disease resistance-responsive (dirigent-like protein) family protein;(source:Araport11)
AT3G13740	429.497	513.132	490.641	1.19473	1.14236	Encodes one of two chloroplast Mini-RNase III-like enzymes in Arabidopsis. Double mutants display imprecise maturation of 23S rRNA and other rRNAs.
AT3G13860	581.117	700.857	675.355	1.20605	1.16217	heat shock protein 60-3A;(source:Araport11)
AT3G13920	7194.58	7756.25	8014.31	1.07807	1.11394	eukaryotic translation initiation factor 4A-1
AT3G13930	1753.31	1975.69	1892.11	1.12683	1.07916	Encodes a subunit of the mitochondrial pyruvate dehydrogenase complex.
AT3G13980	510.656	609.544	607.971	1.19365	1.19057	SKI/DACH domain protein;(source:Araport11)
AT3G14110	1019.29	1251.21	1231.93	1.22752	1.20862	Encodes a novel coiled-coil, TPR domain containing protein that is localized to the chloroplast membrane and is involved in chlorophyll biosynthesis. Mutants accumulate protochlorophyllide, an intermediate in the chlorophyll biosynthesis pathway, in dark and release singlet oxygen in plastids in a controlled and non-invasive manner upon a dark/light shift.
AT3G14210	968.227	1529.71	1583.54	1.57991	1.6355	A semidominant QTL which has an epistatic effect on the Epithiospecifier gene. Represses nitrile formation and favors isothiocyanate production during glucosinolate hydrolysis. The functional allele deters the insect herbivory T. ni.
AT3G14240	1316.56	1922.68	2049.68	1.46038	1.55684	Subtilase family protein;(source:Araport11)
AT3G14290	1105.15	1234.25	1180.01	1.11681	1.06773	Encodes 20S proteasome subunit PAE2 (PAE2) that has RNase activity.
AT3G14310	2295.67	3488.03	3731.82	1.5194	1.62559	encodes a pectin methylesterase, targeted by a cellulose binding protein (CBP) from the parasitic nematode Heterodera schachtii during parasitism.
AT3G14390	711.545	877.092	894.743	1.23266	1.25747	Pyridoxal-dependent decarboxylase family protein;(source:Araport11)
AT3G14660	942.31	1092.73	1114.11	1.15963	1.18232	putative cytochrome P450 The mRNA is cell-to-cell mobile.
AT3G14840	2478.08	2853.77	2702.64	1.1516	1.09062	Encodes LRR-RLK protein that is localized to the plasma membrane and is involved in regulation of plant innate immunity to microbes. LIK1 is phosphorylated by CERK1, a kinase involved in chitin perception. The mRNA is cell-to-cell mobile.
AT3G14890	478.457	583.963	593.053	1.22051	1.23951	phosphoesterase;(source:Araport11)
AT3G14930	1628.87	2214.83	2170.44	1.35973	1.33248	Uroporphyrinogen decarboxylase;(source:Araport11)
AT3G14980	576.813	651.554	609.472	1.12957	1.05662	IDM1 is a histone H3 acetyltransferase that is capable of recognizing methylated DNA through its MBD domain and recognizing unmethylated histone H3K4 through its PHD domain. It negatively regulates DNA demethylation, preventing DNA hypermethylation of highly homologous multicopy genes and other repetitive sequences.
AT3G15000	1137.32	1304.72	1441.58	1.14718	1.26752	Encodes RIP1 (RNA-editing factor interacting protein 1). Involved in chloroplast and mitochondrial RNA editing. The mRNA is cell-to-cell mobile.
AT3G15020	611.771	701.386	714.256	1.14649	1.16752	Lactate/malate dehydrogenase family protein;(source:Araport11)
AT3G15110	343.521	399.95	373.685	1.16427	1.08781	transmembrane protein;(source:Araport11)
AT3G15190	2328.59	3060.5	3173.54	1.31431	1.36286	chloroplast 30S ribosomal protein S20;(source:Araport11)
AT3G15360	1804.29	1995.39	2099.64	1.10591	1.16369	encodes a prokaryotic thioredoxin The mRNA is cell-to-cell mobile.
AT3G15450	1142.4	1599.92	2322.52	1.40049	2.03303	aluminum induced protein with YGL and LRDR motifs;(source:Araport11)
AT3G15480	1122.86	1288.11	1316.73	1.14717	1.17265	fiber (DUF1218);(source:Araport11)
AT3G15520	839.727	1017.37	1011.97	1.21155	1.20512	Cyclophilin-like peptidyl-prolyl cis-trans isomerase family protein;(source:Araport11)
AT3G15570	267.771	313.212	323.874	1.1697	1.20952	Phototropic-responsive NPH3 family protein;(source:Araport11)
AT3G15680	469.509	544.236	576.435	1.15916	1.22774	Ran BP2/NZF zinc finger-like superfamily protein;(source:Araport11)
AT3G15710	536.018	615.793	574.25	1.14883	1.07133	Peptidase S24/S26A/S26B/S26C family protein;(source:Araport11)
AT3G15800	65.4389	97.6493	88.4394	1.49222	1.35148	Glycosyl hydrolase superfamily protein;(source:Araport11)
AT3G15950	0.563091	5.2344	1.50177	9.29584	2.66702	Similar to TSK-associating protein 1 (TSA1), contains 10 EFE repeats, a novel repeat sequence unique to plants. Expressed preferentially in the roots.Protein is localized to ER bodies- an endoplasmic reticulum derived structure. Loss of function mutations lack ER bodies.
AT3G16000	2045.59	2422.83	2307.75	1.18442	1.12816	encodes a DNA-binding protein that binds to plastid DNA non-specifically and is associated with nucleoids and thylakoid membranes. The expression of the gene is correlated with the development of thylakoid membranes.
AT3G16240	29330.5	32414.5	36476.1	1.10515	1.24362	Delta tonoplast intrinsic protein, functions as a water channel and ammonium (NH3) transporter. Highly expressed in flower, shoot, and stem. Expression shows diurnal regulation and is induced by ammonium (NH3). Protein localized to vacuolar membrane. The mRNA is cell-to-cell mobile.
AT3G16260	729.639	829.033	734.294	1.13622	1.00638	Encodes a tRNase Z. The mRNA is cell-to-cell mobile.
AT3G16290	1384.99	1544.04	1517.35	1.11484	1.09556	AAA-type ATPase family protein;(source:Araport11)
AT3G16370	4697.29	5733.28	5937.66	1.22055	1.26406	GDSL-motif esterase/acyltransferase/lipase. Enzyme group with broad substrate specificity that may catalyze acyltransfer or hydrolase reactions with lipid and non-lipid substrates. The mRNA is cell-to-cell mobile.
AT3G16470	3280.01	3732.1	3273.08	1.13783	0.997886	Encodes a JA-responsive gene that coordinates with GRP7 in shaping plant development through the regulation of RNA processing in Arabidopsis. AtJAC1 interacts with RNA binding protein GRP7 specifically in the cytoplasm to regulate its nucleocytoplasmic distribution.
AT3G16780	1150.76	1278.4	1271.57	1.11092	1.10498	Ribosomal protein L19e family protein;(source:Araport11)
AT3G16850	3011.39	3238.41	3374	1.07539	1.12041	Pectin lyase-like superfamily protein;(source:Araport11)
AT3G17100	2107.53	2293.96	2372.03	1.08846	1.12551	sequence-specific DNA binding transcription factor;(source:Araport11)
AT3G17170	549.694	741.76	796.982	1.34941	1.44987	Translation elongation factor EF1B/ribosomal protein S6 family protein;(source:Araport11)
AT3G17360	240.538	295.728	265.789	1.22944	1.10498	PHRAGMOPLAST ORIENTING KINESIN 1 is one of the two Arabidopsis homologs isolated in yeast two-hybrid screen for interaction partners of maize gene TANGLED1 (TAN1). Based on sequence homology in their motor domains, POK1 and POK2 belong to the kinesin-12 class which also includes the well-characterized group of phragmoplast-associated kinesins AtPAKRPs. Both kinesins are composed of an N-terminal …
AT3G17390	7735.57	9147.19	9463.59	1.18248	1.22339	S-adenosylmethionine synthetase
AT3G17600	2.70661	12.4848	4.63311	4.61269	1.71178	Encodes a member of the Aux/IAA family of proteins implicated in auxin signaling. IAA31 shares several residues with the conserved domain II region, believed to act as a degron in many of the rapidly degraded Aux/IAA family members. An IAA31 fusion protein is quite long-lived, but can be degraded more rapidly in the presence of auxin. Unlike many other family members, IAA31 transcript levels do n…
AT3G17680	78.8345	127.039	108.658	1.61146	1.3783	Kinase interacting (KIP1-like) family protein;(source:Araport11)
AT3G17830	65.721	95.1125	93.988	1.44722	1.43011	Molecular chaperone Hsp40/DnaJ family protein;(source:Araport11)
AT3G17970	515.631	576.77	546.561	1.11857	1.05998	Integral chloroplast outer membrane protein. Belongs to one of the 36 carboxylate clamp (CC)-tetratricopeptide repeat (TPR) proteins (Prasad 2010, Pubmed ID: 20856808) with potential to interact with Hsp90/Hsp70 as co-chaperones.
AT3G18000	2247.48	3116.31	3025.48	1.38658	1.34617	Arabidopsis thaliana N-methyltransferase-like protein mRNA. Reduce transmission through pollen.
AT3G18035	1095.09	1262.41	1345.59	1.15279	1.22874	A linker histone like protein
AT3G18050	532.469	719.79	821.19	1.3518	1.54223	GPI-anchored protein;(source:Araport11)
AT3G18080	762.462	1381.44	1376.08	1.81181	1.80479	B-S glucosidase 44;(source:Araport11)
AT3G18110	730.336	836.347	794.039	1.14515	1.08723	Pentatricopeptide repeat (PPR) superfamily protein;(source:Araport11)
AT3G18130	1236.24	1521.85	1558.21	1.23103	1.26044	Encodes a protein with similarity to mammalian RACKs. RACKs function to shuttle activated protein kinase C to different subcellular sites and may also function as a scaffold through physical interactions with other proteins. RACK1C has no phenotype on its own and probably acts redundantly with RACK1A and RACK1B.
AT3G18140	1023.92	1127.83	1040.16	1.10148	1.01586	Encodes LST8-1, involved in regulating amino acid accumulation and the synthesis of myo-inositol and raffinose during plant adaptation to long days.
AT3G18390	2351.29	2634.49	2627.34	1.12044	1.1174	CRS1 / YhbY (CRM) domain-containing protein;(source:Araport11)
AT3G18420	270.587	322.016	313.869	1.19006	1.15996	Protein prenylyltransferase superfamily protein;(source:Araport11)
AT3G18524	181.397	216.861	221.021	1.19551	1.21844	Encodes a DNA mismatch repair homolog of human MutS gene, MSH6. MSH2 is involved in maintaining genome stability and repressing recombination of mismatched heteroduplexes.There are four MutS genes in Arabidopsis, MSH2, MSH3, MSH6, and MSH7, which all act as heterodimers and bind to 51-mer duplexes. MSH2 has different binding specificity to different mismatches in combination with MSH3, MSH6, or M…
AT3G18530	36.7517	64.6575	50.3359	1.75931	1.36962	ARM repeat superfamily protein;(source:Araport11)
AT3G18535	356.052	423.758	449.676	1.19016	1.26295	tubulin-tyrosine ligase;(source:Araport11)
AT3G18600	389.248	473.078	444.476	1.21536	1.14188	P-loop containing nucleoside triphosphate hydrolases superfamily protein;(source:Araport11)
AT3G18680	719.743	994.37	968.961	1.38156	1.34626	Amino acid kinase family protein;(source:Araport11)
AT3G18730	103.86	139.604	135.2	1.34415	1.30174	Encodes a protein with an important role in cell division control and plant morphogenesis and may also play a role in genome maintenance. May be involved in mitosis through interaction with TSA1. In cells synchronized for cell division, TSA1 and TSK relocalize to ends of spindle microtubules that are ahead of separating chromatids during metaphase and anaphase of mitosis.
AT3G18740	2105.32	2444.5	2406.05	1.16111	1.14285	The gene encodes a putative leucine-rich repeat (LRR)Receptor-like kinase (RLK).
AT3G18760	158.059	211.35	181.843	1.33716	1.15047	Translation elongation factor EF1B/ribosomal protein S6 family protein;(source:Araport11)
AT3G18773	153.814	206.607	182.161	1.34323	1.1843	RING/U-box superfamily protein;(source:Araport11)
AT3G18820	1457.21	1611.34	1480.87	1.10577	1.01624	RAB GTPase homolog G3F;(source:Araport11)
AT3G18850	1000.31	1187.26	1127.85	1.18689	1.12751	lysophosphatidyl acyltransferase 5;(source:Araport11)
AT3G18890	3533.67	4182.72	3986.31	1.18368	1.12809	NAD(P)-binding Rossmann-fold superfamily protein;(source:Araport11)
AT3G18980	705.207	834.187	783.433	1.1829	1.11093	EIN2 targeting protein1;(source:Araport11)
AT3G19050	517.36	622.971	631.868	1.20414	1.22133	PHRAGMOPLAST ORIENTING KINESIN 2 is one of the two Arabidopsis homologs isolated in yeast two-hybrid screen for interaction partners of maize gene TANGLED1 (TAN1). Based on sequence homology in their motor domains, POK1 and POK2 belong to the kinesin-12 class which also includes the well-characterized group of phragmoplast-associated kinesins AtPAKRPs. Both kinesins are composed of an N-terminal …
AT3G19170	3167.35	3501.94	3436.61	1.10564	1.08501	Zinc metalloprotease pitrilysin subfamily A. Signal peptide degrading enzyme targeted to mitochondria and chloroplasts. Expressed only in siliques and flowers
AT3G19180	492.388	588.058	541.549	1.1943	1.09984	Encodes a chloroplast division factor located in the plastid inner envelope with its N-terminus exposed to the stroma. PARC6 influences FtsZ assembly and is required for recruitment of PDV1 during chloroplast division.
AT3G19470	152.759	192.714	186.93	1.26156	1.22369	F-box and associated interaction domains-containing protein;(source:Araport11)
AT3G19490	431.798	547.208	531.459	1.26728	1.2308	member of Na+/H+ antiporter-Putative family
AT3G19540	696.73	764.03	875.061	1.09659	1.25595	glutamyl-tRNA (Gln) amidotransferase subunit A (DUF620);(source:Araport11)
AT3G19680	388.751	576.297	503.408	1.48243	1.29494	hypothetical protein (DUF1005);(source:Araport11)
AT3G19710	1166.29	1878.51	1562.34	1.61068	1.33958	Belongs to the branched-chain amino acid aminotransferase gene family. Encodes a methionine-oxo-acid transaminase. Involved in the methionine chain elongation pathway that leads to the ultimate biosynthesis of methionine-derived glucosinolates.
AT3G19810	407.665	489.539	470.216	1.20084	1.15344	BTB/POZ domain protein, putative (DUF177);(source:Araport11)
AT3G19820	5476.32	6737.12	6826.35	1.23023	1.24652	Involved in the conversion of the early brassinosteroid precursor 24-methylenecholesterol to campesterol. Brassinosteroids affect cellular elongation. Mutants have dwarf phenotype. DWF1 is a Ca2+-dependent calmodulin-binding protein.
AT3G20010	359.043	407.947	369.61	1.13621	1.02943	Encodes a member of the SNF2 family of helicase-like proteins and is involved in RNA-directed DNA methylation. It is functionally redundant with FRG2 and interacts physically with SUVR2, another component of the RdDM pathway.
AT3G20050	3431.77	3718.82	3776.69	1.08364	1.10051	Encodes a putative cytoplasmic chaperonin that is similar to mouse Tcp-1 (t complex polypeptide 1).
AT3G20150	265.179	337.004	310.773	1.27085	1.17194	Kinesin motor family protein;(source:Araport11)
AT3G20210	0.488901	194.808	0.497473	398.462	1.01753	Encodes a vacuolar processing enzyme with caspase-1-like activity that is specifically expressed in inner integument of developing seeds. Mutants display abnormal seed coat development. It is speculated to be involved in cell death of limited cell layers, the purpose of which is to form a seed coat.
AT3G20230	493.482	630.426	609.386	1.27751	1.23487	Ribosomal L18p/L5e family protein;(source:Araport11)
AT3G20240	112.548	142.327	140.464	1.26458	1.24804	Mitochondrial substrate carrier family protein;(source:Araport11)
AT3G20260	407.482	472.932	510.209	1.16062	1.2521	DUF1666 family protein (DUF1666);(source:Araport11)
AT3G20320	756.009	835.435	826.876	1.10506	1.09374	Encodes a permease-like component of an ABC transporter involved in lipid transfer from ER to chloroplast. A phosphatidic acid-binding protein with a predicted mycobacterial cell entry domain. It is tethered to the inner chloroplast envelope membrane facing the outer envelope membrane. Presumed bacterial orthologs of TGD1 and TGD2 in Gram-negative bacteria are typically organized in transcription…
AT3G20390	2287.85	2685.37	2872.42	1.17375	1.25551	Encodes a plastidial RidA (Reactive Intermediate Deaminase A) homolog that hydrolyzes the enamines/imines formed by Thr dehydratase from Ser or Thr.
AT3G20440	87.6311	138.085	130.576	1.57576	1.49006	Encodes BE1, a putative glycoside hydrolase. Involved in organogenesis and somatic embryogenesis by regulating carbohydrate metabolism. Mutation in BE1 has pleotrophic effect on the whole plant development.
AT3G20520	6.32838	49.9427	6.12398	7.89185	0.967701	Encodes a member of the glycerophosphodiester phosphodiesterase like (GDPD-like) family.
AT3G20630	817.836	894.429	861.165	1.09365	1.05298	Encodes a ubiquitin-specific protease. Identical to TTN6. Loss of function mutations are embryo lethals, having development arrested at the preglobular/globular stage. Also involved in root responses to phosphate deficiency.
AT3G20670	147.525	219.204	226.601	1.48588	1.53602	Encodes HTA13, a histone H2A protein.
AT3G20790	1029.16	1130.55	1187.77	1.09852	1.15411	NAD(P)-binding Rossmann-fold superfamily protein;(source:Araport11)
AT3G20930	419.774	492.26	452.046	1.17268	1.07688	Encodes a unique protein that is both a member of the RIP (RNA-editing interacting protein) family and the RNA recognition motif (RRM)-containing family. It controls the editing extent of 62% of the plastid Cs targeted for editing in Arabidopsis.
AT3G21060	223.361	266.65	267.228	1.19381	1.19639	Encodes a structural core component of a COMPASS-like H3K4 histone methylation complex that is also involved in the timing of the floral transition.
AT3G21200	1034.27	1354.39	1335.84	1.30952	1.29158	Encodes a soluble glutamyl-tRNA reductase (GluTR) binding protein that forms a ternary complex with FLU and GluTR.
AT3G21300	152.143	238.791	229.712	1.56952	1.50984	RNA methyltransferase family protein;(source:Araport11)
AT3G22275	9.20648	45.0672	16.2839	4.89517	1.76874	Encodes a non-TIFY JAsmonate ZIM-domain (JAZ) protein with a Ser-rich C-terminal tail that is a site for phosphorylation that interacts with the bHLH transcription factor MYC2 and the co-repressor TOPLESS and acts as a repressor of JA signaling. JAZ13 is the 13th member of the JAZ family in Arabidopsis, and the only member not classified as a TIFY protein.
AT3G22300	271.551	317.017	312.648	1.16743	1.15134	Nuclear-encoded gene for mitochondrial ribosomal small subunit protein S10
AT3G22400	1340.38	1498.82	1431	1.1182	1.06761	Encodes lipoxygenase5 (LOX5). LOX5 activity in roots facilitates green peach aphid colonization of Arabidopsis foliage by promoting green peach aphid feeding from sieve element and water consumption from xylem.
AT3G22600	12.5273	24.306	12.5129	1.94025	0.998853	Bifunctional inhibitor/lipid-transfer protein/seed storage 2S albumin superfamily protein;(source:Araport11)
AT3G22630	364.911	436.759	448.126	1.19689	1.22804	Encodes 20S proteasome beta subunit PBD1 (PBD1).
AT3G22740	80.7305	155.045	108.234	1.92052	1.34068	homocysteine S-methyltransferase (HMT3)
AT3G22760	147.799	195.968	182.615	1.32592	1.23556	CXC domain containing TSO1-like protein 1. The gene is expressed in stamens, pollen mother cells, and immature ovules.
AT3G22780	725.357	851.221	850.56	1.17352	1.17261	putative DNA binding protein (tso1) mRNA, tso1-3 allele,
AT3G22850	297.567	355.609	370.583	1.19506	1.24538	aluminum induced protein with YGL and LRDR motifs;(source:Araport11)
AT3G23080	1049.47	1319.51	1349.31	1.25731	1.2857	Polyketide cyclase/dehydrase and lipid transport superfamily protein;(source:Araport11)
AT3G23110	45.7556	74.489	73.5389	1.62798	1.60721	receptor like protein 37;(source:Araport11)
AT3G23390	1495.1	1776.94	1800.22	1.18851	1.20408	Zinc-binding ribosomal protein family protein;(source:Araport11)
AT3G23530	1332.7	1674.52	1593.88	1.25649	1.19598	Cyclopropane-fatty-acyl-phospholipid synthase;(source:Araport11)
AT3G23570	134.76	187.412	156.191	1.39071	1.15903	alpha/beta-Hydrolases superfamily protein;(source:Araport11)
AT3G23670	153.701	207.46	203.731	1.34977	1.32551	Microtubule motor kinesin PAKRP1L/Kinesin-12B. Together with PAKRP1/Kinesin-12A, serve as linkers of the plus ends of antiparallel microtubules in the phragmoplast.
AT3G23730	748.254	996.412	916.454	1.33165	1.22479	xyloglucan endotransglucosylase/hydrolase 16;(source:Araport11)
AT3G23740	107.446	155.428	153.875	1.44657	1.43212	hypothetical protein;(source:Araport11)
AT3G23750	2167.81	2375.74	2362.63	1.09592	1.08987	Leucine-rich repeat protein kinase family protein;(source:Araport11)
AT3G23760	199.11	245.153	223.479	1.23124	1.12239	transferring glycosyl group transferase;(source:Araport11)
AT3G23830	241.602	290.958	344.51	1.20429	1.42594	encodes a glycine-rich RNA binding protein. Gene expression is induced by cold and reduced by ionic (salt) and non-ionic (mannitol) osmotic stress. Lines overexpressing the gene are slightly more tolerant to osmotic stress during germination.
AT3G23890	492.477	620.077	597.882	1.2591	1.21403	Encodes a topoisomerase II that is highly expressed in young seedlings. The protein is localized in the nucleus and gene expression levels are increased in proliferative tissues.
AT3G23940	853.444	1061.13	1012.8	1.24335	1.18672	Encodes a member of the dihydroxyacid dehydrates family of proteins that encode enzymes involved in branched chain amino acid biosynthesis. Loss of function mutations have significantly reduced transmission and fertility due to defects in male and female gametophyte development and embryo lethality. Mutants have increased sensitivity to abiotic stressors which may be partially compensated by addi…
AT3G23990	1692.28	1963.1	1937.87	1.16004	1.14513	mitochondrial chaperonin HSP. assist in rapid assembly of the oligomeric protein structures in the mitochondria.
AT3G24040	943.71	1065.67	1019.33	1.12924	1.08013	Core-2/I-branching beta-1,6-N-acetylglucosaminyltransferase family protein;(source:Araport11)
AT3G24420	664.024	743.981	688.734	1.12041	1.03721	DLK2 is a divergent member of the DWARF14 family. It's expression is dependent on D14 and KAI2 but it does not appear to play a role in stringolactone metabolism.
AT3G24495	132.122	166.49	151.497	1.26012	1.14665	encodes a DNA mismatch repair homolog of human MutS gene, MSH6. There are four MutS genes in Arabidopsis, MSH2, MSH3, MSH6, and MSH7, which all act as heterodimers and bind to 51-mer duplexes. MSH2*MSH7 exhibit moderate affinity for a (T/G) substrate and weak binding of (+T), suggesting MSH2*MSH7 may be specialized for lesions/base mispairs not tested or for (T/G) mispairs in special contexts.
AT3G24590	535.079	664.497	630.576	1.24187	1.17847	Encodes a signal peptidase Plsp1 (plastidic type I signal peptidase 1). Required for thylakoid development. Functions in the maturation of the 75-kD component of the translocon at the outer envelope membrane of chloroplasts and oxygen evolving complex subunit 33 (OE33). Involved in the maturation of PsbO, plastocyanin and FtsH2/8. The mRNA is cell-to-cell mobile.
AT3G25040	997.68	1085.43	1083.72	1.08795	1.08624	Encodes ERD2b. a homolog of the yeast endoplasmic reticulum retention receptor ERD2. Mutations in ERD2b compromise EFR but not FLS2 signaling. The mRNA is cell-to-cell mobile.
AT3G25110	304.605	372.938	428.448	1.22434	1.40657	Encodes a FatA acyl-ACP thioesterase
AT3G25140	3003.7	3199.24	3273	1.0651	1.08966	Quasimodo1, encodes a glycosyltransferase, involved in homogalacturonan biosynthesis; mutant shows cell adhesion defect and lower wall uronic acid content. The mRNA is cell-to-cell mobile.
AT3G25180	84.9245	180.853	187.357	2.12957	2.20616	Encodes a cytochrome P450 monooxygenase (CYP82G1) that catalyzes the production of two volatile homoterpenes, TMTT and DMNT, although it is only likely to produce TMTT in planta. TMTT can be involved in attracting predatory insects to protect Arabidopsis plants from herbivorous pests. Homoterpene synthesis is also stimulated by fungal elicitors which increase the transcript levels of CYP82G1.
AT3G25480	691.115	841.829	785.681	1.21807	1.13683	Rhodanese/Cell cycle control phosphatase superfamily protein;(source:Araport11)
AT3G25500	2166.01	2321.38	2266.95	1.07173	1.0466	Poly-L-proline-containing (PLP) protein that form part of the signal-transduction cascade that leads to rearrangement of the actin cytoskeleton. AFH1 is a nonprocessive formin that moves from the barbered end to the side of an actin filament after the nucleation event.
AT3G25520	8276.8	9179.4	9144.71	1.10905	1.10486	Encodes ribosomal protein L5 that binds to 5S ribosomal RNA and in involved in its export from the nucleus to the cytoplasm. Identified in a screen for enhancers of as1. as1/pgy double mutants show defects in leaf vascular patterning and adaxial cell fate. Double mutant analysis indicates pgy genes function in the same pathway as REV, KAN1 and KAN2.
AT3G25530	2288.5	2641.69	2483.45	1.15433	1.08519	Encodes gamma-hydroxybutyrate dehydrogenase (AtGHBDH). Contains a NADP-binding domain. GHBDH is proposed to function in oxidative stress tolerance.
AT3G25580	383.744	440.836	406.657	1.14878	1.05971	Thioredoxin superfamily protein;(source:Araport11)
AT3G25620	983.185	1096.52	1128.57	1.11527	1.14787	ABC-2 type transporter family protein;(source:Araport11)
AT3G25660	1470.75	1832.37	1768.95	1.24588	1.20275	Amidase family protein;(source:Araport11)
AT3G25670	40.5443	60.2093	62.0584	1.48503	1.53063	Leucine-rich repeat (LRR) family protein;(source:Araport11)
AT3G25760	4.94742	33.1691	2.07717	6.70432	0.419849	encodes allene oxide cyclase. One of four genes in Arabidopsis that encode this enzyme, which catalyzes an essential step in jasmonic acid biosynthesis. Gene expression is induced during senescence, a process that involves jasmonic acid signalling pathway. The mRNA is cell-to-cell mobile.
AT3G25770	3.21861	44.1609	6.20191	13.7205	1.92689	Encodes allene oxide cyclase. One of four genes in Arabidopsis that encode this enzyme, which catalyzes an essential step in jasmonic acid biosynthesis. Gene expression is induced during senescence, a process that involves jasmonic acid signalling pathway. Note: Nomenclature for Arabidopsis allene oxide cyclase 2 (AOC2, AT3G25770) gene is based on Stenzel et al. 2003 Plant Molecular Biology 51:89…
AT3G25780	75.0534	174.499	142.411	2.32499	1.89746	Encodes allene oxide cyclase, one of the enzymes involved in jasmonic acid biosynthesis. One of four genes in Arabidopsis that encode this enzyme. mRNA expression is upregulated in senescing leaves. Note: Nomenclature for Arabidopsis allene oxide cyclase 3 (AOC3, AT3G25780) gene is based on Stenzel et al. 2003 Plant Molecular Biology 51:895-911. AOC3 (AT3G25780) is also referred to as AOC2 in He …
AT3G25805	292.897	359.653	342.008	1.22792	1.16767	transmembrane protein;(source:Araport11)
AT3G25860	1862.1	2145.35	2232.3	1.15211	1.1988	Encodes the dihydrolipoamide S-acetyltransferase subunit of the plastid Pyruvate Dehydrogenase Complex (E2). Mutant has embryo defect.
AT3G25920	5234.49	6437.94	6630.7	1.22991	1.26673	encodes a plastid ribosomal protein CL15, a constituent of the large subunit of the ribosomal complex
AT3G25980	168.115	240.763	228.115	1.43214	1.3569	Encodes MAD2 (MITOTIC ARREST-DEFICIENT 2). May have the spindle assembly checkpoint protein functions conserved from yeast to humans.
AT3G26050	28.6525	51.3517	44.6502	1.79222	1.55833	TPX2 (targeting protein for Xklp2) protein family;(source:Araport11)
AT3G26060	4255.44	5123.19	5009.22	1.20392	1.17713	encodes periredoxin Q which decomposes peroxides and plays a role in the protection of the photosynthetic apparatus
AT3G26180	327.447	419.244	485.69	1.28034	1.48326	putative cytochrome P450
AT3G26290	1012.28	1214.14	1114.2	1.19942	1.10069	putative cytochrome P450
AT3G26380	349.589	421.891	395.091	1.20682	1.13016	Melibiase family protein;(source:Araport11)
AT3G26710	1179.06	1314.54	1257.53	1.11491	1.06655	cofactor assembly of complex C;(source:Araport11)
AT3G26740	672.348	1051.79	1087.03	1.56435	1.61677	transcripts are differentially regulated at the level of mRNA stability at different times of day controlled by the circadian clock. mRNAs are targets of the mRNA degradation pathway mediated by the downstream (DST) instability determinant.
AT3G26744	812.109	904.879	915.94	1.11423	1.12785	Encodes a MYC-like bHLH transcriptional activator that binds specifically to the MYC recognition sequences in the CBF3 promoter. Mutants are defective in cold-regulated gene expression. Cold stress triggers protein degradation of nuclear GFPICE1 protein, and the RING finger protein HOS1 is required. Sumoylation of ICE1 controls CBF3/DREB1A expression and freezing tolerance.
AT3G26780	1824.29	1997.16	1905.35	1.09476	1.04443	Encodes MEF14 (mitochondrial editing factor 14), a PPR (pentatricopeptide repeat proteins) protein required for RNA editing at site matR-1895 in mitochondria. The mRNA is cell-to-cell mobile.
AT3G26840	244.695	288.112	292.642	1.17743	1.19594	Encodes a protein with phytyl ester synthesis and diacylglycerol acyltransferase activities that is involved in the deposition of free phytol and free fatty acids in the form of phytyl esters in chloroplasts, a process involved in maintaining the integrity of the photosynthetic membrane during abiotic stress and senescence.
AT3G27060	991.315	1181.75	1185.71	1.1921	1.1961	Encodes one of the 3 ribonucleotide reductase (RNR) small subunit genes. TSO2 transcription occurs predominantly at the S-phase of the cell cycle and its expression pattern is consistent with its role in dNDP biosynthesis during DNA replication in actively dividing cells. Critical for cell cycle progression, DNA damage repair and plant development.
AT3G27160	2367.03	2822.81	3062.02	1.19256	1.29361	GHS1 encodes plastid ribosomal protein S21 The mRNA is cell-to-cell mobile.
AT3G27180	177.29	229.796	251.889	1.29616	1.42077	S-adenosyl-L-methionine-dependent methyltransferases superfamily protein;(source:Araport11)
AT3G27230	1004.38	1122.6	1063.17	1.1177	1.05853	S-adenosyl-L-methionine-dependent methyltransferases superfamily protein;(source:Araport11)
AT3G27240	2029.36	2270.02	2326.06	1.11859	1.14621	Cytochrome C1 family;(source:Araport11)
AT3G27360	203.101	257.062	234.161	1.26568	1.15293	Histone superfamily protein;(source:Araport11)
AT3G27380	981.022	1078.74	1020.15	1.09961	1.03989	One of three isoforms of the iron-sulfur component of the succinate dehydrogenase complex, a component of the mitochondrial respiratory chain complex II. The product of the nuclear encoded gene is imported into the mitochondrion. Expressed during germination and post-germinative growth.
AT3G27730	7.31774	20.0481	15.9438	2.73966	2.17879	DNA helicase required for interference-sensitive meiotic crossover events.
AT3G27740	912.637	1064.4	1093.02	1.16629	1.19765	Encodes carbamoyl phosphate synthetase (CPS) small subunit (carA), also named as VEN6. Heterologous expression of the Arabidopsis VEN3 and VEN6 genes in a CPS-deficient Escherichia coli strain fully restored bacterial growth in minimal medium, demonstrating the enzymatic activity of the VEN3 and VEN6 proteins.
AT3G27770	935.522	1139.37	1114	1.21789	1.19078	plant/protein;(source:Araport11)
AT3G27830	4198.18	5100.75	5275.46	1.21499	1.25661	50S ribosomal protein L12-A The mRNA is cell-to-cell mobile.
AT3G27850	3200.57	3759.17	3898.74	1.17453	1.21814	50S ribosomal protein L12-C The mRNA is cell-to-cell mobile.
AT3G28040	1578.87	1827.24	1774.95	1.15731	1.12418	Leucine-rich receptor-like protein kinase family protein;(source:Araport11)
AT3G28180	2723.04	3077.94	3029.62	1.13033	1.11259	encodes a gene similar to cellulose synthase The mRNA is cell-to-cell mobile.
AT3G28460	368.07	487.937	444.042	1.32566	1.20641	methyltransferase;(source:Araport11)
AT3G28600	23.9903	52.7322	14.1989	2.19806	0.591859	P-loop containing nucleoside triphosphate hydrolases superfamily protein;(source:Araport11)
AT3G28860	5785.09	6679.56	6834.6	1.15462	1.18142	Encodes a member of the ATP-binding cassette (ABC) transporter family that is involved in auxin transport and is involved in postembryonic organ separation. Also known as AtMDR11 and PGP19. Possibly regulates auxin-dependent responses by influencing basipetal auxin transport in the root. Acts upstream of phyA in regulating hypocotyl elongation and gravitropic response. Exerts nonredundant, partia…
AT3G28910	189.869	229.723	225.202	1.2099	1.18609	transcription factor myb homologue
AT3G29030	2221.77	2519.48	2941.82	1.134	1.32409	Encodes an expansin. Naming convention from the Expansin Working Group (Kende et al, 2004. Plant Mol Bio)
AT3G29185	747.271	921.74	857.973	1.23347	1.14814	glutamate NMDA receptor subunit epsilon-1, putative (DUF3598);(source:Araport11)
AT3G29250	4.2706	15.8368	19.9329	3.70833	4.66747	NAD(P)-binding Rossmann-fold superfamily protein;(source:Araport11)
AT3G29320	733.644	1269.06	1258.3	1.72981	1.71514	Encodes a plastidic alpha-glucan phosphorylase. In vitro, the enzyme has a preference for maltooligosaccharides, such as maltoheptaose. The mRNA is cell-to-cell mobile.
AT3G30180	1251.31	1516.02	1451.23	1.21155	1.15977	Encodes a cytochrome p450 enzyme that catalyzes the last reaction in the production of brassinolide. It is capable of converting 6-deoxocastasterone into castasterone, a C-6 oxidation, as well as the further conversion of castasterone into brassinolide by a Baeyer-Villinger oxidation reaction at C-6, resulting in the formation of an unusual seven-membered lactone ring. The enzyme possesses high a…
AT3G30340	5.94833	16.963	8.24012	2.85172	1.38528	nodulin MtN21-like transporter family protein
AT3G32930	873.058	1057.22	1077.2	1.21094	1.23382	Protein of unknown function. Locus is correlated with bacterial hypersensitive response, expression is reduced after injection with avrRpm1.
AT3G42170	869.658	988.609	949.405	1.13678	1.0917	transposase-like gene with conserved domains from the family of hAT transposases that includes hobo from Drosophila melanogaster, Activator (Ac) from maize, and Tam3 from snapdragon but lacks several amino acids known to be essential for Ac transposition5. The DAYSLEEPER gene lacks 8 bp duplications and TIRs (a common feature of transcriptionally silent hAT transposases), however, DAYSLEEPER expr…
AT3G42660	253.394	340.026	316.758	1.34189	1.25006	Ctf4 related nuclear protein. Interacts with LHP1-PRC2 to maintain H3K27 methylation in rapidly dividing cells. EOL1 expression is restricted to rapidly dividing cells.
AT3G42800	12.2372	24.4389	24.6627	1.9971	2.01539	AF-like protein;(source:Araport11)
AT3G43190	101.328	146.636	137.37	1.44714	1.35569	Encodes a protein with sucrose synthase activity (SUS4).
AT3G43600	200.868	237.102	222.98	1.18039	1.11008	Encodes an aldehyde oxidase. AAO2 does not appear to act on abscisic aldehyde in vitro but it is possible that it may function in abscisic acid biosynthesis when the activity of At2g27150 (AAO3), the primary abscisic aldehyde oxidase, is lost.
AT3G43720	1086.91	1254.12	1246.89	1.15384	1.14719	Bifunctional inhibitor/lipid-transfer protein/seed storage 2S albumin superfamily protein;(source:Araport11)
AT3G44050	184.216	236.624	230.375	1.28449	1.25057	P-loop containing nucleoside triphosphate hydrolases superfamily protein;(source:Araport11)
AT3G44160	214.849	283.061	272.525	1.31749	1.26845	Encodes a chloroplast-localized Omp85 family member. Members of this family chaperone the membrane insertion of beta-barrel-shaped outer membrane proteins in bacteria, mitochondria and probably chloroplasts and facilitate the transfer of nuclear-encoded cytosolically synthesized preproteins across the outer envelope of chloroplasts.
AT3G44300	8.81909	27.6124	14.754	3.13098	1.67297	Encodes an enzyme that catalyzes the hydrolysis of indole-3-acetonitrile (IAN) to indole-3-acetic acid (IAA) (nitrile aminohydrolase, EC 3.5.5.1) and IAN to indole-3-acetamide (IAM) at lower levels. Mutants have reduced sensitivity to IAN and are sensitive to IAA. This enzyme likely participates in other non-auxin-related metabolic pathways. The mRNA is cell-to-cell mobile.
AT3G44330	1553.82	1714.64	1746	1.1035	1.12368	M28 Zn-peptidase nicastrin;(source:Araport11)
AT3G44550		15.7443	1.57035	#DIV/0!	#DIV/0!	Encodes a member of the eight-member gene family encoding alcohol-forming fatty acyl-CoA reductases (FARs) identified in Arabidopsis thaliana. Three of the FARs, FAR1 (At5g22500), FAR4 (At3g44540) and FAR5 (At3g44550), are shown to generate the fatty alcohols found in root, seed coat, and wound-induced leaf tissue. The mRNA is cell-to-cell mobile.
AT3G44750	581.322	740.033	748.371	1.27302	1.28736	Encodes a histone deacetylase. Controls the development of adaxial/abaxial leaf polarity. Two lines with RNAi-directed against this gene show reduced Agrobacterium-mediated DNA transformation of the roots.
AT3G44860	8.19402	16.6958	2.03821	2.03756	0.248743	Encodes a farnesoic acid carboxyl-O-methyltransferase. The mRNA is cell-to-cell mobile.
AT3G44890	3053.84	4032.6	3858.18	1.3205	1.26339	Plastid ribosomal protein CL9 The mRNA is cell-to-cell mobile.
AT3G45030	1622.81	1822.48	1868.84	1.12304	1.15161	Ribosomal protein S10p/S20e family protein;(source:Araport11)
AT3G45140	70.8843	314.222	39.6006	4.43288	0.558665	Chloroplast lipoxygenase required for wound-induced jasmonic acid accumulation in Arabidopsis.Mutants are resistant to Staphylococcus aureus and accumulate salicylic acid upon infection. The mRNA is cell-to-cell mobile.
AT3G45260	15.5233	27.7743	22.4562	1.7892	1.44661	BIB is a member of the BIRD family of zinc finger proteins that includes JKD. BIB functions redundantly with JKD to retain SHR in the nucleus and thereby restrict SHR movement in root tissues.
AT3G45610	166.048	208.912	229.674	1.25814	1.38318	Dof-type zinc finger DNA-binding family protein;(source:Araport11)
AT3G45780	4801.67	5680.16	5637.35	1.18296	1.17404	Blue-light photoreceptor. Contains a light activated serine-threonine kinase domain and LOV1 and LOV2 repeats. Mutants are defective in blue-light response. Mediates blue light-induced growth enhancements. PHOT1 and PHOT2 mediate blue light-dependent activation of the plasma membrane H+-ATPase in guard cell protoplasts. PHOT1 undergoes blue-light-dependent autophosphorylation. At least eight phos…
AT3G45970	256.264	402.709	461.545	1.57146	1.80105	member of EXPANSIN-LIKE. Naming convention from the Expansin Working Group (Kende et al, 2004. Plant Mol Bio) The mRNA is cell-to-cell mobile.
AT3G45980	538.887	743.201	631.138	1.37914	1.17119	Encodes a histone 2B (H2B) protein. This protein can be ubiquitinated in planta, and this modification depends on the HUB1 and HUB2 E3 ubiquitin ligases as well as the UBC1 and UBC2 E2 ubiquitin conjugating enzymes. Lysine 146 appears to be the site of the ubiquitin addition.
AT3G46100	514.187	573.06	573.569	1.1145	1.11549	histidyl-tRNA synthetase
AT3G46320	197.394	251.832	240.61	1.27578	1.21893	Histone superfamily protein;(source:Araport11)
AT3G46490	475.581	631.368	640.03	1.32757	1.34579	2-oxoglutarate (2OG) and Fe(II)-dependent oxygenase superfamily protein;(source:Araport11)
AT3G46540	468.994	543.386	533.576	1.15862	1.1377	ENTH/VHS family protein;(source:Araport11)
AT3G46630	340.57	405.175	403.109	1.1897	1.18363	DCL protein (DUF3223);(source:Araport11)
AT3G46740	2135.28	2564.61	2674.98	1.20106	1.25275	Component of the translocon outer membrane (TOC) complex. Forms the outer envelope translocation channel (beta-barrel). Plays a role in preprotein conductance. Imported into chloroplast. Expressed in young dividing photosynthetic tissues. Knockout mutants are embryo lethal with arrested development at the two-cell stage. Knockout mutants have abnormal etioplasts.
AT3G46940	188.8	262.222	286.765	1.38888	1.51888	DUTP-PYROPHOSPHATASE-LIKE 1;(source:Araport11)
AT3G46970	744.865	963.133	993.15	1.29303	1.33333	Encodes a cytosolic alpha-glucan phosphorylase. In vitro, the enzyme has a preference for branched polysaccharides, such as glycogen.
AT3G47370	1325.86	1531.65	1492.34	1.15522	1.12556	Ribosomal protein S10p/S20e family protein;(source:Araport11)
AT3G47390	419.004	482.548	480.787	1.15165	1.14745	Encodes a protein that is believed to function as a pyrimidine reductase involved in riboflavin and FAD biosynthesis. phs1 was identified as a photosensitive mutant that shows reduced growth, chloroplast developmental abnormalities, reduced chlorophyll levels, increased oxidative stress, reduced NADPH/NADP+ ratios, reduced photosystem I electron transport, and reduced photosynthetic protein level…
AT3G47450	469.934	567.991	572.18	1.20866	1.21757	Encodes a protein with similarity to the bacterial YqeH GTPase required for proper ribosome assembly. Mutant analyses show that this protein regulates growth and hormonal signaling and attenuates oxidative stress and reactive oxygen species (ROS). It also seems to be involved in regulating leaf senescence, cell death, nitric oxide biosynthesis in response to ABA but not exogenous H2O2. This prote…
AT3G47520	2061.87	2261.23	2127.04	1.09669	1.03161	Encodes a protein with NAD-dependent malate dehydrogenase activity, located in chloroplasts. The mRNA is cell-to-cell mobile.
AT3G47650	1876.83	2301.69	2344.47	1.22637	1.24917	DnaJ/Hsp40 cysteine-rich domain superfamily protein;(source:Araport11)
AT3G47860	230.604	313.144	287.539	1.35793	1.24689	Encodes a chloroplastic lipocalin AtCHL. Located in thylakoid lumen. Involved in the protection of thylakoidal membrane lipids against reactive oxygen species, especially singlet oxygen, produced upon excess light.
AT3G47930	578.504	645.377	624.219	1.1156	1.07902	L-Galactono-1,4-lactone dehydrogenase, catalyzes the final step of ascorbate biosynthesis
AT3G47980	9.58654	21.1672	18.0007	2.20802	1.87771	Integral membrane HPP family protein;(source:Araport11)
AT3G48110	1557.71	1925.17	1882.86	1.23589	1.20873	glycine-tRNA ligase
AT3G48160	46.725	71.0665	58.2581	1.52095	1.24683	E2F-like protein, an inhibitor of the endocycle, preserves the mitotic state of proliferating cells by suppressing transcription of genes that are required for cells to enter the DNA endoreduplication cycle.
AT3G48250	114.425	147.378	112.789	1.28798	0.985698	Encodes a pentatricopeptide repeat protein implicated in splicing of intron 1 of mitochondrial nad7 transcripts.
AT3G48300		4.16845		#DIV/0!	#DIV/0!	putative cytochrome P450
AT3G48410	33.5142	55.4185	51.6709	1.65358	1.54176	alpha/beta-Hydrolases superfamily protein;(source:Araport11)
AT3G48420	2310.61	2641.6	2648.02	1.14325	1.14602	Haloacid dehalogenase-like hydrolase (HAD) superfamily protein;(source:Araport11)
AT3G48500	632.254	944.272	898.626	1.4935	1.4213	Nucleic acid-binding, OB-fold-like protein;(source:Araport11)
AT3G48520	2.72971	95.3699	11.7022	34.9377	4.28696	CYP94B3 is a jasmonoyl-isoleucine-12-hydroxylase that catalyzes the formation of 12-OH-JA-Ile from JA-Ile. By reducing the levels of this the biologically active phytohormone, CYP94B3 attenuates the jasmonic acid signaling cascade. CYP94B3 transcript levels rise in response to wounding.
AT3G48550	476.7	594.656	575.807	1.24744	1.2079	SHOOT GRAVITROPISM-like protein;(source:Araport11)
AT3G48580	19.935	41.8077	21.9602	2.0972	1.10159	xyloglucan endotransglucosylase/hydrolase 11;(source:Araport11)
AT3G48610	1011.63	1246.1	1166.99	1.23177	1.15357	non-specific phospholipase C6;(source:Araport11)
AT3G48730	1911.52	2679.92	2540.55	1.40198	1.32907	glutamate-1-semialdehyde 2,1-aminomutase 2;(source:Araport11)
AT3G48790	5.78839	14.4201	11.3606	2.4912	1.96264	Pyridoxal phosphate (PLP)-dependent transferases superfamily protein;(source:Araport11)
AT3G48820	352.29	412.691	405.484	1.17145	1.151	Encodes a homolog of the animal sialyltransferases but sialyltransferase activity was not detected (Plant Biology 2009, 11:284). Located in the Golgi apparatus.
AT3G48870	2487.52	3090.02	3197.61	1.24221	1.28546	Encodes a nuclear encoded protein with similarity to Clpa regulatory subunit of CLP protease complex. The protein is localized to the chloroplast stroma. May function redundantly with TIC complex in chloroplast protein import.
AT3G48930	2741.64	3278.75	3107.49	1.19591	1.13344	Nucleic acid-binding, OB-fold-like protein;(source:Araport11)
AT3G49010	3993.76	4775.63	5032	1.19577	1.25997	Encodes 60S ribosomal protein L13. Homolog of human breast basic conserved 1 (BBC1).
AT3G49080	406.497	484.737	481.453	1.19247	1.18439	Ribosomal protein S5 domain 2-like superfamily protein;(source:Araport11)
AT3G49110	24.6434	42.3655	37.6434	1.71914	1.52753	Class III peroxidase Perx33. Expressed in roots. Located in the cell wall. Involved in cell elongation. Expression activated by light. May play a role in generating H2O2 during defense response. The mRNA is cell-to-cell mobile.
AT3G49140	1256.8	1475.05	1414.94	1.17366	1.12583	Pentatricopeptide repeat (PPR) superfamily protein;(source:Araport11)
AT3G49220	7974.31	8839.25	8937.43	1.10847	1.12078	Plant invertase/pectin methylesterase inhibitor superfamily;(source:Araport11)
AT3G49390	662.907	758.907	730.322	1.14482	1.1017	RNA-binding protein, putative, RNA-binding protein RBP37, Arabidopsis thaliana, PIR:T04196.Member of a family of PAB2 domain containing proteins.
AT3G49500	703.286	779.334	725.13	1.10813	1.03106	Encodes RNA-dependent RNA polymerase. Involved in trans-acting siRNA and other siRNA biogenesis. Required for post-transcriptional gene silencing and natural virus resistance.Loss of function mutants produce ectopic megaspore mother cell and supernumary female gametophytes.
AT3G49560	731.369	810.896	835.209	1.10874	1.14198	HP30/Tric1 is a component of the mitochondrial protein translocation complex and is involved in tRNA transport along with HP30-2/Tric2.
AT3G49670	611.507	675.704	648.112	1.10498	1.05986	Encodes a CLAVATA1-related receptor kinase-like protein required for both shoot and flower meristem function. Very similar to BAM1,with more than 85% a.a. identity. It has a broad expression pattern and is involved in vascular strand development in the leaf, control of leaf shape, size and symmetry, male gametophyte development and ovule specification and function. Anthers of double mutants (bam1…
AT3G49680	1630.18	2285.03	2111.14	1.4017	1.29503	Encodes a chloroplast branched-chain amino acid aminotransferase. Complements the yeast leu/iso-leu/val auxotrophy mutant.
AT3G50100	136.515	171.389	136.329	1.25545	0.998633	Encodes an exonuclease that degrades single-stranded small RNAs in vitro and limits the accumulation of small RNAs in vivo.
AT3G50240	772.268	871.971	809.674	1.12911	1.04844	Encodes a kinesin-related protein.
AT3G50440	857.047	998.893	914.002	1.16551	1.06645	Encodes a protein shown to have methyl jasmonate esterase activity in vitro. This protein does not act on methyl IAA, MeSA, MeGA4, or MEGA9 in vitro.
AT3G50700	47.0582	66.7529	79.9889	1.41852	1.69979	zinc finger protein, similar to maize Indeterminate1 (ID1)
AT3G50780	800.714	944.01	966.073	1.17896	1.20651	BTB/POZ domain protein;(source:Araport11)
AT3G50920	134.444	165.661	182.147	1.23219	1.35482	Encodes a phosphatidic acid phosphatase that can be detected in chloroplast membrane fractions. This gene (LPPepsilon1) and LPPepsilon2, appear to be less important for diacylglycerol formation in the plastids than LPPgamma.
AT3G50970	150.866	276.839	157.975	1.835	1.04713	Belongs to the dehydrin protein family, which contains highly conserved stretches of 7-17 residues that are repetitively scattered in their sequences, the K-, S-, Y- and lysine rich segments. LTI29 and LTI30 double overexpressors confer freeze tolerance. Located in membranes. mRNA upregulated by water deprivation and abscisic acid. The mRNA is cell-to-cell mobile.
AT3G51140	591.631	684.315	725.795	1.15666	1.22677	DnaJ (DUF3353);(source:Araport11)
AT3G51260	1510.01	1630.59	1718.16	1.07986	1.13785	20S proteosomal alpha subunits. Interacts with SnRK, SKP1/ASK1 during proteasomal binding of an SCF ubiquitin ligase.
AT3G51280	126.386	173.922	177.735	1.37611	1.40628	Tetratricopeptide repeat (TPR)-like superfamily protein;(source:Araport11)
AT3G51290	64.2756	93.9197	79.8362	1.4612	1.24209	pyridoxal-phosphate-dependent serine hydroxymethyltransferase, putative (DUF632);(source:Araport11)
AT3G51450	78.5542	222.346	148.037	2.83048	1.88452	Calcium-dependent phosphotriesterase superfamily protein;(source:Araport11)
AT3G51480	165.977	216.048	188.892	1.30167	1.13806	member of Putative ligand-gated ion channel subunit family
AT3G51550	2736.08	3119.89	3090.03	1.14028	1.12936	Encodes a synergid-expressed, plasma-membrane localized receptor-like kinase that accumulates asymetrically in the synergid membrnane at the filiform apparatus and mediates male-female gametophyte interactions during pollen tube reception. Also involved in powdery mildew infection.
AT3G51600	3066.44	3381.47	3992.7	1.10273	1.30206	Predicted to encode a PR (pathogenesis-related) protein. Belongs to the lipid transfer protein (PR-14) family with the following members: At2g38540/LTP1, At2g38530/LTP2, At5g59320/LTP3, At5g59310/LTP4, At3g51600/LTP5, At3g08770/LTP6, At2g15050/LTP7, At2g18370/LTP8, At2g15325/LTP9, At5g01870/LTP10, At4g33355/LTP11, At3g51590/LTP12, At5g44265/LTP13, At5g62065/LTP14, At4g08530/LTP15.
AT3G51740	424.62	569.018	521.111	1.34007	1.22724	encodes a leucine-repeat receptor kinase expressed in inflorescence meristem. Locus association was made from performing sequence analysis with IMK3 (MRLK) whose locus association was provided by the authors. The mRNA is cell-to-cell mobile.
AT3G51800	2198.75	2496.25	2502.93	1.1353	1.13834	putative nuclear DNA-binding protein G2p (AtG2) mRNA,
AT3G51820	2285.62	2550.48	2508.37	1.11588	1.09746	Encodes a protein with chlorophyll synthase activity. This enzyme has been shown to perform the esterification of chlorophyllide (a and b), the last step of chlorophyll biosynthesis. Although it can use either geranylgeranyl pyrophosphate (GGPP) or phytyl pyrophosphate (PhyPP) as substrates, the esterification reaction was faster with GGPP than with PhyPP.
AT3G51870	443.239	526.713	523.298	1.18833	1.18062	Mitochondrial substrate carrier family protein;(source:Araport11)
AT3G52110	145.362	206.384	171.504	1.41979	1.17984	interferon-activable protein;(source:Araport11)
AT3G52150	2706.39	3687.88	3562.46	1.36266	1.31631	RNA-binding (RRM/RBD/RNP motifs) family protein;(source:Araport11)
AT3G52180	326.281	436.786	381.537	1.33868	1.16935	Encodes a plant-specific glucan phosphatase that contains a noncatalytic carbohydrate-binding module as well as a dual specificity protein phosphatase domain. SEX4 can dephosphorylate C6- and C3-glucosyl residues on native starch grains and related maltodextrin compounds in vitro. This protein interacts with the plant SnRK AKIN11, binds starch, and is localized in the chloroplast. sex4 mutants ha…
AT3G52300	3357.16	3893.82	3912.98	1.15986	1.16556	ATP synthase D chain;(source:Araport11)
AT3G52380	2085.43	2460.86	2415.18	1.18002	1.15812	Encodes a chloroplast RNA-binding protein that stabilizes chloroplast RNAs as evidenced by analyses of transcript accumulation in null mutants. Essential for seedling development (albino, strongly retarded growth even on sucrose-containing medium).
AT3G52470	825.252	924.782	1011.52	1.12061	1.22571	Late embryogenesis abundant (LEA) hydroxyproline-rich glycoprotein family;(source:Araport11)
AT3G52500	1152.87	1624.39	1598.97	1.409	1.38694	Eukaryotic aspartyl protease family protein;(source:Araport11)
AT3G52580	1038.76	1232.69	1193.12	1.1867	1.1486	Ribosomal protein S11 family protein;(source:Araport11)
AT3G52630	92.2331	126.578	112.993	1.37237	1.22508	Nucleic acid-binding, OB-fold-like protein;(source:Araport11)
AT3G52640	680.409	754.273	703.955	1.10856	1.0346	Encodes a gamma-secretase subunit. Associates with other subunits in intracellular membrane compartments.
AT3G52720	2475.39	3002.34	3412.74	1.21288	1.37867	Encodes an alpha carbonic anhydrase (CAH1) located in the chloroplast stroma. Most chloroplast proteins are encoded by the nuclear genome and imported with the help of sorting signals that are intrinsic parts of the polypeptides. CAH1 takes an alternative route through the secretory pathway, and becomes N-glycosylated before entering the chloroplast. Glycosylation and intra-molecular disulfide br…
AT3G52750	1433.57	1599.08	1527.2	1.11545	1.06531	Nuclear gene that encodes a plastidial division protein (FtsZ2-2). FtsZ2-2 is involved in chloroplast morphology and internal organisation in addition to participating in chloroplast partition
AT3G52940	393.842	461.473	414.932	1.17172	1.05355	Encodes a sterol C-14 reductase required for cell division and expansion and is involved in proper organization of the embryo.
AT3G52960	1871.92	2273.21	2579.14	1.21437	1.3778	Thioredoxin superfamily protein;(source:Araport11)
AT3G52990	2018.48	2183.53	2090.65	1.08177	1.03575	Pyruvate kinase family protein;(source:Araport11)
AT3G53020	2880.14	3324.8	3477.33	1.15439	1.20735	RPL24B encodes ribosomal protein L24, homolog of cytosolic RPL24, found in archaea and higher eukaryotes. Arabidopsis has two RPL24 homologs, RPL24A (AT2G36620) and RPL24B. Mutants showed defects in apical-basal gynoecium patterning similar to previously described ett and mp mutants. Transformation of stv1-1 mutant with a uORF-eliminated ETT construct partially suppressed the stv1 gynoecium pheno…
AT3G53170	59.5459	81.072	84.8885	1.36151	1.4256	LOW protein: PPR containing protein;(source:Araport11)
AT3G53190	1148.85	1289.61	1353.79	1.12253	1.17839	Pectin lyase-like superfamily protein;(source:Araport11)
AT3G53430	3127.55	3592.34	3781.69	1.14861	1.20915	Ribosomal protein L11 family protein;(source:Araport11)
AT3G53460	2410.87	3347.35	3525.16	1.38844	1.4622	Encodes a nuclear gene with a consensus RNA-binding domain that is localized to the chloroplast.
AT3G53560	549.169	697.04	668.61	1.26926	1.21749	Tetratricopeptide repeat (TPR)-like superfamily protein;(source:Araport11)
AT3G53580	1140.87	1251	1360.87	1.09653	1.19283	diaminopimelate epimerase family protein;(source:Araport11)
AT3G53650	31.4893	51.578	45.6545	1.63795	1.44984	Histone superfamily protein;(source:Araport11)
AT3G53740	3384.24	3724.75	3903.79	1.10062	1.15352	Ribosomal protein L36e family protein;(source:Araport11)
AT3G53800	49.8159	110.892	108.887	2.22605	2.18579	Encodes one of the Arabidopsis orthologs of the human Hsp70-binding protein 1 (HspBP-1) and yeast Fes1p: Fes1A (AT3G09350), Fes1B (AT3G53800), Fes1C (AT5G02150).
AT3G53870	4059.2	4711.13	4842.83	1.16061	1.19305	Ribosomal protein S3 family protein;(source:Araport11)
AT3G53880	300.679	347.474	309.988	1.15563	1.03096	NAD(P)-linked oxidoreductase superfamily protein;(source:Araport11)
AT3G53890	1628.39	1883.2	2132.97	1.15648	1.30986	Ribosomal protein S21e;(source:Araport11)
AT3G53900	347.089	479.844	505.769	1.38248	1.45717	Encodes UPP, a plastidial uracil phosphoribosyltransferase (UPRT) involved in uracil salvage. Loss-of-function mutation causes dramatic growth retardation, a pale-green to albino phenotype, abnormal root morphology and chloroplastic disorders.
AT3G54090	386.875	548.17	561.662	1.41692	1.45179	Encodes a fructokinase-like protein (AT3G54090/FLN1, AT1G69200/FLN2), a member of the pfkB-carbohydrate kinase family. FLN1 and FLN2 are potential plastidial thioredoxin z (TRX z) targets. Mutants display mutant chloroplast development, general plant growth and development defects and defects in PEP-dependent transcription.
AT3G54180	94.4393	136.363	143.357	1.44392	1.51798	Arabidopsis homolog of yeast cdc2, a protein kinase (cyclin-dependent kinase) that plays a central role in control of the mitotic cell cycle.
AT3G54210	4434.31	5356.57	5534.93	1.20798	1.2482	Ribosomal protein L17 family protein;(source:Araport11)
AT3G54400	1543.78	2609.61	2725.49	1.6904	1.76546	Eukaryotic aspartyl protease family protein;(source:Araport11)
AT3G54460	976.53	1100.08	1024.39	1.12652	1.04901	SNF2 domain-containing protein / helicase domain-containing protein / F-box family protein;(source:Araport11)
AT3G54560	318.242	378.695	426.294	1.18996	1.33953	Encodes HTA11, a histone H2A protein. Loss of all H2A.Z (triple mutant with HTA8 and HTA9) results in a reduction in DNA methylation of transposons but not that of genes. Loss of H2A.Z causes misregulation of many genes involved in the response to developmental and environmental cues, and that these genes tend to have high levels of gene-body H2A.Z.
AT3G54600	2123.64	2833.42	2645.28	1.33423	1.24563	Class I glutamine amidotransferase-like superfamily protein;(source:Araport11)
AT3G54640	707.058	858.419	796.754	1.21407	1.12686	Catalyzes the conversion of indole-3-glycerolphosphate to indole, the penultimate reaction in the biosynthesis of tryptophan. Functions as a heterocomplex with tryptophan synthase beta subunit (TSA2).
AT3G54710	58.531	99.102	72.5393	1.69315	1.23933	Encodes a cyclin-dependent protein kinase. Involved in nuclear DNA replication and plastid division.
AT3G54750	297.907	411.738	406.66	1.38211	1.36506	downstream neighbor of Son;(source:Araport11)
AT3G54770	79.2656	121.305	108.922	1.53037	1.37413	Encodes a putative RNA binding protein that is localized in the nucleus and affects ABA-regulated seed germination of Arabidopsis.
AT3G54870	2.64397	9.37551	7.25453	3.546	2.7438	Armadillo-repeat containing kinesin-related protein. Plays a role during transition to root-hair tip growth.Mutants have short, branched root hairs and an excess of endoplasmic microtubles. Phenotype suggests ARK1 plays a role in modulating microtubule depolymerization during root hair tip growth.An HKT2.4 (CS76404) - ARK1 variant causes root hair branching.
AT3G54920	819.292	1081.93	1061.4	1.32057	1.29551	Powdery mildew resistant mutant encodes a pectate lyase-like protein The mRNA is cell-to-cell mobile.
AT3G54930	147.423	185.01	162.754	1.25496	1.10399	Protein phosphatase 2A regulatory B subunit family protein;(source:Araport11)
AT3G54960	487.338	565.697	558.457	1.16079	1.14593	Encodes a protein disulfide isomerase-like (PDIL) protein, a member of a multigene family within the thioredoxin (TRX) superfamily. Transcript levels for this gene are up-regulated in response to three different chemical inducers of ER stress (dithiothreitol, beta-mercaptoethanol, and tunicamycin). Neither AtIRE1-2 nor AtbZIP60 appear to be required for this response.
AT3G55010	644.953	772.927	811.684	1.19842	1.25852	encoding phosphoribosylformylglycinamidine cyclo-ligase (syn. AIR synthetase)that phosphorylates 5-phosphoribosyl-N-formylglycinamidine (FGAM) to form 5-aminoimidazole ribonucleotide (AIR)
AT3G55060	118.98	155.861	145.882	1.30997	1.22611	CAP-gly domain linker;(source:Araport11)
AT3G55170	404.372	471.818	536.333	1.16679	1.32634	Ribosomal L29 family protein;(source:Araport11)
AT3G55240	380.586	499.279	546.553	1.31187	1.43608	Overexpression leads to PEL (Pseudo-Etiolation in Light) phenotype.
AT3G55280	1634.52	1946.03	1834.49	1.19058	1.12234	60S ribosomal protein L23A (RPL23aB). Paralog of RPL23aA
AT3G55290	606.028	679.635	625.018	1.12146	1.03134	NAD(P)-binding Rossmann-fold superfamily protein;(source:Araport11)
AT3G55330	2243.49	2520.75	2295.74	1.12358	1.02329	PsbP-like protein 1;(source:Araport11)
AT3G55360	5190.72	5981.88	6135.84	1.15242	1.18208	Enoyl-CoA reductase is involved in all very long chain fatty acids (VLCFA) elongation reactions that are required for cuticular wax, storage lipid and sphingolipid metabolism. The protein is located in the ER, but in contrast to its yeast homolog TSC13 is not particularly enriched in the nuclear envelope-vacuole junction. Mutants in this gene show abnormal organ morphology and stem glossiness. Ce…
AT3G55400	626.96	775.871	714.668	1.23751	1.13989	methionyl-tRNA synthetase / methionine-tRNA ligase / MetRS (cpMetRS);(source:Araport11)
AT3G55430	1415.75	1837.03	2071.76	1.29756	1.46336	O-Glycosyl hydrolases family 17 protein;(source:Araport11)
AT3G55440	7399.51	8423.18	8434.49	1.13834	1.13987	Encodes triosephosphate isomerase.
AT3G55500	114.877	168.303	191.038	1.46507	1.66297	expansin-like protein. Naming convention from the Expansin Working Group (Kende et al, 2004. Plant Mol Bio). Involved in the formation of nematode-induced syncytia in roots of Arabidopsis thaliana.
AT3G55630	1375.99	1494.69	1410.21	1.08627	1.02487	Encodes one of the three folylpolyglutamate synthetase isoforms (FPGSs): FPGS1 (At5g05980, plastidic), FPGS2 (At3g10160, mitochondrial) and FPGS3 (At3g55630, cytosolic).
AT3G55660	64.123	93.972	97.8338	1.46549	1.52572	Encodes a member of KPP-like gene family, homolog of KPP (kinase partner protein) gene in tomato. Also a member of the RopGEF (guanine nucleotide exchange factor) family, containing the novel PRONE domain (plant-specific Rop nucleotide exchanger), which is exclusively active towards members of the Rop subfamily.
AT3G55710	391.897	462.552	446.04	1.18029	1.13816	UDP-Glycosyltransferase superfamily protein;(source:Araport11)
AT3G55750	1557.23	1879.63	1795.4	1.20704	1.15294	Ribosomal protein L35Ae family protein;(source:Araport11)
AT3G55760	286.017	388.451	382.329	1.35814	1.33674	hypothetical protein;(source:Araport11)
AT3G56060	55.8268	73.9721	97.0212	1.32503	1.73789	Glucose-methanol-choline (GMC) oxidoreductase family protein;(source:Araport11)
AT3G56070	556.167	671.679	672.267	1.20769	1.20875	rotamase cyclophilin 2 (ROC2) exhibiting peptidyl-prolyl cis-trans isomerase activity involved in signal transduction.
AT3G56090	378.811	497.022	491.745	1.31206	1.29813	Encodes FERRITIN 3, AtFER3. Ferritins are a class of 24-mer multi-meric proteins found in all kingdoms of life. Function as the main iron store in mammals. Evidence suggests that Arabidopsis ferritins are essential to protect cells against oxidative damage, but they do not constitute the major iron pool.
AT3G56220	114.791	190.208	152.563	1.65699	1.32904	transcription regulator;(source:Araport11)
AT3G56330	70.337	109.697	129.393	1.55959	1.83962	N2,N2-dimethylguanosine tRNA methyltransferase;(source:Araport11)
AT3G56430	196.45	248.557	216.202	1.26524	1.10055	import inner membrane translocase subunit;(source:Araport11)
AT3G56580	561.582	630.062	644.214	1.12194	1.14714	Encodes a functional E3 ubiquitin ligase involved in the dehydration stress response and regulation of proline biosynthesis.
AT3G56870	53.9776	75.6651	76.2647	1.40179	1.4129	hypothetical protein;(source:Araport11)
AT3G56900	164.974	204.109	205.554	1.23722	1.24598	Encodes ALADIN, a component of the nuclear pore complex.
AT3G56910	1112.05	1455.96	1453.49	1.30926	1.30704	Encodes PSRP5 (PLASTID-SPECIFIC 50S RIBOSOMAL PROTEIN 5). Functions in plastid translation.
AT3G57030	851.751	983.534	990.819	1.15472	1.16327	Calcium-dependent phosphotriesterase superfamily protein;(source:Araport11)
AT3G57050	1369.31	1542.72	1424.47	1.12664	1.04028	Encodes second enzyme in the methionine biosynthetic pathway
AT3G57470	1318.67	1596.82	1421.45	1.21094	1.07795	Insulinase (Peptidase family M16) family protein;(source:Araport11)
AT3G57560	487.483	583.842	616.138	1.19767	1.26392	encodes a N-acetylglutamate kinase, involved in arginine biosynthesis
AT3G57610	1252.46	1412.88	1399.28	1.12808	1.11722	encoding adenylosuccinate synthetase (AdSS), the enzyme involved in the first step of the formation of the purine nucleotide AMP (conversion of IMP to adenylo-succinate)
AT3G57780	273.385	338.285	300.665	1.23739	1.09979	nucleolar-like protein;(source:Araport11)
AT3G57800	1064.17	1289.64	1367.58	1.21187	1.28511	basic helix-loop-helix (bHLH) DNA-binding superfamily protein;(source:Araport11)
AT3G58120	640.881	832.154	923.975	1.29845	1.44173	Encodes a member of the BZIP family of transcription factors. Forms heterodimers with the related protein AtbZIP34. Binds to G-boxes in vitro and is localized to the nucleus in onion epidermal cells.
AT3G58140	1313.4	1503.93	1489.97	1.14506	1.13443	phenylalanyl-tRNA synthetase class IIc family protein;(source:Araport11)
AT3G58610	5350.84	6200.23	6374.72	1.15874	1.19135	ketol-acid reductoisomerase;(source:Araport11)
AT3G58620	427.964	613.023	577.262	1.43242	1.34885	Encodes one of the 36 carboxylate clamp (CC)-tetratricopeptide repeat (TPR) proteins (Prasad 2010, Pubmed ID: 20856808) with potential to interact with Hsp90/Hsp70 as co-chaperones. The TTL family is required for osmotic stress tolerance and male sporogenesis.
AT3G58790	562.052	649.032	604.318	1.15475	1.0752	Encodes a protein with putative galacturonosyltransferase activity.
AT3G58990	774.076	1176.32	1010.3	1.51965	1.30518	isopropylmalate isomerase 1;(source:Araport11)
AT3G59040	578.39	725.855	632.198	1.25496	1.09303	Tetratricopeptide repeat (TPR)-like superfamily protein;(source:Araport11)
AT3G59220	2.64397	15.8142	10.1801	5.98124	3.85032	encodes a cupin-domain containing protein that is similar to pirins which interact with a CCAAT box binding transcription factor. The protein interacts with GPA1 (G protein alpha-subunit) in vitro. Mutants in the gene are affected in germination and early seedling development.
AT3G59420	163.226	201.187	182.417	1.23257	1.11757	Encodes a membrane localized protein with similarity to receptor kinases which is involved in epidermal cell differentiation. Flowers of mutants have disorganized ovule integument growth and abnormal sepal margins. In the roots, mutants initiate more lateral roots but fewer laterals actually emerge due to defects in lateral root formation. Mutants also display disorganized columella. The root phe…
AT3G59550	54.3881	76.712	95.9857	1.41046	1.76483	Encodes an alpha-kleisin protein that is localized primarily in the nucleolus and is essential for megagametogenesis and plays an important role in pollen development. alpha-kleisins are core components of meiotic and mitotic cohesin complexes.
AT3G59760	1017.49	1322.25	1252.66	1.29951	1.23112	Arabidopsis thaliana O-acetylserine (thiol) lyase (OAS-TL) isoform oasC. Required for pollen tube growth and/or fertilization.
AT3G59780	4691.25	5205.47	4930.09	1.10961	1.05091	Rhodanese/Cell cycle control phosphatase superfamily protein;(source:Araport11)
AT3G59870	318.302	381.667	331.645	1.19907	1.04192	hypothetical protein;(source:Araport11)
AT3G60160	10.509	27.9574	10.648	2.66032	1.01322	member of MRP subfamily
AT3G60210	528.861	629.32	689.455	1.18995	1.30366	GroES-like family protein;(source:Araport11)
AT3G60220	152.697	187.757	185.108	1.22961	1.21226	Encodes a putative RING-H2 zinc finger protein ATL4 (ATL4).
AT3G60320	1679.17	1941.47	1909.74	1.15621	1.13731	bZIP domain class transcription factor (DUF630 and DUF632);(source:Araport11)
AT3G60370	302.849	382.769	403.654	1.26389	1.33286	Encodes an immunophilin, FKBP20-2, that belongs to the FK-506 binding protein (FKBP) subfamily functioning as peptidyl-prolyl isomerases (PPIases) in protein folding. FKBP20-2 has a unique pair of cysteines at the C terminus and was found to be reduced by thioredoxin (Trx) (itself reduced by NADPH by means of NADP-Trx reductase). The FKBP20-2 protein, which contains only two of the five amino aci…
AT3G60500	336.113	399.959	369.445	1.18996	1.09917	Encodes a 3'-5' exoribonuclease, positively regulates CER3 transcription, involved in cuticular wax biosynthesis.
AT3G60530	203.423	268.899	289.604	1.32187	1.42365	Encodes a member of the GATA factor family of zinc finger transcription factors.
AT3G60770	2949.65	3591.83	3531.07	1.21772	1.19712	Ribosomal protein S13/S15;(source:Araport11)
AT3G60820	1745.37	1933.24	1958.41	1.10764	1.12206	Encodes 20S proteasome beta subunit PBF1 (PBF1).
AT3G60830	433.623	503.297	486.026	1.16068	1.12085	Encodes an actin-related protein required for normal embryogenesis, plant architecture and floral organ abscission.
AT3G60840	203.979	250.582	259.405	1.22847	1.27173	Encodes MAP65-4, a non-motor microtubule associated protein (MAP) that belongs to the evolutionarily conserved MAP65 family. MAP65-4 specifically associates with the forming mitotic spindle during prophase and with the kinetochore fibers from prometaphase to the end of anaphase. MAP65-4 cross-links microtubules and promotes microtubule bundle elongation.
AT3G60900	36.568	81.9436	62.3763	2.24086	1.70576	FASCICLIN-like arabinogalactan-protein 10;(source:Araport11)
AT3G61130	3189.53	3616.96	3400.78	1.13401	1.06623	Encodes a protein with putative galacturonosyltransferase activity. The mRNA is cell-to-cell mobile.
AT3G61150	375.822	501.264	476.111	1.33378	1.26685	Encodes a homeobox-leucine zipper family protein belonging to the HD-ZIP IV family.
AT3G61450	15.0739	27.9985	32.3461	1.85741	2.14583	syntaxin of plants 73 (SYP73)
AT3G61490	690.82	890.886	918.52	1.28961	1.32961	Pectin lyase-like superfamily protein;(source:Araport11)
AT3G61580	3211.22	3482.04	3707.06	1.08433	1.15441	Fatty acid/sphingolipid desaturase;(source:Araport11)
AT3G61620	153.134	200.548	185.332	1.30962	1.21025	exonuclease RRP41 (RRP41)
AT3G61640	350.121	427.5	523.449	1.22101	1.49505	arabinogalactan protein 20;(source:Araport11)
AT3G61780	394.764	520.789	475.115	1.31924	1.20354	embryo defective 1703;(source:Araport11)
AT3G61820	805.108	1125.31	1186.29	1.39772	1.47345	Eukaryotic aspartyl protease family protein;(source:Araport11)
AT3G61870	3613.62	4026.51	4043.16	1.11426	1.11887	plant/protein;(source:Araport11)
AT3G61950	613.712	899.251	864.004	1.46527	1.40783	basic helix-loop-helix (bHLH) DNA-binding superfamily protein;(source:Araport11)
AT3G62000	117.326	148.487	137.438	1.2656	1.17142	S-adenosyl-L-methionine-dependent methyltransferases superfamily protein;(source:Araport11)
AT3G62010	1479.98	1610.09	1440.95	1.08791	0.97363	metal ion-binding protein;(source:Araport11)
AT3G62030	6211.66	8337.86	7949.77	1.34229	1.27981	nuclear-encoded chloroplast stromal cyclophilin CYP20-3 (also known as ROC4). Protein is tyrosine-phosphorylated and its phosphorylation state is modulated in response to ABA in Arabidopsis thaliana seeds.
AT3G62120	2433.86	2684.08	2679.67	1.1028	1.10099	Encodes a cytosolic prolyl-tRNA synthetase.
AT3G62250	4139.97	4801.87	4940.47	1.15988	1.19336	ubiquitin 5;(source:Araport11)
AT3G62360	2517.84	2874.09	2803.12	1.14149	1.1133	Carbohydrate-binding-like fold;(source:Araport11)
AT3G62390	324.222	373.962	338.956	1.15342	1.04545	Encodes a member of the TBL (TRICHOME BIREFRINGENCE-LIKE) gene family containing a plant-specific DUF231 (domain of unknown function) domain. TBL gene family has 46 members, two of which (TBR/AT5G06700 and TBL3/AT5G01360) have been shown to be involved in the synthesis and deposition of secondary wall cellulose, presumably by influencing the esterification state of pectic polymers. A nomenclature…
AT3G62420	917.298	1021.72	1007.62	1.11384	1.09847	Encodes a group-S bZIP transcription factor. Forms heterodimers with group-C bZIP transcription factors. The heterodimers bind to the ACTCAT cis-element of proline dehydrogenase gene.
AT3G62530	2326.31	2984.59	2977.95	1.28297	1.28012	ARM repeat superfamily protein;(source:Araport11)
AT3G62600	1247.24	1502.03	1458.05	1.20428	1.16902	J domain protein localized in ER lumen. Can partially compensate for the growth defect in jem1 scj1 mutant yeast. Forms a complex SDF2-ERdj3B-BiP that is required for the proper accumulation of the surface-exposed leucine-rich repeat receptor kinases EFR. EFR is involved in PAMP (pathogen associated molecular patterns) triggered immunity.
AT3G62630	381.647	519.487	461.312	1.36117	1.20874	stress response NST1-like protein (DUF1645);(source:Araport11)
AT3G62720	385.629	449.81	423.241	1.16643	1.09753	Encodes a protein with xylosyltransferase activity, which is specific for UDP-xylose as donor substrate and for oligosaccharides with a degree of polymerization >4. Although the enzyme utilizes either cellopentaose or cellohexaose, its activity is four-fold higher with cellohexaose as an acceptor compared to cellopentaose. The enzyme is able to add several xylosyl residues to the acceptor forming…
AT3G62750	503.847	595.666	580.477	1.18224	1.15209	Encodes a putative beta glucosidase, expressed in the peroxisome.
AT3G62870	6181.82	6599.33	7062.17	1.06754	1.14241	Ribosomal protein L7Ae/L30e/S12e/Gadd45 family protein;(source:Araport11)
AT3G62910	606.343	765.846	736.601	1.26306	1.21483	Encodes a plastid-localized ribosome release factor 1 that is essential in chloroplast development. Pale green, albino mutant seedlings arrest early in seedling development.
AT3G63170	330.48	431.114	420.695	1.30451	1.27298	Encodes a plastid stroma localized fatty acid binding protein involved in fatty acid metabolism.
AT3G63190	1603.93	2037.89	2027.83	1.27056	1.26428	The gene encodes a chloroplast ribosome recycling factor homologue. Analysis of mutants revealed its role in the chloroplast development and eary stages of embryo development.
AT3G63410	5345.26	6152.28	6512.12	1.15098	1.2183	Encodes a MPBQ/MSBQ methyltransferase located in the chloroplast inner envelope membrane. Mutant plants lack plastoquinone (PQ), suggesting that the APG1 protein is involved in the methylation step of PQ biosynthesis. The gene product is also involved in tocopherol (vitamin E) biosynthesis.
AT3G63490	4026.46	4802.58	5026.29	1.19276	1.24831	Ribosomal protein L1p/L10e family;(source:Araport11)
AT3G63510	270.599	379.151	349.766	1.40116	1.29256	FMN-linked oxidoreductases superfamily protein;(source:Araport11)
AT4G00020	167.244	224.587	198.133	1.34287	1.18469	Ortholog of breast cancer susceptibility protein 2. Essential at meiosis. Interacts with either AtRad51 or AtDmc1 and ATDSS1(I). Involved in embryo sac development and defense gene transcription during plant immune responses.
AT4G00026	266.756	343.486	328.883	1.28764	1.2329	Encodes SD3 (Segregation Distortion 3), a protein with high similarity to yeast translocase on the inner mitochondrial membrane 21 (TIM21). sd3 mutants show seedling-lethal phenotype in light-grown seedlings and shorter hypocotyls in dark-grown seedlings. SD3 overexpression plants show increase in cell number and cell size, as well as elevated ATP level.
AT4G00100	3023.12	3433.93	3526.91	1.13589	1.16664	Encodes a cytoplasmic ribosomal protein S13 homologue involved in early leaf development The mRNA is cell-to-cell mobile.
AT4G00340	693.743	802.177	760.695	1.1563	1.09651	Encodes a receptor-like protein kinase that is expressed in roots.
AT4G00370	1533.59	1705.01	1684.45	1.11177	1.09837	Encodes an inorganic phosphate transporter (PHT4;4) that can transport ascorbate and is located in the chloroplast envelope membrane. It has been shown to play a role in the xanthophyll cycle during photosynthesis and may be required for tolerance to strong light stress.
AT4G00400	477.768	653.324	729.417	1.36745	1.52672	bifunctional sn-glycerol-3-phosphate 2-O-acyltransferase/phosphatase. Involved in cutin assembly and is functionally redundant with GPAT4.
AT4G00630	1079.33	1184.32	1102.83	1.09727	1.02177	Encodes a K(+)/H(+) antiporter that modulates monovalent cation and pH homeostasis in plant chloroplasts or plastids.
AT4G00710	933.757	1072.54	1082.69	1.14862	1.15949	Encodes BR-signaling kinase 3 (BSK3), one of the three homologous BR-signaling kinases (BSK1, AT4G35230; BSK2, AT5G46570; BSK3, AT4G00710). Mediates signal transduction from receptor kinase BRI1 by functioning as the substrate of BRI1. Plasma membrane localized.
AT4G00810	1199.06	1400.18	1497.86	1.16773	1.24919	60S acidic ribosomal protein family;(source:Araport11)
AT4G00870	12.7656	27.2558	17.416	2.1351	1.36429	bHLH14 interacts with JAZ proteins, and functions redundantly with bHLH3, bHLH13 and bHLH17 to negatively regulate jasmonate responses.
AT4G01026	155.296	194.302	178.826	1.25117	1.15151	Encodes a member of the PYR (pyrabactin resistance )/PYL(PYR1-like)/RCAR (regulatory components of ABA receptor) family proteins with 14 members. PYR/PYL/RCAR family proteins function as abscisic acid sensors. Mediate ABA-dependent regulation of protein phosphatase 2Cs ABI1 and ABI2. PYL/RCAR family proteins function as abscisic acid sensors. Mediate ABA-dependent regulation of ABI1 and ABI2.
AT4G01037	375.067	490.402	503.186	1.30751	1.34159	Ubiquitin carboxyl-terminal hydrolase family protein;(source:Araport11)
AT4G01130	13.0673	32.1392	45.7262	2.45952	3.49929	GDSL-motif esterase/acyltransferase/lipase. Enzyme group with broad substrate specificity that may catalyze acyltransfer or hydrolase reactions with lipid and non-lipid substrates.
AT4G01140	39.4212	62.2454	62.6026	1.57898	1.58804	transmembrane protein, putative (DUF1191);(source:Araport11)
AT4G01310	3125.63	4051.99	4120.66	1.29637	1.31834	Ribosomal L5P family protein;(source:Araport11)
AT4G01330	734.411	848.333	909.929	1.15512	1.23899	Protein kinase superfamily protein;(source:Araport11)
AT4G01460	336.979	390.307	358.719	1.15825	1.06451	basic helix-loop-helix (bHLH) DNA-binding superfamily protein;(source:Araport11)
AT4G01560	519.199	597.478	553.155	1.15077	1.0654	Ribosomal RNA processing Brix domain protein;(source:Araport11)
AT4G01580	58.3644	110.033	127.201	1.88528	2.17943	AP2/B3-like transcriptional factor family protein;(source:Araport11)
AT4G01690	2119.57	2305.63	2225.37	1.08778	1.04991	Encodes protoporphyrinogen oxidase (PPOX).
AT4G01730	88.2513	122.05	117.012	1.38298	1.32589	DHHC-type zinc finger family protein;(source:Araport11)
AT4G01900	511.564	599.59	583.144	1.17207	1.13992	encodes a PII protein that may function as part of a signal transduction network involved in perceiving the status of carbon and organic nitrogen. Forms a protein complex with N-acetylglutamate kinase and regulates the kinase activity by relieving the feedback inhibition of the kinase by arginine. Regulates acetyl-CoA carboxylase activity.
AT4G01950	42.5212	74.7079	62.8099	1.75696	1.47714	putative sn-glycerol-3-phosphate 2-O-acyltransferase
AT4G02060	313.215	401.928	400.95	1.28323	1.28011	Member of the minichromosome maintenance complex, involved in DNA replication initiation. Abundant in proliferating and endocycling tissues. Localized in the nucleus during G1, S and G2 phases of the cell cycle, and are released into the cytoplasmic compartment during mitosis. Binds chromatin.
AT4G02110	126.855	156.9	125.824	1.23684	0.991872	transcription coactivator;(source:Araport11)
AT4G02130	636.36	754.954	844.016	1.18636	1.32632	Encodes a protein with putative galacturonosyltransferase activity.
AT4G02290	3183.91	3999.67	4102.48	1.25621	1.2885	glycosyl hydrolase 9B13;(source:Araport11)
AT4G02330	193.62	267.291	267.122	1.38049	1.37962	Encodes a pectin methylesterase that is sensitive to chilling stress and brassinosteroid regulation.
AT4G02450	1896.07	2146.65	2111.67	1.13216	1.11371	Encodes one of two isoforms of a co-chaperone of HSP90 that is required for root growth, in particular in the maintenance of the root meristem.
AT4G02460	131.392	162.032	158.671	1.2332	1.20762	Encodes a protein similar to PMS1 in yeast, a member of the family of eukaryotic MutL homologs. The protein appears to play a role in DNA mismatch repair and in the suppression of somatic homeologous recombination.
AT4G02500	2169.63	2471.47	2467.19	1.13912	1.13715	Encodes a protein with xylosyltransferase activity, which is specific for UDP-xylose as donor substrate and for oligosaccharides with a degree of polymerization >4. Although the enzyme utilizes either cellopentaose or cellohexaose, its activity is four-fold higher with cellohexaose as an acceptor compared to cellopentaose. The enzyme is able to add several xylosyl residues to the acceptor forming…
AT4G02530	2819.69	3174.09	3251.03	1.12569	1.15298	MPH2 is a green lineage-specific thylakoid lumen protein required for photosynthetic acclimation of PSII to stressful light conditions (PMID:28874535).
AT4G02540	469.428	589.756	576.295	1.25633	1.22765	Cysteine/Histidine-rich C1 domain family protein;(source:Araport11)
AT4G02550	81.0686	106.214	94.3873	1.31018	1.16429	Myb/SANT-like DNA-binding domain protein;(source:Araport11)
AT4G02725	535.935	631.071	602.126	1.17751	1.1235	spindle pole body-associated protein;(source:Araport11)
AT4G02790	567.493	754.059	805.662	1.32876	1.41969	GTP-binding family protein;(source:Araport11)
AT4G02800	143.72	220.959	193.383	1.53743	1.34555	GRIP/coiled-coil protein;(source:Araport11)
AT4G02930	1232	1468.08	1404.98	1.19162	1.1404	GTP binding Elongation factor Tu family protein;(source:Araport11)
AT4G02940	940.719	1022.03	1001.48	1.08643	1.06459	oxidoreductase, 2OG-Fe(II) oxygenase family protein;(source:Araport11)
AT4G02990	489.762	591.955	574.122	1.20866	1.17225	Encodes BELAYA SMERT (BSM), a plastid-localized protein homologous to mitochondrial transcription termination factors (mTERF) found in animal. Mutant bsm cells are albino, are compromised in growth, and suffer defects in global plastidic gene expression. The mRNA is cell-to-cell mobile.
AT4G03190	1201.05	1572.25	1593.24	1.30906	1.32654	Encodes an F box protein belonging to the TIR1 subfamily. This protein forms SCF complexes with ASK1 and CUL1 and interacts with Aux/IAA proteins in an auxin-dependent manner. It also has sequence similarity to the yeast protein GRR1, which is involved in glucose repression.
AT4G03210	1446.08	2208.67	2003.79	1.52734	1.38567	encodes a member of xyloglucan endotransglucosylase/hydrolases (XTHs) that catalyze the cleavage and molecular grafting of xyloglucan chains function in loosening and rearrangement of the cell wall. Gene is expressed in shoot apex region, flower buds, flower stalks and internodes bearing flowers.
AT4G03390	1463.33	1823.74	1693.8	1.2463	1.1575	STRUBBELIG-receptor family 3;(source:Araport11)
AT4G03400	134.064	182.594	145.652	1.36199	1.08644	Encodes a GH3-related gene involved in red light-specific hypocotyl elongation. Analysis of sense and antisense transgenic plants suggests that DFL2 is located downstream of red light signal transduction and determines the degree of hypocotyl elongation.
AT4G04340	1921.47	2121.84	2097.08	1.10428	1.0914	Encodes a plasma membrane localized hyperosmolality gated calcium channel that is expressed in guard cells and roots.
AT4G04610	1700.75	2150.46	1913.09	1.26442	1.12485	Encodes a protein disulfide isomerase-like (PDIL) protein, a member of a multigene family within the thioredoxin (TRX) superfamily. This protein also belongs to the adenosine 5'-phosphosulfate reductase-like (APRL) group. The mRNA is cell-to-cell mobile.
AT4G04750	256.363	312.466	304.761	1.21884	1.18879	Major facilitator superfamily protein;(source:Araport11)
AT4G04840	18.6166	62.8905	33.9445	3.37819	1.82334	methionine sulfoxide reductase B6;(source:Araport11)
AT4G04890	1088.38	1221.01	1142.46	1.12186	1.04969	Encodes a homeodomain protein that is expressed in the LI layer of the vegetative, floral and inflorescence meristems. Binds to the L1 box promoter element which is required in some proteins for L1 specific expression.
AT4G05120	208.614	296.314	278.945	1.42039	1.33713	Encodes an equilibrative nucleoside transporter AtENT3. Mutations of this locus allow mutants to grow on uridine analogue fluorouridine.
AT4G05190	202.923	292.256	271.062	1.44023	1.33579	ATK5 encodes a kinesin protein involved in microtubule spindle morphogenesis. It acts as a minus-end directed motor as well as a plus-end tracking protein (+TIP). Localizes to mitotic spindle midzones and regions rich in growing plus-ends within phragmoplasts.
AT4G05330	105.543	141.824	129.545	1.34376	1.22742	A member of ARF GAP domain (AGD), A thaliana has 15 members, grouped into four classes.
AT4G05390	499.37	618.941	592.917	1.23944	1.18733	Encodes a root-type ferredoxin:NADP(H) oxidoreductase.
AT4G05440	206.887	253.662	208.985	1.22609	1.01014	temperature sensing protein-like protein;(source:Araport11)
AT4G05520	184.753	254.79	246.144	1.37908	1.33228	Encodes AtEHD2, one of the Arabidopsis Eps15 homology domain proteins involved in endocytosis (AtEHD1, At3g20290).
AT4G05715	1.11463	10.0617	1.0043	9.02692	0.901016	None;(source:Araport11)
AT4G08170	432.527	608.205	447.645	1.40617	1.03495	Inositol 1,3,4-trisphosphate 5/6-kinase family protein;(source:Araport11)
AT4G08390	1416.01	1663.46	1594.56	1.17475	1.12609	Encodes a chloroplastic stromal ascorbate peroxidase sAPX. Ascorbate peroxidases are enzymes that scavenge hydrogen peroxide in plant cells. Eight types of APX have been described for Arabidopsis: three cytosolic (APX1, APX2, APX6), two chloroplastic types (stromal sAPX, thylakoid tAPX), and three microsomal (APX3, APX4, APX5) isoforms. The mRNA is cell-to-cell mobile.
AT4G08870	61.7167	137.938	52.2775	2.23503	0.847055	Encodes one of the two arginase in the genome. Gene expression is enhanced by methyl jasmonate treatment. It is involved in the defense response to B.cinerea.
AT4G08950	350.562	454.397	365.618	1.29619	1.04295	Phosphate-responsive 1 family protein;(source:Araport11)
AT4G09000	5262.23	5653.88	5915.06	1.07443	1.12406	Encodes a 14-3-3 gene, designated GRF1 chi (for general regulatory factor1-G-box factor 14-3-3 homolog isoform chi). The major native forms of 14-3-3s are homo- and hetero-dimers, the biological functions of which are to interact physically with specific client proteins and thereby effect a change in the client. As a result, 14-3-3s are involved in a vast array of processes such as the response t…
AT4G09010	3255.59	3872.62	3969.83	1.18953	1.21939	Encodes a thylakoid lumen protein that was initially believed to act as a microsomal ascorbate peroxidase APX4 but to date, no evidence of enzymatic activity has been found.
AT4G09020	294.235	455.914	445.154	1.54949	1.51292	Encodes an isoamylase-like protein. Mutant studies show that the gene is strongly involved in starch breakdown. A GUS-protein fusion product was shown to localize to the surface of chloroplastic structures reminiscent of starch granules. In the mutants, the chloroplastic &#945;-amylase AMY3 is upregulated. The mRNA is cell-to-cell mobile.
AT4G09040	918.973	1111.42	1140.91	1.20942	1.24151	RNA-binding (RRM/RBD/RNP motifs) family protein;(source:Araport11)
AT4G09140	216.271	268.658	254.509	1.24223	1.17681	Encodes a protein with similarity to Mut1 DNA mismatch repair protein, from E.coli. The protein is expressed during prophase I of meiosis, colocalizes with MLH3 throughout pachytene and is dependent on MLH3 for proper localization.
AT4G09240	5.64001	15.5822	8.77655	2.76279	1.55612	None;(source:Araport11)
AT4G09320	3732.57	4660.92	4499.23	1.24872	1.2054	nucleoside diphosphate kinase type 1 (NDPK1) gene, complete The mRNA is cell-to-cell mobile.
AT4G09500	259.948	331.289	298.409	1.27445	1.14796	UDP-Glycosyltransferase superfamily protein;(source:Araport11)
AT4G09510	433.566	575.744	551.101	1.32793	1.27109	CINV2 appears to function as a neutral invertase based on the phenotype of a cinv1(AT1G35580)/cinv2 double mutant. It is predicted to be a cytosolic enzyme. CINV1, CINV2, and possibly other cytosolic invertases may play an important role in supplying carbon from sucrose to non-photosynthetic tissues.
AT4G09720	1514.02	1700.84	1562.63	1.12339	1.0321	RAB GTPase homolog G3A;(source:Araport11)
AT4G09730	614.485	772.744	762.976	1.25755	1.24165	Encodes RH39, a DEAD-box protein involved in the introduction of the hidden break into the 23S rRNA in the chloroplasts. Recombinant RH39 binds to the 23S rRNA in a segment adjacent to the stem-loop creating the hidden break target loop in a sequence-dependent manner. Has ATP-hydrolyzing activity at a Kcat of 5.3 /min in the presence of rRNA sequence. Mutants have drastically reduced level of lev…
AT4G09800	3018.34	3378.47	3260.53	1.11931	1.08024	encodes a ribosomal protein S18C, a constituent of the small subunit of the ribosomal complex
AT4G09960	0.977801	20.3413	0.497473	20.8031	0.508767	Encodes a MADS box transcription factor expressed in the carpel and ovules. Plays a maternal role in fertilization and seed development. Controls the structure and mechanical properties of the seed coat.
AT4G10180	782.986	855.897	805.604	1.09312	1.02889	Encodes a nuclear-localized protein that acts as a repressor of photomorphogenesis and may be involved in chromatin remodeling. The mRNA is cell-to-cell mobile.
AT4G10340	77036.5	85247.9	84241.9	1.10659	1.09353	photosystem II encoding the light-harvesting chlorophyll a/b binding protein CP26 of the antenna system of the photosynthetic apparatus The mRNA is cell-to-cell mobile.
AT4G10380	166.133	225.483	263.815	1.35724	1.58798	Boric acid channel. Essential for efficient boron uptake and plant development under boron limitation. Also functions in arsenite transport and tolerance. Localized preferentially in outer membrane domains of root cells.
AT4G10450	537.47	630.896	633.595	1.17383	1.17885	Ribosomal protein L6 family;(source:Araport11)
AT4G10480	1639.53	2023.19	1784.27	1.234	1.08828	Nascent polypeptide-associated complex (NAC), alpha subunit family protein;(source:Araport11)
AT4G10955	476.525	558.982	532.017	1.17304	1.11645	alpha/beta-Hydrolases superfamily protein;(source:Araport11)
AT4G11010	3631.11	4150.82	3911.49	1.14313	1.07722	nucleoside diphosphate kinase 3 (ndpk3), located to the inter-membrane space in mitochondria
AT4G11100	1113.51	1299.7	1190.22	1.16721	1.06889	gelsolin protein;(source:Araport11)
AT4G11120	367.51	427.7	408.428	1.16378	1.11134	translation elongation factor Ts (EF-Ts);(source:Araport11)
AT4G11211	2820.96	3098.67	3601.11	1.09845	1.27656	hypothetical protein;(source:Araport11)
AT4G11320	133.239	184.151	160.404	1.38211	1.20388	Papain family cysteine protease;(source:Araport11)
AT4G11820	1127.41	1345.54	1264.46	1.19348	1.12157	Encodes a protein with hydroxymethylglutaryl-CoA synthase activity which was characterized by phenotypical complementation of the S. cerevisiae mutant.
AT4G12030	924.363	1486.11	1162.79	1.60771	1.25794	Required for the biosynthesis of methionine-derived glucosinolates. Involved in the transport of 2-keto acids between chloroplasts and the cytosol.
AT4G12060	750.768	908.907	924.859	1.21064	1.23189	Double Clp-N motif protein;(source:Araport11)
AT4G12420	7060.72	8803.3	8399.85	1.2468	1.18966	Encodes a protein of unknown function involved in directed root tip growth. It is a member of 19-member gene family and is distantly related structurally to the multiple-copper oxidases ascorbate oxidase and laccase, though it lacks the copper-binding domains. The protein is glycosylated and GPI-anchored. It is localized to the plasma membrane and the cell wall. The gene is expressed most strongl…
AT4G12540	15.9034	30.0001	25.0402	1.8864	1.57452	hypothetical protein;(source:Araport11)
AT4G12580	65.7375	90.092	82.0988	1.37048	1.24889	hypothetical protein;(source:Araport11)
AT4G12590	1178.76	1286.73	1189.91	1.0916	1.00946	ER membrane protein complex subunit-like protein (Protein of unknown function DUF106, transmembrane);(source:Araport11)
AT4G12600	1085.91	1221.66	1198.26	1.12501	1.10346	Ribosomal protein L7Ae/L30e/S12e/Gadd45 family protein;(source:Araport11)
AT4G12620	150.382	189.732	182.775	1.26167	1.2154	Origin Recognition Complex subunit 1b. Involved in the initiation of DNA replication. Regulated transcriptionally during cell cycle, peaking at G1/S-phase. Target of E2F/DF family of transcription factors. Interacts with ORC2 and ORC5. Highly expressed in proliferating cells. Expression levels are independent of light regime.
AT4G12730	8519.26	9961.75	10140.2	1.16932	1.19027	AF333971 Arabidopsis thaliana fasciclin-like arabinogalactan-protein 2 (Fla2) mRNA, complete cds
AT4G12750	103.147	135.128	120.396	1.31005	1.16722	Homeodomain-like transcriptional regulator;(source:Araport11)
AT4G12870	6.25419	166.097	4.60195	26.5577	0.735819	Gamma interferon responsive lysosomal thiol (GILT) reductase family protein;(source:Araport11)
AT4G12880	2423.79	3129.36	3232.6	1.2911	1.3337	early nodulin-like protein 19;(source:Araport11)
AT4G12900	2.16662	15.1304	9.74034	6.9834	4.49564	Gamma interferon responsive lysosomal thiol (GILT) reductase family protein;(source:Araport11)
AT4G12960	8.38128	890.27	4.05616	106.221	0.483955	Gamma interferon responsive lysosomal thiol (GILT) reductase family protein;(source:Araport11)
AT4G13170	902.468	1050.96	1154.4	1.16454	1.27916	Ribosomal protein L13 family protein;(source:Araport11)
AT4G13200	691.064	802.499	735.969	1.16125	1.06498	hypothetical protein;(source:Araport11)
AT4G13430	4000.43	5078.99	4804.53	1.26961	1.201	Encodes a methylthioalkylmalate isomerase involved in glucosinolate biosynthesis.
AT4G13540	362.86	425.057	443.659	1.17141	1.22267	golgin family A protein;(source:Araport11)
AT4G13575	979.185	1217.26	1227.77	1.24314	1.25387	hypothetical protein;(source:Araport11)
AT4G13640	307.083	376.904	354.729	1.22737	1.15516	Homeodomain-like superfamily protein;(source:Araport11)
AT4G13720	266.891	339.184	330.76	1.27087	1.23931	Inosine triphosphate pyrophosphatase family protein;(source:Araport11)
AT4G13770	7572.82	9133.86	8476.07	1.20614	1.11927	Encodes a cytochrome p450 enzyme that catalyzes the initial conversion of aldoximes to thiohydroximates in the synthesis of glucosinolates not derived from tryptophan. Also has a role in auxin homeostasis.
AT4G13840	17.572	70.4317	32.7669	4.00818	1.86472	HXXXD-type acyl-transferase family protein;(source:Araport11)
AT4G13850	837.091	1030.14	983.537	1.23062	1.17495	Encodes a glycine-rich RNA-binding protein. Gene expression is induced by cold.
AT4G13990	206.623	279.693	247.028	1.35364	1.19555	Exostosin family protein;(source:Araport11)
AT4G14040	3486.98	5046.47	4480.47	1.44723	1.28491	selenium-binding protein 2;(source:Araport11)
AT4G14270	374.258	456.112	504.672	1.21871	1.34846	Protein containing PAM2 motif which mediates interaction with the PABC domain of polyadenyl binding proteins.
AT4G14310	275.676	339.115	326.014	1.23012	1.1826	Transducin/WD40 repeat-like superfamily protein;(source:Araport11)
AT4G14320	1940.18	2219.03	2389.99	1.14373	1.23184	Zinc-binding ribosomal protein family protein;(source:Araport11)
AT4G14360	2438.58	2612.74	2426.5	1.07142	0.995047	S-adenosyl-L-methionine-dependent methyltransferases superfamily protein;(source:Araport11)
AT4G14420	1102.41	1276.36	1228.13	1.15779	1.11404	HR-like lesion-inducing protein-like protein;(source:Araport11)
AT4G14500	686.844	775.881	838.332	1.12963	1.22056	Polyketide cyclase/dehydrase and lipid transport superfamily protein;(source:Araport11)
AT4G14660	34.2372	51.4414	40.5457	1.5025	1.18426	Non-catalytic subunit specific to DNA-directed RNA polymerase V; homologous to budding yeast RPB7
AT4G14680	381.759	587.805	524.915	1.53973	1.37499	ATP sulfurylase
AT4G14695	221.568	283.717	315.597	1.2805	1.42438	Uncharacterized protein family (UPF0041);(source:Araport11)
AT4G14746	342.317	402.243	394.961	1.17506	1.15379	neurogenic locus notch-like protein;(source:Araport11)
AT4G14770	209.813	266.021	243.48	1.2679	1.16047	TESMIN/TSO1-like CXC 2;(source:Araport11)
AT4G14800	717.962	812.221	815.429	1.13129	1.13576	Encodes 20S proteasome beta subunit PBD2 (PBD2).
AT4G14870	421.604	519.2	508.895	1.23149	1.20705	Encodes a component of the thylakoid-localized Sec system involved in the translocation of cytoplasmic proteins into plastid. The mRNA is cell-to-cell mobile.
AT4G14880	3927.08	4652.04	4702.46	1.1846	1.19744	Encodes a cytosolic isoform of cytosolic O-acetylserine(thiol)lyase, a key enzyme in cysteine biosynthesis and for the fixation of inorganic sulfide. It catalyzes the formation of cysteine from O-acetylserine and inorganic sulfide. Gene expression is predominant in the root cortex and the xylem parenchyma. Gene expression is induced in leave, stems and roots by high salt and heavy metal stresses,…
AT4G14910	465.714	525.951	519.762	1.12934	1.11606	Encodes a protein that is predicted to act as a imidazoleglycerol-phosphate dehydratase involved in histidine biosynthesis
AT4G15000	3530.78	3922.92	4037.22	1.11106	1.14344	Ribosomal L27e protein family;(source:Araport11)
AT4G15110	1132.43	1264.48	1248.75	1.11661	1.10272	member of CYP97B
AT4G15200	5.92522	26.3967	9.7606	4.45497	1.6473	Actin nucleation factor that directs the formation of actin cables in pollen tubes. Involved in cytoplasmic streaming and polarized growth in pollen tubes.
AT4G15210	624.654	1306.97	727.759	2.0923	1.16506	cytosolic beta-amylase expressed in rosette leaves and inducible by sugar. RAM1 mutants have reduced beta amylase in leaves and stems.
AT4G15490	434.713	584.267	594.402	1.34403	1.36734	Encodes a protein that might have sinapic acid:UDP-glucose glucosyltransferase activity.
AT4G15510	444.883	538.409	489.601	1.21023	1.10052	A nuclear-encoded thylakoid lumenal protein that is associated with photosystem I (PSI) but is not an integral subunit of PSI. It is an PSI assembly factor that assists the proper folding and integration of PsaB and PsaA into the thylakoid membrane. It is involved in the assembly of PSI reaction center heterodimer core.
AT4G15560	10786.9	11655.8	11893.7	1.08055	1.1026	Encodes a protein with 1-deoxyxylulose 5-phosphate synthase activity involved in the MEP pathway. It is essential for chloroplast development in Arabidopsis
AT4G15640	285.089	351.325	343.577	1.23234	1.20516	adenylyl cyclase;(source:Araport11)
AT4G16140	492.267	579.345	561.569	1.17689	1.14078	proline-rich family protein;(source:Araport11)
AT4G16141	269.765	338.503	347.094	1.25481	1.28665	GATA type zinc finger transcription factor family protein;(source:Araport11)
AT4G16390	746.846	941.749	837.348	1.26097	1.12118	Encodes a pentatricopeptide repeat protein, SVR7 (SUPPRESSOR OF VARIEGATION7), required for FtsH-mediated chloroplast biogenesis. It is involved in accumulation and translation of chloroplast ATP synthase subunits.
AT4G16450	1658.14	1929.63	1973.78	1.16373	1.19035	NADH-ubiquinone oxidoreductase;(source:Araport11)
AT4G16500	435.53	537.849	526.809	1.23493	1.20958	Cystatin/monellin superfamily protein;(source:Araport11)
AT4G16590	20.0833	36.7168	2.03821	1.82822	0.101488	encodes a gene similar to cellulose synthase
AT4G16660	3123.2	3390.32	3251.91	1.08553	1.04121	heat shock protein 70 (Hsp 70) family protein;(source:Araport11)
AT4G16720	3505.22	4071.6	4167.48	1.16158	1.18893	Ribosomal protein L23/L15e family protein;(source:Araport11)
AT4G16770	375.48	471.306	442.098	1.25521	1.17742	2-oxoglutarate (2OG) and Fe(II)-dependent oxygenase superfamily protein;(source:Araport11)
AT4G16780	394.838	463.611	478.934	1.17418	1.21299	Encodes a homeodomain-leucine zipper protein that is rapidly and strongly induced by changes in the ratio of red to far-red light. It is also involved in cell expansion and cell proliferation and in the response to auxin. The mRNA is cell-to-cell mobile.
AT4G16807	18.4525	30.868	32.0949	1.67284	1.73932	ATP-dependent caseinolytic protease/crotonase family protein;(source:Araport11)
AT4G16860	591.121	796.269	791.119	1.34705	1.33834	Confers resistance to Peronospora parasitica. RPP4 is coordinately regulated by transcriptional activation and RNA silencing.
AT4G16880	224.188	342.192	361.277	1.52636	1.61149	Leucine-rich repeat (LRR) family protein;(source:Araport11)
AT4G16950	832.655	967.553	992.697	1.16201	1.19221	Contains a putative nucleotide binding site and leucine-rich repeats. Similar to the plant resistance genes N and L6, and to the toll and interleukin-1 receptors. Confers resistance to Peronospora parasitica.
AT4G16970	118.084	161.619	156.41	1.36867	1.32456	Protein kinase superfamily protein;(source:Araport11)
AT4G17000	88.2258	117.377	108.722	1.33041	1.23231	neurofilament heavy protein;(source:Araport11)
AT4G17040	2083.17	2307.25	2284.36	1.10757	1.09658	HON5 (At4g17040) encodes the ClpR4 subunit of the chloroplast-localized Clp protease complex. hon mutations disturb plastid protein homeostasis, thereby activating plastid signaling and inducing stress acclimatization.
AT4G17050	865.864	992.42	950.671	1.14616	1.09795	Encodes a protein with ureidoglycine aminohydrolase activity.
AT4G17190	657.599	776.559	745.077	1.1809	1.13303	Encodes a protein with farnesyl diphosphate synthase activity, which catalyzes the rate limiting step in isoprenoid biosynthesis. Its mRNA is most abundantly expressed in flowers.
AT4G17300	552.289	686.659	650.017	1.2433	1.17695	Asparaginyl-tRNA synthetase protein involved in amino acid activation/protein synthesis.
AT4G17390	2612.05	3022.69	3035.04	1.15721	1.16194	Ribosomal protein L23/L15e family protein;(source:Araport11)
AT4G17420	288.733	340.926	335.227	1.18076	1.16103	Tryptophan RNA-binding attenuator protein-like protein;(source:Araport11)
AT4G17460	1174.19	1477.84	1341.6	1.2586	1.14257	Encodes a class II HD-ZIP protein that regulates meristematic activity in different tissues, and that it is necessary for the correct formation of the gynoecium.
AT4G17480	36.5614	61.8572	56.1619	1.69187	1.5361	alpha/beta-Hydrolases superfamily protein;(source:Araport11)
AT4G17500	32.1655	63.0449	82.3283	1.96002	2.55952	Encodes a member of the ERF (ethylene response factor) subfamily B-3 of ERF/AP2 transcription factor family (ATERF-1). The protein contains one AP2 domain. There are 18 members in this subfamily including ATERF-1, ATERF-2, AND ATERF-5. The mRNA is cell-to-cell mobile.
AT4G17560	1862.86	2448.44	2417.59	1.31434	1.29778	Ribosomal protein L19 family protein;(source:Araport11)
AT4G17600	2158.79	2500.36	2445.19	1.15822	1.13266	Encodes Lil3:1 (light-harvesting-like) protein. Belongs to the Lhc super-gene family encodes the light-harvesting chlorophyll a/b-binding (LHC) proteins that constitute the antenna system of the photosynthetic apparatus. A generic LHC motif is present in Lil3:1. The mRNA is cell-to-cell mobile.
AT4G18030	4127.07	4726.55	4476.38	1.14526	1.08464	S-adenosyl-L-methionine-dependent methyltransferases superfamily protein;(source:Araport11)
AT4G18040	948.168	1066.13	1022.47	1.12441	1.07836	eIF4E protein. The cum1 mutation affects the local spreading of CMV within the inoculated leaf, delaying accumulation of cucumber mosaic virus coat protein.
AT4G18060	1102.3	1219.52	1146.21	1.10634	1.03984	SH3 domain-containing protein;(source:Araport11)
AT4G18070	1709.86	1864.09	1846.21	1.0902	1.07974	suppressor;(source:Araport11)
AT4G18280	57.9259	94.8933	109.614	1.63818	1.89231	glycine-rich cell wall protein-like protein;(source:Araport11)
AT4G18290	125.873	193.902	217.509	1.54046	1.728	Encodes KAT2, a member of the Shaker family potassium ion (K+) channel. Critical to stomatal opening induced by blue light. Critical to circadian rhythm of stomatal opening. Involved in plant development in response to high light intensity. Under high light intensity, the mutant plant produced less biomass compared to the wild type. The Shaker family K+ ion channels include five groups based on p…
AT4G18370	650.814	732.509	728.031	1.12553	1.11865	Encodes DEG5. Forms a hexamer with DEG8 in the thylakoid lumen. Involved in the cleavage of photodamaged D2 protein of photosystem II (PSII).
AT4G18440	1744.37	2333.87	1951.34	1.33795	1.11865	L-Aspartase-like family protein;(source:Araport11)
AT4G18480	6902.32	8218.92	7957.34	1.19075	1.15285	Encodes the CHLI subunit of magnesium chelatase which is required for chlorophyll biosynthesis. All four cysteine residues of the protein form two disulfide bonds (Cys102-Cys193 and Cys354-Cys396) under oxidized conditions but are fully reduced by reduction. It was suggested that the redox state of CHLI is regulated in vivo by the change of the redox environment in the chloroplasts probably via t…
AT4G18520	70.1054	99.3306	116.959	1.41688	1.66833	Encodes a PPR (pentatricopeptide repeat) protein PDM1/SEL1. Involved in RNA editing and splicing of plastid genes.
AT4G18670	1436.03	1661.61	1726.07	1.15708	1.20197	Leucine-rich repeat (LRR) family protein;(source:Araport11)
AT4G18760	565.303	696.446	608.19	1.23199	1.07587	receptor like protein 51;(source:Araport11)
AT4G18970	1183.8	1540.46	1534.8	1.30128	1.2965	GDSL-motif esterase/acyltransferase/lipase. Enzyme group with broad substrate specificity that may catalyze acyltransfer or hydrolase reactions with lipid and non-lipid substrates.
AT4G19020	793.524	904.768	748.584	1.14019	0.943367	Encodes a plant DNA methyltransferase that methylates mainly cytosines in CHH (H = any base but G) contexts. It is involved in heat tolerance.
AT4G19100	203.638	261.218	251.02	1.28276	1.23268	PAM68-like protein (DUF3464);(source:Araport11)
AT4G19120	3105.89	3330.38	2869.01	1.07228	0.923734	S-adenosyl-L-methionine-dependent methyltransferases superfamily protein;(source:Araport11)
AT4G20010	274.868	313.58	282.004	1.14083	1.02596	plastid transcriptionally active 9;(source:Araport11)
AT4G20020	335.763	393.52	415.743	1.17202	1.2382	Encodes a protein involved in RNA editing in mitochondria.
AT4G20130	699.973	861.387	828.589	1.2306	1.18374	plastid transcriptionally active 14;(source:Araport11)
AT4G20230	41.9466	61.4586	58.9161	1.46516	1.40455	terpenoid synthase superfamily protein;(source:Araport11)
AT4G20260	5066.25	5426.88	5629.77	1.07118	1.11123	Encodes a Ca2+ and Cu2+ binding protein. N-terminal myristylation on glycine 2 appears to enable it to associate tightly with the plasma membrane. Recombinant PCaP1 interacts strongly with phosphatidylinositol 3,5-bisphosphate (PtdIns(3,5)P2) and PtdIns (3,4,5)P3, and weakly with PtdIns(3,5)P2 and PtdIns(4,5). It also interacts with calmodulin (CaM) in a calcium-dependent manner. CaM does not int…
AT4G20430	327.119	413.063	394.552	1.26273	1.20614	Subtilase family protein;(source:Araport11)
AT4G20940	460.153	599.437	615.434	1.30269	1.33746	Encodes a plasma-membrane localized LRR receptor-like protein involved in both ABA and H202 mediated signaling involved in stomatal movement. TAIR10 annotation for this gene has a low confidence score (2-star). See Comments field for structural annotation by the community.
AT4G20960	430.527	512.493	521.299	1.19038	1.21084	encodes diaminohydroxyphosphoribosylaminopyrimidine deaminase catalyzing the second step in the riboflavin biosynthesis
AT4G21070	101.284	142.616	127.654	1.40808	1.26035	Encodes AtBRCA1, an ortholog of the human breast cancer susceptibility gene 1. Contains one N-terminal RING finger, two C-terminal BRCT and the p300/CBP interacting domain. Strongly induced by gamma rays, consistent with a putative role in DNA repair and in cell cycle control.
AT4G21150	2782.31	3031.77	2946.3	1.08966	1.05894	ribophorin II (RPN2) family protein;(source:Araport11)
AT4G21180	414.533	493.844	466.051	1.19133	1.12428	J domain protein localized in ER membrane.
AT4G21270	168.243	236.823	236.07	1.40762	1.40315	Encodes a kinesin-like motor protein heavy chain. Loss of function mutations have reduced fertility and are defective in spindle formation in male meiosis.
AT4G21280	18127.9	20897.7	20949.6	1.1528	1.15566	Encodes the PsbQ subunit of the oxygen evolving complex of photosystem II.
AT4G21310	26.7827	42.9833	46.2907	1.60489	1.72838	transmembrane protein, putative (DUF1218);(source:Araport11)
AT4G21380	143.477	193.506	187.094	1.34869	1.304	encodes a putative receptor-like serine/threonine protein kinases that is similar to Brassica self-incompatibility (S) locus. Expressed in root. Shoot expression limited to limited to the root-hypocotyl transition zone and at the base of lateral roots as well as in axillary buds, and pedicels.
AT4G21460	488.139	555.183	503.989	1.13735	1.03247	Ribosomal protein S24/S35;(source:Araport11)
AT4G21470	442.076	528.771	468.25	1.19611	1.05921	Bifunctional enzyme that catalyzes hydrolysis of FMN to riboflavin, and phosphorylation of riboflavin to FMN. The mRNA is cell-to-cell mobile.
AT4G21570	819.281	1037.81	1018.61	1.26673	1.2433	organic solute transporter ostalpha protein (DUF300);(source:Araport11)
AT4G21760	201.904	269.808	219.123	1.33632	1.08528	beta-glucosidase 47;(source:Araport11)
AT4G21820	71.712	104.149	95.2906	1.45232	1.3288	binding / calmodulin binding protein;(source:Araport11)
AT4G21860	1513.49	1663.84	1703.78	1.09934	1.12573	methionine sulfoxide reductase B 2;(source:Araport11)
AT4G21870	39.0132	97.3422	47.0705	2.49511	1.20653	HSP20-like chaperones superfamily protein;(source:Araport11)
AT4G22010	1409.32	2107.41	2145.68	1.49533	1.52249	SKU5 similar 4;(source:Araport11)
AT4G22130	1309.46	1593.87	1417.62	1.2172	1.0826	STRUBBELIG-receptor family 8;(source:Araport11)
AT4G22540	1341.95	1507.34	1515.12	1.12325	1.12904	OSBP(oxysterol binding protein)-related protein 2A;(source:Araport11)
AT4G22670	2140.95	2394.16	2537.85	1.11827	1.18539	Encodes one of the 36 carboxylate clamp (CC)-tetratricopeptide repeat (TPR) proteins (Prasad 2010, Pubmed ID: 20856808) with potential to interact with Hsp90/Hsp70 as co-chaperones. The mRNA is cell-to-cell mobile.
AT4G22755	321.547	374.388	386.172	1.16433	1.20098	methylsterol monooxygenase 1-3;(source:Araport11)
AT4G22990	270.929	331.627	337.381	1.22404	1.24528	Encodes a member of the PHOSPHATE TRANSPORTER 5 family (PHT5;3). Overexpression of PHT5:3 leads to Pi sequestration into vacuoles and altered regulation of Pi starvation-responsive genes.
AT4G23500	806.817	944	1060.08	1.17003	1.3139	Pectin lyase-like superfamily protein;(source:Araport11)
AT4G23740	822.571	998.138	947.774	1.21344	1.15221	Leucine-rich repeat protein kinase family protein;(source:Araport11)
AT4G23800	314.695	427.888	405.914	1.35969	1.28987	Encodes a protein containing three copies of the HMG (high mobility group)-box domain. The two Arabidopsis 3xHMG-box proteins are: AT4G11080 (3xHMG-box1) and AT4G23800 (3xHMG-box2). Interacts with mitotic and meiotic chromosomes.
AT4G23820	2957.55	3479.07	3741.53	1.17634	1.26508	Pectin lyase-like superfamily protein;(source:Araport11)
AT4G23870	208.966	253.621	346.777	1.2137	1.65949	hypothetical protein;(source:Araport11)
AT4G23940	987.149	1125.39	1013.88	1.14004	1.02708	Encodes FtsHi1. Localizes to the chloroplast envelope membrane. Functions in chloroplast biogenesis and division.
AT4G24040	10.8447	27.3138	11.2935	2.51864	1.04139	Encodes a trehalase, member of Glycoside Hydrolase Family 37.
AT4G24060	794.928	896.89	841.244	1.12827	1.05826	Dof-type zinc finger DNA-binding family protein;(source:Araport11)
AT4G24090	392.427	461.304	451.394	1.17551	1.15026	homer protein;(source:Araport11)
AT4G24175	70.2933	91.9411	94.7009	1.30796	1.34723	kinesin-like protein;(source:Araport11)
AT4G24190	9312.01	11041.5	10503.2	1.18573	1.12792	encodes an ortholog of GRP94, an ER-resident HSP90-like protein and is involved in regulation of meristem size and organization. Single and double mutant analyses suggest that SHD may be required for the correct folding and/or complex formation of CLV proteins. Lines carrying recessive mutations in this locus exhibits expanded shoot meristems, disorganized root meristems, and defective pollen tub…
AT4G24275	140.268	198.64	203.095	1.41614	1.4479	Identified as a screen for stress-responsive genes.
AT4G24280	5333.72	6041.18	6067.65	1.13264	1.1376	Involved in protein import into chloroplasts during early developmental stages. The mRNA is cell-to-cell mobile.
AT4G24330	1191.36	1310.01	1313.45	1.09959	1.10248	hypothetical protein (DUF1682);(source:Araport11)
AT4G24390	304.665	353.543	331.496	1.16043	1.08807	RNI-like superfamily protein;(source:Araport11)
AT4G24460	308.268	367.231	363.192	1.19127	1.17817	Encodes one of the CRT-Like transporters (CLT1/AT5G19380, CLT2/AT4G24460, CLT3/AT5G12170). Required for glutathione homeostasis and stress responses. Mutants lacking these transporters are heavy metal-sensitive, glutathione(GSH)-deficient, and hypersensitive to Phytophthora infection.
AT4G24510	1229.66	1440.49	1496.27	1.17146	1.21682	Encodes a component of the fatty acid elongation machinery required for C28 to C30 fatty acid elongation. It does not require the acyltransferase catalytic site for biological function.
AT4G24540	1505.2	1733.87	1783.23	1.15192	1.18471	Encodes a MADS-box protein involved in flowering. Regulates the expression of SOC1 and is also upregulated by SOC1. Binds with IMK3 kinase domain. Phosphorylated by IMK3; likely to be a target for IMK3 kinase domain.
AT4G24750	923.4	1158.23	1240.66	1.25432	1.34357	Rhodanese/Cell cycle control phosphatase superfamily protein;(source:Araport11)
AT4G24770	8476.6	9826.03	10635.3	1.15919	1.25467	Encodes a chloroplast RNA-binding protein. A substrate of the type III effector HopU1 (mono-ADP-ribosyltransferase). Required for editing and stability of specific chloroplast mRNAs.
AT4G24800	1075.53	1299.17	1395.68	1.20794	1.29767	MA3 domain-containing protein;(source:Araport11)
AT4G24830	1123.97	1385.89	1252.65	1.23303	1.11448	arginosuccinate synthase family;(source:Araport11)
AT4G25000	148.805	205.975	190.789	1.38419	1.28214	Predicted to be secreted protein based on signalP prediction. Involved in starch mobilization. Mutants are defective in alpha-amylase activity. (Note: AMY1 has been found in the literature to be referred to as AMY3, which is not to be confused with AMY3/At1g69830).
AT4G25050	4217.56	5025.9	5230.46	1.19166	1.24016	encodes an acyl carrier protein predominantly expressed in leaves. Gene expression is upregulated by light.
AT4G25080	4604.6	5041.68	5530.96	1.09492	1.20118	Encodes a protein with methyltransferase activity responsible for the methylation of magnesium protoporphyrin IX. Mutants defective in this gene are affected in chlorophyll biosynthesis and show a reduction in the accumulation of a number of major thylakoid-associated proteins including components of PSI (LHCI), PSII (LHCII, D1, CP43) and the cytochrome b6f complex (Cytf). By contrast, no signifi…
AT4G25100	55.9703	91.7089	76.0637	1.63853	1.359	Fe-superoxide dismutase
AT4G25130	1869.81	2062.28	2138.54	1.10294	1.14372	Encodes a chloroplast-localized methionine sulfoxide reductase that is a member of the MSRA family. Involved in protection of chloroplasts from oxidative stress.
AT4G25240	94.2605	130.162	130.27	1.38088	1.38202	Encodes GPI-anchored SKU5-like protein.
AT4G25260	414.973	572.873	597.79	1.38051	1.44055	Plant invertase/pectin methylesterase inhibitor superfamily protein;(source:Araport11)
AT4G25370	1347.56	1566.75	1640.96	1.16266	1.21773	Double Clp-N motif protein;(source:Araport11)
AT4G25480	12.5619	24.631	37.7482	1.96077	3.00497	encodes a member of the DREB subfamily A-1 of ERF/AP2 transcription factor family (CBF3). The protein contains one AP2 domain. There are six members in this subfamily, including CBF1, CBF2, and CBF3. This gene is involved in response to low temperature and abscisic acid.
AT4G25540	18.3661	39.5588	35.4167	2.15391	1.92837	encodes a DNA mismatch repair homolog of human MutS gene, MSH6. There are four MutS genes in Arabidopsis, MSH2, MSH3, MSH6, and MSH7, which all act as heterodimers and bind to 51-mer duplexes. MSH2*MSH3 heterodimers bound 'insertion-deletion' DNA with three nucleotides (+AAG) or one nucleotide (+T) looped out much better than they bound DNA with a base/base mispair (T/G).
AT4G25550	583.339	671.864	712.728	1.15175	1.22181	Cleavage/polyadenylation specificity factor, 25kDa subunit;(source:Araport11)
AT4G25630	504.544	588.314	600.442	1.16603	1.19007	encodes a fibrillarin, a key nucleolar protein in eukaryotes which associates with box C/D small nucleolar RNAs (snoRNAs) directing 2'-O-ribose methylation of the rRNA. This gene also encodes a novel box C/D snoRNA, U60.2f in its fifth intron that accumulates in seedlings and that their targeted residue on the 25 S rRNA is methylated. The mRNA is cell-to-cell mobile.
AT4G25707	44.7505	63.4024	62.6259	1.4168	1.39945	This gene encodes a small protein and has either evidence of transcription or purifying selection.
AT4G25740	1607.38	1839.18	2013.76	1.14421	1.25283	RNA binding Plectin/S10 domain-containing protein;(source:Araport11)
AT4G25990	11.9453	30.702	28.7079	2.57022	2.40328	chloroplast import apparatus CIA2-like. CIA2 is a transcription factor which upregulates chloroplast translocon genes
AT4G26370	252.586	416.999	443.087	1.65092	1.7542	antitermination NusB domain-containing protein;(source:Araport11)
AT4G26510	1545.43	1791.36	1804.39	1.15913	1.16756	One of the homologous genes predicted to encode proteins with UPRT domains (Uracil phosphoribosyltransferase). Five of these genes (At5g40870, At3g27190, At1g55810, At4g26510 and At3g27440) show a high level of identity, and are annotated as also containing a N-terminal uracil kinase (UK) domain. These genes are referred to as UKL1 (UK-like 1), UKL2, UKL3, UKL4 and UKL5, respectively.
AT4G26550	156.85	195.793	196.56	1.24828	1.25317	Got1/Sft2-like vescicle transport protein family;(source:Araport11)
AT4G26600	230.663	304.213	281.707	1.31887	1.22129	S-adenosyl-L-methionine-dependent methyltransferases superfamily protein;(source:Araport11)
AT4G26660	157.206	206.124	184.237	1.31118	1.17195	kinesin-like protein;(source:Araport11)
AT4G26760	998.205	1099.96	1059.34	1.10194	1.06125	microtubule-associated protein 65-2;(source:Araport11)
AT4G26780	283.818	329.057	342.385	1.1594	1.20636	unknown function
AT4G26940	2146.56	2345.55	2200.42	1.0927	1.02509	Galactosyltransferase family protein;(source:Araport11)
AT4G27070	302.885	361.15	384.628	1.19237	1.26988	Tryptophan synthase beta. Expressed at low levels in all tissues. The mRNA is cell-to-cell mobile.
AT4G27080	849.186	1034.02	974.45	1.21766	1.14751	putative protein
AT4G27090	5900.22	6718.72	6661.92	1.13872	1.1291	Ribosomal protein L14;(source:Araport11)
AT4G27410	29.6699	45.211	38.8818	1.5238	1.31048	Encodes a NAC transcription factor induced in response to desiccation. It is localized to the nucleus and acts as a transcriptional activator in ABA-mediated dehydration response.
AT4G27440	466.513	1051.66	1196.6	2.25429	2.56498	light-dependent NADPH:protochlorophyllide oxidoreductase B The mRNA is cell-to-cell mobile.
AT4G27560	326.111	433.922	371.801	1.3306	1.1401	UDP-Glycosyltransferase superfamily protein;(source:Araport11)
AT4G27585	400.54	481.729	501.605	1.2027	1.25232	SPFH/Band 7/PHB domain-containing membrane-associated protein family;(source:Araport11)
AT4G27600	1774.85	2142.82	2162.85	1.20732	1.2186	Encodes a phosphofructokinase B-type carbohydrate kinase family protein, NARA5. Regulates photosynthetic gene expression.
AT4G27654		3.14178	19.3638	#DIV/0!	#DIV/0!	transmembrane protein;(source:Araport11)
AT4G27700	1904.43	2092.02	2189.47	1.09851	1.14967	Rhodanese/Cell cycle control phosphatase superfamily protein;(source:Araport11)
AT4G27710	621.698	692.707	662.771	1.11422	1.06607	member of CYP709B The mRNA is cell-to-cell mobile.
AT4G27720	1243.18	1555.05	1552.72	1.25087	1.24899	Major facilitator superfamily protein;(source:Araport11)
AT4G27730	288.561	350.317	332.436	1.21401	1.15205	oligopeptide transporter
AT4G28210	281.949	353.425	369.412	1.25351	1.31021	embryo defective 1923;(source:Araport11)
AT4G28230	98.1468	137.005	139.455	1.39592	1.42089	hypothetical protein;(source:Araport11)
AT4G28250	4812.91	5265.3	5425.51	1.094	1.12728	putative beta-expansin/allergen protein. Naming convention from the Expansin Working Group (Kende et al, 2004. Plant Mol Bio). Involved in the formation of nematode-induced syncytia in roots of Arabidopsis thaliana.
AT4G28310	79.6306	114.741	101.271	1.44092	1.27176	microtubule-associated protein;(source:Araport11)
AT4G28360	527.988	602.736	602.387	1.14157	1.14091	Ribosomal protein L22p/L17e family protein;(source:Araport11)
AT4G28590	58.0403	87.1463	85.9571	1.50148	1.48099	polyadenylate-binding protein 2-binding protein;(source:Araport11)
AT4G28660	2159.81	2431.93	2281.63	1.12599	1.0564	Similar to PsbW subunit of photosystem II.
AT4G28706	461.792	541.256	549.064	1.17208	1.18899	pfkB-like carbohydrate kinase family protein;(source:Araport11)
AT4G28780	726.028	1063.05	953.794	1.4642	1.31371	GDSL-motif esterase/acyltransferase/lipase. Enzyme group with broad substrate specificity that may catalyze acyltransfer or hydrolase reactions with lipid and non-lipid substrates.
AT4G29020	460.711	708.558	770.545	1.53796	1.67251	glycine-rich protein;(source:Araport11)
AT4G29040	2126.65	2323.59	2239.54	1.09261	1.05308	RPT2a encodes the 26S proteasome subunit. It is required for root meristem maintenance, and regulates gametogenesis. RPT2a is also shown to regulate gene silencing via DNA methylation.
AT4G29060	7746.13	8971.49	8903.05	1.15819	1.14936	elongation factor Ts family protein;(source:Araport11)
AT4G29240	184.228	251.109	258.621	1.36304	1.40381	Leucine-rich repeat (LRR) family protein;(source:Araport11)
AT4G29310	1162.27	1345.13	1155.94	1.15732	0.99455	DUF1005 family protein (DUF1005);(source:Araport11)
AT4G29360	375.368	506.266	473.72	1.34872	1.26202	O-Glycosyl hydrolases family 17 protein;(source:Araport11)
AT4G29400	143.543	227.333	189.685	1.58372	1.32145	oxidoreductase/transition metal ion-binding protein (DUF3531);(source:Araport11)
AT4G29410	1523.07	1802.02	1758.28	1.18315	1.15443	Ribosomal L28e protein family;(source:Araport11)
AT4G29510	382.762	445.164	441.333	1.16303	1.15302	Has arginine N-methyltransferase activity. Modifies AtMBD7.
AT4G29520	404.339	525.808	524.82	1.30041	1.29797	nucleophosmin;(source:Araport11)
AT4G29670	804.04	993.825	1022.82	1.23604	1.2721	Encodes a member of the thioredoxin family protein. Located in the chloroplast. Shows high activity towards the chloroplast 2-Cys peroxiredoxin A, and poor activity towards the chloroplast NADP-malate dehydrogenase.
AT4G29690		6.29192		#DIV/0!	#DIV/0!	Alkaline-phosphatase-like family protein;(source:Araport11)
AT4G29700	51.018	97.3878	64.2322	1.90889	1.25901	Alkaline-phosphatase-like family protein;(source:Araport11)
AT4G29750	715.983	837.996	770.749	1.17041	1.07649	CRS1 / YhbY (CRM) domain-containing protein;(source:Araport11)
AT4G29840	873.743	957.275	967.852	1.0956	1.10771	threonine synthase
AT4G29930	9.60964	20.8078	8.60044	2.16531	0.894981	basic helix-loop-helix (bHLH) DNA-binding superfamily protein;(source:Araport11)
AT4G30010	1854.56	2002.66	2046.45	1.07985	1.10347	ATP-dependent RNA helicase;(source:Araport11)
AT4G30020	3324.62	3775.1	3730.05	1.1355	1.12195	PA-domain containing subtilase family protein;(source:Araport11)
AT4G30110	513.303	677.597	637.718	1.32007	1.24238	encodes a protein similar to Zn-ATPase, a P1B-type ATPases transport zinc
AT4G30180	393.781	474.591	428.325	1.20521	1.08772	hypothetical protein;(source:Araport11)
AT4G30250	168.606	217.679	209.219	1.29105	1.24087	P-loop containing nucleoside triphosphate hydrolases superfamily protein;(source:Araport11)
AT4G30290	274.559	360.022	343.042	1.31128	1.24943	Encodes a xyloglucan endotransglucosylase/hydrolase with only only the endotransglucosylase (XET; EC 2.4.1.207) activity towards xyloglucan and non-detectable endohydrolytic (XEH; EC 3.2.1.151) activity. Expressed throughout both the main and the lateral root, with intensive expression at the dividing and elongating regions. Is expressed in lateral root primordia but expression ceases after later…
AT4G30330	222.396	266.448	252.304	1.19808	1.13448	Small nuclear ribonucleoprotein family protein;(source:Araport11)
AT4G30530	2533.67	3163.11	2727.23	1.24843	1.07639	Encodes a gamma-glutamyl peptidase, outside the GGT family, that can hydrolyze gamma-glutamyl peptide bonds. The mRNA is cell-to-cell mobile.
AT4G30610	146.135	179.11	141.406	1.22565	0.967642	Encodes a secreted glycosylated serine carboxypeptidase with broad substrate preference that is involved in brassinosteroid signalling via BRI1. It is proteolytically processed in vivo by a separate as yet unidentified protease.
AT4G30620	319.945	394.809	383.628	1.23399	1.19904	Homolog of STIC2, recent duplication.
AT4G30650	80.1923	173.512	164.031	2.16369	2.04547	Low temperature and salt responsive protein family;(source:Araport11)
AT4G30720	560.631	727.925	737.549	1.2984	1.31557	Encodes a putative oxidoreductase/electron carrier detected in the chloroplast stroma that is essential to ensure a correct electron flow through the photosynthetic chain and, hence, photosynthesis efficiency and normal growth. Mutations in the Col-0 allele result in pale green pigmentation and defective growth.
AT4G30800	154.671	198.229	208.662	1.28162	1.34907	Nucleic acid-binding, OB-fold-like protein;(source:Araport11)
AT4G30825	438.034	494.277	470.703	1.1284	1.07458	Tetratricopeptide repeat (TPR)-like superfamily protein;(source:Araport11)
AT4G30920	1389.44	1534.98	1638.41	1.10475	1.17918	Encodes LAP2, an aminopeptidase playing key roles in senescence, stress response and amino acid turnover.
AT4G30996	856.433	988.981	1045.12	1.15477	1.22032	NKS1, a plant-specific gene, encodes a 19 kDa endomembrane-localized protein. It is part of SOS independent ion homeostasis regulation pathway.
AT4G31000	557.75	665.653	587.164	1.19346	1.05274	Calmodulin-binding protein;(source:Araport11)
AT4G31040	767.283	884.574	887.44	1.15287	1.1566	CemA-like proton extrusion protein-like protein;(source:Araport11)
AT4G31120	407.478	506.363	506.392	1.24268	1.24275	Involved in vernalization. Required for epigenetic silencing of FLC, and for vernalization-mediated histone modification.
AT4G31210	527.192	703.862	662.769	1.33512	1.25717	DNA topoisomerase, type IA, core;(source:Araport11)
AT4G31240	140.874	188.854	162.596	1.34059	1.1542	protein kinase C-like zinc finger protein;(source:Araport11)
AT4G31290	325.767	389.131	432.518	1.19451	1.32769	ChaC-like family protein;(source:Araport11)
AT4G31340	4308.23	4786	4847.77	1.1109	1.12524	myosin heavy chain-like protein;(source:Araport11)
AT4G31500	2363.4	2562.44	2698.08	1.08422	1.14161	Encodes an oxime-metabolizing enzyme in the biosynthetic pathway of glucosinolates. Is required for phytochrome signal transduction in red light. Mutation confers auxin overproduction.
AT4G31530	825.936	950.54	955.71	1.15086	1.15712	NAD(P)-binding Rossmann-fold superfamily protein;(source:Araport11)
AT4G31600	304.544	364.922	368.799	1.19826	1.21099	Encodes a Golgi-localized UDP?glucose/UDP?galactose transporter that affects lateral root emergence.
AT4G31610	25.9575	43.3099	43.7752	1.66849	1.68642	Expressed specifically in reproductive meristems, member of a moderately sized gene family distantly related to known plant DNA binding proteins
AT4G31620	53.1622	76.9618	91.1949	1.44768	1.71541	Transcriptional factor B3 family protein;(source:Araport11)
AT4G31650	233.436	318.666	292.565	1.36511	1.2533	Transcriptional factor B3 family protein;(source:Araport11)
AT4G31700	4895.87	5938.03	5596.2	1.21287	1.14305	Encodes a putative ribosomal protein S6 (rps6a). RPS6A and RPS6B are fully redundant and essential during gametogenesis.
AT4G31780	1100.86	1265.8	1134.79	1.14983	1.03082	Encodes an A-type monogalactosyldiacylglycerol (MGDG) synthase. It represents the isoform responsible for the bulk of MGDG synthesis in Arabidopsis.
AT4G31790	339.311	412.416	391.104	1.21545	1.15264	Tetrapyrrole (Corrin/Porphyrin) Methylase;(source:Araport11)
AT4G31810	210.647	282.455	272.514	1.34089	1.2937	ATP-dependent caseinolytic (Clp) protease/crotonase family protein;(source:Araport11)
AT4G31840	418.65	584.303	500.046	1.39569	1.19442	early nodulin-like protein 15;(source:Araport11)
AT4G31910	26.5881	44.5062	28.4162	1.67391	1.06876	Encodes an acyltransferase that can modify brassinosteroids (BRs) by acylation and may modulate endogenous BR levels.
AT4G32460	783.904	944.306	993.712	1.20462	1.26765	choice-of-anchor C domain protein, putative (Protein of unknown function, DUF642);(source:Araport11)
AT4G32520	794.339	934.438	953.456	1.17637	1.20031	Encodes a serine hydroxymethyltransferase SHMT3 located in the plastid.
AT4G32710	472.328	565.717	533.606	1.19772	1.12974	Encodes a member of the proline-rich extensin-like receptor kinase (PERK) family. This family consists of 15 predicted receptor kinases (PMID: 15653807).
AT4G32800	150.514	238.127	223.558	1.58209	1.48529	encodes a member of the DREB subfamily A-4 of ERF/AP2 transcription factor family. The protein contains one AP2 domain. There are 17 members in this subfamily including TINY.
AT4G32830	124.387	177.767	164.703	1.42914	1.32412	Encodes a member of a family of Ser/Thr kinases whose activities peak during cell division. Transcripts are abundant in tissues rich in dividing cells like roots and flowers but are low or absent in fully expanded leaves and stems. In interphase cells, the protein is predominantly nuclear. During mitosis, the protein associates with plant-specific cytoskeletal structures (preprophase band, phragm…
AT4G32840	265.256	320.742	350.801	1.20918	1.3225	phosphofructokinase 6;(source:Araport11)
AT4G32915	320.549	410.981	414.025	1.28211	1.29161	glutamyl-tRNA(Gln) amidotransferase subunit C;(source:Araport11)
AT4G32980	24.3029	37.5195	24.7889	1.54383	1.02	Encodes transcription factor involved in photomorphogenesis. Regulates gibberellin biosynthesis. Activated by AGAMOUS in a cal-1, ap1-1 background. Expressed at low levels in developing stamens. Increased levels of ATH1 severely delay flowering in the C24 accession. Most remarkably, ectopically expressed ATH1 hardly had an effect on flowering time in the Col-0 and Ler accessions. ATH1 physically …
AT4G33090	2763.93	2955.03	2894.58	1.06914	1.04727	encodes an aminopeptidase, a ortholog of mouse microsomal AP (EC 3.4.11.2).
AT4G33110	683.879	808.431	776.802	1.18213	1.13588	S-adenosyl-L-methionine-dependent methyltransferases superfamily protein;(source:Araport11)
AT4G33130	101.539	142.184	135.106	1.4003	1.33059	rho GTPase-activating protein;(source:Araport11)
AT4G33220	1218.34	1443.1	1411.7	1.18448	1.15871	pectin methylesterase 44;(source:Araport11)
AT4G33260	109.827	167.974	148.125	1.52944	1.34871	Encodes a CDC20 protein that interacts with APC subunits, components of the mitochondrial checkpoint complex and mitotic cyclin substrates and is indispensable for normal plant development and fertility.
AT4G33270	180.412	246.515	227.872	1.3664	1.26306	Encodes a CDC20 protein that interacts with APC subunits, components of the mitochondrial checkpoint complex and mitotic cyclin substrates and is indispensable for normal plant development and fertility.
AT4G33350	574.514	672.073	670.069	1.16981	1.16632	Tic22-like family protein;(source:Araport11)
AT4G33420	83.3812	115.861	122.506	1.38953	1.46922	Peroxidase superfamily protein;(source:Araport11)
AT4G33490	275.179	322.932	299.55	1.17354	1.08857	Eukaryotic aspartyl protease family protein;(source:Araport11)
AT4G33680	1566.34	1741.63	1759.89	1.11191	1.12357	Encodes an L,L-diaminopimelate aminotransferase. Involved in disease resistance against Pseudomonas syringae. mutants have elevated SA levels, a low level of spontaneous cell death, callose deposition, and enlarged cells in leaves. genetically maps on chr 4 between L23H3 and nga1139.
AT4G33760	483.172	634.499	604.568	1.3132	1.25125	tRNA synthetase class II (D, K and N) family protein;(source:Araport11)
AT4G33790	6149.46	7515.36	6892.88	1.22212	1.12089	Encodes an alcohol-forming fatty acyl-CoA reductase, involved in cuticular wax biosynthesis. Lines carrying recessive mutations are deficient in primary alcohol and have glossy stem surfaces.
AT4G33960	19.8328	34.7935	36.3758	1.75434	1.83412	hypothetical protein;(source:Araport11)
AT4G34020	331.806	390.057	386.603	1.17556	1.16515	Encodes a homolog of animal DJ-1 superfamily protein. In the A. thaliana genome, three genes encoding close homologs of human DJ-1 were identified AT3G14990 (DJ1A), AT1G53280 (DJ1B) and AT4G34020 (DJ1C). Among the three homologs, DJ1C is essential for chloroplast development and viability.
AT4G34030	825.607	897.187	883.282	1.0867	1.06986	MCC-B is involved in leucine degradation in mitochondria. The active protein is a dimer of MCC-A and MCC-B. MCC-A is biotinylated whereas MCC-B is not. The mRNA is cell-to-cell mobile.
AT4G34120	842.254	1009.42	916.46	1.19848	1.0881	Encodes a single cystathionine beta-Synthase domain-containing protein. Modulates development by regulating the thioredoxin system. The mRNA is cell-to-cell mobile.
AT4G34138	40.9177	80.6987	86.506	1.97222	2.11415	UDP-glucosyl transferase 73B1;(source:Araport11)
AT4G34190	2288.87	2658.9	2678.57	1.16166	1.17026	Encodes a stress enhanced protein that localizes to the thylakoid membrane and whose mRNA is upregulated in response to high light intensity. It may be involved in chlorophyll binding.
AT4G34220	601.884	802.753	865.454	1.33373	1.43791	Encodes a receptor like kinase involved in ABA-mediated seedling development and drought tolerance.RDK1 is an atypical or pseudokinase and has no phosphorylation activity. Its expression is upregulated in response to ABA.interacts with ABI1 and other PP2C phosphatases.
AT4G34260	1961.49	2520.12	2659.65	1.2848	1.35593	1,2-alpha-L-fucosidase;(source:Araport11)
AT4G34290	498.492	642.286	704.489	1.28846	1.41324	SWIB/MDM2 domain superfamily protein;(source:Araport11)
AT4G34410		5.41931	13.3208	#DIV/0!	#DIV/0!	encodes a member of the ERF (ethylene response factor) subfamily B-3 of ERF/AP2 transcription factor family. The protein contains one AP2 domain. There are 18 members in this subfamily including ATERF-1, ATERF-2, AND ATERF-5.
AT4G34555	385.879	487.653	479.366	1.26375	1.24227	Ribosomal protein S25 family protein;(source:Araport11)
AT4G34570	226.051	282.703	260.726	1.25062	1.15339	Encodes a bifunctional dihydrofolate reductase - thymidylate synthase gene. This is unique in Arabidopsis and protozoa. Other organisms have independent genes for this function.
AT4G34670	6087.81	6479.54	6642.36	1.06435	1.09109	Ribosomal protein S3Ae;(source:Araport11)
AT4G34740	464.505	588.823	535.33	1.26764	1.15247	Encodes glutamine 5-phosphoribosylpyrophosphate amidotransferase. Mutants are deficient in leaf, but not cotyledon, plastid and palisade cell development. Mutants exhibit defective chloroplast development under non-low light, suggesting that the defect in chloroplast development is caused by photo-oxidative damage. Plays role in differential development of vascular-associated cells. Demonstrates …
AT4G34760	1176.38	1582.99	1609.82	1.34565	1.36846	SAUR-like auxin-responsive protein family;(source:Araport11)
AT4G34770	186.766	248.426	210.379	1.33015	1.12643	SAUR-like auxin-responsive protein family;(source:Araport11)
AT4G34870	5775.01	6594.63	6600.51	1.14193	1.14294	belongs to cyclophilin family
AT4G34900	188.216	317.284	288.449	1.68575	1.53254	xanthine dehydrogenase 2;(source:Araport11)
AT4G34960	472.597	547.299	564.803	1.15807	1.19511	Cyclophilin-like peptidyl-prolyl cis-trans isomerase family protein;(source:Araport11)
AT4G35100	25310.1	27955.2	29842.3	1.10451	1.17906	a member of the plasma membrane intrinsic protein PIP. functions as aquaporin. Salt-stress-inducible MIP
AT4G35310	1403.73	1613.79	1658.73	1.14964	1.18166	calmodulin-domain protein kinase CDPK isoform 5 (CPK5)
AT4G35335	652.764	744.035	639.849	1.13982	0.980214	Nucleotide-sugar transporter family protein;(source:Araport11)
AT4G35440	428.198	486.647	492.396	1.1365	1.14992	Enclodes a choride channel protein that is localized to the thlakoid membrane.
AT4G35460	447.769	505.999	496.114	1.13004	1.10797	NADPH-dependent thioredoxin reductase 1 (NTR1. Similar to E.coli NTR and has conserved NADPH binding domains.
AT4G35470	853.349	1003.9	980.791	1.17642	1.14934	Encodes PIRL4, a member of the Plant Intracellular Ras-group-related LRRs (Leucine rich repeat proteins). PIRLs are a distinct, plant-specific class of intracellular LRRs that likely mediate protein interactions, possibly in the context of signal transduction.
AT4G35560	577.315	645.719	611.69	1.11849	1.05954	Target promoter of the male germline-specific transcription factor DUO1. The mRNA is cell-to-cell mobile.
AT4G35620	125.277	163.259	136.337	1.30318	1.08828	Cyclin B2;(source:Araport11)
AT4G35785	714.981	798.521	780.599	1.11684	1.09178	RNA-binding (RRM/RBD/RNP motifs) family protein;(source:Araport11)
AT4G35790	2116.83	2475.91	2552.34	1.16963	1.20574	Encodes a protein with phospholipase D activity. Involved in phospolipase metabolism. Mutants are affected in hydrogen peroxide mediated cell death.
AT4G35850	543.052	652.376	653.767	1.20131	1.20387	Pentatricopeptide repeat (PPR) superfamily protein;(source:Araport11)
AT4G36040	425.577	663.515	1117.32	1.5591	2.62542	Chaperone DnaJ-domain superfamily protein;(source:Araport11)
AT4G36130	1503.33	1698.8	1753.63	1.13003	1.1665	Ribosomal protein L2 family;(source:Araport11)
AT4G36180	246.875	323.603	324.707	1.3108	1.31527	Leucine-rich receptor-like protein kinase family protein;(source:Araport11)
AT4G36250	4103.21	4912.85	4726.14	1.19732	1.15182	Encodes a putative aldehyde dehydrogenase. The gene is not responsive to osmotic stress and is expressed constitutively at a low level in plantlets and root cultures.
AT4G36360	8911.89	10835	10089.7	1.21579	1.13217	putative beta-galactosidase (BGAL3 gene)
AT4G36390	1188.93	1307.23	1270.9	1.0995	1.06894	Methylthiotransferase;(source:Araport11)
AT4G36410	23.8815	43.5869	41.4253	1.82514	1.73462	ubiquitin-conjugating enzyme
AT4G36820	63.0728	88.3261	85.2676	1.40038	1.35189	Mitochondrial calcium channel.
AT4G36920	204.556	240.943	219.308	1.17788	1.07212	Encodes a floral homeotic gene, a member of the AP2/EREBP (ethylene responsive element binding protein) class of transcription factors and is involved in the specification of floral organ identity, establishment of floral meristem identity, suppression of floral meristem indeterminancy, and development of the ovule and seed coat. AP2 also has a role in controlling seed mass. Dominant negative all…
AT4G37040	737.485	825.689	760.611	1.1196	1.03136	encodes a methionine aminopeptidase
AT4G37080	709.181	791.927	734.423	1.11668	1.03559	ternary complex factor MIP1 leucine-zipper protein (Protein of unknown function, DUF547);(source:Araport11)
AT4G37110	325.651	377.206	386.405	1.15831	1.18656	Zinc-finger domain of monoamine-oxidase A repressor R1;(source:Araport11)
AT4G37180	287.005	335.713	372.041	1.16971	1.29629	UIF1 is a nuclear and cytoplasmically localized myb-domain containing member of the GARP G2-like subfamily of transcription factors. Interacts with ULT1 and binds to the WUS promoter. UIF1 binding domains are also found in CUC and AG promoters suggesting they are also direct targets. This locus was also identified as a putative cytoskeletal protein in a yeast screen.
[truncated: 1,478 more rows]
