# Supplementary material for: Systemic signaling during abiotic stress combination in plants
Source: Proc Natl Acad Sci U S A. 2020 May 29;117(24):13810–20. doi: 10.1073/pnas.2005077117 (PMC7306788; doi:10.1073/pnas.2005077117)
Supplement: Supplementary File [file pnas.2005077117.sd08.xlsx]

## Sheet: 8
Dataset 8. Transcripts significantly upregulated (p < 0.05) in systemic leaves of plants subjected to a local treatment of high light and heat stress in the same leaf (HL+HS) for 2 and 8 min.
genes	control_counts	2min_counts	8min_counts	Fold change 2 min	Fold change 8 min	Gene_description
AT1G01080	856.409	1113.96	1006.16	1.30074	1.17486	RNA-binding (RRM/RBD/RNP motifs) family protein;(source:Araport11)
AT1G01100	2090.5	2655.48	2263.44	1.27026	1.08273	60S acidic ribosomal protein family;(source:Araport11)
AT1G01110	243.384	302.501	287.287	1.2429	1.18039	IQ-domain 18;(source:Araport11)
AT1G01140	768.589	870.892	813.716	1.1331	1.05871	Encodes a CBL-interacting protein kinase with similarity to SOS2
AT1G01190	21.3002	48.4075	38.4644	2.27264	1.80583	member of CYP78A
AT1G01200	204.221	245.331	291.056	1.20131	1.4252	RAB GTPase homolog A3;(source:Araport11)
AT1G01240	535.83	593.843	667.671	1.10827	1.24605	transmembrane protein;(source:Araport11)
AT1G01300	1897.28	2336.55	2250.84	1.23153	1.18635	Eukaryotic aspartyl protease family protein;(source:Araport11)
AT1G01470	432.597	685.753	642.783	1.5852	1.48587	Encodes late-embryogenesis abundant protein whose mRNA levels are induced in response to wounding and light stress. Might be involved in protection against desiccation.
AT1G01500	120.093	154.202	141.153	1.28402	1.17537	Erythronate-4-phosphate dehydrogenase family protein;(source:Araport11)
AT1G01600	729.995	881.737	1075.69	1.20787	1.47355	Encodes a member of the CYP86A subfamily of cytochrome p450 genes. Expressed significantly at highest level in mature stems and flowers.
AT1G01610	1317.19	1652.4	1897.09	1.25449	1.44026	bifunctional sn-glycerol-3-phosphate 2-O-acyltransferase/phosphatase. Involved in cutin assembly and is functionally redundant with GPAT8.
AT1G01900	888.454	1088.99	1282.87	1.22571	1.44393	Encodes AtSBT1.1, a subtilisin-like serine protease. Cleaves the phytosulfokine AtPSK4, a growth promoting peptide.
AT1G01920	421.33	484.454	468.135	1.14982	1.11109	SET domain-containing protein;(source:Araport11)
AT1G02070	33.9916	76.38	72.3255	2.24703	2.12775	zinc ion-binding protein;(source:Araport11)
AT1G02130	874.604	963.712	1001.82	1.10188	1.14546	Belongs to the Rab1 GTPase subfamily. This small GTP-binding protein is required in ER to Golgi transportation.
AT1G02150	1142.29	1347.84	1205.67	1.17995	1.05549	Tetratricopeptide repeat (TPR)-like superfamily protein;(source:Araport11)
AT1G02280	1081.87	1244.79	1057.22	1.15059	0.977218	Encodes a GTP-binding GTP-ase. Component of the chloroplast protein import machinery. Required for import of POR B into plastids. Toc33 phosphorylation may not play an important role in vivo.
AT1G02300	58.6976	111.746	96.86	1.90375	1.65015	Encodes a capase involved in stress induced cell death.
AT1G02560	2490.26	2882.71	2618.41	1.15759	1.05146	One of several nuclear-encoded ClpPs (caseinolytic protease). Contains a highly conserved catalytic triad of Ser-type proteases (Ser-His-Asp). The name reflects nomenclature described in Adam et. al (2001). The mRNA is cell-to-cell mobile.
AT1G02660	190.941	233.724	350.716	1.22406	1.83678	alpha/beta-Hydrolases superfamily protein;(source:Araport11)
AT1G02730	713.451	949.274	877.226	1.33054	1.22955	Encodes a gene similar to cellulose synthase. Knock-out mutant has reduced growth, reduced xylan level and reduced xylan synthase activity in stems.It's expression is cell cycle dependent and it appears to function in cell plate formation.
AT1G02780	9488.92	10854.2	10157.3	1.14389	1.07043	Ribosomal protein L19e family protein;(source:Araport11)
AT1G02970	47.7101	70.7124	51.1888	1.48213	1.07291	Protein kinase that negatively regulates the entry into mitosis.
AT1G03010	133.05	205.192	215.207	1.54221	1.61748	Phototropic-responsive NPH3 family protein;(source:Araport11)
AT1G03310	1149.86	1328.35	1346.56	1.15523	1.17106	Encodes a protein with strong similarity to isoamylase (EC:3.2.1.68) however lacks critical residues known to be important for activity. Appears to co localize with ISA1 in the chloroplast isoamylase complex. Mutations in this gene cause the loss of detectable isoamylase activity and the disruption of normal starch structure. It has been postulated that AtISA2 interacts with AtISA1 to form the Is…
AT1G03475	1908.08	2365.94	2056.76	1.23996	1.07792	Encodes coproporphyrinogen III oxidase, a key enzyme in the biosynthetic pathway of chlorophyll and heme, a tetrapyrrole pathway. Mutants express cytological and molecular markers associated with the defense responses, usually activated by pathogen infection.
AT1G03590	582.622	656.27	676.134	1.12641	1.1605	Protein phosphatase 2C family protein;(source:Araport11)
AT1G03680	2922.54	3155.92	3123.69	1.07986	1.06883	encodes a chloroplast thioredoxin similar to prokaryotic thioredoxins.
AT1G03860	856.154	1047.87	966.544	1.22392	1.12894	prohibitin 2
AT1G03870	3788.29	4664.9	4028.71	1.2314	1.06347	fasciclin-like arabinogalactan-protein 9 (Fla9)
AT1G04020	155.354	209.517	192.789	1.34864	1.24096	Encodes a protein containing two tandem BRCA1 C-Terminal (BRCT) domains, which function in phosphorylation-dependent protein?protein interactions.Loss of function mutations cause defects in meristem organization due to failure to repress WUS. BARD1 binds to WUS promoter and over expression of BARD reduces the extent of WUS expression.
AT1G04040	538.619	785.607	822.876	1.45856	1.52775	HAD superfamily, subfamily IIIB acid phosphatase;(source:Araport11)
AT1G04170	2239.5	2432.41	2262.44	1.08614	1.01024	protein synthesis initiation factor eIF2 gamma The mRNA is cell-to-cell mobile.
AT1G04270	3766.58	4366.16	3840.27	1.15918	1.01956	Encodes cytosolic ribosomal protein S15.
AT1G04400	1497.67	1857.1	1922.29	1.23999	1.28352	Blue light receptor mediating blue-light regulated cotyledon expansion and flowering time. Positive regulator of the flowering-time gene CONSTANS. This gene possesses a light-induced CNT2 N-terminal homodimerisation domain.Involved in blue-light induced stomatal opening. Involved in triggering chromatin decondensation. An 80-residue motif (NC80) is sufficient to confer CRY2's physiological functi…
AT1G04410	10921.4	12126.3	12905.5	1.11032	1.18167	predicted to encode a cytosolic malate dehydrogenase.
AT1G04430	3562.35	4447.51	4760.09	1.24848	1.33622	S-adenosyl-L-methionine-dependent methyltransferases superfamily protein;(source:Araport11)
AT1G04473	3.82124	11.097	6.33236	2.90403	1.65715	Natural antisense transcript overlaps with AT1G06500;(source:Araport11)
AT1G04480	1237.71	1516.26	1337.44	1.22506	1.08058	Ribosomal protein L14p/L23e family protein;(source:Araport11)
AT1G04520	363.006	475.367	380.25	1.30953	1.0475	Encodes a plasmodesmal protein that may be involved in the intercellular movement of molecules through the plasmodesmata.
AT1G04660	25.3433	74.3339	38.3703	2.93308	1.51402	glycine-rich protein;(source:Araport11)
AT1G04680	9246.35	10304.6	12425.1	1.11445	1.34378	Pectin lyase-like superfamily protein;(source:Araport11)
AT1G04690	2139.76	2441.52	2594.16	1.14102	1.21236	potassium channel beta subunit 1;(source:Araport11)
AT1G04800	216.716	335.33	318.703	1.54733	1.4706	glycine-rich protein;(source:Araport11)
AT1G04820	18088.5	19620.3	21115.2	1.08469	1.16733	Encodes an alpha tubulin isoform that is expressed in roots, leaves and flowers.
AT1G04830	385.231	446.918	479.039	1.16013	1.24351	Ypt/Rab-GAP domain of gyp1p superfamily protein;(source:Araport11)
AT1G04980	228.282	280.528	299.556	1.22887	1.31222	Encodes a protein disulfide isomerase-like (PDIL) protein, a member of a multigene family within the thioredoxin (TRX) superfamily. Transcript levels for this gene are up-regulated in response to three different chemical inducers of ER stress (dithiothreitol, beta-mercaptoethanol, and tunicamycin). AtIRE1-2 does not appear to be required for this response, but the atbzip60 mutant has a diminished…
AT1G05000	1.60353	7.3498	5.26706	4.58351	3.28466	Encodes an atypical dual-speci&#64257;city phosphatase.
AT1G05190	4519.95	5451.21	4864.82	1.20603	1.0763	Encodes the plastid 50S ribosomal protein L6.
AT1G05205	163.816	202.253	172.843	1.23464	1.05511	hexokinase-1 protein;(source:Araport11)
AT1G05210	110.824	144.172	151.818	1.30092	1.36991	Transmembrane protein 97, Putative;(source:Araport11)
AT1G05350	721.662	791.434	824.697	1.09668	1.14277	NAD(P)-binding Rossmann-fold superfamily protein;(source:Araport11)
AT1G05410	269.726	311.702	268.184	1.15562	0.994282	CDPK adapter, putative (DUF1423);(source:Araport11)
AT1G05420	28.5741	48.7758	45.3378	1.70699	1.58667	ovate family protein 12;(source:Araport11)
AT1G05620	397.545	512.86	547.923	1.29007	1.37827	Encodes a cytosolic inosine nucleoside hydrolase. Transcript levels for this gene are elevated in older leaves suggesting that it may play a role in purine catabolism during senescence.
AT1G05805	329.452	446.577	431.072	1.35551	1.30845	basic helix-loop-helix (bHLH) DNA-binding superfamily protein;(source:Araport11)
AT1G05810	254.676	307.324	332.255	1.20673	1.30462	Rab GTPase-like A5A protein;(source:Araport11)
AT1G06010	135.776	173.741	159.13	1.27962	1.172	basic leucine zipper/W2 domain protein;(source:Araport11)
AT1G06190	859.915	1049.22	903.527	1.22014	1.05072	Encodes a novel ribonucleic acid-binding protein that interacts with the endonuclease RNase E and supports its function in processing plastid ribonucleic acids.
AT1G06267	7.46612	16.1137	9.14964	2.15825	1.22549	None;(source:Araport11)
AT1G06350	3030.22	3634.67	3834.67	1.19947	1.26548	Fatty acid desaturase family protein;(source:Araport11)
AT1G06500	130.715	161.678	184.972	1.23687	1.41507	hypothetical protein;(source:Araport11)
AT1G06553	7.01675	15.5715	8.62555	2.21918	1.22928	None;(source:Araport11)
AT1G06950	2418.52	3024.92	2539.83	1.25073	1.05016	Encodes a protein thought to be a part of the translocon at the chloroplast inner envelope. Involved in protein import into the chloroplast and chloroplast biogenesis. C-terminal half of Tic110 functions as scaffolds for protein-protein interactions.
AT1G07070	290.53	338.305	295.124	1.16444	1.01581	Ribosomal protein L35Ae family protein;(source:Araport11)
AT1G07210	575.82	669.424	622.861	1.16256	1.08169	Ribosomal protein S18;(source:Araport11)
AT1G07320	4140	4655.65	4101.86	1.12455	0.990786	encodes a plastid ribosomal protein L4
AT1G07370	151.879	258.521	198.577	1.70214	1.30746	Encodes putative proliferating cell nuclear antigen involved in cell cycle regulation. May be sumoylated.
AT1G07420	315.265	425.097	432.547	1.34838	1.37201	Arabidopsis thaliana sterol 4-alpha-methyl-oxidase mRNA. The sterol 4alpha-methyl oxidase2 family proteins SMO2-1 and SMO2-2 function partially through effects on auxin accumulation, auxin response and PIN1 expression to regulate embryogenesis in Arabidopsis.
AT1G07430	41.1949	60.2239	51.3967	1.46193	1.24765	Encodes a member of the group A protein phosphatase 2C (PP2C) family that is responsible for negatively regulating seed dormancy.
AT1G07750	2274.97	2569.36	2819.2	1.1294	1.23922	RmlC-like cupins superfamily protein;(source:Araport11)
AT1G07770	4502.52	5099.34	4715.66	1.13255	1.04734	Encodes cytoplasmic ribosomal protein S15a.
AT1G07820	526.803	662.425	562.71	1.25744	1.06816	Histone superfamily protein;(source:Araport11)
AT1G07830	184.579	222.578	182.286	1.20587	0.987575	ribosomal protein L29 family protein;(source:Araport11)
AT1G07880	145.771	183.46	175.313	1.25855	1.20266	member of MAP Kinase
AT1G07890	11216.4	12508.7	12692	1.11521	1.13155	Encodes a cytosolic ascorbate peroxidase APX1. Ascorbate peroxidases are enzymes that scavenge hydrogen peroxide in plant cells. Eight types of APX have been described for Arabidopsis: three cytosolic (APX1, APX2, APX6), two chloroplastic types (stromal sAPX, thylakoid tAPX), and three microsomal (APX3, APX4, APX5) isoforms. At least part of the induction of heat shock proteins during light stres…
AT1G07930	4866.09	5276.78	5016.21	1.0844	1.03085	GTP binding Elongation factor Tu family protein;(source:Araport11)
AT1G07940	1743.75	2069.1	2021.38	1.18658	1.15922	GTP binding Elongation factor Tu family protein;(source:Araport11)
AT1G08200	6256.82	6875.81	7143.47	1.09893	1.14171	Encodes a putative UDP-D-apiose/UPD-D-xylose synthetase.
AT1G08220	93.3142	121.077	121.455	1.29752	1.30157	ATPase complex subunit;(source:Araport11)
AT1G08260	429.464	531.382	468.434	1.23732	1.09074	Similar to POL2A, DNA polymerase epsilon catalytic subunit. Essential for Arabidopsis growth. Null homozygotes are embryo lethal, partial loss of function alleles show embryo patterning defects such as root pole displacement. Delayed progression through cell cycle results in embryos with smaller numbers of larger cells.
AT1G08360	3982.28	4528.74	4104.22	1.13722	1.03062	Ribosomal protein L1p/L10e family;(source:Araport11)
AT1G08390	51.8597	72.7423	84.7138	1.40268	1.63352	Involved in preserving the stability of 45S rDNA repeats.
AT1G08430	6.36304	17.1544	19.8717	2.69594	3.12299	Encodes a Al-activated malate efflux transporter. It is essential for aluminum tolerance but does not represent the major Al tolerance QTL. Staurosporine and calyculin A both block all changes in AtALMT1 gene expression (as a result malate release is totally inhibited). AtALMT1 transcription was clearly induced by indole-3-acetic acid, abscisic acid, low pH, hydrogen peroxide and flg22. STOP1 and…
AT1G08465	17.3536	44.2142	38.0342	2.54784	2.19171	Member of the YABBY family of Arabidopsis proteins involved in the abaxial cell fate specification in lateral organs
AT1G08507	6.3004	15.1371	11.1265	2.40256	1.766	None;(source:Araport11)
AT1G08520	4162.86	4856.53	4395.52	1.16663	1.05589	Encodes the CHLD subunit of the Mg-chelatase enzyme involved in chlorophyll biosynthesis. Lines carrying recessive mutations of this locus are white and seedling lethal.
AT1G08550	500.219	597.77	554.037	1.19502	1.10759	Violaxanthin deepoxidase involved in xanthophyll cycle.Two major consequences of the npq1 mutation are the absence of zeaxanthin formation in strong light and the partial inhibition of the quenching of singlet excited chlorophylls in the photosystem II light-harvesting complex
AT1G08560	262.491	336.687	340.891	1.28266	1.29868	member of SYP11 syntaxin Gene Family
AT1G08640	872.085	1042.6	896.299	1.19553	1.02777	Encodes a choloroplast membrane protein CJD1 (Chloroplast J-like Domain 1). Predicted to contain a transit peptide, three transmembrane domains and an N-terminal J-like domain. Influences fatty acid composition of chloroplast lipids.
AT1G08660	806.887	929.304	959.852	1.15171	1.18957	Encodes a sialyltransferase-like protein that is localized to the Golgi apparatus and is involved in pollen tube growth and pollen germination.
AT1G08880	592.034	714.253	701.646	1.20644	1.18515	Encodes HTA5, a histone H2A protein. H2AX is a meiosis-specific isoform of histone H2A. Upon DSB formation, rapid accumulation of phosphorylated H2AX (&#947;-H2AX) occurs around the break site. _x0001_H2AX foci accumulate in early G2. Immunolocalization studies in spread preparations of wild-type meiocytes at G2/early leptotene revealed the accumulation of numerous rather diffuse &#947;-H2AX foci…
AT1G08920	151.992	210.747	240.705	1.38657	1.58367	Encodes ESL1, a transporter for monosaccharides.
AT1G08980	369.372	454.17	351.06	1.22957	0.950424	Encodes an enzyme with similarity to bacterial acylamidohydrolases and exhibits indole-3-acetamide amidohydrolase activity in vitro. This enzyme may be involved in the in vivo biosynthesis of indole-acetic acid from indole-3-acetamide, a native metabolite of A. thaliana. It appears to exist as a monomer.
AT1G09010	1294.94	1419.12	1441.11	1.0959	1.11288	glycoside hydrolase family 2 protein;(source:Araport11)
AT1G09150	566.921	627.927	591.668	1.10761	1.04365	pseudouridine synthase and archaeosine transglycosylase (PUA) domain-containing protein;(source:Araport11)
AT1G09160	804.066	889.784	882.164	1.1066	1.09713	Protein phosphatase 2C family protein;(source:Araport11)
AT1G09200	361.155	553.698	534.095	1.53313	1.47885	Histone superfamily protein;(source:Araport11)
AT1G09210	4039.66	4573.58	4810.38	1.13217	1.19079	Encodes one of three Arabidopsis calreticulins.
AT1G09350	141.623	185.989	234.918	1.31327	1.65876	Predicted to encode a galactinol synthase
AT1G09390	472.265	580.102	544.436	1.22834	1.15282	GDSL-motif esterase/acyltransferase/lipase. Enzyme group with broad substrate specificity that may catalyze acyltransfer or hydrolase reactions with lipid and non-lipid substrates.
AT1G09460	125.359	156.696	125.164	1.24998	0.998438	Carbohydrate-binding X8 domain superfamily protein;(source:Araport11)
AT1G09470	110.669	141.925	107.123	1.28243	0.967959	NEAP3 is a member of a small family containing coiled-coil domains, a nuclear localization signal and a C-terminal predicted transmembrane domain. It localizes to the nuclear periphery. Mutants have altered nuclear morphology and chromatin structure.
AT1G09570	1339.73	1697.44	1731.57	1.267	1.29248	Light-labile cytoplasmic red/far-red light photoreceptor involved in the regulation of photomorphogenesis. It exists in two inter-convertible forms: Pr and Pfr (active) and functions as a dimer.The N terminus carries a single tetrapyrrole chromophore, and the C terminus is involved in dimerization. It is the sole photoreceptor mediating the FR high irradiance response (HIR). Major regulator in re…
AT1G09575	35.642	53.7308	75.3846	1.50752	2.11505	Mitochondrial calcium channel.
AT1G09590	1704.92	2008.75	1746.35	1.17821	1.0243	Translation protein SH3-like family protein;(source:Araport11)
AT1G09690	3154.07	3958.77	3459.24	1.25513	1.09676	Translation protein SH3-like family protein;(source:Araport11)
AT1G09750	1458.68	2677.89	2232.44	1.83584	1.53046	Eukaryotic aspartyl protease family protein;(source:Araport11)
AT1G09760	585.143	664.958	640.242	1.1364	1.09416	U2 small nuclear ribonucleoprotein A;(source:Araport11)
AT1G09780	2427.24	2739.08	3065.29	1.12847	1.26287	Encodes a 2,3-biphosphoglycerate-independent phosphoglycerate mutase that is involved in pollen development and stomatal movement.
AT1G09795	695.901	826.107	746.828	1.1871	1.07318	ATP phosphoribosyl transferase, catalyses first step of histidine biosynthesis
AT1G09800	59.5648	84.4778	71.9378	1.41825	1.20772	Pseudouridine synthase family protein;(source:Araport11)
AT1G09850	496.167	566.401	568.758	1.14155	1.1463	Arabidopsis thaliana papain-like cysteine peptidase
AT1G10020	508.763	715.729	767.463	1.4068	1.50849	formin-like protein (DUF1005);(source:Araport11)
AT1G10030	240.013	299.196	286.059	1.24658	1.19185	ergosterol biosynthesis protein;(source:Araport11)
AT1G10090	382.916	436.778	493.165	1.14066	1.28792	Early-responsive to dehydration stress protein (ERD4);(source:Araport11)
AT1G10200	1481.04	1814.72	1924.89	1.2253	1.29969	Encodes a member of the Arabidopsis LIM proteins: a family of actin bundlers with distinct expression patterns. WLIM1, WLIM2a, and WLIM2b are widely expressed, whereas PLIM2a, PLIM2b, and PLIM2c are predominantly expressed in pollen. Regulates actin cytoskeleton organization.
AT1G10380	119.843	159.494	132.02	1.33086	1.10161	Putative membrane lipoprotein;(source:Araport11)
AT1G10410	985.274	1188.95	1276.26	1.20672	1.29533	CW14 protein (DUF1336);(source:Araport11)
AT1G10522	199.27	290.184	229.823	1.45624	1.15332	Encodes PRIN2 (plastid redox insensitive 2). PRIN2 mutants are impaired in PEP (plastid-encoded RNA polymerase) activity and high light-dependent plastid redox signalling to the nucleus.
AT1G10550	25.8553	49.9672	55.0202	1.93257	2.128	Encodes a membrane-localized protein that is predicted to function during cell wall modification.Overexpression of XTH33 results in abnormal cell morphology. It's expression is under epigenetic control by ATX1.
AT1G10630	2225.86	2487.16	2555.63	1.11739	1.14815	A member of ARF GTPase family. A thaliana has 21 members of this family, known to be essential for vesicle coating and uncoating and functions in GTP-binding. Gene encoding ADP-ribosylation factor and similar to other ARFs and ARF-like proteins. The gene is shown to play a role in cell division, cell expansion and cellulose production using antisense construct.
AT1G10640	729.798	1015.82	1055.16	1.39192	1.44582	Pectin lyase-like superfamily protein;(source:Araport11)
AT1G10657	490.773	631.382	753.318	1.2865	1.53496	transmembrane protein;(source:Araport11)
AT1G10700	223.417	270.704	269.791	1.21166	1.20757	Encodes a P-independent phosphoribosyl pyrophosphate (PRPP) synthase.
AT1G10760	955.517	1198.08	1143.39	1.25386	1.19662	Encodes an &#945;-glucan, water dikinase required for starch degradation. Involved in cold-induced freezing tolerance. Mutations that eliminate the GWD protein or affect the dikinase domain of the enzyme dramatically reduce both the amount of phosphate in the amylopectin and the rate of starch degradation. Mature leaves of these mutants accumulate amounts of starch up to seven times greater than …
AT1G10780	67.9509	93.6459	73.9603	1.37814	1.08844	F-box/RNI-like superfamily protein;(source:Araport11)
AT1G10850	619.283	720.252	657.342	1.16304	1.06146	Leucine-rich repeat protein kinase family protein;(source:Araport11)
AT1G10930	263.321	361.672	323.384	1.3735	1.2281	DNA helicase involved in the maintenance of genome stability by modulation of the DNA damage response and suppression of homologous recombination.
AT1G11000	345.246	449.219	449.829	1.30116	1.30292	A member of a large family of seven-transmembrane domain proteins specific to plants, homologs of the barley mildew resistance locus o (MLO) protein. The Arabidopsis genome contains 15 genes encoding MLO proteins, with localization in plasma membrane. Phylogenetic analysis revealed four clades of closely-related AtMLO genes. ATMLO4 belongs to the clade I, with AtMLO11 and AtMLO14. The gene is exp…
AT1G11080	587.62	794.711	627.052	1.35242	1.06711	serine carboxypeptidase-like 31;(source:Araport11)
AT1G11120	143.575	217.128	207.308	1.5123	1.4439	CTTNBP 2 amino-terminal-like protein;(source:Araport11)
AT1G11130	443.314	502.314	484.912	1.13309	1.09383	Encodes a receptor-like kinase protein with a predicted extracellular domain of six leucine-rich repeats and an intracellular serine-threonine kinase domain expressed throughout the developing root. Regulates expression of GLABRA2, CAPRICE, WEREWOLF, and ENHANCER OF GLABRA3. Required for floral organ shape, the development of the outer integument of ovules, and stem development. Regulates cell sh…
AT1G11380	119.402	150.299	144.138	1.25877	1.20716	PLAC8 family protein;(source:Araport11)
AT1G11430	994.068	1239.03	1014.51	1.24642	1.02057	Encodes a protein involved in RNA editing in chloroplasts. The mRNA is cell-to-cell mobile.
AT1G11545	769.165	1247.25	1174.15	1.62157	1.52653	xyloglucan endotransglucosylase/hydrolase 8;(source:Araport11)
AT1G11660	791.079	887.022	977.924	1.12128	1.23619	heat shock protein 70 (Hsp 70) family protein;(source:Araport11)
AT1G11680	2525.71	2799.74	2811.34	1.1085	1.11309	putative obtusifoliol 14-alpha demethylase involved in sterol biosynthesis. The mRNA is cell-to-cell mobile.
AT1G11730	111.542	146.615	152.267	1.31443	1.36511	Galactosyltransferase family protein;(source:Araport11)
AT1G11750	1173.18	1352.23	1260.11	1.15261	1.0741	One of several nuclear-encoded ClpPs (caseinolytic protease). Contains a highly conserved catalytic triad of Ser-type proteases (Ser-His-Asp). The name reflects nomenclature described in Adam et. al (2001).
AT1G11840	6944.12	7531.2	8010.24	1.08454	1.15353	Encodes Ni+ dependent glyoxalase I homolog ATGLX1.
AT1G11850	326.261	489.885	445.258	1.50151	1.36473	transmembrane protein;(source:Araport11)
AT1G11915	32.5595	50.506	49.2973	1.55119	1.51407	wall-associated receptor kinase galacturonan-binding protein;(source:Araport11)
AT1G12010	28.6294	48.5336	28.4373	1.69524	0.993287	Encodes a protein that appears to have 1-amino-cyclopropane-1-carboxylic acid oxidase activity based on mutant analyses. The mRNA is cell-to-cell mobile.
AT1G12050	637.443	723.578	760.087	1.13512	1.1924	Encodes a fumarylacetoacetase that converts fumarylacetoacetate to acetoacetate and fumarate and is likely to be involved in tyrosine catabolism.
AT1G12090	4233.59	7905.22	8357.6	1.86726	1.97411	extensin-like protein (ELP)
AT1G12410	1576.71	1731.42	1585.2	1.09813	1.00538	Encodes a ClpP-related sequence. Though similar to ClpP proteins, this does not contains the highly conserved catalytic triad of Ser-type proteases (Ser-His-Asp). The name reflects nomenclature described in Adam et. al (2001).
AT1G12460	344.307	439.185	398.743	1.27556	1.1581	Leucine-rich repeat protein kinase family protein;(source:Araport11)
AT1G12570	1551.43	1927.51	2185.52	1.24241	1.40872	Ortholog of maize IPE1 gene which is involved in pollen exine development.
AT1G12600	14.5333	26.9419	25.1557	1.85381	1.7309	UDP-N-acetylglucosamine (UAA) transporter family;(source:Araport11)
AT1G12710	76.525	108.802	96.1847	1.42178	1.2569	This gene is predicted to encode a protein with a PP2 domain. This domain in present in lectins found in squash and cucumber, suggesting that this protein could potentially have carbohydrate binding capabilities.
AT1G12750	316.392	368.463	381.914	1.16458	1.20709	RHOMBOID-like protein 6;(source:Araport11)
AT1G12770	561.54	679.384	577.734	1.20986	1.02884	Encodes a DEAD-box RNA helicase that localizes to mitochondria and is essential for regulating cell-to-cell transport via plasmodesmata. The mRNA is cell-to-cell mobile.
AT1G12800	3868.51	4336.65	4166.65	1.12101	1.07707	SDP is a chloroplast localized RNA binding protein that is required for plastid rRNA processing. Plants harboring a mutation in SDP have numerous defects including reduced chlorophyll content, poor growth, yellow leaves and abnormal chloroplasts.
AT1G12840	3875.2	4225.65	4448.12	1.09044	1.14784	Encodes subunit C of the vacuolar H(+)-ATPase (V-ATPase). Bound and phosphorylated by AtWNK8. The mRNA is cell-to-cell mobile.
AT1G12845	279.938	436.397	420.851	1.55891	1.50337	transmembrane protein;(source:Araport11)
AT1G12860	166.951	213.927	174.042	1.28138	1.04248	Encodes ICE2 (Inducer of CBF Expression 2), a transcription factor of the bHLH family that participates in the response to deep freezing through the cold acclimation-dependent pathway. Overexpression of ICE2 results in increased tolerance to deep freezing stress after cold acclimation.
AT1G12990	621.617	732.329	794.689	1.1781	1.27842	beta-1,4-N-acetylglucosaminyltransferase family protein;(source:Araport11)
AT1G13210	215.797	269.623	285.979	1.24943	1.32522	autoinhibited Ca2+/ATPase II;(source:Araport11)
AT1G13260	288.279	364.527	513.42	1.26449	1.78098	Encodes an AP2/B3 domain transcription factor which is upregulated in response to low temperature. It contains a B3 DNA binding domain. It has circadian regulation and may function as a negative growth regulator. The mRNA is cell-to-cell mobile.
AT1G13270	148.498	199.412	145.45	1.34286	0.979479	Encodes a methionine aminopeptidase formerly called MAP1B, renamed to MAP1C.
AT1G13280	1282.25	1518.48	1519.21	1.18423	1.1848	Encodes allene oxide cyclase. One of four genes in Arabidopsis that encode this enzyme, which catalyzes an essential step in jasmonic acid biosynthesis. Gene expression is reduced during senescence, a process that involves jasmonic acid signalling pathway.
AT1G13580	235.804	277.757	252.392	1.17791	1.07034	Encodes a ceramide synthase that together with LOH1 is essential for production of ceramides containing Very Long Chain Fatty acid VLCFA-Ceramides(mainly C 22 to 26).
AT1G13700	187.166	333.91	339.173	1.78404	1.81216	Encodes a cytosolic 6-phosphogluconolactonase (PGL) thought to be involved in the oxidative pentose-phosphate pathway (OPPP).
AT1G13860	721.725	835.176	863.634	1.15719	1.19662	Encodes QUASIMODO2 LIKE1 (QUL1), a paralog of QUASIMODO2 (QUA2). AT1G78240 (QUA2), AT1G13860 (QUL1) and AT2G03480 (QUL2) form a clade with a possible role in plant vasculature development.
AT1G13930	4275.01	4847.38	4965.26	1.13389	1.16146	Involved in response to salt stress. Knockout mutants are hypersensitive to salt stress. The mRNA is cell-to-cell mobile.
AT1G14030	386.196	461.51	396.119	1.19502	1.02569	Encodes a lysine methyltransferase whose main soluble physiological substrates are chloroplastic fructose 1,6-bisphosphate aldolases, FBA1, FBA2, and FBA3. Lysines near the C-terminal end of the target proteins are trimethylated.
AT1G14040	301.889	399.649	409.382	1.32383	1.35607	Encodes a PHO1 homologue that is upregulated in response to Zn deficiency and is involved in Pi homeostasis in response to Zn deficiency. The mRNA is cell-to-cell mobile.
AT1G14290	795.933	899.174	922.257	1.12971	1.15871	Encodes one of the two redundant sphingoid base hydroxylases (SBH). Involved in sphingolipid trihydroxy long-chain base (4-hydroxysphinganine) biosynthesis. Double mutants of SBHs were dwarfed and not able to progress from vegetative to reproductive growth.
AT1G14320	6284.55	7530.44	6569.73	1.19825	1.04538	Encodes a ribosomal protein L10 and may be involved in translation regulation. Semi-dominant mutations in SAC552 can suppress defects in acaulis5, which encodes a thermospermine synthase, by enhancing translation of acl5 and itself.
AT1G14410	370.661	474.993	367.529	1.28148	0.99155	Encodes a homolog of the potato p24 protein. Binds single strand telomeric repeats. Negatively regulates telomerase activity and telomere length.
AT1G14430	136.548	199.704	139.777	1.46252	1.02364	glyoxal oxidase-related protein;(source:Araport11)
AT1G14450	69.6682	115.507	104.061	1.65796	1.49367	NADH dehydrogenase (ubiquinone)s;(source:Araport11)
AT1G14460	823.778	951.897	949.159	1.15553	1.1522	AAA-type ATPase family protein;(source:Araport11)
AT1G14510	579.719	642.036	581.556	1.1075	1.00317	Encodes a member of the Alfin1-like family of nuclear-localized PHD (plant homeodomain) domain containing proteins. All AL proteins except AL3 bind to di- or trimethylated histone H3 (H3K4me3/2). Members of this family include: AT5G05610 (AL1), AT3G11200 (AL2), AT3G42790 (AL3), AT5G26210 (AL4), AT5G20510 (AL5), AT2G02470 (AL6), AT1G14510 (AL7).
AT1G14580	180.255	230.45	221.317	1.27847	1.2278	C2H2-like zinc finger protein;(source:Araport11)
AT1G14685	636.166	739.056	796.522	1.16173	1.25207	Encodes a member of the BASIC PENTACYSTEINE (BPC) proteins. BPC proteins are plant-specific transcription factors present throughout land plants. BPC transcription factor family is integral for a wide range of processes that support normal growth and development.
AT1G14700	340.42	397.196	417.056	1.16678	1.22512	purple acid phosphatase 3;(source:Araport11)
AT1G14730	240.654	291.696	245.045	1.2121	1.01825	Cytochrome b561/ferric reductase transmembrane protein family;(source:Araport11)
AT1G14810	583.414	751.813	657.845	1.28865	1.12758	encodes an aspartate semialdehyde dehydrogenase, which produces the branch point intermediate for lysine and threonine/methionine biosynthesis
AT1G14900	261.318	314.015	243.231	1.20166	0.930785	Encodes a protein belonging to the subgroup of HMGA (high mobility group A) proteins that interact with A/T-rich stretches of DNA.
AT1G14920	943.153	1107.21	1063.73	1.17394	1.12784	Similar to a putative transcription factor and transcriptional coactivators. Repressor of GA responses and involved in gibberellic acid mediated signaling. Member of the DELLA proteins that restrain the cell proliferation and expansion that drives plant growth. The protein undergoes degradation in response to GA via the 26S proteasome. GAI may be involved in reducing ROS accumulation in response …
AT1G14980	1139.16	1410.68	1292.17	1.23835	1.13432	Encodes mitochondrial-localized chaperonin 10 that complements the E.coli groES mutant. Its mRNA is upregulated in response to heat shock treatment and is expressed uniformly in various organs.
AT1G15175	50.9347	75.0218	78.099	1.4729	1.53331	Potential natural antisense gene, locus overlaps with AT1G15170
AT1G15215	102.324	139.336	125.984	1.36171	1.23122	Encodes SHH1, a homeodomain protein required for DNA methylation. It is an atypical RNA-directed DNA methylation component, and functions in transcriptional silencing through both DNA methylation-dependent and -independent pathways.
AT1G15500	1814.53	1929.2	1630.48	1.06319	0.898569	TLC ATP/ADP transporter;(source:Araport11)
AT1G15550	88.1911	137.776	125.027	1.56224	1.41768	Involved in later steps of the gibberellic acid biosynthetic pathway. Activated by AGAMOUS in a cal-1, ap1-1 background. Deletion of 208 bp from -1016 to -809 (&#916;-808) resulted in loss of GA-negative feedback (this sequence, which contains a 43-bp sequence GNFEI, was shown to be sufficient for GA-negative feedback).
AT1G15570	201.014	253.859	229.287	1.26289	1.14066	A2-type cyclin. Negatively regulates endocycles and acts as a key regulator of ploidy levels in Arabidopsis endoreduplication. Interacts physically with CDKA;1. Expressed preferentially in trichomes and young developing tissues.
AT1G15580	44.79	75.8863	55.8207	1.69427	1.24628	auxin induced protein
AT1G15660	216.94	259.206	255.4	1.19483	1.17728	Encodes a homologue of the human centromeric protein C (CENP-C). CENP-C co-localizes with the 180 bp centromeric regions of chromosomes throughout the cell cycle, but does not completely cover the 180 bp regions.
AT1G15810	420.476	492.466	501.184	1.17121	1.19194	S15/NS1, RNA-binding protein;(source:Araport11)
AT1G15930	2248.16	2579.77	2247.01	1.1475	0.999489	Ribosomal protein L7Ae/L30e/S12e/Gadd45 family protein;(source:Araport11)
AT1G16000	242.932	286.228	281.163	1.17822	1.15737	GAG1At protein;(source:Araport11)
AT1G16330	55.9241	77.0567	73.1341	1.37788	1.30774	core cell cycle genes
AT1G16410	1872.35	2282.91	2461.78	1.21927	1.3148	member of CYP79F The mRNA is cell-to-cell mobile.
AT1G16470	1012.28	1164	1142.66	1.14989	1.1288	Encodes 20S proteasome subunit PAB1 (PAB1).
AT1G16630	87.4827	113.91	85.2663	1.30209	0.974664	transmembrane protein;(source:Araport11)
AT1G16780	611.935	689.772	735.697	1.1272	1.20225	Encodes a type II H+-PPases that localizes to and function as a proton pump of the Golgi apparatus in most tissues except for mature leaves.
AT1G16870	512.111	589.738	568.609	1.15158	1.11032	mitochondrial 28S ribosomal protein S29-like protein;(source:Araport11)
AT1G16900	266.587	314.29	304.296	1.17894	1.14145	Encodes the Arabidopsis ortholog of the yeast/human ALG9 catalyzing the luminal addition of two alpha-1,2 Man residues in assembling Glc3Man9GlcNAc2.
AT1G16920	649.185	752.823	760.834	1.15964	1.17198	small GTP-binding protein (Rab11)similar to YPT3/RAB11 proteins in yeast and mammals, respectively. YPT3/RAB11 is involved in intracellular protein trafficking.
AT1G17140	1130.47	1311.47	1446.7	1.16011	1.27973	Encodes a ROP/RAC effector, designated interactor of constitutive active ROPs 1 (ICR1), that interacts with GTP-bound ROPs. ICR1 is a scaffold mediating formation of protein complexes that are required for cell polarity. ICR1 is comprised of coiled-coil domains and forms complexes with itself and the exocyst vesicle-tethering complex subunit SEC3.
AT1G17350	198.432	261.674	267.082	1.31871	1.34597	NADH:ubiquinone oxidoreductase intermediate-associated protein 30;(source:Araport11)
AT1G17455	58.5377	79.7356	80.455	1.36212	1.37441	ELF4-like 4;(source:Araport11)
AT1G17560	183.58	244.544	208.339	1.33208	1.13487	Encodes HUELLENLOS (HLL), a mitochondrial ribosome protein, similar to L14 ribosomal protein of eubacteria. HLL is essential for normal ovule development.
AT1G17650	576.559	720.581	640.41	1.2498	1.11075	Glyoxylate reductase located in chloroplasts.
AT1G17850	173.496	226.283	197.477	1.30426	1.13822	Rhodanese/Cell cycle control phosphatase superfamily protein;(source:Araport11)
AT1G17880	2295.54	2550.47	2252.72	1.11106	0.981349	basic transcription factor 3;(source:Araport11)
AT1G17970	201.78	244.95	233.412	1.21394	1.15676	RING/U-box superfamily protein;(source:Araport11)
AT1G18080	5204.83	6208.52	5619.68	1.19284	1.0797	Encodes the Arabidopsis thaliana homolog of the tobacco WD-40 repeat ArcA gene. It is a scaffold protein that acts downstream of and is phosphorylated by WNK8 in the glucose responsiveness and flowering pathways . Knockout mutants show insensitivity to gibberellin in GA-induced seed germination.
AT1G18150	688.202	800.037	850.64	1.1625	1.23603	Encodes mitogen-activated protein kinase 8 (MPK8). MPK8 connects protein phosphorylation, Ca2+, and ROS in the wound-signaling pathway.
AT1G18180	113.058	155.223	132.872	1.37295	1.17525	3-oxo-5-alpha-steroid 4-dehydrogenase (DUF1295);(source:Araport11)
AT1G18210	446.933	516.864	561.87	1.15647	1.25717	Calcium-binding EF-hand family protein;(source:Araport11)
AT1G18250	386.739	481.353	441.638	1.24464	1.14195	encodes a thaumatin-like protein
AT1G18360	315.196	398.944	435.754	1.2657	1.38249	alpha/beta-Hydrolases superfamily protein;(source:Araport11)
AT1G18370	228.784	285.33	243.881	1.24716	1.06599	Encodes a kinesin HINKEL. Required for cytokinesis in pollen. Mutant has cytokinesis defects; seedling lethal.
AT1G18450	773.767	847.262	787.405	1.09498	1.01762	Encodes a gene similar to actin-related proteins in other organisms. Member of nuclear ARP family of genes. Component of chromatin remodeling complexes, involved in chromatin-mediated gene regulation. Phenotype of the arp4-1 mutant allele revealed partial sterility due to defects in anther development. Targeting the distinct, 3' UTR of AtARP4 transcripts with RNA interference caused a drastic red…
AT1G18540	3529.38	4483.99	3959.84	1.27048	1.12197	Ribosomal protein L6 family protein;(source:Araport11)
AT1G18590	939.683	1264.91	1231.06	1.3461	1.31008	encodes a desulfoglucosinolate sulfotransferase, involved in the final step of glucosinolate core structure biosynthesis. Has a broad-substrate specificity with preference with methionine-derived desulfoglucosinolates.
AT1G18620	1661.88	1955.71	2033.28	1.1768	1.22348	LONGIFOLIA protein;(source:Araport11)
AT1G18640	744.37	825.16	875.045	1.10854	1.17555	Encodes a 3-phosphoserine phosphatase acting in the last step of serine biosynthesis within the chloroplast. Essential for embryo, pollen and root development.
AT1G18650	653.501	914.39	873.621	1.39922	1.33683	Encodes a member of the X8-GPI family of proteins. It localizes to the plasmodesmata and is predicted to bind callose.
AT1G18670	461.247	541.576	618.739	1.17416	1.34145	Encodes a cyclin-dependent kinase-like protein with a ser/thr protein kinase domain and an N-terminal myristoylation sequence. Mutants in this gene are unable to express female sterility in response to beta-aminobutyric acid, as wild type plants do.
AT1G18740	557.587	649.104	1100.2	1.16413	1.97314	ROH1, putative (DUF793);(source:Araport11)
AT1G19270	177.899	213.334	225.957	1.19918	1.27014	Encodes a ubiquitin-activated peptidase that is a member of a small (7 member) ubiquitin binding protein family. It appears to play a role in regulation of endoreduplication in leaf epidermal tissue.
AT1G19370	101.569	131.191	131.698	1.29165	1.29664	membrane protein;(source:Araport11)
AT1G19520	606.438	709.497	656.741	1.16994	1.08295	pentatricopeptide (PPR) repeat-containing protein;(source:Araport11)
AT1G19740	796.475	905.72	884.077	1.13716	1.10999	ATP-dependent protease La (LON) domain protein;(source:Araport11)
AT1G20010	1520.96	2745.8	2783.71	1.80531	1.83024	beta tubulin
AT1G20020	5609.95	6954.46	6387.61	1.23967	1.13862	Encodes a leaf-type ferredoxin:NADP(H) oxidoreductase. It is present in both chloroplast stroma and thylakoid membranes but is more abundant in the stroma The mRNA is cell-to-cell mobile.
AT1G20050	945.006	1039.52	1024.37	1.10001	1.08399	C-8 sterol isomerase that also plays a role in miRNA function.
AT1G20190	743.61	899.504	871.307	1.20964	1.17173	member of Alpha-Expansin Gene Family. Naming convention from the Expansin Working Group (Kende et al, 2004. Plant Mol Bio)
AT1G20300	147.78	180.408	145.878	1.22079	0.987128	Pentatricopeptide repeat (PPR) superfamily protein;(source:Araport11)
AT1G20330	3609.78	4045.18	3922.16	1.12062	1.08654	Encodes a sterol-C24-methyltransferases involved in sterol biosynthesis. Mutants display altered sterol composition, serrated petals and sepals and altered cotyledon vascular patterning as well as ectopic endoreduplication. This suggests that suppression of endoreduplication is important for petal morphogenesis and that normal sterol composition is required for this suppression.
AT1G20440	7143.61	8403.78	9446.02	1.1764	1.3223	Belongs to the dehydrin protein family, which contains highly conserved stretches of 7-17 residues that are repetitively scattered in their sequences, the K-, S-, Y- and lysine rich segments. Cold regulated gene, amino acid sequence homology with Group II LEA (late embryogenesis abundant) proteins. Also responds to osmotic stress, ABA, dehydration and inhibits e.coli growth while overexpressed. C…
AT1G20450	2428.53	3812.58	4161.63	1.56991	1.71364	Encodes a gene induced by low temperature and dehydration. Inhibits e.coli growth while overexpressed. Belongs to the dehydrin protein family, which contains highly conserved stretches of 7-17 residues that are repetitively scattered in their sequences, the K-, S-, Y- and lysine rich segments. LTI29 and LTI30 double overexpressors confer cold tolerance. Localized to membranes and cytoplasm.
AT1G20510	535.866	642.572	891.837	1.19913	1.66429	OPC-8:0 CoA ligase1;(source:Araport11)
AT1G20610	77.4	105.127	92.6101	1.35823	1.19651	Cyclin B2;(source:Araport11)
AT1G20620	51810.6	57152.9	60930.4	1.10311	1.17602	Catalase, catalyzes the breakdown of hydrogen peroxide (H2O2) into water and oxygen. The mRNA is cell-to-cell mobile.
AT1G20630	370.913	431.955	398.174	1.16457	1.0735	Catalyzes the reduction of hydrogen peroxide using heme group as cofactor. Protects cells from toxicity by H2O2.
AT1G20720	106.573	143.49	112.872	1.34641	1.05911	RAD3-like DNA-binding helicase protein;(source:Araport11)
AT1G20816	165.752	214.299	190.655	1.29289	1.15024	outer envelope pore-like protein;(source:Araport11)
AT1G20930	140.513	184.247	142.933	1.31124	1.01722	Cyclin-dependent kinase, expressed in flowers and suspension cell culture, expression peaks during M phase in synchronized cultures. Required for proper organization of the shoot apical meristem and for hormone signaling. Expressed in the shoot apical meristem. Involved in regulation of the G2/M transition of the mitotic cell cycle.
AT1G20990	72.0963	96.5941	100.694	1.33979	1.39666	Cysteine/Histidine-rich C1 domain family protein;(source:Araport11)
AT1G21270	264.289	354.969	366.036	1.34311	1.38498	cytoplasmic serine/threonine protein kinase induced by salicylic acid. mutant plants exhibit a loss of cell expansion and dependence on sugars and salts for seedling growth, affecting the expression and activity of vacuolar invertase.
AT1G21350	463.207	564.38	564.823	1.21842	1.21937	Thioredoxin superfamily protein;(source:Araport11)
AT1G21440	1236.74	1641.11	1610.57	1.32697	1.30227	Phosphoenolpyruvate carboxylase family protein;(source:Araport11)
AT1G21600	651.694	758.123	623.384	1.16331	0.956559	Present in transcriptionally active plastid chromosomes. Involved in plastid gene expression.
AT1G21720	1106.55	1305.05	1288.15	1.17939	1.16412	20S proteasome beta subunit PBC1 truncated protein (PBC1)
AT1G21750	1320.05	1786.53	1837.39	1.35338	1.39191	Encodes a protein disulfide isomerase-like (PDIL) protein, a member of a multigene family within the thioredoxin (TRX) superfamily; isoform contains non-consensus GA donor splice site at intron 9. Transcript levels for this gene are up-regulated in response to three different chemical inducers of ER stress (dithiothreitol, beta-mercaptoethanol, and tunicamycin). Neither AtIRE1-2 nor AtbZIP60 appe…
AT1G21790	177.556	222.785	198.483	1.25473	1.11786	TRAM, LAG1 and CLN8 (TLC) lipid-sensing domain containing protein;(source:Araport11)
AT1G21840	152.097	187.703	184.263	1.2341	1.21148	Encodes a urease accessory protein which is essential for the activation of plant urease.
AT1G21880	327.24	396.977	400.715	1.21311	1.22453	Encodes a lysin-motif protein mediating bacterial peptidoglycan sensing and immunity to bacterial infection. Induction of chitin-responsive genes by chitin treatment is not blocked in the mutant. It contains a C-terminal GPI anchor signal and is an ortholog of OsLYP4 and OsLYP6.
AT1G21910	68.8581	99.0241	105.611	1.43809	1.53374	encodes a member of the DREB subfamily A-5 of ERF/AP2 transcription factor family. The protein contains one AP2 domain. There are 15 members in this subfamily including RAP2.1, RAP2.9 and RAP2.10.
AT1G22070	233.107	293.995	322.336	1.2612	1.38278	Encodes a transcription factor. Like other TGAla-related factors, TGA3 has a highly conserved bZIP region and exhibits similar DNA-binding properties.
AT1G22330	256.836	403.626	383.247	1.57153	1.49219	RNA-binding (RRM/RBD/RNP motifs) family protein;(source:Araport11)
AT1G22360	6.96567	18.6328	22.3813	2.67495	3.2131	UDP-glucosyl transferase 85A2;(source:Araport11)
AT1G22450	1788.47	1984.5	1978.32	1.10961	1.10615	subunit 6b of cytochrome c oxidase
AT1G22510	66.2841	88.7565	86.1011	1.33903	1.29897	E3 ubiquitin-protein ligase RNF170-like protein (DUF 1232);(source:Araport11)
AT1G22680	2.7577	12.6591	13.6617	4.59046	4.95403	hypothetical protein;(source:Araport11)
AT1G22700	696.256	826.441	756.224	1.18698	1.08613	Encodes a TPR protein with homology to Ycf37 from Synechocystis that is localized to the thylakoid membrane and is involved in photosystem I biogenesis.
AT1G22740	249.965	297.038	282.697	1.18832	1.13095	GTP-binding protein Rab7
AT1G22780	1872.53	2286.04	1924.07	1.22083	1.02752	S18 ribosomal protein involved in the binding of f-Met tRNA during initiation of mRNA translation. Expression restricted to meristems. Mutant phenotype-pointed first leaves,reduced fresh weight, growth retardation.
AT1G22840	1264.7	1404.1	1376.97	1.11023	1.08877	Encodes cytochrome c. Contains two site II (TGGGCC/T) elements, which interact with a TCP-domain transcription factor, and a downstream internal telomeric repeat, and are required for expression of the Cytc-1 gene. Promoter directs preferential expression in root and shoot meristems and in anthers.
AT1G22882	681.65	758.213	761.195	1.11232	1.11669	Encodes a member of the mid-SUN subfamily of SUN-domain proteins that is localized to both the nuclear envelope and the ER. It is involved in early seed development and nuclear morphology.
AT1G22910	1647.14	1882.93	1944.73	1.14315	1.18067	RNA-binding (RRM/RBD/RNP motifs) family protein;(source:Araport11)
AT1G23080	1830.77	2391.93	2516.42	1.30651	1.37451	Encodes a novel component of auxin efflux that is located apically in the basal cell and is involved during embryogenesis in setting up the apical-basal axis in the embryo. It is also involved in pattern specification during root development. In roots, it is expressed at lateral and basal membranes of provascular cells in the meristem and elongation zone, whereas in the columella cells it coincid…
AT1G23140	9.14384	17.7362	15.6017	1.93968	1.70625	Expression is upregulated in the shoot of cax1/cax3 mutant.
AT1G23180	599.209	697.224	620.2	1.16358	1.03503	ARM repeat superfamily protein;(source:Araport11)
AT1G23400	688.075	825.353	781.106	1.19951	1.13521	Promotes the splicing of chloroplast group II introns.
AT1G23480	740.949	1025.04	969.344	1.38342	1.30825	encodes a gene similar to cellulose synthase
AT1G23490	5246.59	5963.21	6227.33	1.13659	1.18693	Gene encoding ADP-ribosylation factor and similar to other ARFs and ARF-like proteins. A member of ARF GTPase family. Arabidopsis has 21 known members, known to be essential for vesicle coating and uncoating and functions in GTP-binding. The gene is shown to play a role in cell division, cell expansion and cellulose production using antisense construct.
AT1G23800	397.622	463.423	490.047	1.16549	1.23244	Encodes a mitochondrial aldehyde dehydrogenase; nuclear gene for mitochondrial product.
AT1G23820	804.452	915.969	846.427	1.13862	1.05218	Spermidine synthase.
AT1G23935	214.92	258.121	254.539	1.20101	1.18434	apoptosis inhibitory protein;(source:Araport11)
AT1G24020	722.536	1105.84	772.794	1.53049	1.06956	MLP-like protein 423;(source:Araport11)
AT1G24070	843.33	951.464	819.466	1.12822	0.971703	encodes a gene similar to cellulose synthase
AT1G24100	1860.91	2347.94	2332.39	1.26171	1.25336	Encodes a UDP-glucose:thiohydroximate S-glucosyltransferase, involved in glucosinolate biosynthesis
AT1G24160	953.675	1114.97	1171.93	1.16913	1.22885	triadin;(source:Araport11)
AT1G24170	1172.77	1413.8	1505.95	1.20552	1.2841	Encodes a protein with putative galacturonosyltransferase activity.
AT1G24240	183.759	236.18	219.577	1.28527	1.19492	Ribosomal protein L19 family protein;(source:Araport11)
AT1G24360	1439.92	1751.56	1608.22	1.21643	1.11688	NAD(P)-binding Rossmann-fold superfamily protein;(source:Araport11)
AT1G24510	3307.12	3597.06	3500.45	1.08767	1.05846	TCP-1/cpn60 chaperonin family protein;(source:Araport11)
AT1G24764	1104.57	1228.04	1230.79	1.11178	1.11426	Member of the MAP70 protein family.
AT1G25230	2124.25	2931.02	3044.75	1.37979	1.43333	Calcineurin-like metallo-phosphoesterase superfamily protein;(source:Araport11)
AT1G25275	364.814	429.709	386.95	1.17789	1.06068	thionin-like protein;(source:Araport11)
AT1G25320	116.209	190.255	181.762	1.63717	1.56409	Leucine-rich repeat protein kinase family protein;(source:Araport11)
AT1G25375	205.997	256.192	284.946	1.24367	1.38325	Metallo-hydrolase/oxidoreductase superfamily protein;(source:Araport11)
AT1G25425	4.7364	13.9243	11.7189	2.93984	2.47422	CLAVATA3/ESR-RELATED 43;(source:Araport11)
AT1G25450	50.472	87.0392	78.9765	1.7245	1.56476	Encodes KCS5, a member of the 3-ketoacyl-CoA synthase family involved in the biosynthesis of VLCFA (very long chain fatty acids).
AT1G25560	122.375	184.774	227.646	1.50989	1.86023	Encodes a member of the RAV transcription factor family that contains AP2 and B3 binding domains. Involved in the regulation of flowering under long days. Loss of function results in early flowering. Overexpression causes late flowering and repression of expression of FT. Novel transcriptional regulator involved in ethylene signaling. Promoter bound by EIN3. EDF1 in turn, binds to promoter elemen…
AT1G26100	121.822	194.638	198.532	1.59773	1.62969	Cytochrome b561/ferric reductase transmembrane protein family;(source:Araport11)
AT1G26330	37.1986	64.0836	49.9696	1.72274	1.34332	DNA binding protein;(source:Araport11)
AT1G26460	813.944	935.273	893.034	1.14906	1.09717	Tetratricopeptide repeat (TPR)-like superfamily protein;(source:Araport11)
AT1G26630	13231.4	14857.6	15017.8	1.12291	1.13501	Eukaryotic translation initiation factor 5A-2. Involved in programmed cell death triggered as a response to pseudomonas syringae infection. Loss of function mutants are more resistant to infection. The mRNA is cell-to-cell mobile.
AT1G26650	956.941	1072.83	1083.75	1.1211	1.13251	Son of sevenless protein;(source:Araport11)
AT1G26730	438.064	571.851	564.285	1.30541	1.28814	EXS (ERD1/XPR1/SYG1) family protein;(source:Araport11)
AT1G26800	115.023	160.949	263.171	1.39928	2.28798	RING/U-box superfamily protein;(source:Araport11)
AT1G26850	6807.64	7703.11	7770.7	1.13154	1.14147	S-adenosyl-L-methionine-dependent methyltransferases superfamily protein;(source:Araport11)
AT1G26880	1618.21	1859.03	1682.28	1.14882	1.03959	Ribosomal protein L34e superfamily protein;(source:Araport11)
AT1G26920	747.491	970.051	972.001	1.29774	1.30035	zinc finger CCHC domain protein;(source:Araport11)
AT1G27090	1937.71	2227.87	2302.02	1.14974	1.18801	glycine-rich protein;(source:Araport11)
AT1G27120	903.402	1032.44	1107.9	1.14284	1.22637	Encodes a Golgi-localized hydroxyproline-O-galactosyltransferase.
AT1G27130	2497.57	2707.04	2788.55	1.08387	1.1165	Encodes glutathione transferase belonging to the tau class of GSTs. Naming convention according to Wagner et al. (2002).
AT1G27290	572.993	641.264	784.308	1.11915	1.36879	transmembrane protein;(source:Araport11)
AT1G27390	511.903	580.852	521.725	1.13469	1.01919	Form of TOM20, which is a component of the TOM complex, involved in transport of nuclear-encoded mitochondrial proteins
AT1G27400	2022.42	2313.88	1981.32	1.14411	0.979676	Ribosomal protein L22p/L17e family protein;(source:Araport11)
AT1G27450	1994.59	2334.55	2262.17	1.17044	1.13415	Adenosine phosphoribosyl transferase(E.C:2.4.2.7), involved in the one-step salvage of adenine to AMP.
AT1G27460	377.872	561.399	560.918	1.48569	1.48441	encodes a calmodulin-binding protein that is expressed in pollen, suspension culture cells, flowers, and fruits. The mRNA is cell-to-cell mobile.
AT1G27670	7.18091	16.4471	12.2944	2.29039	1.71209	transmembrane protein;(source:Araport11)
AT1G27770	1407.84	1530.08	1854.31	1.08683	1.31714	Encodes a chloroplast envelope Ca2+-ATPase with an N-terminal autoinhibitor.
AT1G27930	429.837	522.218	521.715	1.21492	1.21375	Function unknown. Interacts with eIF3.
AT1G27950	1856.95	2102.99	2164.86	1.1325	1.16582	Encodes LTPG1, a lipid transfer protein with a predicted GPI (glycosylphosphatidylinositol)-anchor domain. Localized in the plasma membrane. Disruption of the LTPG1 gene causes alterations of cuticular lipid composition, but no significant changes on total wax and cutin monomer loads are seen. The mRNA is cell-to-cell mobile.
AT1G28110	1210.15	1380.08	1573.39	1.14042	1.30016	serine carboxypeptidase-like 45;(source:Araport11)
AT1G28290	2126.06	3245.45	2983.77	1.52651	1.40343	Encodes an atypical arabinogalactan protein that is localized to the plasma membrange. AGP31 is highly expressed in flowers and vascular tissue and is repressed by jasmonic acid. AGP31 may play a role in vascular tissue function during defense and development.
AT1G28340	856.118	937.599	1051.09	1.09517	1.22774	receptor like protein 4;(source:Araport11)
AT1G28510	308.87	359.023	333.225	1.16238	1.07885	Optic atrophy 3 protein (OPA3);(source:Araport11)
AT1G28530	160.457	197.445	158.304	1.23051	0.98658	Encodes a protein that localizes to both chloroplasts and amyloplasts and is required for both chloroplast and mesophyll development.
AT1G29070	2368.83	2791.22	2465.08	1.17831	1.04064	Ribosomal protein L34;(source:Araport11)
AT1G29310	960.922	1059.04	1152.53	1.10211	1.1994	SecY protein transport family protein;(source:Araport11)
AT1G29395	553.304	1004.36	1086.85	1.8152	1.96429	Integral membrane protein in the inner envelope of chloroplasts. Provide freezing tolerance. Expression is induced by short-term cold-treatment, water deprivation, and abscisic acid treatment.
AT1G29440	154.134	189.163	157.304	1.22726	1.02056	SAUR-like auxin-responsive protein family;(source:Araport11)
AT1G29450	274.489	326.886	316.098	1.19089	1.15159	SAUR-like auxin-responsive protein family;(source:Araport11)
AT1G29460	227.277	275.525	249.806	1.21229	1.09912	SAUR-like auxin-responsive protein family;(source:Araport11)
AT1G29470	9371.49	10019.4	10976.1	1.06914	1.17123	S-adenosyl-L-methionine-dependent methyltransferases superfamily protein;(source:Araport11)
AT1G29510	278.994	355.917	388.163	1.27571	1.39129	This locus was referred to as SAUR68 in PMID:17948056 but the nomenclature should be SAUR67.
AT1G29660	2738.55	3621.43	4071.23	1.32239	1.48664	GDSL-motif esterase/acyltransferase/lipase. Enzyme group with broad substrate specificity that may catalyze acyltransfer or hydrolase reactions with lipid and non-lipid substrates.
AT1G29670	2727.07	3881.7	4290.55	1.4234	1.57332	GDSL-motif esterase/acyltransferase/lipase. Enzyme group with broad substrate specificity that may catalyze acyltransfer or hydrolase reactions with lipid and non-lipid substrates. The mRNA is cell-to-cell mobile.
AT1G29900	2326.37	2560.03	2466.01	1.10044	1.06003	Encodes carbamoyl phosphate synthetase (CPS) large subunit (CARB), also named as VEN3. Heterologous expression of the Arabidopsis VEN3 and VEN6 genes in a CPS-deficient Escherichia coli strain fully restored bacterial growth in minimal medium, demonstrating the enzymatic activity of the VEN3 and VEN6 proteins.
AT1G29910	46796.2	60020	59171.8	1.28258	1.26446	member of Chlorophyll a/b-binding protein family
AT1G29980	255.61	368.257	289.253	1.4407	1.13162	choice-of-anchor C domain protein, putative (Protein of unknown function, DUF642);(source:Araport11)
AT1G30040	56.6951	80.6204	91.9234	1.422	1.62136	Encodes a gibberellin 2-oxidase that acts on C-19 gibberellins. AtGA2OX2 expression is responsive to cytokinin and KNOX activities.
AT1G30070	291.128	346.989	325.392	1.19188	1.11769	SGS domain-containing protein;(source:Araport11)
AT1G30120	3908.69	4199.25	4466.15	1.07434	1.14262	Encodes a putative plastid pyruvate dehydrogenase E1 beta subunit that is distinct from the mitochondrial pyruvate dehydrogenase E1 beta subunit.
AT1G30210	195.667	231.306	237.602	1.18214	1.21432	TCP family protein involved in heterochronic regulation of leaf differentiation.
AT1G30280	77.535	119.072	107.813	1.53572	1.3905	Chaperone DnaJ-domain superfamily protein;(source:Araport11)
AT1G30330	2120.72	2541.03	2289.12	1.19819	1.07941	Encodes a member of the auxin response factor family. Mediates auxin response via expression of auxin regulated genes. Acts redundantly with ARF8 to control stamen elongation and flower maturation. Expression of ARF6 is controlled by miR167.
AT1G30360	3913.51	4954.91	5069.62	1.26611	1.29542	Early-responsive to dehydration stress protein (ERD4);(source:Araport11)
AT1G30440	1585.68	1712.48	1789.12	1.07996	1.1283	Phototropic-responsive NPH3 family protein;(source:Araport11)
AT1G30490	1499.11	1627.63	1570.75	1.08573	1.04779	Dominant PHV mutations cause transformation of abaxial leaf fates into adaxial leaf fates. Has overlapping functions with PHABULOSA, REVOLUTA and CORONA/ATHB15 in patterning the apical portion of the embryo. Encodes a member of HD-Zip family which contains homeodomain-leucine zipper domains and domain similar to a mammalian sterol binding domain.
AT1G30520	819.081	1036.81	949.163	1.26582	1.15881	Encodes a chloroplast O-succinylbenzoyl-CoA ligase. Involved in phylloquinone biosynthesis. Knock mutant is seedling lethal.
AT1G30580	2794	3088.14	3100.48	1.10528	1.10969	GTP binding protein;(source:Araport11)
AT1G30620	117.102	150.092	141.797	1.28173	1.21089	encodes a type-II membrane protein that catalyzes 4-epimerization of UDP-D-Xylose to UDP-L-Arabinose in vitro, the nucleotide sugar used by glycosyltransferases in the arabinosylation of cell wall polysaccharides and wall-resident proteoglycans.
AT1G30650	26.6623	43.9623	31.6876	1.64886	1.18848	member of WRKY Transcription Factor; Group II-e
AT1G30680	335.274	416.666	342.928	1.24276	1.02283	Twinkle is a dual localized (mitochondria and chloroplast) DNA primase-helicase. It synthesizes RNA primers from a 5&#8242; -(G/C)GGA-3&#8242; template, where the last two 3' nucleotides are cryptic.
AT1G30690	2613.46	3059.81	3149.75	1.17079	1.2052	Sec14p-like phosphatidylinositol transfer family protein;(source:Araport11)
AT1G31040	84.1906	144.285	104.52	1.71379	1.24147	PLATZ transcription factor family protein;(source:Araport11)
AT1G31180	664.833	795.684	691.264	1.19682	1.03976	The AtIMD3 is one out of 3 genes encoding the enzyme 3-isopropylmalate dehydrogenase involved in leucine biosynthesis in Arabidopsis. Its subcellular location has been targeted to plastids.
AT1G31230	998.079	1251.94	1264.76	1.25435	1.2672	Encodes a bifunctional aspartate kinase/homoserine dehydrogenase. These two activities catalyze the first and the third steps toward the synthesis of the essential amino acids threonine, isoleucine and methionine.
AT1G31710	1010.43	1337.63	1429.65	1.32382	1.4149	Copper amine oxidase family protein;(source:Araport11)
AT1G31850	2575.82	3216.84	3366.05	1.24886	1.30678	S-adenosyl-L-methionine-dependent methyltransferases superfamily protein;(source:Araport11)
AT1G31860	454.292	533.819	451.147	1.17506	0.993078	encodes a bifunctional protein that has phosphoribosyl-ATP pyrophosphohydrolase (PRA-PH) and phosphoribosyl-AMP cyclohydrolase (PRA-CH) activities.
AT1G32470	6464.18	7349.24	6928.35	1.13692	1.07181	Single hybrid motif superfamily protein;(source:Araport11)
AT1G32550	512.177	615.16	625.383	1.20107	1.22103	Encodes FdC2, a ferredoxin protein capable of alternative electron partitioning. FdC1 level increases in conditions of acceptor limitation at PSI.
AT1G32860	142.855	178.191	158.156	1.24736	1.10711	Glycosyl hydrolase superfamily protein;(source:Araport11)
AT1G32990	2516.01	3189.8	2888.25	1.2678	1.14795	mutant has Decreased effective quantum yield of photosystem II; Pale green plants; Reduced growth rate; Plastid Ribosomal Protein L11 The mRNA is cell-to-cell mobile.
AT1G33040	982.123	1185.07	1065.03	1.20664	1.08441	nascent polypeptide-associated complex subunit alpha-like protein 5;(source:Araport11)
AT1G33120	866.725	1132.45	931.443	1.30659	1.07467	Ribosomal protein L6 family;(source:Araport11)
AT1G33140	1619.71	1951.22	1655.01	1.20467	1.02179	Encodes ribosomal protein L9. Identified in a screen for enhancers of as1. as1/pgy double mutants show defects in leaf vascular patterning and adaxial cell fate. Double mutant analysis indicates pgy genes function in the same pathway as REV, KAN1 and KAN2. The mRNA is cell-to-cell mobile.
AT1G33170	873.063	1125.03	1079.36	1.2886	1.23629	S-adenosyl-L-methionine-dependent methyltransferases superfamily protein;(source:Araport11)
AT1G33240	1878.54	2124.71	2116.52	1.13104	1.12669	Encodes a plant transcriptional activator that contains two separate, but similar, trihelix DNA-binding domains, similar to GT-2. Gene is expressed in all aerial parts of the plant, with higher level of expression in siliques. At-GTL2 was thought to be a duplicated copy of this gene but is likely to be a cloning artefact, the result of a chimeric clone. Regulates ploidy-dependent cell growth in t…
AT1G33265	134.409	167.789	119.848	1.24835	0.891669	Transmembrane proteins 14C;(source:Araport11)
AT1G33290	401.763	454.097	414.399	1.13026	1.03145	P-loop containing nucleoside triphosphate hydrolases superfamily protein;(source:Araport11)
AT1G33811	233.113	348.574	300.945	1.4953	1.29099	GDSL-motif esterase/acyltransferase/lipase. Enzyme group with broad substrate specificity that may catalyze acyltransfer or hydrolase reactions with lipid and non-lipid substrates.
AT1G33970	170.788	203.655	188.287	1.19244	1.10246	P-loop containing nucleoside triphosphate hydrolases superfamily protein;(source:Araport11)
AT1G34030	1965.46	2349.73	2066.63	1.19551	1.05147	Ribosomal protein S13/S18 family;(source:Araport11)
AT1G34130	1026.52	1134.3	1163.48	1.10499	1.13342	Encodes homolog of yeast STT3, a subunit of oligosaccharyltransferase.
AT1G34350	277.79	329.388	335.676	1.18575	1.20838	Encodes a putative transmembrane protein that has been localized around the nucleus and is involved in pollen germination and pollen tube growth.
AT1G34355	88.2264	127.461	107.648	1.44471	1.22013	Encodes PS1 (Parallel Spindle 1). Mutations in PS1 lead to diploid male spores, diploid pollen grains, and spontaneous triploid plants in the next generation. Female meiosis is not affected in the mutants.
AT1G34380	48.3838	67.4228	49.2744	1.3935	1.01841	5-3 exonuclease family protein;(source:Araport11)
AT1G34430	1576.74	1774.39	1672.8	1.12535	1.06092	2-oxoacid dehydrogenases acyltransferase family protein;(source:Araport11)
AT1G34640	60.9409	83.5702	78.9107	1.37133	1.29487	peptidase;(source:Araport11)
AT1G34770	54.6727	79.0159	64.5942	1.44525	1.18147	Encodes a nuclear localized, structural subunit of the SMC 5/6 complex and a non- SMC element. Loss of function results in abnormal cell division and embryo lethality. Analysis of partially rescued lines indicates a role in double strand break DNA repair. Similar phenotype to NSE1 which it also interacts with.
AT1G35160	3192.36	3458.27	3779.41	1.0833	1.18389	GF14 protein phi chain member of 14-3-3 protein family. This protein is reported to interact with the BZR1 transcription factor involved in brassinosteroid signaling and may affect the nucleocytoplasmic shuttling of BZR1 The mRNA is cell-to-cell mobile.
AT1G35260	25.9855	40.4277	59.763	1.55578	2.29986	MLP-like protein 165;(source:Araport11)
AT1G35516	875.55	987.43	1054.79	1.12778	1.20472	myb-like transcription factor family protein;(source:Araport11)
AT1G35530	42.6532	64.3491	62.4719	1.50866	1.46465	Encodes FANCM, a highly conserved helicase that functions as a major factor limiting meiotic crossover formation. It is not directly involved in the repair of DNA lesions but suppresses spontaneous somatic homologous recombination via a RecQ helicase (At-RECQ4A)-independent pathway.
AT1G35620	1706.5	1821.71	1774.77	1.06751	1.04	Encodes a protein disulfide isomerase-like (PDIL) protein, a member of a multigene family within the thioredoxin (TRX) superfamily. Unlike several other PDI family members, transcript levels for this gene are not up-regulated in response to three different chemical inducers of ER stress (dithiothreitol, beta-mercaptoethanol, and tunicamycin). However, the level of transcripts for this gene is sli…
AT1G35680	3434.83	4337.17	3801.69	1.2627	1.1068	Encodes a chloroplast ribosomal protein L21 that is required for chloroplast development and embryogenesis. The mRNA is cell-to-cell mobile.
AT1G35720	11031.1	13503.9	15363.6	1.22416	1.39275	Encodes a member of the annexin gene family, a diverse, multigene family of calcium-dependent, membrane-binding proteins. The protein was determined to have peroxidase activity. This activity is thought to be dependent on the presence of post-translational modifications (most likely phosphorylation). The protein was shown to be present as a mixture of monomer and homodimer. The homodimerization s…
AT1G36320	858.188	940.507	884.03	1.09592	1.03011	hypothetical protein;(source:Araport11)
AT1G36390	448.089	597.053	516.927	1.33244	1.15362	Co-chaperone GrpE family protein;(source:Araport11)
AT1G36940	243.523	364.664	400.657	1.49746	1.64526	myotubularin-like protein;(source:Araport11)
AT1G38131	162.005	195.188	206.367	1.20483	1.27384	O-fucosyltransferase family protein;(source:Araport11)
AT1G41830	4739.94	5456.71	5879.61	1.15122	1.24044	SKU5-similar 6;(source:Araport11)
AT1G41880	1970.8	2245.35	1911.98	1.13931	0.970158	Ribosomal protein L35Ae family protein;(source:Araport11)
AT1G42480	289.857	356.961	334.994	1.23151	1.15572	TLR4 regulator/MIR-interacting MSAP protein;(source:Araport11)
AT1G43170	12069.6	14352.1	12604.4	1.18911	1.04431	Encodes a cytoplasmic ribosomal protein. The mRNA is cell-to-cell mobile.
AT1G43560	771.103	926.888	899.584	1.20203	1.16662	thioredoxin Y2;(source:Araport11)
AT1G43620	287.939	337.702	365.842	1.17282	1.27055	Encodes a UDP-glucose:sterol-glucosyltransferase. Mutants produce pale greenish-brown seeds whose dormancy was slightly reduced
AT1G43910	285.053	364.795	323.071	1.27974	1.13337	P-loop containing nucleoside triphosphate hydrolases superfamily protein;(source:Araport11)
AT1G44110	172.941	221.834	188.875	1.28271	1.09213	Cyclin A1;(source:Araport11)
AT1G44170	1433.83	1559.04	1722.12	1.08732	1.20106	Encodes an aldehyde dehydrogenase induced by ABA and dehydration that can oxidize saturated aliphatic aldehydes. It is also able to oxidize beta-unsaturated aldehydes, but not aromatic aldehydes. Activity of ALDH3H1 is NAD +-dependent.
AT1G44446	4556.36	4881.45	5273.77	1.07135	1.15745	Encodes chlorophyllide <i>a</i> oxygenase which converts chlorophyllide <i>a</i> to chlorophyllide <i>b</i> by catalyzing two successive hydroxylations at the 7-methyl group of chlorophyllide <i>a</i> . Mutants are deficient in pigments that associate with thylakoid membrane proteins, lacking chlorophyll <i>b</i> and light-harvesting proteins of photosystem II. The protein was shown through cross…
AT1G44608	27.26	63.8921	63.1072	2.3438	2.31501	hypothetical protein;(source:Araport11)
AT1G44760	152.239	186.656	158.372	1.22607	1.04029	Adenine nucleotide alpha hydrolases-like superfamily protein;(source:Araport11)
AT1G44835	452.307	553.753	524.672	1.22429	1.15999	YbaK/aminoacyl-tRNA synthetase-associated domain-containing protein;(source:Araport11)
AT1G44900	323.903	439.582	393.527	1.35714	1.21495	Encodes MCM2 (MINICHROMOSOME MAINTENANCE 2), a protein essential to embryo development. Overexpression results in altered root meristem function.
AT1G45000	2283.39	2414.83	2514	1.05756	1.10099	AAA-type ATPase family protein;(source:Araport11)
AT1G45130	5636.33	6836.39	8096.09	1.21292	1.43641	beta-galactosidase 5;(source:Araport11)
AT1G45170	131.303	169.8	146.24	1.29319	1.11375	outer envelope pore 24B-like protein;(source:Araport11)
AT1G45201	463.611	534.847	538.992	1.15366	1.1626	Target of AtGRP7 regulation.
AT1G45207	531.223	621.344	587.609	1.16965	1.10614	Remorin family protein;(source:Araport11)
AT1G47210	340.346	446.603	391.308	1.3122	1.14974	cyclin-dependent protein kinase 3;(source:Araport11)
AT1G47260	2386.07	2703.79	2730.16	1.13316	1.14421	Encodes mitochondrial gamma carbonic anhydrase. Component of the NADH dehydrogenase complex.
AT1G47420	1970.44	2207.55	2246.71	1.12034	1.14021	predicted to encode subunit 5 of mitochondrial complex II and to participate in the respiratory chain
AT1G47640	630.528	724.965	728.384	1.14977	1.1552	seven transmembrane domain protein;(source:Araport11)
AT1G47840	67.0351	108.166	96.1423	1.61357	1.43421	Encodes a putative hexokinase.
AT1G47900	1053.22	1173.55	1275.92	1.11425	1.21145	filament-like protein (DUF869);(source:Araport11)
AT1G48230	873.672	1031.59	1076.95	1.18076	1.23267	Nucleotide/sugar transporter family protein
AT1G48330	87.4468	122.94	150.442	1.40589	1.72038	SsrA-binding protein;(source:Araport11)
AT1G48350	1626.26	2119.6	1805.91	1.30336	1.11047	Ribosomal L18p/L5e family protein;(source:Araport11)
AT1G48360	125.854	170.227	151.231	1.35258	1.20164	Encodes a FAN1 homolog that is involved in interstrand crosslink repair. FAN1 appears to act in in a different pathway from MUS81 but in similar pathway with RECQ4A, RAD5A and MFH1.
AT1G48440	945.395	1070.74	1020.69	1.13259	1.07964	B-cell receptor-associated 31-like protein;(source:Araport11)
AT1G48460	139.84	184.843	147.057	1.32182	1.05161	tRNA-processing ribonuclease BN;(source:Araport11)
AT1G48480	1408.15	1639	1632.17	1.16394	1.15908	Arabidopsis thaliana receptor-like protein kinase (RKL1) gene
AT1G48520	917.703	1097.86	1017.52	1.19632	1.10876	Encodes Glu-tRNA(Gln) amidotransferase subunit B (from Genbank record AF239836).
AT1G48570	199.784	256.01	178.942	1.28143	0.895674	zinc finger (Ran-binding) family protein;(source:Araport11)
AT1G48630	1654.08	2018.63	1717.26	1.2204	1.0382	Encodes a protein with similarity to mammalian RACKs. RACKs function to shuttle activated protein kinase C to different subcellular sites and may also function as a scaffold through physical interactions with other proteins. RACK1B has no phenotype on its own and probably acts redundantly with RACK1A and RACK1C.
AT1G48830	2016.59	2478.04	2181.04	1.22883	1.08155	Ribosomal protein S7e family protein;(source:Araport11)
AT1G48920	2991.93	3749.37	3229.31	1.25316	1.07934	Encodes ATNUC-L1 (NUCLEOLIN LIKE 1), the predominant form of the two nucleolin proteins found in Arabidopsis. This protein is involved in rRNA processing, ribosome biosynthesis, and vascular pattern formation. PARL1 localizes to the nucleolus and parl1 mutants accumulate elevated levels of the unspliced 35S pre-rRNA. parl1 mutants also have defects in cotyledon, leaf, sepal, and petal vein patter…
AT1G49130	37.8244	69.5154	87.998	1.83785	2.32649	B-box type zinc finger protein with CCT domain-containing protein;(source:Araport11)
AT1G49430	1172.63	1320.59	1546.65	1.12618	1.31896	Encodes a long chain acyl-CoA synthetase that catalyzes the synthesis of omega-hydroxy fatty acyl-CoA intermediates in the pathway to cutin synthesis. Required for repression of lateral root formation.
AT1G49560	242.884	323.173	308.087	1.33057	1.26846	Homeodomain-like superfamily protein;(source:Araport11)
AT1G49620	66.9196	101.622	112.345	1.51857	1.6788	Kip-related protein (KRP) gene, encodes CDK (cyclin-dependent kinase) inhibitor (CKI), negative regulator of cell division. A member of seven KRP genes found in Arabidopsis thaliana. Differential expression patterns for distinct KRPs were revealed by in situ hybridization. Binds to D type cyclins and may inhibit cell cycle.
AT1G49720	35.2819	74.4078	59.327	2.10895	1.68151	Identified as a protein that binds to abscisic acid response elements. May mediate transcriptional regulation of ABA responses.
AT1G49730	832.74	976.184	1021.73	1.17226	1.22695	Protein kinase superfamily protein;(source:Araport11)
AT1G49750	2793.87	3082.41	3224.76	1.10328	1.15423	Leucine-rich repeat (LRR) family protein;(source:Araport11)
AT1G49820	538.537	610.49	642.785	1.13361	1.19358	encodes 5-methylthioribose kinase, involved in methionine cycle The mRNA is cell-to-cell mobile.
AT1G49870	103.953	137.674	131.231	1.32439	1.2624	myosin-2 heavy chain-like protein;(source:Araport11)
AT1G49910	37.3512	57.5417	52.4876	1.54056	1.40524	Encodes a homolog of the yeast and human BUB3 (BUDDING UNINHIBITED BY BENZYMIDAZOL 3) protein. Yeast and human BUB3s function in spindle assembly checkpoint control.
AT1G50040	20.4658	48.9542	40.7004	2.39199	1.9887	formin-like protein, putative (DUF1005);(source:Araport11)
AT1G50110	169.367	208.719	187.345	1.23234	1.10614	Encodes a cytosolic branched-chain aminotransferase that acts on Leu, Ile, Val and also on Met. Together with BCAT4 and BCAT3, it is involved in methionine salvage and glucosinolate biosynthesis.
AT1G50240	182.751	237.147	233.583	1.29765	1.27815	The FUSED (FU) gene belongs to Ser/Thr protein kinase family and has a key role in the hedgehog signaling pathway known to control cell proliferation and patterning in fruit flies and humans . Arabidopsis thaliana genome has a single Fu gene that is involved in male meiosis cytokinesis. Cytokinesis-defective mutants, named two-in-one (tio), result from mutations in Arabidopsis Fu. Phenotypic anal…
AT1G50370	1034.1	1143.71	1086.98	1.106	1.05114	Calcineurin-like metallo-phosphoesterase superfamily protein;(source:Araport11)
AT1G50430	1285.63	1456.72	1402.33	1.13308	1.09077	Mutants are defective in Brassinosteroid biosynthesis (delta7-sterol-C7 reduction step) and have a dwarf phenotype.
AT1G50490	262.275	385.56	339.573	1.47006	1.29472	Encodes one of two ubiquitin-conjugating enzymes belonging to the E2-C gene family (the other being UBC19). Transcript is always found in diving cells, but also in other non-dividing cells.
AT1G50575	259.887	309.248	302.065	1.18993	1.1623	Putative lysine decarboxylase family protein;(source:Araport11)
AT1G50630	292.122	350.872	353.523	1.20111	1.21019	extracellular ligand-gated ion channel protein (DUF3537);(source:Araport11)
AT1G50950	147.997	178.785	189.581	1.20803	1.28097	protein disulfide-isomerase 5-like protein (DUF1692);(source:Araport11)
AT1G51060	1093.09	1272.93	1290.07	1.16452	1.1802	Encodes HTA10, a histone H2A protein. The mRNA is cell-to-cell mobile.
AT1G51310	194.232	260.152	218.995	1.33939	1.12749	tRNA (5-methylaminomethyl-2-thiouridylate)-methyltransferase;(source:Araport11)
AT1G51430	309.332	373.798	377.772	1.2084	1.22125	cTAGE family protein;(source:Araport11)
AT1G51510	796.938	918.931	910.264	1.15308	1.1422	This gene is predicted to encode a protein involved in the exon junction complex. Though there is a predicted RNA binding motif, in the Drosophila ortholog (33% identity), this motif mediates interactions with Mago and is not available for RNA binding. The Arabidopsis Y14 protein appears to be predominantly nucleolar, but there is also some evidence for its presence in the cytoplasm.
AT1G51570	3649.74	3923.22	3921.53	1.07493	1.07447	Calcium-dependent lipid-binding (CaLB domain) plant phosphoribosyltransferase family protein;(source:Araport11)
AT1G51610	318.275	386.112	419.346	1.21314	1.31756	Cation efflux family protein;(source:Araport11)
AT1G51650	1627.95	1901.37	1991.9	1.16796	1.22357	ATP synthase epsilon chain;(source:Araport11)
AT1G51710	1228.18	1373.82	1411.35	1.11858	1.14913	Ubiquitin-specific protease 6 (UBP6). Deubiquinating enzyme. Interacts with calmodulin.
AT1G51940	159.642	249.861	230.791	1.56514	1.44568	Encodes a LysM-containing receptor-like kinase. Induction of chitin-responsive genes by chitin treatment is not blocked in the mutant. Based on protein sequence alignment analysis, it has a typical RD signaling domain in its catalytic loop and possesses autophosphorylation activity.It is required for the suppression of defense responses in absence of pathogen infection or upon abscisic acid treat…
AT1G52000	567.781	680.509	534.569	1.19854	0.941505	Mannose-binding lectin superfamily protein;(source:Araport11)
AT1G52030	405.369	630.181	314.863	1.55458	0.776731	Similar to myrosinase binding proteins which may be involved in metabolizing glucosinolates and forming defense compounds to protect against herbivory. Also similar to lectins and other agglutinating factors. Expressed only in flowers.
AT1G52040	45.9953	121.104	19.3303	2.63296	0.420268	Encodes myrosinase-binding protein expressed in flowers.
AT1G52260	360.758	411.031	440.928	1.13935	1.22223	Encodes a protein disulfide isomerase-like (PDIL) protein, a member of a multigene family within the thioredoxin (TRX) superfamily. Unlike several other PDI family members, transcript levels for this gene are not up-regulated in response to three different chemical inducers of ER stress (dithiothreitol, beta-mercaptoethanol, and tunicamycin).
AT1G52280	635.643	772.811	746.168	1.21579	1.17388	RAB GTPase homolog G3D;(source:Araport11)
AT1G52290	391.103	525.769	475.953	1.34432	1.21695	Encodes a member of the proline-rich extensin-like receptor kinase (PERK) family. This family consists of 15 predicted receptor kinases (PMID: 15653807).
AT1G52300	3949.17	4877.47	4654.63	1.23506	1.17864	Zinc-binding ribosomal protein family protein;(source:Araport11)
AT1G52400	6165.05	9906.62	6819.96	1.6069	1.10623	encodes a member of glycosyl hydrolase family 1, located in inducible ER bodies which were formed after wounding, required in inducible ER body formation The mRNA is cell-to-cell mobile.
AT1G52410	1432.75	1934.42	1715.02	1.35015	1.19701	Contains a novel calcium-binding repeat sequence. Binds TSK in vitro. Localizes to small cytoplasmic vesicles in interphase cells. In cells synchronized for cell division, TSA1 and TSK relocalize to ends of spindle microtubules that are ahead of separating chromatids during metaphase and anaphase of mitosis. May be involved in mitosis together with TSK. Expressed preferentially in the flower and …
AT1G52670	788.986	887.218	840.833	1.1245	1.06571	Single hybrid motif superfamily protein;(source:Araport11)
AT1G52700	222.503	269.976	260.633	1.21336	1.17137	alpha/beta-Hydrolases superfamily protein;(source:Araport11)
AT1G52720	451.535	554.665	582.058	1.2284	1.28906	hypothetical protein;(source:Araport11)
AT1G52750	1064.49	1388.28	1636.1	1.30417	1.53698	alpha/beta-Hydrolases superfamily protein;(source:Araport11)
AT1G52830	98.227	148.803	167.815	1.51489	1.70844	An extragenic dominant suppressor of the hy2 mutant phenotype. Also exhibits aspects of constitutive photomorphogenetic phenotype in the absence of hy2. Mutants have dominant leaf curling phenotype shortened hypocotyls and reduced apical hook. Induced by indole-3-acetic acid.
AT1G52930	289.518	352.826	274.825	1.21867	0.949249	Encodes one of two Arabidopsis orthologs of yeast BRX1, a protein involved in maturation of the large ribosomal subunit. The proteins are mainly localized in nucleolus. Mutant plants are affected in pre-rRNA processing.
AT1G53000	581.257	694.973	677.797	1.19564	1.16609	Encodes a mitochondrial-localized CMP-KDO (3-deoxy-D-manno-octulosonate) synthetase. This is the enzyme activating KDO as a nucleotide sugar prior to its incorporation into rhamnogalacturonan-II. Heterozygous mutants are defective in pollen development and in pollen tube elongation.
AT1G53035	66.345	101.242	107.217	1.52599	1.61606	transmembrane protein;(source:Araport11)
AT1G53070	1097.05	1312.73	1450.06	1.1966	1.32177	Legume lectin family protein;(source:Araport11)
AT1G53120	271.764	328.611	302.04	1.20918	1.11141	RNA-binding S4 domain-containing protein;(source:Araport11)
AT1G53140	89.1318	134.622	101.822	1.51037	1.14237	Encodes DRP5A, a dynamin protein involved in cytokinesis in Arabidopsis.
AT1G53180	377.124	465.699	461.139	1.23487	1.22278	hypothetical protein;(source:Araport11)
AT1G53250	85.2346	111.99	89.5789	1.3139	1.05097	histone-lysine N-methyltransferase, H3 lysine-79 specific-like protein;(source:Araport11)
AT1G53310	3440.57	3714.51	4303.81	1.07962	1.2509	Encodes one of four Arabidopsis phosphoenolpyruvate carboxylase proteins.Plays an important role in carbon and nitrogen metabolism.
AT1G53400	284.266	349.352	372.265	1.22896	1.30957	Ubiquitin domain-containing protein;(source:Araport11)
AT1G53440	674.552	800.684	775.743	1.18699	1.15001	Leucine-rich repeat transmembrane protein kinase;(source:Araport11)
AT1G53520	369.883	491.404	420.87	1.32854	1.13785	Encodes a plastid stroma localized fatty acid binding protein involved in fatty acid metabolism.
AT1G53645	428.618	486.885	420.846	1.13594	0.981867	hydroxyproline-rich glycoprotein family protein;(source:Araport11)
AT1G53730	1604.7	1771.32	1897.24	1.10383	1.1823	STRUBBELIG-receptor family 6;(source:Araport11)
AT1G53910	1994.62	2230.58	2097.59	1.11829	1.05162	Encodes a member of the ERF (ethylene response factor) subfamily B-2 of ERF/AP2 transcription factor family (RAP2.12). The protein contains one AP2 domain. There are 5 members in this subfamily including RAP2.2 AND RAP2.12. Involved in oxygen sensing. It plays a key role in controlling root bending in response to hypoxia.
AT1G53920	38.4379	59.8031	52.9835	1.55584	1.37842	Contains lipase signature motif and GDSL domain.
AT1G54000	73.7442	99.7915	88.317	1.35321	1.19761	GDSL-motif esterase/acyltransferase/lipase. Enzyme group with broad substrate specificity that may catalyze acyltransfer or hydrolase reactions with lipid and non-lipid substrates.
AT1G54020	190.686	272.58	173.461	1.42947	0.909668	GDSL-motif esterase/acyltransferase/lipase. Enzyme group with broad substrate specificity that may catalyze acyltransfer or hydrolase reactions with lipid and non-lipid substrates.
AT1G54030	688.628	757.888	806.183	1.10058	1.17071	Encodes a vacuolar protein. Mutation causes organizational defects in the endoplasmic reticulum and aberrant protein trafficking in the plant secretory pathway. The mRNA is cell-to-cell mobile.
AT1G54100	1266.15	1402.82	1410.7	1.10794	1.11417	Aldehyde dehydrogenase
AT1G54220	644.157	717.713	749.539	1.11419	1.1636	Encodes a subunit of the mitochondrial pyruvate dehydrogenase complex.
AT1G54310	154.393	216.98	193.372	1.40538	1.25247	S-adenosyl-L-methionine-dependent methyltransferases superfamily protein;(source:Araport11)
AT1G54385	87.5685	117.563	89.2258	1.34252	1.01893	At1G54385 encodes the plant KASH protein SINE1; SINE1 interacts with SUN1 and SUN2, is colocalized with F-actin, and is localized at the nuclear envelope.
AT1G54580	2167.45	2464.65	2507.97	1.13712	1.15711	encodes an acyl carrier protein expressed in leaves, roots, and dry seeds. Gene expression is not regulated by light but downregulated by starvation and upregulated by increased level of exogenous sucrose. The mRNA is cell-to-cell mobile.
AT1G54690	178.277	244.087	222.57	1.36914	1.24845	Encodes HTA3, a histone H2A protein. H2AX is a meiosis-specific isoform of histone H2A. Upon DSB formation, rapid accumulation of phosphorylated H2AX (&#947;-H2AX) occurs around the break site. _x0001_H2AX foci accumulate in early G2. Immunolocalization studies in spread preparations of wild-type meiocytes at G2/early leptotene revealed the accumulation of numerous rather diffuse &#947;-H2AX foci…
AT1G54730	517.469	573.85	533.081	1.10895	1.03017	Major facilitator superfamily protein;(source:Araport11)
AT1G54740	82.5542	111.303	99.851	1.34824	1.20952	FANTASTIC four-like protein (DUF3049);(source:Araport11)
AT1G54930	13.454	26.4224	28.3803	1.96391	2.10943	GRF zinc finger / Zinc knuckle protein;(source:Araport11)
AT1G55130	581.944	702.052	723.558	1.20639	1.24335	Encodes an Arabidopsis Transmembrane nine (TMN) protein. Transmembrane nine (TM9) proteins are localized in the secretory pathway of eukaryotic cells and are involved in cell adhesion and phagocytosis.
AT1G55140	275.154	360.451	350.955	1.31	1.27549	Encodes one of two chloroplast Mini-RNase III-like enzymes in Arabidopsis. Double mutants display imprecise maturation of 23S rRNA and other rRNAs.
AT1G55200	310.677	477.536	409.405	1.53708	1.31778	kinase with adenine nucleotide alpha hydrolases-like domain-containing protein;(source:Araport11)
AT1G55210	886.976	1036.76	1024.67	1.16887	1.15524	Disease resistance-responsive (dirigent-like protein) family protein;(source:Araport11)
AT1G55260	781.005	1263.5	1192.17	1.61779	1.52646	Bifunctional inhibitor/lipid-transfer protein/seed storage 2S albumin superfamily protein;(source:Araport11)
AT1G55300	151.775	195.988	196.403	1.2913	1.29404	TBP-associated factor 7;(source:Araport11)
AT1G55360	4389.63	4935.48	4554.93	1.12435	1.03766	tRNA-splicing ligase (DUF239);(source:Araport11)
AT1G55490	6331.22	8203.39	6687.76	1.2957	1.05632	encodes the beta subunit of the chloroplast chaperonin 60, a homologue of bacterial GroEL. Mutants in this gene develops lesions on its leaves, expresses systemic acquired resistance (SAR) and develops accelerated cell death to heat shock stress. The protein has molecular chaperone activity for suppressing protein aggregation in vitro.
AT1G55840	2077.34	2282.05	2377.45	1.09854	1.14447	Sec14p-like phosphatidylinositol transfer family protein;(source:Araport11)
AT1G56050	626.363	766.064	636.324	1.22303	1.0159	GTP-binding protein-like protein;(source:Araport11)
AT1G56070	21460.3	23651.5	22657.2	1.1021	1.05577	encodes a translation elongation factor 2-like protein that is involved in cold-induced translation. Mutations in this gene specifically blocks low temperature-induced transcription of cold-responsive genes but induces the expression of CBF genes and mutants carrying the recessive mutations fail to acclimate to cold and is freezing sensitive.
AT1G56110	1552.85	1699.73	1363.45	1.09459	0.87803	NOP56-like protein
AT1G56300	1.52934	31.2379	11.5736	20.4257	7.56773	Chaperone DnaJ-domain superfamily protein;(source:Araport11)
AT1G56330	2994.49	3244.14	3386.13	1.08337	1.13079	Encodes a small GTP-binding protein implicated in ER to cis-Golgi transport of other proteins. A member of ARF-like GTPase family. A thaliana has 21 members, in two subfamilies, ARF and ARF-like (ARL) GTPases. The protein is found associated to the ER and free in the cytosol.
AT1G56340	4165.25	5443.8	5628.69	1.30696	1.35135	Encodes one of three Arabidopsis calreticulins. In CRT-deficient mouse fibroblasts, this protein restores ER Ca2+ levels.
AT1G56450	1594.59	1871.74	1846.48	1.17381	1.15796	20S proteasome beta subunit PBG1 (PBG1) mRNA, complete cds
AT1G57540	105.559	139.355	123.503	1.32016	1.16999	40S ribosomal protein;(source:Araport11)
AT1G57660	1795.98	2195.61	1902.6	1.22251	1.05936	Translation protein SH3-like family protein;(source:Araport11)
AT1G57720	4833.71	5210.75	4913.07	1.078	1.01642	Translation elongation factor EF1B, gamma chain;(source:Araport11)
AT1G57820	356.783	466.093	410.653	1.30638	1.15099	Encodes a 645-amino acid methylcytosine-binding protein with a PHD domain, two RING finger domains, and an SRA domain that is involved in centromere heterochromatinization. This protein functions as an E3 ubiquitin ligase in vitro. The protein has been shown to bind to methylated cytosines of CG, CNG and CNN motifs via its SRA domain but has a preference for the former. It plays a role in the est…
AT1G57860	721.871	833.468	674.17	1.15459	0.93392	Translation protein SH3-like family protein;(source:Araport11)
AT1G58290	7647.59	8449.72	8723.37	1.10489	1.14067	Encodes a protein with glutamyl-tRNA reductase (GluTR) activity, catalyzing the NADPH-dependent reduction of Glu-tRNA(Glu) to glutamate 1-semialdehyde (GSA) with the release of free tRNA(Glu). It is involved in the early steps of chlorophyll biosynthesis.
AT1G59560	104.531	130.854	112.76	1.25182	1.07873	Encodes a chloroplast-localized putative RING-type ubiquitin E3 ligase.
AT1G59660	275.224	339.153	327.671	1.23228	1.19056	Encodes a protein with similarity to mammalian nucleoporin Nup98.Its expression is upregulated in mutants that are NUP deficient.
AT1G59960	202.907	249.992	265.413	1.23206	1.30806	NAD(P)-linked oxidoreductase superfamily protein;(source:Araport11)
AT1G59990	330.309	436.122	339.256	1.32035	1.02709	DEA(D/H)-box RNA helicase family protein;(source:Araport11)
AT1G60000	1570.84	1715.77	1565.87	1.09226	0.996836	RNA-binding (RRM/RBD/RNP motifs) family protein;(source:Araport11)
AT1G60060	655.197	794.855	672.215	1.21315	1.02597	Serine/threonine-protein kinase WNK (With No Lysine)-like protein;(source:Araport11)
AT1G60140	566.227	727.335	749.32	1.28453	1.32336	Encodes an enzyme putatively involved in trehalose biosynthesis. The protein has a trehalose synthase (TPS)-like domain that may or may not be active as well as a trehalose phosphatase (TPP)-like domain.
AT1G60160	382.109	435.361	410.724	1.13937	1.07489	Potassium transporter family protein;(source:Araport11)
AT1G60270	202.354	267.429	209.333	1.32159	1.03449	beta glucosidase 6;(source:Araport11)
AT1G60600	605.847	721.388	673.294	1.19071	1.11133	Encodes a protein similar to 1,4-dihydroxy-2-naphthoic acid phytyltransferase involved in phylloquinone and plastoquinone biosynthesis. Mutants are pale green and heterotrophic with defects in photosynthetic electron transport.
AT1G60950	20634.2	23136.2	21519.5	1.12126	1.0429	encodes a major leaf ferredoxin
AT1G61100	1247.26	1490.15	1441.29	1.19473	1.15556	disease resistance protein (TIR class);(source:Araport11)
AT1G61240	292.113	341.526	349.033	1.16916	1.19486	lysine ketoglutarate reductase trans-splicing-like protein (DUF707);(source:Araport11)
AT1G61570	250.088	320.516	283.513	1.28161	1.13365	Encodes a putative small zinc finger-like protein (TIM13); nucleus-encoded gene whose product is found in the mitochondrial inner membrane space.
AT1G61667	401.314	485.921	561.907	1.21082	1.40017	serine protease, putative (Protein of unknown function, DUF538);(source:Araport11)
AT1G61670	537.05	668.655	720.76	1.24505	1.34207	Lung seven transmembrane receptor family protein;(source:Araport11)
AT1G61790	2137.18	2398.42	2444.78	1.12223	1.14393	Encodes the OST3/6 subunit of the hetero-oligomeric plant oligosaccharyltransferase complex (OST). Also identified by GWAS as having a role in interspecific pollen tube recognition.
AT1G61870	489.986	553.856	497.193	1.13035	1.01471	pentatricopeptide repeat 336;(source:Araport11)
AT1G62330	726.356	847.495	896.248	1.16678	1.2339	O-fucosyltransferase family protein;(source:Araport11)
AT1G62380	26775.1	31349.2	29157.7	1.17084	1.08899	Encodes a protein similar to 1-aminocyclopropane-1-carboxylic oxidase (ACC oxidase). Expression of the AtACO2 transcripts is affected by ethylene.
AT1G62390	2133.96	2269.94	2122.62	1.06372	0.99469	Encodes one of the 36 carboxylate clamp (CC)-tetratricopeptide repeat (TPR) proteins (Prasad 2010, Pubmed ID: 20856808) with potential to interact with Hsp90/Hsp70 as co-chaperones.
AT1G62430	458.446	566.808	536.321	1.23637	1.16987	Encodes a CDP-diacylglycerol synthase, involved in phospholipid biosynthesis.
AT1G62440	25.3044	44.4676	33.0348	1.75731	1.30549	encodes a paralog of LRX1 (LEUCINE-RICH REPEAT/EXTENSIN 1) which acts synergistically with LRX1 in root hair cell morphogenesis.
AT1G62500	24.6598	47.7241	21.7972	1.9353	0.883917	Bifunctional inhibitor/lipid-transfer protein/seed storage 2S albumin superfamily protein;(source:Araport11)
AT1G62520	33.769	49.6381	37.0314	1.46993	1.09661	sulfated surface-like glycoprotein;(source:Araport11)
AT1G62560	1491.17	2002.58	2118.7	1.34296	1.42084	belongs to the flavin-monooxygenase (FMO) family, encodes a glucosinolate S-oxygenase that catalyzes the conversion of methylthioalkyl glucosinolates to methylsulfinylalkyl glucosinolates The mRNA is cell-to-cell mobile.
AT1G62640	753.026	872.925	803.904	1.15922	1.06756	3-ketoacyl-acyl carrier protein synthase III (KAS III)
AT1G62660	615.76	764.745	770.556	1.24195	1.25139	Glycosyl hydrolases family 32 protein;(source:Araport11)
AT1G62710	115.776	150.418	170.327	1.29921	1.47118	Encodes a vacuolar processing enzyme belonging to a novel group of cysteine proteases that is expressed specifically in seeds and is essential for the proper processing of storage proteins.
AT1G62770	151.035	197.552	228.629	1.30798	1.51374	PMEI9 pectin methyleseterase inhibitor. Expressed in many plant tissues.
AT1G62780	1254.51	1440.71	1291.13	1.14843	1.02919	dimethylallyl, adenosine tRNA methylthiotransferase;(source:Araport11)
AT1G63030		2.89876	8.68538	#DIV/0!	#DIV/0!	encodes a member of the DREB subfamily A-1 of ERF/AP2 transcription factor family (DDF2). The protein contains one AP2 domain. There are six members in this subfamily, including CBF1, CBF2, and CBF3. Overexpression of this gene results in the reduction of gibberellic acid biosynthesis. This gene is expressed in all tissues examined, but most abundantly expressed in rosette leaves and stems. Overe…
AT1G63100	192.46	252.837	210.059	1.31371	1.09144	GRAS family transcription factor;(source:Araport11)
AT1G63160	80.0853	120.862	105.79	1.50916	1.32097	replication factor C 2;(source:Araport11)
AT1G63240	394.237	542.996	556.392	1.37733	1.41131	hypothetical protein;(source:Araport11)
AT1G63260	314.558	419.819	416.39	1.33463	1.32373	Member of TETRASPANIN family
AT1G63420	1475.91	1672.34	1684.5	1.13309	1.14133	O-glucosyltransferase-like protein (DUF821);(source:Araport11)
AT1G63610	701.321	764.71	737.119	1.09038	1.05104	hypothetical protein;(source:Araport11)
AT1G63660	447.83	522.843	470.524	1.1675	1.05068	GMP synthase (glutamine-hydrolyzing), putative / glutamine amidotransferase;(source:Araport11)
AT1G63680	1027.05	1160.91	1043	1.13033	1.01553	Encodes AtMurE, a homolog of the bacterial MurE that catalyze the ATP-dependent formation of UDP-N-acetylmuramic acid-tripeptide in bacterial peptidoglycan biosynthesis. Localized to plastids. AtMurE is involved in chloroplast biogenesis.
AT1G63710	345.697	421.499	529.755	1.21927	1.53242	Encodes a member of the CYP86A subfamily of cytochrome p450 genes. Expressed at highest level in mature stems and flowers.
AT1G63830	432.436	591.984	571.444	1.36895	1.32145	PLAC8 family protein;(source:Araport11)
AT1G63840	439.706	517.68	615.264	1.17733	1.39926	RING/U-box superfamily protein;(source:Araport11)
AT1G63880	402.342	556.804	522.451	1.38391	1.29853	Encodes a TIR-NBS-LRR class of disease resistance protein effective against Leptosphaeria maculans. The mRNA is cell-to-cell mobile.
AT1G63940	1224.31	1416.05	1451.83	1.15661	1.18583	monodehydroascorbate reductase 6;(source:Araport11)
AT1G63970	961.91	1094.11	1079.24	1.13743	1.12198	Encodes a protein with 2C-methyl-D-erythritol 2,4-cyclodiphosphate synthase activity. The protein's activity was confirmed by heterologous expression of phenotypic complementation of the E. coli ispF mutant. Plants defective in this gene display an albino lethal phenotype.Homolog of E. coli IspF
AT1G64260	22.9548	45.3735	35.9748	1.97665	1.5672	MuDR family transposase;(source:Araport11)
AT1G64330	1255.68	1424.29	1605.44	1.13428	1.27854	myosin heavy chain-like protein;(source:Araport11)
AT1G64460	380.627	440.986	485.357	1.15858	1.27515	phosphatidylinositol 4-kinase gamma-like protein;(source:Araport11)
AT1G64510	3245.42	4140.02	3659.95	1.27565	1.12773	Translation elongation factor EF1B/ribosomal protein S6 family protein;(source:Araport11)
AT1G64640	1230.7	1603.93	1338.6	1.30327	1.08768	early nodulin-like protein 8;(source:Araport11)
AT1G64660	1261.44	1506.01	1310.11	1.19388	1.03858	Encodes a functional methionine gamma-lyase, a cytosolic enzyme catalyzes the degradation of methionine into methanethiol, alpha-ketobutyrate and ammonia. The catabolism of excess methionine is important to methionine homeostasis. The mRNA is cell-to-cell mobile.
AT1G64690	233.114	276.655	244.125	1.18678	1.04724	Encodes BRANCHLESS TRICHOME (BLT) involved in trichome development. A large portion of the internal amino acid sequence of BLT is predicted to form a coiled-coil domain. BLT mutants form branchless trichomes with blunt tips.
AT1G64700	26.6854	44.038	34.7983	1.65027	1.30402	DUF4228 domain protein;(source:Araport11)
AT1G64760	156.579	220.531	249.245	1.40843	1.59181	ZERZAUST is an atypical &#946;-1,3 glucanase. The protein is localized to punctate regions of the apoplast, near cellular junctions. Mutants display aberrant floral morphology and twisted siliques and stems. Biochemcial analysis of mutant cell wall composition indicates cell wall defects.
AT1G64880	1035.77	1197.14	1113.46	1.1558	1.07501	Ribosomal protein S5 family protein;(source:Araport11)
AT1G65270	983.058	1087.65	1119.72	1.1064	1.13901	ER membrane protein complex subunit-like protein;(source:Araport11)
AT1G65290	1898.1	2074.34	2031.66	1.09285	1.07036	Encodes a member of the mitochondrial acyl carrier protein (ACP) family. As part of the mitochondrial matrix, it is likely to be involved in fatty acid or lipoic acid biogenesis. The mRNA is cell-to-cell mobile.
AT1G65310	4.81059	35.154	21.2818	7.30763	4.42394	Encodes a xyloglucan endotransglucosylase/hydrolase with only only the endotransglucosylase (XET; EC 2.4.1.207) activity towards xyloglucan and non-detectable endohydrolytic (XEH; EC 3.2.1.151) activity. Expressed in the mature or basal regions of both the main and lateral roots, but not in the tip of these roots where cell division occurs.
AT1G65370	2254.06	2604.98	2342	1.15568	1.03902	TRAF-like family protein;(source:Araport11)
AT1G65380	201.983	236.36	268.313	1.1702	1.32839	Receptor-like protein containing leucine-rich repeats. Regulates both meristem and organ development in Arabidopsis.
AT1G65470	254.525	308.177	289.406	1.21079	1.13705	Chromatin Assembly Factor-1 (CAF-1) p150 subunit. Mutants have reduced heterochromatin content. In Arabidopsis, the three CAF-1 subunits are encoded by FAS1, FAS2 and, most likely, MSI1, respectively. Mutations in FAS1 or FAS2 lead to increased frequency of homologous recombination and T-DNA integration in Arabidopsis.
AT1G65650	510.284	569.427	513.499	1.1159	1.0063	Peptidase C12, ubiquitin carboxyl-terminal hydrolase 1;(source:Araport11)
AT1G65840	806.358	972.509	948.215	1.20605	1.17592	encodes a peroxisomal polyamine oxidase, involved in the back-conversion polyamine degradation pathway. Among the five polyamine oxidases in the Arabidopsis genome, PAO4 is the major isoform in root peroxisomes. The mRNA is cell-to-cell mobile.
AT1G65860	480.453	614.828	700.695	1.27968	1.45841	belongs to the flavin-monooxygenase (FMO) family, encodes a glucosinolate S-oxygenase that catalyzes the conversion of methylthioalkyl glucosinolates to methylsulfinylalkyl glucosinolates
AT1G65900	248.77	318.146	271.759	1.27888	1.09241	plant/protein;(source:Araport11)
AT1G65920	419.925	588.662	551.742	1.40183	1.31391	Regulator of chromosome condensation (RCC1) family with FYVE zinc finger domain-containing protein;(source:Araport11)
AT1G66350	824.793	1052.94	1073.13	1.27661	1.30109	Negative regulator of GA responses, member of GRAS family of transcription factors. Also belongs to the DELLA proteins that restrain the cell proliferation and expansion that drives plant growth. RGL1 may be involved in reducing ROS accumulation in response to stress by up-regulating the transcription of superoxide dismutases. Rapidly degraded in response to GA. Involved in flower and fruit devel…
AT1G66410	1959.78	2327.92	2528.01	1.18784	1.28995	encodes a calmodulin
AT1G66430	1485.23	2032.5	1911.59	1.36848	1.28707	Encodes one of the several Arabidopsis fructokinases. Nomenclature according to Riggs 2017 has been adopted for the family by the community (personal communication, Boernke, Callis, Granot, Boernke, and Smeekens). Important for seed oil accumulation and vascular development.
AT1G66580	2125.35	2357.14	2123.05	1.10906	0.998918	senescence associated gene 24;(source:Araport11)
AT1G66670	1421.19	1546.81	1442.61	1.08839	1.01507	One of several nuclear-encoded ClpPs (caseinolytic protease). Contains a highly conserved catalytic triad of Ser-type proteases (Ser-His-Asp). The name reflects nomenclature described in Adam et. al (2001).
AT1G66940	317.767	421.377	365.192	1.32606	1.14925	kinase-like protein;(source:Araport11)
AT1G67040	351.427	413.726	462.087	1.17727	1.31489	DnaA initiator-associating protein;(source:Araport11)
AT1G67050	1510.69	1809.98	2044.63	1.19811	1.35344	membrane-associated kinase regulator;(source:Araport11)
AT1G67110	10.1332	23.2387	20.4897	2.29333	2.02204	member of CYP735A
AT1G67250	570.721	656.09	635.753	1.14958	1.11395	Proteasome maturation factor UMP1;(source:Araport11)
AT1G67260	18.7766	47.7854	39.0397	2.54495	2.07917	Encodes protein with TCP (TB1,CYC,PCF) domain which is likely to be involved in DNA binding and protein-protein interactions. Based on genome analysis, there is a 9-member gene family that possesses this domain in Arabidopsis. Orthologue of Antirrhinum gene CYCLOIDEA.
AT1G67265	31.7112	66.0329	93.8547	2.08232	2.95967	ROTUNDIFOLIA like 21;(source:Araport11)
AT1G67320	233.163	304.983	281.348	1.30803	1.20666	DNA primase, large subunit family;(source:Araport11)
AT1G67430	5226.3	5940.01	5174.47	1.13656	0.990083	Ribosomal protein L22p/L17e family protein;(source:Araport11)
AT1G67560	1360.2	1550.73	1661.19	1.14007	1.22128	PLAT/LH2 domain-containing lipoxygenase family protein;(source:Araport11)
AT1G67630	161.652	223.949	185.841	1.38538	1.14964	DNA polymerase alpha 2;(source:Araport11)
AT1G67660	83.5709	125.672	101.725	1.50378	1.21723	Restriction endonuclease, type II-like superfamily protein;(source:Araport11)
AT1G67710	118.763	169.341	157.754	1.42587	1.3283	Encodes an Arabidopsis response regulator (ARR) protein that acts in concert with other type-B ARRs in the cytokinin signaling pathway.
AT1G67730	2951.11	3374.64	3708.75	1.14351	1.25673	Encodes one of the two Arabidopsis homologues to YBR159w encoding a S. cerevisiae beta-ketoacyl reductase (KCR), which catalyzes the first reduction during VLCFA (very long chain fatty acids, >18 carbon) elongation: KCR1 (At1g67730), KCR2 (At1g24470). Complementation of the yeast ybr159Delta mutant demonstrated that the two KCR proteins are divergent and that only AtKCR1 can restore heterologous …
AT1G67750	1867.36	2500.01	2629.45	1.33879	1.40811	Pectate lyase family protein;(source:Araport11)
AT1G67830	565.948	679.908	629.713	1.20136	1.11267	Encodes a protein with &#945;-fucosidase activity. The activity was assessed on 2'-fucosyl-lactitol. AtFXG1 was able to remove the t-fucosyl residues of XXFG xyloglucan oligosaccharides.
AT1G67950	504.883	581.377	602.881	1.15151	1.1941	RNA-binding (RRM/RBD/RNP motifs) family protein;(source:Araport11)
AT1G68060	1658.28	1825.82	2020.52	1.10104	1.21844	Encodes a microtubule associated protein (MAP70-1). Expressed in all tissues.
AT1G68190	347.767	527.774	559.961	1.51761	1.61016	B-box zinc finger family protein;(source:Araport11)
AT1G68260	333.743	389.014	403.839	1.16561	1.21003	Thioesterase superfamily protein;(source:Araport11)
AT1G68330	71.2273	102.526	103.229	1.43941	1.44929	membrane-associated kinase regulator;(source:Araport11)
AT1G68560	2342.51	3940.56	3628.99	1.6822	1.54919	Encodes a bifunctional alpha-l-arabinofuranosidase/beta-d-xylosidase that belongs to family 3 of glycoside hydrolases.
AT1G68590	3065.1	3566	3217.95	1.16342	1.04987	Ribosomal protein PSRP-3/Ycf65;(source:Araport11)
AT1G68760	213.85	257.076	255.828	1.20213	1.1963	Encodes a cytosol-localized nudix hydrolase that hydrolyzes 8-oxo-(d)GTP to its monophosphate form. This protective mechanism prevents the misincorporation of these oxidized nucleotides into DNA and RNA. NUDX1 also has a low level of dihydroneopterin triphosphate pyrophosphatase activity in vitro and may participate in the folate synthesis pathway.
AT1G69040	346.116	518.109	408.859	1.49692	1.18128	ACT-domain containing protein involved in feedback regulation of amino acid metabolism
AT1G69200	432.82	623.276	459.269	1.44004	1.06111	Encodes a fructokinase-like protein (AT3G54090/FLN1, AT1G69200/FLN2), a member of the pfkB-carbohydrate kinase family. FLN1 and FLN2 are potential plastidial thioredoxin z (TRX z) targets. Mutants display mutant chloroplast development, general plant growth and development defects and defects in PEP-dependent transcription. The mRNA is cell-to-cell mobile.
AT1G69250	472.721	525.244	499.463	1.11111	1.05657	Nuclear transport factor 2 (NTF2) family protein with RNA binding (RRM-RBD-RNP motifs) domain-containing protein;(source:Araport11)
AT1G69460	1493.37	1717.03	1814.38	1.14976	1.21495	emp24/gp25L/p24 family/GOLD family protein;(source:Araport11)
AT1G69690	1042.94	1259.71	1249.97	1.20785	1.19851	AtTCP15 is involved in the regulation of endoreduplication.
AT1G69700	596.92	682.861	606.883	1.14397	1.01669	Part of the AtHVA22 family. Protein expression is ABA- and stress-inducible. The mRNA is cell-to-cell mobile.
AT1G69740	3002.13	3446.23	3179.73	1.14793	1.05916	Encodes a putative 5-aminolevulinate dehydratase involved in chlorophyll biosynthesis.
AT1G69770	495.281	637.005	560.455	1.28615	1.13159	Encodes a chromomethylase involved in methylating cytosine residues at non-CG sites. Involved in preferentially methylating transposon-related sequences, reducing their mobility. CMT3 interacts with an Arabidopsis homologue of HP1 (heterochromatin protein 1), which in turn interacts with methylated histones. Involved in gene silencing.
AT1G69830	1216.68	2006.8	2149.84	1.64941	1.76697	Encodes a plastid-localized &#945;-amylase. Expression is reduced in the SEX4 mutant. Loss of function mutations show normal diurnal pattern of starch accumulation/degradation. Expression follows circadian rhythms.
AT1G69840	1189.98	1289.94	1412.04	1.084	1.1866	SPFH/Band 7/PHB domain-containing membrane-associated protein family;(source:Araport11)
AT1G69870	319.661	410.797	354.559	1.2851	1.10917	Encodes a low affinity nitrate transporter NRT1.7. Expressed in phloem. Responsible for source-to-sink remobilization of nitrate. The mRNA is cell-to-cell mobile.
AT1G70070	741.925	849.874	789.572	1.1455	1.06422	Allelic to ISE2(increased size exclusion limit of plasmodesmata 2). Mutants maintain dilated plasmodesmata at the embryonic torpedo stage.
AT1G70090	500.956	736.391	756.865	1.46997	1.51084	Encodes a protein with putative galacturonosyltransferase activity.
AT1G70100	512.53	576.835	557.81	1.12546	1.08834	neurofilament heavy protein;(source:Araport11)
AT1G70200	805.262	964.548	788.732	1.19781	0.979472	Encodes a RNA-Binding Protein RBD1. Promotes chilling tolerance through 23S rRNA processing.
AT1G70210	585.5	804.068	671.986	1.3733	1.14771	Encodes a D-type cyclin that physically interacts with CDC2A. Its expression is upregulated early during germination.
AT1G70280	976.074	1136.73	1210.04	1.1646	1.2397	NHL domain-containing protein;(source:Araport11)
AT1G70290	1027.06	1205.68	1464.86	1.17392	1.42627	Encodes an enzyme putatively involved in trehalose biosynthesis. Though the protein has both trehalose-6-phosphate synthase (TPS)-like and trehalose-6-phosphate phosphatase (TPP)-like domains, neither activity has been detected in enzymatic assays nor has the protein been able to complement yeast TPS or TPP mutants.
AT1G70310	310.916	410.259	315.73	1.31952	1.01548	Spermidine synthase.
AT1G70370	5638.24	6269.28	6747.55	1.11192	1.19675	polygalacturonase 2;(source:Araport11)
AT1G70600	3840.19	4443.25	3727.74	1.15704	0.970718	Ribosomal protein L18e/L15 superfamily protein;(source:Araport11)
AT1G70710	1541.47	1854.7	1919.76	1.20321	1.24541	endo-1,4-beta-glucanase. Involved in cell elongation.
AT1G70820	157.91	439.709	413.925	2.78456	2.62128	phosphoglucomutase, putative / glucose phosphomutase;(source:Araport11)
AT1G70850	24.8271	43.4698	40.914	1.7509	1.64796	MLP-like protein 34;(source:Araport11)
AT1G70950	190.057	239.69	291.381	1.26115	1.53312	TPX2 (targeting protein for Xklp2) protein family;(source:Araport11)
AT1G71220	1878.57	2197.5	2218.14	1.16977	1.18076	Encodes UDP-glucose:glycoprotein glucosyltransferase. Non-receptor component required for EFR-mediated immunity. Mutants show de-repressed anthocyanin accumulation in the presence of elf18, and EFR accumulation and signalling.
AT1G71260	302.99	357.756	295.155	1.18075	0.974141	Encodes WHY2, a homolog of the potato p24 protein. It shares the conserved KGKAAL domain, a putative DNA-binding domain, with potato p24 and is localized to mitochondria and not the nucleus. WHY2 is a member of the Whirly family proteins present mainly in the plant kingdom performing various activities related to DNA metabolism. Crystal structure of Solanum tuberosum WHY2, a close homolog of Arab…
AT1G71695	356.345	425.193	361.746	1.19321	1.01516	Peroxidase superfamily protein;(source:Araport11)
AT1G71890	22.672	36.4674	33.5163	1.60848	1.47831	Encodes a sucrose transporter that is expressed in the endosperm. Mutants have delayed accumulation of fatty acids and embryo maturation.
AT1G72020	2260.02	2546.42	2534.52	1.12673	1.12146	TonB-dependent heme receptor A;(source:Araport11)
AT1G72040	633.764	752.757	579.362	1.18776	0.91416	Encodes a multisubstrate deoxyribonucleoside kinase that salvages DNA precursors.
AT1G72090	487.323	564.429	497.041	1.15822	1.01994	Methylthiotransferase;(source:Araport11)
AT1G72100		3.35013	3.25594	#DIV/0!	#DIV/0!	late embryogenesis abundant domain-containing protein / LEA domain-containing protein;(source:Araport11)
AT1G72110	1064.62	1318.47	1335.58	1.23845	1.25451	O-acyltransferase (WSD1-like) family protein;(source:Araport11)
AT1G72160	5618.69	6092.48	6802.26	1.08432	1.21065	Sec14p-like phosphatidylinositol transfer family protein;(source:Araport11)
AT1G72175	220.637	271.63	272.142	1.23112	1.23344	E3 ubiquitin-protein ligase RNF170-like protein (DUF 1232);(source:Araport11)
AT1G72250	257.791	302.94	280.462	1.17514	1.08794	Di-glucose binding protein with Kinesin motor domain-containing protein;(source:Araport11)
AT1G72340	261.089	305.183	282.533	1.16889	1.08213	NagB/RpiA/CoA transferase-like superfamily protein;(source:Araport11)
AT1G72370	6323.97	7445.88	6617.55	1.17741	1.04642	acidic protein associated to 40S ribosomal subunit of ribosomes. Involved in polysome formation during active protein synthesis. Expressed in actively growing tissue.
AT1G72410	1834.36	2012.23	2157.68	1.09696	1.17626	COP1-interacting protein-like protein;(source:Araport11)
AT1G72416	84.0647	142.59	166.76	1.69619	1.98372	Chaperone DnaJ-domain superfamily protein;(source:Araport11)
AT1G72480	882.599	995.829	1061.67	1.12829	1.2029	Lung seven transmembrane receptor family protein;(source:Araport11)
AT1G72630	233.293	297.514	270.477	1.27528	1.15939	ELF4-like 2;(source:Araport11)
AT1G72670	46.7639	69.9914	46.8075	1.4967	1.00093	IQ-domain 8;(source:Araport11)
AT1G72710	1740.47	2002.99	2041.27	1.15083	1.17283	Encodes a member of the casein kinase 1 protein family that is localized to the cytoplasm and nucleus. The mRNA is cell-to-cell mobile.
AT1G72970	910.143	1318.02	1121.63	1.44814	1.23237	Originally identified as a mutation that causes floral organs to fuse together. About 10-20% of mutants also have defects in ovules. Mutants have reduced fertility most likely as because of fusions that pistil emergence. The protein has similarity to the mandelonitrile lyase family of FAD containing oxidoreductases and is predicted to be secreted (SignalP).It is expressed in all tissue layers of …
AT1G73020	504.409	589.083	590.899	1.16787	1.17147	anoctamin-like protein;(source:Araport11)
AT1G73230	2338.44	2659.32	2424.17	1.13722	1.03666	Nascent polypeptide-associated complex NAC;(source:Araport11)
AT1G73370	556.89	656.58	596.362	1.17901	1.07088	Encodes a protein with sucrose synthase activity (SUS6).
AT1G73470	611.385	725.294	723.207	1.18631	1.1829	hypothetical protein;(source:Araport11)
AT1G73655	1311.13	1567.93	1566.75	1.19586	1.19496	FKBP-like peptidyl-prolyl cis-trans isomerase family protein;(source:Araport11)
AT1G73850	227.299	277.693	250.948	1.22171	1.10404	DNA ligase (DUF1666);(source:Araport11)
AT1G74030	364.748	417.499	437.641	1.14462	1.19984	Encodes the plastid-localized phosphoenolpyruvate enolase. Mutant plants have abnormal trichomes.
AT1G74050	3082.76	3538.52	3070.42	1.14784	0.995997	Ribosomal protein L6 family protein;(source:Araport11)
AT1G74060	2553.46	2754.51	2510.06	1.07874	0.983004	Ribosomal protein L6 family protein;(source:Araport11)
AT1G74090	1595.68	1859.46	1886.31	1.16531	1.18213	encodes a desulfoglucosinolate sulfotransferase, involved in the final step of glucosinolate core structure biosynthesis. Has a broad-substrate specificity with preference with methionine-derived desulfoglucosinolates.
AT1G74100	1549.1	1968.11	2090.63	1.27049	1.34958	encodes a desulfoglucosinolate sulfotransferase, involved in the final step of glucosinolate core structure biosynthesis. Has a broad-substrate specificity with different desulfoglucosinolates, the best substrate is indole-3-methyl-dsGS, followed by benzyl-dsGS. Expression was induced by wounding, jasmonate and ethylene stimulates.
AT1G74330	500.449	565.844	628.147	1.13067	1.25517	Protein kinase superfamily protein;(source:Araport11)
AT1G74380	1354.88	1483.88	1646.41	1.09521	1.21517	xyloglucan xylosyltransferase 5;(source:Araport11)
AT1G74390	120.201	155.565	146.559	1.29421	1.21928	Polynucleotidyl transferase, ribonuclease H-like superfamily protein;(source:Araport11)
AT1G74470	19850.9	21421.2	20922.3	1.07911	1.05397	Encodes for a multifunctional protein with geranylgeranyl reductase activity shown to catalyze the reduction of prenylated geranylgeranyl-chlorophyll a to phytyl-chlorophyll a (chlorophyll a) and free geranylgeranyl pyrophosphate to phytyl pyrophosphate. The mRNA is cell-to-cell mobile.
AT1G74560	1150.05	1363.37	1157.79	1.18549	1.00673	Double nrp1-1 nrp2-1 mutants show arrest of cell cycle progression at G2/M and disordered cellular organization occurred in root tips. Localize in the nucleus and can form homomeric and heteromeric protein complexes with NRP2. Bind histones Histone2A and Histone2B and associate with chromatin in vivo. Plant mutated in both NRP1 and NRP2 genes show hypersensitivity to genotoxic stresses including …
AT1G74800	367.296	445.265	453.809	1.21228	1.23554	Encodes a Golgi-localized hydroxyproline galactosyltransferase GALT5. Functions together with GALT2 as redundant GALTs that control AGP (arabinogalactan-proteins) O-glycosylation, which is essential for normal growth and development. Mutants display multiple phenotypes including reduced root hair growth.
AT1G74940	148.121	196.686	208.208	1.32787	1.40566	cyclin-dependent kinase, putative (DUF581);(source:Araport11)
AT1G74970	2646.81	2989.58	2791.36	1.1295	1.05461	ribosomal protein S9, nuclear encoded component of the chloroplast ribosome
AT1G75120	43.7611	62.0507	47.8815	1.41794	1.09415	Encodes an arabinosyltransferase that modifies extensin proteins in root hair cells.
AT1G75140	213.71	280.242	284.145	1.31132	1.32958	membrane protein;(source:Araport11)
AT1G75150	65.5386	102.941	84.7651	1.5707	1.29336	DNA ligase-like protein;(source:Araport11)
AT1G75350	2524.87	3103.27	2851.51	1.22908	1.12937	Ribosomal protein L31;(source:Araport11)
AT1G75710	96.024	144.713	166.881	1.50705	1.73791	C2H2-like zinc finger protein;(source:Araport11)
AT1G75760	374.568	474.293	419.62	1.26624	1.12028	ER lumen protein retaining receptor family protein;(source:Araport11)
AT1G75780	649.433	1137.5	1214.8	1.75154	1.87056	beta tubulin gene downregulated by phytochrome A (phyA)-mediated far-red light high-irradiance and the phytochrome B (phyB)-mediated red light high-irradiance responses
AT1G75800	2098.76	2374.58	2623.02	1.13142	1.2498	Pathogenesis-related thaumatin superfamily protein;(source:Araport11)
AT1G75900	1299.8	1617.47	1946.16	1.2444	1.49728	GDSL-motif esterase/acyltransferase/lipase. Enzyme group with broad substrate specificity that may catalyze acyltransfer or hydrolase reactions with lipid and non-lipid substrates.
AT1G76090	397.564	643.502	583.687	1.61861	1.46816	Encodes S-adenosyl-methionine-sterol-C-methyltransferase, an enzyme in the sterol biosynthetic pathway.
AT1G76100	2420.95	2884.07	2921.27	1.1913	1.20666	One of two Arabidopsis plastocyanin genes. Expressed at 1/10th level of PETE2. Does not respond to increased copper levels and is thought to be the isoform that participates in electron transport under copper-limiting conditions. Mutation of this gene does not have obvious effect on photosynthesis.
AT1G76140	764.452	851.562	850.511	1.11395	1.11258	Prolyl oligopeptidase family protein;(source:Araport11)
AT1G76160	3007.09	3908.4	3633.13	1.29973	1.20819	SKU5 similar 5;(source:Araport11)
AT1G76310	119.161	168.39	135.939	1.41313	1.1408	core cell cycle genes
AT1G76400	1045.59	1165.62	1192.17	1.11481	1.14019	Ribophorin I;(source:Araport11)
AT1G76405	159.392	217.622	181.294	1.36533	1.13741	outer envelope pore 21B-like protein;(source:Araport11)
AT1G76410	107.257	137.07	138.979	1.27796	1.29575	RING/U-box superfamily protein;(source:Araport11)
AT1G76540	332.208	410.907	394.001	1.23689	1.18601	Encodes a cyclin-dependent protein kinase involved in regulation of the G2/M transition of the mitotic cell cycle. Specifically binds to the cyclin CYCD4;1, expressed in shoot meristem, young leaves and vascular tissue during the G2/M phase. Required for proper organization of the shoot apical meristem and for hormone signaling.
AT1G76620	464.438	550.866	582.453	1.18609	1.2541	Serine/Threonine-kinase, putative (Protein of unknown function, DUF547);(source:Araport11)
AT1G76660	483.424	549.543	555.837	1.13677	1.14979	hydroxyproline-rich glycoprotein family protein;(source:Araport11)
AT1G77020	233.054	276.499	242.178	1.18642	1.03915	DNAJ heat shock N-terminal domain-containing protein;(source:Araport11)
AT1G77060	290.328	415.67	391.741	1.43172	1.3493	Phosphoenolpyruvate carboxylase family protein;(source:Araport11)
AT1G77122	188.911	229.325	228.105	1.21393	1.20747	Uncharacterized protein family UPF0090;(source:Araport11)
AT1G77330	333.909	448.798	451.937	1.34407	1.35347	similar to 1-aminocyclopropane-1-carboxylate oxidase GI:3386565 from (Sorghum bicolor)
AT1G77440	564.77	674.22	702.632	1.1938	1.2441	Encodes beta subunit of 20s proteosome complex which is involved in protein degradation.
AT1G77460	1150.5	1285.24	1255.99	1.11712	1.09169	Encodes a plasma membrane, microtubule associated protein with sequence similarity to CSI1 that is involved in cellulose biosynthesis and cell elongation. A mutation in CSI3 alone do not appear to affect growth but enhances the cell elongation phenotype of CSI1 mutants. CSI3 co localizes with CSI1 and CESA3 and CESA6.
AT1G77510	474.67	606.452	614.093	1.27763	1.29373	Encodes a protein disulfide isomerase-like (PDIL) protein, a member of a multigene family within the thioredoxin (TRX) superfamily. Transcript levels for this gene are up-regulated in response to three different chemical inducers of ER stress (dithiothreitol, beta-mercaptoethanol, and tunicamycin). AtIRE1-2 does not appear to be required for this response, but the atbzip60 mutant has a diminished…
AT1G77590	1296.42	1479.05	1495.22	1.14087	1.15334	Encodes major plastidic long chain acyl-CoA synthetase with a slight substrate preference of oleic acid over any of the other fatty acids.
AT1G77630	292.28	368.687	326.142	1.26142	1.11585	Encodes a lysin-motif protein mediating bacterial peptidoglycan sensing and immunity to bacterial infection. Induction of chitin-responsive genes by chitin treatment is not blocked in the mutant. It contains a C-terminal GPI anchor signal and is an ortholog of OsLYP4 and OsLYP6.
AT1G77750	251.935	322.957	307.783	1.2819	1.22168	Ribosomal protein S13/S18 family;(source:Araport11)
AT1G77810	192.243	231.024	208.644	1.20173	1.08531	Galactosyltransferase family protein;(source:Araport11)
AT1G77940	2803.64	3235.09	2970.41	1.15389	1.05948	Ribosomal protein L7Ae/L30e/S12e/Gadd45 family protein;(source:Araport11)
AT1G78030	7.50565	16.2533	13.7899	2.16548	1.83726	hypothetical protein;(source:Araport11)
AT1G78040	15186.7	16648.2	17618.9	1.09624	1.16016	Pollen Ole e 1 allergen and extensin family protein;(source:Araport11)
AT1G78060	1569.9	1792.51	1809.57	1.1418	1.15267	Glycosyl hydrolase family protein;(source:Araport11)
AT1G78090	183.23	222.643	180.212	1.2151	0.983527	homologous to the C-terminal part of microbial trehalose-6-phosphate phosphatases
AT1G78170	337.341	422.928	472.19	1.25371	1.39974	E3 ubiquitin-protein ligase;(source:Araport11)
AT1G78210	881.331	1184.32	1200.98	1.34378	1.36269	alpha/beta-Hydrolases superfamily protein;(source:Araport11)
AT1G78260	559.434	880.009	901.953	1.57303	1.61226	RNA-binding (RRM/RBD/RNP motifs) family protein;(source:Araport11)
AT1G78370	5257.7	8624.02	7862.45	1.64026	1.49542	Encodes glutathione transferase belonging to the tau class of GSTs. Naming convention according to Wagner et al. (2002).
AT1G78380	4481.31	4886.72	5029.36	1.09047	1.1223	Encodes a glutathione transferase that is a member of Tau GST gene family. Expression is induced by drought stress, oxidative stress, and high doses of auxin and cytokinin. naming convention according to Wagner et al. (2002) The expression of this gene is upregulated by herbicide safeners such as benoxacor and fenclorim.
AT1G78440	47.0357	89.5821	108.057	1.90455	2.29735	Encodes a gibberellin 2-oxidase that acts on C19 gibberellins.
AT1G78450	357.589	442.389	491.244	1.23714	1.37377	SOUL heme-binding family protein;(source:Araport11)
AT1G78490	2867.57	3333.49	3495.45	1.16248	1.21896	member of CYP708A The mRNA is cell-to-cell mobile.
AT1G78600	84.486	195.791	180.137	2.31743	2.13215	light-regulated zinc finger protein 1;(source:Araport11)
AT1G78610	626.23	732.725	755.667	1.17006	1.20669	mechanosensitive channel of small conductance-like 6;(source:Araport11)
AT1G78630	4851.09	6290.16	5408.09	1.29665	1.11482	Ribosomal protein L13 family protein;(source:Araport11)
AT1G78660	882.367	999.947	1025.73	1.13325	1.16248	The Arabidopsis protein AtGGH1 is a gamma-glutamyl hydrolase cleaving pentaglutamates to yield di- and triglutamates. The enzyme is involved in the tetrahydrofolate metabolism and located to the vacuole.
AT1G78770	81.3101	104.957	96.6747	1.29082	1.18896	anaphase promoting complex 6;(source:Araport11)
AT1G78860	24.1734	49.9944	40.4242	2.06816	1.67226	curculin-like (mannose-binding) lectin family protein, low similarity to Ser/Thr protein kinase (Zea mays) GI:2598067; contains Pfam profile PF01453: Lectin (probable mannose binding) but not the protein kinase domain of the Z. mays protein
AT1G78900	11835.9	12609.1	13758.5	1.06533	1.16244	Encodes catalytic subunit A of the vacuolar ATP synthase. Mutants are devoid of vacuolar ATPase activity as subunit A is encoded only by this gene and show strong defects in male gametophyte development and in Golgi stack morphology. The mRNA is cell-to-cell mobile.
AT1G79080	176.761	219.561	188.037	1.24214	1.0638	Pentatricopeptide repeat (PPR) superfamily protein;(source:Araport11)
AT1G79210	667.909	771.153	751.75	1.15458	1.12553	N-terminal nucleophile aminohydrolases (Ntn hydrolases) superfamily protein;(source:Araport11)
AT1G79230	1638.6	1863.2	1856.94	1.13707	1.13325	encodes a sulfurtransferase/rhodaneses, which belongs to a group of enzymes widely distributed in all three phyla that catalyze the transfer of sulfur from a donor to a thiophilic acceptor substrate. The protein and transcript levels are NOT affected by senescence or exogenous cyanide, suggesting that sulfurtransferases are involved in cyanide detoxification.
AT1G79440	184.881	253.216	242.952	1.36962	1.3141	Encodes a mitochondrial succinic semialdehyde dehydrogenase (SSADH). Nomenclature according to Kirch, et al (2004).
AT1G79460	551.771	632.586	688.802	1.14647	1.24835	Encodes for a protein with ent-kaurene synthase B activity which catalyzes the second step in the cyclization of GGPP to ent-kaurene in the gibberellins biosynthetic pathway.
AT1G79500	449.369	570.138	608.197	1.26875	1.35344
AT1G79530	454.211	615.973	634.383	1.35614	1.39667	Encodes one of the chloroplast/plastid localized GAPDH isoforms (GAPCp1/At1g79530 and GAPCp2/At1g16300). gapcp double mutants display a drastic phenotype of arrested root development, dwarfism and sterility. GAPCps are important for the synthesis of serine in roots.
AT1G79550	7004.79	7603.78	8179.79	1.08551	1.16774	Encodes cytosolic phosphoglycerate kinase (PGK).
AT1G79560	778.299	1054.8	872.23	1.35527	1.12069	Encodes an FtsH protease that is localized to the chloroplast. Mutations in this locus result in embryo lethality.
AT1G79720	391.251	507.797	495.343	1.29788	1.26605	Eukaryotic aspartyl protease family protein;(source:Araport11)
AT1G80240	54.2191	80.0441	85.2292	1.47631	1.57194	choice-of-anchor C domain protein, putative (Protein of unknown function, DUF642);(source:Araport11)
AT1G80440	42.6623	106.126	184.371	2.48758	4.32164	Encodes a member of a family of F-box proteins, called the KISS ME DEADLY (KMD) family, that targets type-B ARR proteins for degradation and is involved in the negative regulation of the cytokinin response. Also named as KFB20, a member of a group of Kelch repeat F-box proteins that negatively regulate phenylpropanoid biosynthesis by targeting the phenypropanoid biosynthesis enzyme phenylalanine …
AT1G80480	348.151	391.691	308.925	1.12506	0.887329	plastid transcriptionally active 17;(source:Araport11)
AT1G80560	506.157	579.229	527.726	1.14437	1.04261	The AtIMD2 is one out of 3 genes encoding the enzyme 3-isopropylmalate dehydrogenase involved in leucine biosynthesis in Arabidopsis. Its subcellular location has been targeted to plastids. The mRNA is cell-to-cell mobile.
AT1G80600	1234.23	1380.11	1350.61	1.11819	1.09429	Encodes HopW1-1-Interacting protein 1 (WIN1). Interacts with the P. syringae effector HopW1-1. WIN1 is a putative acetylornithine transaminase. Modulates plant defenses against bacteria. Three WIN proteins are identified so far (WIN1: AT1G80600; WIN2: AT4G31750; WIN3: AT5G13320). Mediates red-light inhibition of seed germination.
AT1G80650	111.95	145.77	139.933	1.30209	1.24995	RNAse THREE-like protein 1;(source:Araport11)
AT1G80670	372.87	424.738	384.426	1.1391	1.03099	This gene is predicted to encode a protein with a DWD motif. It can bind to DDB1a in Y2H assays, and may be involved in the formation of a CUL4-based E3 ubiquitin ligase
AT1G80690	274.153	367.028	356.656	1.33877	1.30094	PPPDE putative thiol peptidase family protein;(source:Araport11)
AT1G80770	585.104	655.278	571.001	1.11993	0.975898	P-loop containing nucleoside triphosphate hydrolases superfamily protein;(source:Araport11)
AT2G01120	101.004	150.891	125.457	1.49391	1.24209	Origin Recognition Complex subunit 4. Involved in the initiation of DNA replication. Regulated transcriptionally during cell cycle, peaking at G1/S-phase. Target of E2F/DF family of transcription factors. Interacts with all ORC subunits except ORC1b.
AT2G01250	5103.93	6288.29	5631.82	1.23205	1.10343	Ribosomal protein L30/L7 family protein;(source:Araport11)
AT2G01390	25.2929	40.058	36.0941	1.58377	1.42704	Tetratricopeptide repeat (TPR)-like superfamily protein;(source:Araport11)
AT2G01610	804.096	1107.09	1462	1.37681	1.8182	Plant invertase/pectin methylesterase inhibitor superfamily protein;(source:Araport11)
AT2G01760	295.57	351.197	367.46	1.1882	1.24322	member of Response Regulator: B- Type
AT2G01913	45.7952	77.3333	66.2948	1.68868	1.44764	hypothetical protein;(source:Araport11)
AT2G01930	440.047	550.344	577.551	1.25065	1.31248	BASIC PENTACYSTEINE1 (BPC1) is a regulator of the homeotic Arabidopsis thaliana gene SEEDSTICK (STK), which controls ovule identity. BPC1 induces conformational changes by cooperative binding to purine-rich elements present in the STK regulatory sequence. STK is upregulated in bpc1 mutant.
AT2G02050	1214.99	1333.16	1348.31	1.09726	1.10973	NADH-ubiquinone oxidoreductase B18 subunit;(source:Araport11)
AT2G02070	476.362	539.679	474.561	1.13292	0.996219	RAVEN is part of the network regulated by BLJUEJAY, JACKDAW, SACRECROW and SHORT-ROOT to regulate root tissue patterning through cell lineage specification and asymmetric cell division. RAVEN is directly activated by SHORT-ROOT and directly repressed by JACKDAW.
AT2G02170	192.477	238.993	269.016	1.24167	1.39766	Remorin family protein;(source:Araport11)
AT2G02500	404.314	529.331	457.924	1.30921	1.1326	Encodes a protein with 4-Diphosphocytidyl-2C-methyl-D-erythritol synthase activity. The enzyme has an absolute requirement for divalent cations (Mg2+ reaches the highest catalytic activity).
AT2G02710	353.226	492.429	457.717	1.39409	1.29582	Encodes a putative blue light receptor protein.
AT2G02740	145.058	204.405	152.977	1.40912	1.05459	Encodes a homolog of the potato p24 protein. It shares the conserved KGKAAL domain, a putative DNA-binding domain, with potato p24 and is localized to the plastid and not the nucleus.
AT2G02790	670.379	770.43	744.896	1.14925	1.11116	Encodes a microtubule-associated protein.
AT2G02810	133.774	177.397	189.886	1.32609	1.41945	Encodes a multitransmembrane hydrophobic protein that functions as transporter of UDP-galactose and UDP-glucose into the Golgi. Localized in the ER. Involved in the unfolded protein response, a mechanism that controls proper protein folding in the ER.
AT2G02850	116.458	169.293	149.666	1.45368	1.28515	Encodes plantacyanin one of blue copper proteins. Involved in anther development and pollination. Expressed in the transmitting tract of the pistil.
AT2G02950	33.8961	61.3589	52.0748	1.81021	1.53631	Encodes a basic soluble protein which can independently bind to either PHYA or PHYB, regardless of whether the phytochromes are in the Pr or Pfr state. PKS1 can be phosphorylated by oat phyA in vitro in a light regulated manner. It is postulated to be a negative regulator of phyB signalling.
AT2G03120	1160.71	1263.53	1285.11	1.08858	1.10718	homologous to Signal Peptide Peptidases (SPP), required for pollen development and pollen germination. No homozygotes could be recovered from a T-DNA insertion mutant. The mRNA is cell-to-cell mobile.
AT2G03220	731.432	817.336	848.709	1.11745	1.16034	member of Glycosyltransferase Family- 37
AT2G03440	1063.7	1320.14	1367.67	1.24107	1.28576	Induced at the transcriptional level by Pseudomonas syringae pv. tomato infection.
AT2G03870	446.509	521.641	500.183	1.16827	1.12021	Small nuclear ribonucleoprotein family protein;(source:Araport11)
AT2G04030	3400.92	4197.75	3610.07	1.2343	1.0615	Encodes a chloroplast-targeted 90-kDa heat shock protein located in the stroma involved in red-light mediated deetiolation response and crucial for protein import into the chloroplast stroma. Mutants are resistant to chlorate, have elongated hypocotyls in light, and affect the expression of NR2, CAB, and RBCS but NOT NR1 and NiR.
AT2G04240	326.98	383.399	502.237	1.17254	1.53599	Encodes a small protein with an N-terminal trans-membrane domain and a RING-H2 zinc finger motif located at the C-terminus. Gene expression is induced by salt and osmotic stress. Transcrips levels are induced by DELLA proteins and repressed by gibberellic acid. Involved in ABA metabolism.
AT2G04270	401.55	464.223	398.555	1.15608	0.992541	Similar to E.coli endoribonuclease E. Functions as a ribonuclease, is located in the chloroplast, and is involved in chloroplast development. Loss of function mutants are white and arrest at the cotyledon stage. The phenotype is rescued by providing sucrose.
AT2G04360	430.672	511.097	444.001	1.18674	1.03095	transmembrane protein;(source:Araport11)
AT2G04390	748.782	835.698	762.882	1.11608	1.01883	Ribosomal S17 family protein;(source:Araport11)
AT2G04530	106.678	162.244	121.705	1.52087	1.14086	Encodes a protein with RNAse Z activity suggesting a role in tRNA processing. Protein contains a signal sequence for import into the chloroplast.
AT2G04700	1290.73	1502.19	1476.29	1.16383	1.14377	ferredoxin thioredoxin reductase catalytic beta chain family protein;(source:Araport11)
AT2G05210	503.993	572.215	555.791	1.13536	1.10277	Encodes AtPOT1a, an accessory factor for telomerase required for positive telomere length regulation. Note on nomenclature: different names have been given to Arabidopsis POT-like genes (Kuchar and Fajkus, 2004; Shakirov et al, 2005; Tani and Murata, 2005). According to a unifying nomenclature (Surovtseva et al, 2007), At2g05210 (previously named AtPOT1) is designated AtPOT1a, while At5g06310 (pr…
AT2G05220	1171.88	1475.43	1237.57	1.25902	1.05605	Ribosomal S17 family protein;(source:Araport11)
AT2G05790	2994.14	3861.94	3757.66	1.28983	1.255	O-Glycosyl hydrolases family 17 protein;(source:Araport11)
AT2G05830	638.225	734.719	702.302	1.15119	1.1004	Encodes a 5-methylthioribose-1-phosphate isomerase.
AT2G05990	2408.56	2851.27	2604.62	1.18381	1.0814	Encodes enoyl-ACP reductase a component of the fatty acid synthase complex. A reduced function mutation in this gene, mod1, was found in a screen for premature cell death mutants. Mutant plants have reduced lipid level and pleiotropic morphological defects, including chlorotic and abnormally shaped leaves. The mRNA is cell-to-cell mobile.
AT2G06040	103.686	132.842	118.335	1.28119	1.14128	F-box/LRR protein;(source:Araport11)
AT2G06050	251.947	351.081	380.601	1.39347	1.51064	Encodes a 12-oxophytodienoate reductase that is required for jasmonate biosynthesis. Mutants are male sterile and defective in pollen dehiscence. Shows activity towards 2,4,6-trinitrotoluene. CFA-Ile, CFA-Leu, CFA-Val, CFA-Met and CFA-Ala can restore the fertility of opr3 plants by inducing filament elongation and anther dehiscence.
AT2G06850	19027.1	21876.8	23046.5	1.14977	1.21125	endoxyloglucan transferase (EXGT-A1) gene
AT2G06925	114.374	227.979	210.569	1.99328	1.84105	Encodes a secretory phospholipase A2 enzyme, which specifically hydrolyzes the sn-2 position of phospholipids. The enzyme has a preference towards linoleoyl acyl chain over palmitoyl acyl chain. It also has a slight preference for phosphatidylcholine over phosphatidylethanolamine.
AT2G06990	649.834	726.371	671.87	1.11778	1.03391	Encodes a putative DExH-box RNA helicase that acts redundantly with HEN1, HUA1, and HUA2 in the specification of floral organ identity in the third whorl.
AT2G07170	110.264	148.188	128.749	1.34394	1.16765	ARM repeat superfamily protein;(source:Araport11)
AT2G07690	285.864	392.499	316.992	1.37303	1.10889	Member of the minichromosome maintenance complex, involved in DNA replication initiation. Abundant in proliferating and endocycling tissues. Localized in the nucleus during G1, S and G2 phases of the cell cycle, and are released into the cytoplasmic compartment during mitosis. Binds chromatin.
AT2G10940	15957.1	21289.5	19723.4	1.33417	1.23603	Bifunctional inhibitor/lipid-transfer protein/seed storage 2S albumin superfamily protein;(source:Araport11)
AT2G11910	1076.84	1270.33	1074.25	1.17968	0.99759	hypothetical protein;(source:Araport11)
AT2G12400	1832.44	2181.38	2473.51	1.19042	1.34984	plasma membrane fusion protein;(source:Araport11)
AT2G13560	3882.89	4106.83	4438.07	1.05767	1.14298	Encodes an NAD-dependent malic enzyme (NAD-ME) that does not act on oxaloacetate, indicating that it belongs to EC 1.1.1.39. It is a member of the alpha family of NAD-MEs in plants. It appears to function as a homodimer or as a heterodimer with the beta-type NAD-ME2 (At4g00570). NAD-ME1 transcript and protein levels are higher during the night than during the day. The mRNA is cell-to-cell mobile.
AT2G13610	320.198	456.633	431.291	1.4261	1.34695	ABC-2 type transporter family protein;(source:Araport11)
AT2G14520	239.591	298.047	330.261	1.24398	1.37843	CBS domain protein (DUF21);(source:Araport11)
AT2G14750	1432.04	1948.64	2045.65	1.36074	1.42848	Encodes adenosine-5'-phosphosulfate kinase. Provides activated sulfate for sulfation of secondary metabolites, including the glucosinolates. Essential for pollen viability. The mRNA is cell-to-cell mobile.
AT2G14880	811.601	914.443	807.117	1.12671	0.994475	SWIB/MDM2 domain superfamily protein;(source:Araport11)
AT2G15290	967.749	1069.54	994.362	1.10518	1.0275	Encodes a protein located in the chloroplast inner envelope. The study of mutant defective in the gene product suggests that the protein is involved in the translocation of protein across the envelope membrane into the chloroplast stroma.
AT2G15430	292.059	371.154	339.835	1.27082	1.16358	Non-catalytic subunit of nuclear DNA-dependent RNA polymerases II, IV and V; homologous to budding yeast RPB3 and the E. coli RNA polymerase alpha subunit. A closely related paralog, encoded by At2g15400, can substitute for At2g15430 in the context of Pol V.
AT2G15440	105.888	153.584	155.854	1.45044	1.47187	polysaccharide biosynthesis protein (DUF579);(source:Araport11)
AT2G15790	187.628	222.495	187.06	1.18583	0.996976	SQN encodes the Arabidopsis homolog of cyclophilin 40 (CyP40). It is specifically required for the vegetative but not the reproductive maturation of the shoot. Belongs to one of the 36 carboxylate clamp (CC)-tetratricopeptide repeat (TPR) proteins (Prasad 2010, Pubmed ID: 20856808) with potential to interact with Hsp90/Hsp70 as co-chaperones.
AT2G15880	16.5127	33.8495	13.3512	2.04991	0.808543	Leucine-rich repeat (LRR) family protein;(source:Araport11)
AT2G15890	41.9417	166.914	79.7998	3.97968	1.90263	Encodes CBP1, a regulator of transcription initiation in central cell-mediated pollen tube guidance.
AT2G15970	1389.34	2012.57	1968.76	1.44858	1.41705	encodes an alpha form of a protein similar to the cold acclimation protein WCOR413 in wheat. Expression is induced by short-term cold-treatment, water deprivation, and abscisic acid treatment. The mRNA is cell-to-cell mobile.
AT2G16280	2469.06	2645.94	2824.14	1.07164	1.14381	Encodes KCS9, a member of the 3-ketoacyl-CoA synthase family involved in the biosynthesis of VLCFA (very long chain fatty acids).
AT2G16440	268.165	346.625	285.518	1.29258	1.06471	Minichromosome maintenance (MCM2/3/5) family protein;(source:Araport11)
AT2G16600	3826.15	5507.76	5631.14	1.4395	1.47175	Encodes cytosolic cyclophilin ROC3. The mRNA is cell-to-cell mobile.
AT2G16660	104.512	163.719	136.746	1.5665	1.30842	Major facilitator superfamily protein;(source:Araport11)
AT2G16780	228.188	323.084	230.284	1.41587	1.00919	Encodes a WD-40 repeat protein similar to yeast MSI1.
AT2G16850	314.064	382.903	347.88	1.21919	1.10767	plasma membrane intrinsic protein 2;(source:Araport11)
AT2G16900	574.409	645.549	630.391	1.12385	1.09746	phospholipase-like protein (PEARLI 4) family protein;(source:Araport11)
AT2G17230	447.741	767.469	866.25	1.71409	1.93471	EXORDIUM like 5;(source:Araport11)
AT2G17265	766.295	884.253	872.216	1.15393	1.13822	Encodes a homoserine kinase (HSK) which produces O-phospho-L-homoserine (HserP), a compound at the branching point of methionine and threonine biosynthesis. HSK is found in the stromal fraction of chloroplasts. Mutation of this gene results in higher level of the amino acid homoserine and resistance to downy mildew pathogen Hyaloperonospora arabidopsidis.
AT2G17360	3498.26	3897.6	3302.29	1.11415	0.94398	Ribosomal protein S4 (RPS4A) family protein;(source:Araport11)
AT2G17560	668.711	801.46	795.886	1.19852	1.19018	Encodes a protein belonging to the subgroup of HMGB (high mobility group B) proteins that have a distinctive DNA-binding motif, the HMG-box domain. The motif confers non-sequence specific interaction with linear DNA and structure-specific binding to distorted DNA sites. The HMGB proteins are involved in the assembly of nucleoprotein complexes. Can be phosphorylated by CK2alpha.
AT2G17630	397.058	506.28	485.425	1.27508	1.22256	Pyridoxal phosphate (PLP)-dependent transferases superfamily protein;(source:Araport11)
AT2G17840	356.86	655.819	596.411	1.83775	1.67128	Identified as drought-inducible gene by differential hybridization. Upregulated by high light, drought, cold and salt stress determined by microarray analysis.
AT2G17880	188.556	268.048	325.706	1.42159	1.72737	Chaperone DnaJ-domain superfamily protein;(source:Araport11)
AT2G18020	5316.45	6413.17	5896.47	1.20629	1.1091	Ribosomal protein L2 family;(source:Araport11)
AT2G18040	1561.34	1708.18	1679.87	1.09405	1.07591	phosphorylation-specific peptidyl prolyl cis/trans isomerase (PPIase) with specificity for phosphoserine-proline bonds The mRNA is cell-to-cell mobile.
AT2G18328	400.791	501.764	411.466	1.25193	1.02663	RAD-like 4;(source:Araport11)
AT2G18480	43.5617	80.4632	102.525	1.84711	2.35357	Major facilitator superfamily protein;(source:Araport11)
AT2G18700	449.802	788.904	883.403	1.75389	1.96398	Encodes an enzyme putatively involved in trehalose biosynthesis. The protein has a trehalose synthase (TPS)-like domain that may or may not be active as well as a trehalose phosphatase (TPP)-like domain.
AT2G18910	347.48	403.588	416.695	1.16147	1.19919	hydroxyproline-rich glycoprotein family protein;(source:Araport11)
AT2G18950	335.709	462.022	414.695	1.37626	1.23528	Encodes homogentisate phytyltransferase involved in tocopherol biosynthesis. Has impact on seed longevity and plays a role in the adaptation to low temperature stress, notably phloem loading.
AT2G19170	411.205	483.003	458.082	1.1746	1.114	Encodes a novel subtilisin-like serine protease.
AT2G19460	89.9412	130.666	111.322	1.45279	1.23772	DUF3511 domain protein (DUF3511);(source:Araport11)
AT2G19520	825.998	960.583	860.593	1.16294	1.04188	Controls flowering.
AT2G19580	140.273	189.821	197.044	1.35322	1.40472	Member of TETRASPANIN family
AT2G19590	29.5215	60.6448	56.7575	2.05426	1.92258	encodes a protein whose sequence is similar to 1-aminocyclopropane-1-carboxylate oxidase
AT2G19620	333.652	434.332	363.737	1.30175	1.09017	N-MYC downregulated-like 3;(source:Araport11)
AT2G19730	2526.72	3190.72	2812.99	1.26279	1.1133	Ribosomal L28e protein family;(source:Araport11)
AT2G19760	3855.19	4474.39	4662.65	1.16061	1.20945	first member of the Arabidopsis profilin multigene family, expressed in all organs of Arabidopsis. Binds poly-L-proline. The first intron of PRF1 enhances gene expression in vegetative tissues.
AT2G19880	884.508	986.133	966.699	1.11489	1.09292	Encodes Glucosylceramide synthase (GCS) which catalyzes the final step in glucosylceramide (GlcCer) synthesis by transferring a glucosyl residue from UDP-Glc to the ceramide backbone.
AT2G19940	745.493	977.38	911.631	1.31105	1.22286	Putative N-acetyl-gamma-glutamyl-phosphate reductase;(source:Araport11)
AT2G20020	522.059	590.19	505.897	1.13051	0.969042	Promotes the splicing of chloroplast group II introns. Splices clpP-1 and ropC1 introns.
AT2G20060	447.242	542.166	459.976	1.21224	1.02847	Ribosomal protein L4/L1 family;(source:Araport11)
AT2G20140	1100.71	1225.81	1241.41	1.11365	1.12783	Encodes one of the two RPT2 (26S proteasome subunit RPT2) paralogs: RPT2a (At4g29040) and RPT2b (At2g20140). RPT2b can not complement the rpt2a mutant phenotype. rpt2a rpt2b double mutants are embryo lethal.
AT2G20180	322.541	384.272	381.592	1.19139	1.18308	Encodes a novel Myc-related bHLH transcription factor that has transcriptional activation activity in the dark. It is a key negative regulator of phytochrome-mediated seed germination and acts by inhibiting chlorophyll biosynthesis, light-mediated suppression of hypocotyl elongation and far-red light-mediated suppression of seed germination, and promoting negative gravitropism in hypocotyls. Ligh…
AT2G20250	80.0719	106.287	97.8943	1.3274	1.22258	hypothetical protein;(source:Araport11)
AT2G20420	3439.59	3679.17	3730.81	1.06965	1.08467	ATP citrate lyase (ACL) family protein;(source:Araport11)
AT2G20450	737.779	916.888	762.292	1.24277	1.03323	Ribosomal protein L14;(source:Araport11)
AT2G20530	540.257	673.55	599.132	1.24672	1.10898	prohibitin 6;(source:Araport11)
AT2G20580	3050.46	3341.65	3410.35	1.09546	1.11798	encoding the RPN subunits of the 26S proteasome The mRNA is cell-to-cell mobile.
AT2G20590	57.4419	78.7615	69.9552	1.37115	1.21784	Reticulon family protein;(source:Araport11)
AT2G20610	2755.52	3568.12	3323.12	1.2949	1.20598	Confers auxin overproduction. Mutants have an over-proliferation of lateral roots. Encodes a C-S lyase involved in converting S-alkylthiohydroximate to thiohydroximate in glucosinolate biosynthesis.
AT2G20630	1643.22	1848.33	1995.51	1.12483	1.21439	PP2C induced by AVRRPM1;(source:Araport11)
AT2G20635	88.6089	120.799	101.768	1.36329	1.14851	protein kinase and Mad3-BUB1-I domain-containing protein;(source:Araport11)
AT2G20670	267.323	460.28	480.804	1.72181	1.79859	sugar phosphate exchanger, putative (DUF506);(source:Araport11)
AT2G20750	603.148	997.314	1037.92	1.65351	1.72084	member of BETA-EXPANSINS. Naming convention from the Expansin Working Group (Kende et al, 2004. Plant Mol Bio)
AT2G20990	3922.98	4306.33	4536.61	1.09772	1.15642	Encodes an endoplasmic reticulum and plasma membrane localized protein with similarity to synaptotagmins, a class of membrane trafficking proteins. SYT1 is expressed in all tissues. Loss of function mutations show hypersensitivity to NaCl and electrolyte leakage from the plasma membrane. SYT1 also affects calcium dependent freezing tolerance and mechanical stress response. Regulates endocytosis e…
AT2G21060	203.927	248.2	247.313	1.2171	1.21275	Glycine-rich protein (AtGRP2b). Also named as CSP4 (cold shock domain protein 4) containing a well conserved cold shock domain (CSD) and glycine-rich motifs interspersed by two retroviral-like CCHC zinc fingers. AtCSP4 is expressed in all tissues but accumulates in reproductive tissues and those undergoing cell divisions. Overexpression of AtCSP4 reduces silique length and induces embryo lethalit…
AT2G21140	4438.98	5047.28	6285.24	1.13704	1.41592	Proline-rich protein expressed in expanding leaves, stems, flowers, and siliques.
AT2G21160	2193.61	2445.14	2350.71	1.11467	1.07162	Translocon-associated protein (TRAP), alpha subunit;(source:Araport11)
AT2G21250	1189.26	1557.84	1615.91	1.30992	1.35875	NAD(P)-linked oxidoreductase superfamily protein;(source:Araport11)
AT2G21370	731.583	804.682	752.844	1.09992	1.02906	Although this gene has a sequence similar to xylulose kinases, several lines of experimental evidence suggest that it does not act on xylulose or deoxy-xylulose.
AT2G21380	1407.37	1580.24	1699.43	1.12283	1.20752	Kinesin motor family protein;(source:Araport11)
AT2G21410	2217.97	2375.15	2579.5	1.07086	1.163	Vacuolar proton ATPase subunit VHA-a isoform 2. Localized in the tonoplast. Required for efficient nutrient storage but not for sodium accumulation.
AT2G21580	1821.23	2094.1	1919.89	1.14983	1.05418	Ribosomal protein S25 family protein;(source:Araport11)
AT2G21590	318.405	441.825	447.135	1.38762	1.40429	Encodes the large subunit of ADP-glucose pyrophosphorylase, the enzyme which catalyzes the first and limiting step in starch biosynthesis. The large subunit plays a regulatory role whereas the small subunit (ApS) is the catalytic isoform. Four isoforms of the large subunit (ApL1-4) have been described.
AT2G21640	22.1254	55.527	48.5083	2.50965	2.19243	Encodes a protein of unknown function that is a marker for oxidative stress response.Expression in rosette leaves is activated by high concentration of boron.
AT2G21660	1680.83	2589.17	2220.66	1.54042	1.32117	Encodes a small glycine-rich RNA binding protein that is part of a negative-feedback loop through which AtGRP7 regulates the circadian oscillations of its own transcript. Gene expression is induced by cold. GRP7 appears to promote stomatal opening and reduce tolerance under salt and dehydration stress conditions, but, promotes stomatal closing and thereby increases stress tolerance under conditio…
AT2G21710	85.8092	135.639	105.061	1.5807	1.22435	Mitochondrial transcription termination factor family protein;(source:Araport11)
AT2G21790	854.508	1053.6	891.125	1.23299	1.04285	encodes large subunit of ribonucleotide reductase involved in the production of deoxyribonucleoside triphosphates (dNTPs) for DNA replication and repair
AT2G21870	6598.44	7326.22	7508.96	1.1103	1.13799	Encodes the FAd subunit of mitochondrial F1F0-ATP synthase. Essential for pollen formation.
AT2G22080	700.743	782.824	784.486	1.11713	1.11951	transmembrane protein;(source:Araport11)
AT2G22170	857.194	1262.31	1393.39	1.47261	1.62552	Lipase/lipooxygenase, PLAT/LH2 family protein;(source:Araport11)
AT2G22190	172.46	216.941	229.721	1.25792	1.33202	Haloacid dehalogenase-like hydrolase (HAD) superfamily protein;(source:Araport11)
AT2G22230	611.916	813.34	739.558	1.32917	1.20859	Thioesterase superfamily protein;(source:Araport11)
AT2G22300	858.473	937.38	945.762	1.09191	1.10168	Encodes a putative CAM binding transcription factor. Loss of function mutations show enhanced resistance to fungal and bacterial pathogens suggesting that CAMTA functions to suppress defense responses.It acts in the cold response pathway, it can bind to and activate the expression of DREB1 genes.
AT2G22330	405.268	488.726	421.813	1.20593	1.04082	Encodes a cytochrome P450. Involved in tryptophan metabolism. Converts Trp to indole-3-acetaldoxime (IAOx), a precursor to IAA and indole glucosinolates. The mRNA is cell-to-cell mobile.
AT2G22400	613.549	685.935	643.04	1.11798	1.04807	TRM4B is a cytosine-5--methyltransferase. Mutants have decreased methyl cytosine and defects in root development.
AT2G22430	1628.78	1770	2000.26	1.08671	1.22807	Encodes a homeodomain leucine zipper class I (HD-Zip I) protein that is a target of the protein phosphatase ABI1 and regulates hormone responses in Arabidopsis.
AT2G22450	75.5612	111.098	76.9629	1.47031	1.01855	riboflavin biosynthesis protein;(source:Araport11)
AT2G22500	474.104	679.075	940.967	1.43233	1.98473	Encodes one of the mitochondrial dicarboxylate carriers (DIC): DIC1 (AT2G22500), DIC2 (AT4G24570), DIC3 (AT5G09470).
AT2G22540	1089.38	1350.28	1445.19	1.2395	1.32662	Encodes a nuclear protein that acts as a floral repressor and that functions within the thermosensory pathway. SVP represses FT expression via direct binding to the vCArG III motif in the FT promoter.
AT2G22620	68.3772	91.5504	74.9119	1.3389	1.09557	Rhamnogalacturonate lyase family protein;(source:Araport11)
AT2G22670	6480.91	7093.15	7251.71	1.09447	1.11893	Encodes a transcriptional repressor of the auxin response that is auxin inducible and is involved in lateral root formation. The mRNA is cell-to-cell mobile.
AT2G22730	87.6007	121.338	102.09	1.38513	1.1654	Major facilitator superfamily protein;(source:Araport11)
AT2G22830	98.7652	132.518	137.82	1.34175	1.39543	squalene epoxidase 2;(source:Araport11)
AT2G22860	18.6051	33.6787	18.7978	1.81019	1.01036	Phytosulfokine 2 precursor, coding for a unique plant peptide growth factor. The mRNA is cell-to-cell mobile.
AT2G22870	153.559	203.492	161.482	1.32517	1.0516	P-loop containing nucleoside triphosphate hydrolases superfamily protein;(source:Araport11)
AT2G22900	367.919	450.913	514.113	1.22558	1.39735	Encodes MUCI10, a galactomannan-1,6-galactosyltransferase. MUCI10 likely decorates glucomannan, synthesized by CSLA2, with galactose residues in vivo. The degree of galactosylation is essential for the synthesis of the GGM backbone, the structure of cellulose, mucilage density, as well as the adherence of pectin.
AT2G22970	1454.13	1642.62	1784.12	1.12963	1.22693	serine carboxypeptidase-like 11;(source:Araport11)
AT2G23120	819.907	1193.92	1197.9	1.45617	1.46102	Late embryogenesis abundant protein, group 6;(source:Araport11)
AT2G23130	703.742	852.036	792.22	1.21072	1.12572	AGP17 is a lysine-rich arabinogalactan-protein (AGP) and part of a multi-gene family of glycoproteins with approx. 50 members. It falls into one subclass with AGP18 and AGP19, other lysine-rich AGPs. 84% of its proline residues are hydroxylated to hydroproline and its heavy glycosylation accounts for appr. 69% of the molecular weight. The main glycosyl residues are arabinose (30.1%) and galactose…
AT2G23170	28.9657	59.9294	47.9756	2.06897	1.65629	encodes an IAA-amido synthase that conjugates Asp and other amino acids to auxin in vitro.
AT2G23290	48.3492	66.147	55.0571	1.36811	1.13874	Member of the R2R3 factor gene family.
AT2G23350	3266.21	3740.51	3517.34	1.14521	1.07689	polyadenylate-binding protein, putative / PABP, putative.Member of the Class II family of PABP proteins. Highly and ubiquitously expressed. The mRNA is cell-to-cell mobile.
AT2G23820	332.31	406.531	365.97	1.22335	1.10129	Metal-dependent phosphohydrolase;(source:Araport11)
AT2G23930	861.636	988.649	874.681	1.14741	1.01514	Putative small nuclear ribonucleoprotein G;(source:Araport11)
AT2G24020	1170.59	1435.95	1351.95	1.22669	1.15493	STIC2 was identifided in a screen for suppressors of chloroplast protein import defect in tic40.
AT2G24090	2284.28	2618.2	2489.67	1.14618	1.08992	Ribosomal protein L35;(source:Araport11)
AT2G24120	594.411	699.834	513.663	1.17736	0.864155	DNA/RNA polymerases superfamily protein;(source:Araport11)
AT2G24150	1394.03	1653.24	1618.85	1.18595	1.16127	heptahelical transmembrane protein HHP3
AT2G24200	4462.69	5103.32	5156.85	1.14355	1.15555	Cytosol aminopeptidase family protein;(source:Araport11)
AT2G24290	354.276	437.577	422.919	1.23513	1.19376	ubiquitin-associated protein (DUF1068);(source:Araport11)
AT2G24490	169.966	223.888	213.742	1.31725	1.25756	Encodes a component of Replication Protein A. Component of transcriptional gene silencing which does not affect endogenous small RNA accumulation nor DNA methylation. Localized in the nucleus. Involved in DNA repair. Interacts physically with ROS1.
AT2G24630	764.41	959.959	1006.94	1.25582	1.31728	encodes a gene similar to cellulose synthase
AT2G24645	136.149	266.361	268.238	1.9564	1.97019	Transcriptional factor B3 family protein;(source:Araport11)
AT2G24755	451.748	517.493	479.256	1.14554	1.06089	Potential natural antisense gene, locus overlaps with AT2G24750 and AT2G24760
AT2G24762	849.567	987.573	895.25	1.16244	1.05377	Encodes a member of the GDU (glutamine dumper) family proteins involved in amino acid export: At4g31730 (GDU1), At4g25760 (GDU2), At5g57685 (GDU3), At2g24762 (GDU4), At5g24920 (GDU5), At3g30725 (GDU6) and At5g38770 (GDU7).
AT2G25060	261.532	349.486	298.813	1.33631	1.14255	early nodulin-like protein 14;(source:Araport11)
AT2G25110	935.397	1134.25	1221.08	1.21259	1.30541	Encodes an endoplasmic reticulum protein SDF2 (stromal-derived factor-2). Forms a complex SDF2-ERdj3B-BiP that is required for the proper accumulation of the surface-exposed leucine-rich repeat receptor kinases EFR. EFR is involved in PAMP (pathogen associated molecular patterns) triggered immunity.
AT2G25180	327.053	400.798	370.164	1.22548	1.13182	Encodes an Arabidopsis response regulator (ARR) protein that acts in concert with other type-B ARRs in the cytokinin signaling pathway. Also involved in cytokinin-dependent inhibition of hypocotyl elongation and cytokinin-dependent greening and shooting in tissue culture. ARR1, ARR10, and ARR12 are redundant regulators of drought response, with ARR1 being the most critical.The retention of leaf w…
AT2G25270	198.546	257.394	229.783	1.2964	1.15733	transmembrane protein;(source:Araport11)
AT2G25450	767.742	971.097	956.448	1.26487	1.24579	encodes a protein whose sequence is similar to ACC oxidase
AT2G25740	265.039	307.873	258.696	1.16162	0.976068	ATP-dependent protease La (LON) domain protein;(source:Araport11)
AT2G25810	10.7754	24.8509	26.1785	2.30628	2.42948	tonoplast intrinsic protein 4;(source:Araport11)
AT2G25840	668.179	755.937	629.513	1.13134	0.942134	Nucleotidylyl transferase superfamily protein;(source:Araport11)
AT2G25870	1001.87	1130.55	1090.81	1.12844	1.08877	Encodes an endoribonuclease that is required for chloroplast rRNA processing.
AT2G25900	915.98	1443.79	1681.38	1.57622	1.83561	Encodes a protein with two tandem-arrayed CCCH-type zinc fingers that binds RNA and is involved in RNA turnover. The mRNA is cell-to-cell mobile.
AT2G25950	284.418	359.977	395.738	1.26566	1.39139	PITH domain protein (DUF1000);(source:Araport11)
AT2G26200	171.427	217.936	184.967	1.2713	1.07898	S-adenosyl-L-methionine-dependent methyltransferases superfamily protein;(source:Araport11)
AT2G26260	603.318	693.697	681.377	1.1498	1.12938	Encodes an enzyme with 3&#946;-hydroxysteroid dehydrogenase/C4-decarboxylase activity <i>in vitro</i>. The activity of the enzyme was determined using microsomal extracts of yeast overexpressing the <i>Arabidopsis</i> gene. Cytosolic fractions failed to be associated to the activity, leading to the speculation that the enzyme is membrane-bound.
AT2G26330	1473.67	1889.91	1691.87	1.28246	1.14807	Homologous to receptor protein kinases. Involved in specification of organs originating from the shoot apical meristem. Contains a cytoplasmic protein kinase catalytic domain, a transmembrane region, and an extracellular leucine-rich repeat. ER has been identified as a quantitative trait locus for transpiration efficiency by influencing epidermal and mesophyll development, stomatal density and po…
AT2G26440	46.1546	85.2009	105.44	1.84599	2.28449	Plant invertase/pectin methylesterase inhibitor superfamily;(source:Araport11)
AT2G26540	525.913	591.39	572.961	1.1245	1.08946	Encodes a uroporphyrinogen-III synthase involved in tetrapyrrole biosynthesis. The protein localizes to the chloroplast. Member of the plant-specific DUF724 protein family. Arabidopsis has 10 DUF724 proteins. Loss of function mutant has a WT phenotype
AT2G26550	304.55	377.428	340.062	1.2393	1.11661	Encodes a heme oxygenase-like protein lacking the conserved histidine residue at the active site that is usually involved in heme-iron coordination. It is unable to bind and degrade heme. Mutant analyses suggest a role in photomorphogenesis. The protein can bind the heme precursor, proto IX, which could be biologically significant and point to a role in the regulation of the two tetrapyrrole bios…
AT2G26640	463.001	518.451	477.484	1.11976	1.03128	Encodes KCS11, a member of the 3-ketoacyl-CoA synthase family involved in the biosynthesis of VLCFA (very long chain fatty acids).
AT2G26650	129.491	164.873	210.658	1.27323	1.62681	Encodes AKT1, a member of the Shaker family inward rectifying potassium channel predominantly expressed in predominantly in root hairs and root endodermis. This family includes five groups based on phylogenetic analysis (FEBS Letters (2007) 581: 2357): I (inward rectifying channel): AKT1 (AT2G26650), AKT5 (AT4G32500) and SPIK (also known as AKT6, AT2G25600); II (inward rectifying channel): KAT1 (…
AT2G26695	105.791	139.448	117.424	1.31814	1.10996	Ran BP2/NZF zinc finger-like superfamily protein;(source:Araport11)
AT2G26730	3250.94	3576.61	4032.35	1.10018	1.24036	Leucine-rich repeat protein kinase family protein;(source:Araport11)
AT2G26760	130.423	195.533	171.325	1.49922	1.31361	Cyclin B1;(source:Araport11)
AT2G26900	3513.2	4641.85	4437.95	1.32126	1.26322	Sodium Bile acid symporter family;(source:Araport11)
AT2G27020	1827.94	2028.5	2175.27	1.10972	1.19001	Encodes 20S proteasome alpha 7 subunit PAG1.
AT2G27030	2265.98	2542.17	2439.83	1.12189	1.07672	encodes a calmodulin that has higher affinity to kinesin-like calmodulin binding motor protein than CAM4 or CAM6. The mRNA is cell-to-cell mobile.
AT2G27040	1007.68	1160.25	1045.13	1.1514	1.03716	AGO4 is a member of a class of PAZ/PIWI domain containing proteins involved in siRNA mediated gene silencing.Loss of function mutations have reduced site specific CpNpG and CpHpH methylation and increased susceptibility to bacterial pathogens including Tobacco rattle virus.
AT2G27050	2043.27	2182.56	2112.62	1.06817	1.03394	ethylene-insensitive3-like1 (EIL1) The mRNA is cell-to-cell mobile.
AT2G27190	867.169	1018.6	940.177	1.17463	1.08419	Encodes a root-secreted purple acid phosphatase involved in extracellular phosphate-scavenging.
AT2G27200	82.2392	106.041	118.68	1.28942	1.44311	Encodes a cytosolic protein that shares 77.3% identity with AtLSG1-2 at the protein sequence level. The mRNA is cell-to-cell mobile.
AT2G27385	46.9567	106.252	85.987	2.26277	1.8312	Pollen Ole e 1 allergen and extensin family protein;(source:Araport11)
AT2G27530	5137.85	5944.69	5113.91	1.15704	0.995339	Encodes ribosomal protein L10aP. Identified in a screen for enhancers of as1. as1/pgy double mutants show defects in leaf vascular patterning and adaxial cell fate. Double mutant analysis indicates pgy genes function in the same pathway as REV, KAN1 and KAN2.
AT2G27680	1981.39	2253.48	2094.19	1.13732	1.05693	NAD(P)-linked oxidoreductase superfamily protein;(source:Araport11)
AT2G27710	2420.32	3110.72	2573.03	1.28525	1.0631	60S acidic ribosomal protein family;(source:Araport11)
AT2G27720	2229.97	2690.28	2424.64	1.20642	1.0873	60S acidic ribosomal protein family;(source:Araport11)
AT2G27810	852.777	1025.22	1028.03	1.20222	1.20551	Encodes a plasma-membrane localized nucleobase transporter capable of transporting adenine, guanine, uracil and hypoxanthine. Likely to be a proton-nucleobase symporter.
AT2G27830	102.895	130.711	233.563	1.27033	2.26992	hypothetical protein;(source:Araport11)
AT2G27840	405.978	468.933	358.633	1.15507	0.88338	Belongs to the plant specific HD2 type proteins; similar to nucleolar Zea mays histone deacetylase; HD2-p39
AT2G27860	5939.7	6415.95	6779.56	1.08018	1.1414	Encodes UDP-d-apiose/UDP-d-xylose synthase that requires NAD+ for enzymatic activity and is strongly inhibited by UDP-d-galacturonate.
AT2G27970	226.84	319.83	290.17	1.40994	1.27918	CDK-subunit 2;(source:Araport11)
AT2G28000	6473.98	8148.47	6870.52	1.25865	1.06125	Encodes chaperonin-60 alpha, a molecular chaperone involved in Rubisco folding. Mutants display aberrant chloroplast and embryo development. The mRNA is cell-to-cell mobile.
AT2G28080	474.504	612.84	616.038	1.29154	1.29828	UDP-Glycosyltransferase superfamily protein;(source:Araport11)
AT2G28430	468.692	542.614	502.432	1.15772	1.07199	zinc finger, C3HC4 type family protein;(source:Araport11)
AT2G28630	322.373	434.541	489.128	1.34794	1.51727	Encodes KCS12, a member of the 3-ketoacyl-CoA synthase family involved in the biosynthesis of VLCFA (very long chain fatty acids).
AT2G28720	65.2741	117.811	102.568	1.80487	1.57135	Histone superfamily protein;(source:Araport11)
AT2G28740	410.131	586.103	538.861	1.42906	1.31387	histone 4
AT2G28790	291.837	404.815	279.998	1.38713	0.959434	Pathogenesis-related thaumatin superfamily protein;(source:Araport11)
AT2G28800	4277.2	4594.01	4649.74	1.07407	1.0871	member of Chloroplast membrane protein ALBINO3 family. Similar to pea PPF1 and may play a role in plant senescence.
AT2G28900	432.764	554.157	475.193	1.28051	1.09804	Encodes AtOEP16, a 16-KDa plastid outer membrane protein involved in plastid import of protochlorophyllide oxidoreductase A. Predominantly expressed in leaves and is also inducible by cold treatment.
AT2G28950	3781.98	4796.11	4503.1	1.26815	1.19067	Encodes an expansin. Naming convention from the Expansin Working Group (Kende et al, 2004. Plant Mol Bio). Involved in the formation of nematode-induced syncytia in roots of Arabidopsis thaliana.
AT2G29170	19.0198	30.6094	31.79	1.60934	1.67141	NAD(P)-binding Rossmann-fold superfamily protein;(source:Araport11)
AT2G29310	641.667	900.552	816.787	1.40346	1.27291	NAD(P)-binding Rossmann-fold superfamily protein;(source:Araport11)
AT2G29490	10.5248	21.4293	14.7357	2.03607	1.40009	Encodes glutathione transferase belonging to the tau class of GSTs. Naming convention according to Wagner et al. (2002).
AT2G29530	236.021	296.724	264.889	1.25719	1.12231	Encodes a small zinc finger-like protein that is a component of the mitochondrial protein import apparatus. Together with AtTIM9, AtTIM10 is non-redundantly essential for maintaining mitochondrial function of early embryo proper cells and endosperm free-nuclei.
AT2G29540	75.3891	102.529	98.0111	1.35999	1.30007	RNA polymerase I(A) and III(C) 14 kDa subunit
AT2G29550	2871.85	3525.12	3344.09	1.22747	1.16444	Encodes a beta-tubulin that is expressed in leaves, roots and flowers.
AT2G29560	781.139	888.584	907.198	1.13755	1.16138	Encodes a putative phosphoenolpyruvate enolase that is localized both to the nucleus and the cytoplasm. The mRNA is cell-to-cell mobile.
AT2G29570	226.924	366.818	306.179	1.61648	1.34926	Functionally interacts with POLH to repair DNA damaged by UVB damage. May be sumoylated.
AT2G29980	3476.54	3997.15	4161.93	1.14975	1.19715	Endoplasmic reticulum enzyme responsible for the synthesis of 18:3 fatty acids from phospholipids. Uses cytochrome b5 as electron donor.
AT2G30010	1330.91	1519.32	1529.42	1.14157	1.14916	Encodes a member of the TBL (TRICHOME BIREFRINGENCE-LIKE) gene family containing a plant-specific DUF231 (domain of unknown function) domain. TBL gene family has 46 members, two of which (TBR/AT5G06700 and TBL3/AT5G01360) have been shown to be involved in the synthesis and deposition of secondary wall cellulose, presumably by influencing the esterification state of pectic polymers. A nomenclature…
AT2G30200	1029.23	1174.62	1052.08	1.14125	1.0222	EMBRYO DEFECTIVE 3147;(source:Araport11)
AT2G30270	236.22	279.7	255.796	1.18407	1.08287	LURP-one-like protein (DUF567);(source:Araport11)
AT2G30320	225.34	262.393	270.794	1.16443	1.20171	Pseudouridine synthase family protein;(source:Araport11)
AT2G30432	169.701	223.257	225.929	1.31559	1.33133	Encodes TRICHOMELESS1 (TCL1), a single-repeat MYB-type transcription factor that negatively regulates trichome formation by suppressing GL1 (GLABRA1). In a tandem repeat with AT2g30424 and AT2g30420.
AT2G30500	211.374	292.669	295.203	1.3846	1.39659	Kinase interacting (KIP1-like) family protein;(source:Araport11)
AT2G30600	1534.22	2374.31	1929.5	1.54757	1.25765	BTB/POZ domain-containing protein;(source:Araport11)
AT2G30695	359.154	435.139	400.292	1.21157	1.11454	bacterial trigger factor;(source:Araport11)
AT2G30790	269.135	320.611	342.649	1.19127	1.27315	Encodes a 23 kD extrinsic protein that is part of photosystem II and participates in the regulation of oxygen evolution.
AT2G30860	5787.99	9249.61	8605.76	1.59807	1.48683	Encodes glutathione transferase belonging to the phi class of GSTs. Naming convention according to Wagner et al. (2002).
AT2G30870	2572.01	3104.46	3149.53	1.20702	1.22454	early dehydration-induced gene ERD13 homologous to tobacco and maize glutathione S-transferases. Encodes glutathione transferase belonging to the phi class of GSTs. Naming convention according to Wagner et al. (2002)
AT2G30900	8.34663	16.9257	16.291	2.02785	1.95181	Encodes a member of the TBL (TRICHOME BIREFRINGENCE-LIKE) gene family containing a plant-specific DUF231 (domain of unknown function) domain. TBL gene family has 46 members, two of which (TBR/AT5G06700 and TBL3/AT5G01360) have been shown to be involved in the synthesis and deposition of secondary wall cellulose, presumably by influencing the esterification state of pectic polymers. A nomenclature…
AT2G30930	641.327	928.292	962	1.44745	1.50001	hypothetical protein;(source:Araport11)
AT2G30970	1231.77	1370.38	1286.79	1.11253	1.04467	ASPARTATE AMINOTRANSFERASE 1
AT2G30980	1646.13	1792.2	1674.92	1.08873	1.01749	Encodes a GSK3-like protein kinase. This protein can interact with the BZR1 protein involved in brassinosteroid-mediated signaling in a Y2H assay and promotes BZR1 phosphorylation in protoplasts.
AT2G30990	195.87	320.01	273.363	1.63379	1.39564	arginine N-methyltransferase, putative (DUF688);(source:Araport11)
AT2G31010	132.739	181.799	131.544	1.3696	0.991001	Protein kinase superfamily protein;(source:Araport11)
AT2G31140	329.634	389.334	358.334	1.18111	1.08707	Peptidase S24/S26A/S26B/S26C family protein;(source:Araport11)
AT2G31150	457.757	518.028	514.061	1.13167	1.123	ATP binding / ATPase;(source:Araport11)
AT2G31270	200.059	245.12	220.73	1.22524	1.10333	Encodes a cyclin-dependent protein kinase. Involved in nuclear DNA replication and plastid division. Located in nucleus and chloroplast.
AT2G31320	281.774	329.887	331.229	1.17075	1.17551	Encodes a poly(ADP-ribose) polymerase.
AT2G31360	598.979	979.108	850.374	1.63463	1.41971	Encodes a protein homologous to delta 9 acyl-lipid desaturases of cyanobacteria and acyl-CoA desaturases of yeast and mammals. expression up-regulated by cold temperature. It is involved in the synthesis of the 24:1n-9 and 26:1n-9 components of seed lipids, sphingolipids and the membrane phospholipids phosphatidylserine (PS), and phosphatidylethanolamine (PE).
AT2G31400	5356.94	5776.02	5586.17	1.07823	1.04279	Encodes a a chloroplast-localized pentatricopeptide-repeat protein involved in regulation of nuclear gene expression.
AT2G31610	3419.83	3822.91	3403.96	1.11787	0.995359	Ribosomal protein S3 family protein;(source:Araport11)
AT2G31650	187.354	233.429	212.598	1.24593	1.13474	Encodes a homolog of trithorax, a histone-lysine N-methyltransferase. Involved in trimethylating histone H3-lysine 4. Involved in the formation, placement, and identity of flower organs. Role in regulation of homeotic genes. Functions as a receptor of phosphatidylinositol 5-phosphate. Localizes to cytoplasm, plasma membrane and nuclei, shifting to nuclei in the presence of PI5P.
AT2G31790	1436.02	1893.16	1837.18	1.31834	1.27936	UDP-Glycosyltransferase superfamily protein;(source:Araport11)
AT2G31840	339.461	478.85	403.081	1.41062	1.18741	Thioredoxin superfamily protein;(source:Araport11)
AT2G31890	233.508	311.464	270.315	1.33384	1.15762	Protein contains putative RNA binding domain. Expressed in response to Pseudomonas syringae infection. Resistance requires silencing of AtRAP suggesting it functions as a negative regulator of plant disease resistance. Alpha helical repeat protein; only member of the OPR (octotricopeptide repeat) protein family in land plants.
AT2G32060	1714.1	1957.67	1600.75	1.1421	0.933872	Ribosomal protein L7Ae/L30e/S12e/Gadd45 family protein;(source:Araport11)
AT2G32230	1036.8	1318.47	1100.07	1.27167	1.06102	Encodes a protein-only RNase P that is involved in the 5? cleavage of the precursor tRNAs and is able to cleave tRNA-like structures involved in the maturation of plant mitochondrial mRNAs. Mutants show a drastic reduction in the levels of mature plastid tRNA-Phe(GAA) and tRNA-Arg(ACG), limiting plastid gene expression.
AT2G32280	24.9681	46.2935	40.7687	1.8541	1.63283	Encodes a member of a plant-specific gene family that is required for embryo provasculature development. The gene product regulates vascular network complexity and connectivity in cotyledons.
AT2G32390	64.5724	88.1313	83.2523	1.36484	1.28929	Encodes a ionotropic glutamate receptor ortholog, a member of a putative ligand-gated ion channel subunit family.
AT2G32520	695.847	827.271	798.755	1.18887	1.14789	alpha/beta-Hydrolases superfamily protein;(source:Araport11)
AT2G32580	1237.24	1375.41	1476.64	1.11167	1.1935	transmembrane protein, putative (DUF1068);(source:Araport11)
AT2G32690	5489.7	7639.24	8760.28	1.39156	1.59577	Glycine-rich protein similar in structure to GRP5. The expression of GRP23 is induced by HPA (cutin monomer, salicylic acid, and abscisic acid.
AT2G32920	1383.39	1617.37	1622.33	1.16914	1.17272	Encodes a protein disulfide isomerase-like (PDIL) protein, a member of a multigene family within the thioredoxin (TRX) superfamily. Transcript levels for this gene are up-regulated in response to three different chemical inducers of ER stress (dithiothreitol, beta-mercaptoethanol, and tunicamycin). AtIRE1-2 does not appear to be required for this response, but the atbzip60 mutant has a diminished…
AT2G32990	1495.31	1881.97	1845.69	1.25858	1.23432	glycosyl hydrolase 9B8;(source:Araport11)
AT2G33020	9.69538	20.3669	22.4668	2.10068	2.31727	receptor like protein 24;(source:Araport11)
AT2G33040	5184.83	5492.26	5747.41	1.05929	1.1085	gamma subunit of Mt ATP synthase;(source:Araport11)
AT2G33180	292.572	362.796	288.367	1.24002	0.985625	hypothetical protein;(source:Araport11)
AT2G33210	891.268	1124.2	1080.97	1.26135	1.21285	heat shock protein 60-2;(source:Araport11)
AT2G33330	439.004	591.129	510.199	1.34652	1.16217	Encodes a plasmodesmal protein that affects the intercellular movement of molecules through the plasmodesmata. The protein has two DUF26 domains and a single transmembrane domain.
AT2G33370	1450.64	1668.16	1394.25	1.14995	0.961129	Ribosomal protein L14p/L23e family protein;(source:Araport11)
AT2G33500	151.125	194.926	200.163	1.28983	1.32449	B-box type zinc finger protein with CCT domain-containing protein;(source:Araport11)
AT2G33600	327.004	381.143	348.683	1.16556	1.0663	Encodes a protein with homology to members of the dihydroflavonol-4-reductase (DFR) superfamily. Its expression pattern suggests that AtCRL2 is involved in the synthesis and/or maintenance of vascular tissue.
AT2G33620	1489.74	1610.18	1611.13	1.08085	1.08148	AT hook motif DNA-binding family protein;(source:Araport11)
AT2G33793	28.6756	45.0085	32.4081	1.56957	1.13016	DNA ligase-like protein;(source:Araport11)
AT2G33800	4032	4931.64	4453.35	1.22312	1.1045	Encodes SCABRA1 (SCA1), a nuclear gene encoding a plastid-type ribosomal protein that functions &#8232;as a structural component of the 70S plastid ribosome. The sca1-rps5 allele exhibits defects in plastid 16SrRNA processing and a resulting decrease in accumulation of photosynthetic proteins. Loss-of-function mutations enhance the polarity defects of the as2 mutants.
AT2G33840	473.088	566.25	553.658	1.19692	1.17031	Tyrosyl-tRNA synthetase, class Ib, bacterial/mitochondrial;(source:Araport11)
AT2G33850	15.496	34.5553	29.7105	2.22995	1.9173	E6-like protein;(source:Araport11)
AT2G33860	742.237	909.284	919.912	1.22506	1.23938	ettin (ett) mutations have pleiotropic effects on Arabidopsis flower development, causing increases in perianth organ number, decreases in stamen number and anther formation, and apical-basal patterning defects in the gynoecium. The ETTIN gene encodes a protein with homology to DNA binding proteins which bind to auxin response elements. ETT transcript is expressed throughout stage 1 floral merist…
AT2G34040	859.912	938.218	908.111	1.09106	1.05605	Apoptosis inhibitory protein 5 (API5);(source:Araport11)
AT2G34090	75.4377	122.492	108.169	1.62375	1.43388	maternal effect embryo arrest 18;(source:Araport11)
AT2G34250	4561.98	4958.62	5124.95	1.08695	1.12341	SecY protein transport family protein;(source:Araport11)
AT2G34300	1790.9	2092.29	2279.22	1.16829	1.27267	S-adenosyl-L-methionine-dependent methyltransferases superfamily protein;(source:Araport11)
AT2G34430	10151.1	12864.7	13413	1.26732	1.32133	Photosystem II type I chlorophyll a/b-binding protein The mRNA is cell-to-cell mobile.
AT2G34480	6310.39	7663.45	6563.87	1.21442	1.04017	Encodes a nuclear localized member of the ribosomal L18ae/LX protein family. Loss of function mutations show reduced transmission through the gametophytes and embryo lethality.
AT2G34510	439.691	548.067	535.967	1.24648	1.21896	choice-of-anchor C domain protein, putative (Protein of unknown function, DUF642);(source:Araport11)
AT2G34620	1634.96	1955.47	2222.53	1.19603	1.35937	Mitochondrial transcription termination factor family member.
AT2G34640	865.479	1165.7	937.278	1.34688	1.08296	Present in transcriptionally active plastid chromosomes. Involved in plastid gene expression.
AT2G34770	412.494	532.698	544.817	1.29141	1.32079	encodes a fatty acid hydroxylase, required for the AtBI-1-mediated suppression of programmed cell death.
AT2G34930	247.609	297.662	362.185	1.20214	1.46273	disease resistance family protein / LRR family protein;(source:Araport11)
AT2G35150	375.795	492.108	558.851	1.30951	1.48712	Encodes EXORDIUM LIKE 7.
AT2G35155	483.284	553.445	530.693	1.14518	1.0981	Trypsin family protein;(source:Araport11)
AT2G35320	280.718	330.398	311.15	1.17698	1.10841	homologue of the animal Eyes Absent genes. encodes a tyrosine-specific phosphatase. the protein sequence lacks the cys-containing signature of the classical tyrosine phosphatases. belongs to the aspartate-based phosphatases. The enzyme activity is strictly metal-dependent.
AT2G35410	1134.08	1239.43	1146.35	1.0929	1.01082	RNA-binding (RRM/RBD/RNP motifs) family protein;(source:Araport11)
AT2G35450	518.525	587.438	525.481	1.1329	1.01342	catalytic/ hydrolase;(source:Araport11)
AT2G35500	627.032	765.509	680.683	1.22085	1.08556	Encodes a protein with some sequence similarity to shikimate kinases, but a truncated form of this protein (lacking a putative N-terminal chloroplast transit peptide) does not have shikimate kinase activity in vitro.
AT2G35520	333.36	424.075	429.431	1.27212	1.28819	Defender against death (DAD family) protein;(source:Araport11)
AT2G35650	155.672	206.968	189.755	1.32951	1.21894	a member of Glycosyltransferase- Family 2 and encodes a beta-mannan synthase based on in vitro enzyme assays from heterologously expressed protein. Mutants exhibit defects in pollen tube growth and embryo development. The defective embryonic development was associated with reduced proliferation and failed cellularization of the endosperm.
AT2G35780	1009.27	1262.12	1189.54	1.25053	1.17862	serine carboxypeptidase-like 26;(source:Araport11)
AT2G35880	1326.47	1720.52	1816.07	1.29706	1.3691	TPX2 (targeting protein for Xklp2) protein family;(source:Araport11)
AT2G36000	749.755	841.601	766.564	1.1225	1.02242	Mitochondrial transcription termination factor family protein;(source:Araport11)
AT2G36050	32.9354	48.5643	80.4693	1.47453	2.44325	ovate family protein 15;(source:Araport11)
AT2G36160	2701.36	3146.75	2570.79	1.16487	0.951664	Ribosomal protein S11 family protein;(source:Araport11)
AT2G36170	1547.48	1773.06	1660.48	1.14577	1.07302	60S ribosomal protein L40-1;(source:Araport11)
AT2G36200	298.483	393.631	365.717	1.31878	1.22525	P-loop containing nucleoside triphosphate hydrolases superfamily protein;(source:Araport11)
AT2G36230	236.689	284.088	278.474	1.20026	1.17654	Encodes a BBMII isomerase involved in histidine biosynthesis.
AT2G36250	1072.39	1256.53	1179.22	1.17171	1.09962	Encodes one of two FtsZ proteins, tubulin-like proteins, in Arabidopsis. It is involved in chloroplast division.
AT2G36307	167.476	205.881	224.507	1.22932	1.34054	Has been identified as a translated small open reading frame by ribosome profiling.
AT2G36390	450.436	610.396	507.974	1.35512	1.12774	Encodes a starch branching enzyme (EC.2.4.1.18) similar to SBE2 from maize and rice. Expressed throughout plant tissues. The mRNA is cell-to-cell mobile.
AT2G36460	1464.45	1660.65	1691.34	1.13398	1.15493	Aldolase superfamily protein;(source:Araport11)
AT2G36530	14188.1	15954.1	16451.1	1.12447	1.1595	Involved in light-dependent cold tolerance and encodes an enolase. Protein is tyrosine-phosphorylated and its phosphorylation state is modulated in response to ABA in Arabidopsis thaliana seeds.
AT2G36570	4883.87	5419.54	6189.64	1.10968	1.26736	Leucine-rich repeat protein kinase family protein;(source:Araport11)
AT2G36620	1994.11	2317.8	2011.01	1.16232	1.00847	RPL24A encodes ribosomal protein L24, homolog of cytosolic RPL24, found in archaea and higher eukaryotes. Arabidopsis has two RPL24 homologs, RPL24A (AT2G36620) and RPL24B (AT3G53020).
AT2G36885	458.6	568.435	561.422	1.2395	1.22421	translation initiation factor;(source:Araport11)
AT2G37020	140.835	190.102	173.649	1.34982	1.23299	Translin family protein;(source:Araport11)
AT2G37025	56.3784	81.238	59.4039	1.44094	1.05367	TRF-like 8;(source:Araport11)
AT2G37190	2882.79	3163.45	2837.11	1.09736	0.984154	Ribosomal protein L11 family protein;(source:Araport11)
AT2G37220	5844.6	7217.94	6166.59	1.23497	1.05509	Encodes a chloroplast RNA binding protein. A substrate of the type III effector HopU1 (mono-ADP-ribosyltransferase). Protein is tyrosine-phosphorylated and its phosphorylation state is modulated in response to ABA in Arabidopsis thaliana seeds.
AT2G37270	2127.93	2359.44	2088.69	1.1088	0.981558	One of two genes encoding the ribosomal protein S5. Expressed at a lower level compared to ATRPS5A.
AT2G37400	456.094	524.082	527.294	1.14906	1.15611	Tetratricopeptide repeat (TPR)-like superfamily protein;(source:Araport11)
AT2G37420	160.183	206.548	194.734	1.28945	1.21569	ATP binding microtubule motor family protein;(source:Araport11)
AT2G37470	313.866	441.578	439.267	1.4069	1.39954	Histone superfamily protein;(source:Araport11)
AT2G37500	505.622	602.837	549.439	1.19227	1.08666	arginine biosynthesis protein ArgJ family;(source:Araport11)
AT2G37600	692.06	785.935	674.619	1.13565	0.974798	Ribosomal protein L36e family protein;(source:Araport11)
AT2G37620	966.996	1056.63	1094.34	1.09269	1.13169	Member of the actin gene family. Expressed in mature pollen.
AT2G37640	730.548	844.881	850.07	1.1565	1.16361	member of Alpha-Expansin Gene Family. Naming convention from the Expansin Working Group (Kende et al, 2004. Plant Mol Bio). Involved in the formation of nematode-induced syncytia in roots of Arabidopsis thaliana.
AT2G37660	2986.06	3963.65	3274.19	1.32738	1.09649	NAD(P)-binding Rossmann-fold superfamily protein;(source:Araport11)
AT2G37678	129.282	263.914	267.256	2.04139	2.06724	Positive regulator of photomorphogenesis in far-red light. Most abundant in young seedlings in the dark. Downregulated in the light and older as plants develop. Localized in the nucleus and the cytoplasm. Nuclear localization strongest in the dark. Degraded through the 26S proteasome. Regulated by PHYA. It is specifically required for the light-regulated nuclear accumulation of phyA but not phyB.
AT2G37680	125.424	165.063	152.136	1.31604	1.21297	glucose-induced degradation-like protein;(source:Araport11)
AT2G37790	439.222	519.115	512.743	1.1819	1.16739	NAD(P)-linked oxidoreductase superfamily protein;(source:Araport11)
AT2G37860	878.626	1024.29	966.097	1.16579	1.09955	Encodes a protein of unknown function. Mutants have pale leaves, lower cell density in the palisade parenchyma and increased sensitivity to ozone and virulent Pseudomonas syringae
AT2G37940	546.795	607.926	673.072	1.1118	1.23094	Inositol phosphorylceramide synthase 2;(source:Araport11)
AT2G37990	579.967	646.705	573.534	1.11507	0.988907	ribosome biogenesis regulatory protein (RRS1) family protein;(source:Araport11)
AT2G38025	376.259	436.404	415.092	1.15985	1.10321	Cysteine proteinases superfamily protein;(source:Araport11)
AT2G38140	1878.63	2300.47	2159.89	1.22454	1.14972	plastid-specific ribosomal protein 4 (PSRP4) mRNA, complete The mRNA is cell-to-cell mobile.
AT2G38270	549.111	662.297	582.729	1.20613	1.06122	Encodes protein homologous to CXIP1. CXIP1 is a PICOT domain containing protein interacts with CAX1, a high capacity calcium transporter. However, CXP2 does not interact with CAX1 and only moderately activates another calcium transporter CAX4.
AT2G38310	1086.37	1222.01	1006.43	1.12486	0.926419	Encodes a member of the PYR (pyrabactin resistance )/PYL(PYR1-like)/RCAR (regulatory components of ABA receptor) family proteins with 14 members. PYR/PYL/RCAR family proteins function as abscisic acid sensors. Mediate ABA-dependent regulation of protein phosphatase 2Cs ABI1 and ABI2. The mRNA is cell-to-cell mobile.
AT2G38530	26.748	77.6521	29.7619	2.90309	1.11268	Involved in lipid transfer between membranes and plays a role in maintaining the integrity of the cuticle-cell wall interface. Belongs to a family of Lipid transfer proteins. Sequence similarity to other plant/Arabidopsis LPT genes but highest similarity to LPT1. Stress and pathogen-inducible motifs found in the upstream region. Expressed in flower, leaves and siliques but absent in roots. Predic…
AT2G38540	14472.3	23635.1	19429.5	1.63312	1.34253	Non-specific lipid transfer protein. Binds calmodulin in a Ca2+-independent manner. Localized to the cell wall. Specifically expressed in L1 epidermal layer. Predicted to be a member of PR-14 pathogenesis-related protein family with the following members: At2g38540/LTP1, At2g38530/LTP2, At5g59320/LTP3, At5g59310/LTP4, At3g51600/LTP5, At3g08770/LTP6, At2g15050/LTP7, At2g18370/LTP8, At2g15325/LTP9,…
AT2G38550	491.639	587.26	514.783	1.19449	1.04708	Transmembrane proteins 14C;(source:Araport11)
AT2G38570	93.338	119.626	121.03	1.28165	1.29669	hypothetical protein;(source:Araport11)
AT2G38670	534.083	647.303	641.861	1.21199	1.2018	Encodes a mitochondrial ethanolamine-phosphate cytidylyltransferase, involved in phosphatidylethanolamine (PE) biosynthesis.
AT2G38700	1039.65	1168.96	1199.35	1.12437	1.15361	Encodes mevalonate diphosphate decarboxylase, the enzyme that catalyzes the synthesis of isopentenyl diphosphate, used in sterol and isoprenoid biosynthesis. The protein appears to form a homodimeric complex. Incidentally, it was shown that the Arabidopsis MVD protein could also interact with its yeast homolog to form a heterodimer.
AT2G38750	344.928	411.421	386.862	1.19277	1.12157	Annexins are a family of calcium dependent membrane binding proteins though to be involved in Golgi mediated secretion. This is one of four annexins identified in Arabidopsis.
AT2G38760	58.9086	81.4273	78.6146	1.38227	1.33452	Annexins are calcium binding proteins that are localized in the cytoplasm. When cytosolic Ca2+ increases, they relocate to the plasma membrane. The mRNA is cell-to-cell mobile.
AT2G38810	70.7038	91.7037	70.021	1.29701	0.990343	Encodes HTA8, a histone H2A protein. Loss of all H2A.Z (triple mutant with HTA9 and HTA11) results in a reduction in DNA methylation of transposons but not that of genes. Loss of H2A.Z causes misregulation of many genes involved in the response to developmental and environmental cues, and that these genes tend to have high levels of gene-body H2A.Z.
AT2G38995	659.899	754.146	767.834	1.14282	1.16356	O-acyltransferase (WSD1-like) family protein;(source:Araport11)
AT2G39010	5966.25	7588.68	7952.77	1.27194	1.33296	plasma membrane intrinsic protein 2E;(source:Araport11)
AT2G39080	743.858	899.941	812.111	1.20983	1.09175	NAD(P)-binding Rossmann-fold superfamily protein;(source:Araport11)
AT2G39140	256.829	369.319	310.764	1.438	1.21001	Suppressor of var2 variegation phenotype. Chloroplast localized. Loss of function mutant has defects in chloroplast protein translation and rRNA processing. Similar in sequence to pseudouridine synthase proteins.
AT2G39290	360.015	422.62	388.714	1.1739	1.07972	Encodes a phosphatidylglycerolphosphate synthase 2C which is dual-targeted into chloroplasts and mitochondria. Mutant plants have mutant chloroplasts but normal mitochondria.
AT2G39330	881.241	1401.74	928.611	1.59065	1.05375	jacalin-related lectin 23;(source:Araport11)
AT2G39430	34.3667	57.6734	59.5409	1.67817	1.73252	Disease resistance-responsive (dirigent-like protein) family protein;(source:Araport11)
AT2G39460	4234.93	5056.99	4302.73	1.19411	1.01601	Encodes a 60S ribosomal protein L23aA (AtrpL23aA). Paralog of RLPL23aB.
AT2G39670	727.577	874.643	725.243	1.20213	0.996793	Radical SAM superfamily protein;(source:Araport11)
AT2G39800	6293.09	7475.6	7646.63	1.18791	1.21508	encodes a delta1-pyrroline-5-carboxylate synthase that catalyzes the rate-limiting enzyme in the biosynthesis of proline. Gene is expressed in reproductive organs and tissues under non-stress conditions but in the whole plant under water-limiting condition. Expression is also induced by abscisic acid and salt stress in a light-dependent manner. encodes a delta1-pyrroline-5-carboxylate synthase th…
AT2G39870	1160.28	1322.26	1403.59	1.1396	1.2097	hypothetical protein;(source:Araport11)
AT2G39900	610.774	910.826	998.602	1.49127	1.63498	Encodes a member of the Arabidopsis LIM proteins: a family of actin bundlers with distinct expression patterns. WLIM1, WLIM2a, and WLIM2b are widely expressed, whereas PLIM2a, PLIM2b, and PLIM2c are predominantly expressed in pollen. Regulates actin cytoskeleton organization.
AT2G39910	117.41	153.909	134.683	1.31087	1.14712	ARM repeat superfamily protein;(source:Araport11)
AT2G39930	668.681	760.427	797.044	1.1372	1.19196	Encodes an isoamylase-type debranching enzyme. Mutations in this gene cause the loss of detectable isoamylase activity and the disruption of normal starch structure. Mutants have reduced starch content and abnormally structured amylopectins and phytoglycogens. It has been postulated that AtISA1 interacts with AtISA2 to form the Iso1 complex.
AT2G40290	1196.93	1466.63	1354.29	1.22532	1.13147	Encodes an eIF2alpha homolog that can be phosphorylated by GCN2 in vitro.
AT2G40300	536.964	617.197	553.565	1.14942	1.03092	Encodes FERRITIN 4, AtFER4. Ferritins are a class of 24-mer multi-meric proteins found in all kingdoms of life. Function as the main iron store in mammals. Evidence suggests that Arabidopsis ferritins are essential to protect cells against oxidative damage, but they do not constitute the major iron pool. Localize to mitochondria. Knock out mutants are not sensitive to abiotic stress.
AT2G40435	92.252	132.757	143.764	1.43906	1.55839	transcription factor SCREAM-like protein;(source:Araport11)
AT2G40490	2774.86	3622.84	3282.7	1.30559	1.18301	Uroporphyrinogen decarboxylase;(source:Araport11)
AT2G40550	153.557	233.673	196.853	1.52173	1.28195	Encodes a nuclear localized target of E2Fa-DPa, transcription factors controlling cell cycle progression. Required for sister chromatid cohesion and DNA repair.
AT2G40840	1226.8	1612.35	1704.01	1.31428	1.38899	Encodes a cytosolic protein with transglucosidase and amylomaltase activity. It is an essential component of the pathway from starch to sucrose and cellular metabolism in leaves at night. The protein binds to heteroglycans and utilizes glucose, mannose and xylose as acceptors. Fucose and galactose can also act as acceptors but less efficiently than the previous three. It was also was also recentl…
AT2G40940	947.365	1067.56	979.879	1.12687	1.03432	Ethylene receptor, subfamily 1. Has histidine kinase activity.
AT2G40960	303.796	367.735	327.247	1.21046	1.07719	Single-stranded nucleic acid binding R3H protein;(source:Araport11)
AT2G41070	86.2611	124.549	101.426	1.44386	1.17581	Transcription factor homologous to ABI5. Regulates AtEm1 expression by binding directly at the AtEm1 promoter. Located in the nucleus and expressed during seed maturation in the cotyledons and later in the whole embryo.
AT2G41110	329.954	427.592	451.824	1.29591	1.36935	Encodes a touch-inducible calmodulin that has higher affinity to kinesin-like calmodulin binding motor protein than CAM4 or CAM6. The mRNA is cell-to-cell mobile.
AT2G41170	286.965	403.012	460.966	1.40439	1.60635	F-box family protein;(source:Araport11)
AT2G41300	151.066	221.012	190.08	1.46302	1.25826	Although this enzyme is predicted to encode a strictosidine synthase (SS), it lacks a conserved catalytic glutamate residue found in active SS enzymes and it is not expected to have SS activity.
AT2G41370	14.0055	25.5218	19.3219	1.82227	1.37959	Encodes BOP2, a cytoplasmic and nuclear-localized NPR1 like protein with BTB/POZ domain and ankyrin repeats. Interacts with BOP1 and appears to be genetically redundant with BOP1.bop1/bop2 double mutants have longer leaves, often with leaflets on the petiole, asymmetric flowers with extra organs and no nectaries. Also defective in floral organ abscission. BOP1/2 promotes floral meristem fate and …
AT2G41430	3192.62	4210.68	4977.22	1.31888	1.55898	Encodes hydrophilic protein lacking Cys residues that is expressed in response to drought stress, light stress and treatment with plant-growth-promoting rhizobacteria (Paenibacillus polymyxa), possibly revealing a connection between responses to biotic and abiotic stress. Also identified as a CTC Interacting Domain (CID) protein in a yeast two hybrid screen using the PAB2 protein as bait. Contain…
AT2G41540	618.835	811.601	838.693	1.3115	1.35528	Encodes a protein with NAD-dependent glycerol-3-phosphate (G3P) dehydrogenase which was shown to complement an Escherichia coli strain: BB20-14, auxotrophic for glycerol/G3P due to a loss-of-function mutation in the gpsA gene.
AT2G41720	541.855	614.174	546.428	1.13346	1.00844	Encodes a pentatricopeptide repeat protein that is essential for trans-splicing of a chloroplast small ribosomal subunit transcript.
AT2G41760	391.774	525.206	468.514	1.34058	1.19588	amino-terminal glutamine amidohydrolase;(source:Araport11)
AT2G41840	6268.26	6820.92	5805.32	1.08817	0.926144	Ribosomal protein S5 family protein;(source:Araport11)
AT2G41940	135.143	180.156	141.035	1.33308	1.0436	Encodes a zinc finger protein containing only a single zinc finger.
AT2G41950	260.657	329.452	301.356	1.26393	1.15614	DNA-directed RNA polymerase subunit beta;(source:Araport11)
AT2G42040	99.9285	143.61	150.026	1.43712	1.50133	WRC protein;(source:Araport11)
AT2G42130	643.31	815.125	751.603	1.26708	1.16834	Plastid-lipid associated protein PAP / fibrillin family protein;(source:Araport11)
AT2G42170	63.6961	112.933	73.7009	1.773	1.15707	Actin family protein;(source:Araport11)
AT2G42200	550.883	739.387	664.848	1.34218	1.20688	Encodes a putative transcriptional regulator that is involved in the vegetative to reproductive phase transition. Expression is regulated by MIR156b. SPL activity nonautonomously inhibits initiation of new leaves at the shoot apical meristem.
AT2G42210	2030.68	2196.23	2242.46	1.08153	1.10429	Homologous to pea OEP16 and barley pPORA (OEP16), a member of Arabidopsis OEP16 family.
AT2G42220	5258.53	6100.61	6182.52	1.16014	1.17571	Rhodanese/Cell cycle control phosphatase superfamily protein;(source:Araport11)
AT2G42300	445.339	614.347	668.489	1.3795	1.50108	basic helix-loop-helix (bHLH) DNA-binding superfamily protein;(source:Araport11)
AT2G42310	796.812	900.844	925.901	1.13056	1.16201	ESSS subunit of NADH:ubiquinone oxidoreductase (complex I) protein;(source:Araport11)
AT2G42320	1159.9	1851.75	1772.49	1.59647	1.52814	nucleolar protein gar2-like protein;(source:Araport11)
AT2G42380	212.983	327.262	384.799	1.53656	1.80671	Encodes a member of the BZIP family of transcription factors. Forms heterodimers with the related protein AtbZIP61. Binds to G-boxes in vitro and is localized to the nucleus in onion epidermal cells.
AT2G42530	63.715	107.572	81.2812	1.68833	1.2757	Encodes COR15B, a protein that protects chloroplast membranes during freezing.
AT2G42540	183.47	494.371	511.48	2.69457	2.78782	A cold-regulated gene whose product is targeted to the chloroplast. Cor15am protects stromal proteins from aggregation under various stress conditions. Constitutive expression increases freezing tolerance in protoplasts in vitro and chloroplasts in vivo. NMR and x-ray diffraction studies suggest that COR15a alters the intrinsic curvature of the inner membrane of chloroplast envelope. Late Embryog…
AT2G42570	252.035	418.903	361.786	1.66208	1.43546	Encodes a member of the TBL (TRICHOME BIREFRINGENCE-LIKE) gene family containing a plant-specific DUF231 (domain of unknown function) domain. TBL gene family has 46 members, two of which (TBR/AT5G06700 and TBL3/AT5G01360) have been shown to be involved in the synthesis and deposition of secondary wall cellulose, presumably by influencing the esterification state of pectic polymers. A nomenclature…
AT2G42580	786.28	1053.9	1083.46	1.34036	1.37796	Encodes a member of the TTL family and contains a thioredoxin like domain and three tandom TPRs. Interacts physically with BRL2/VH1 and appears to play a role in brassiosteroid and auxin signaling. Belongs to one of the 36 carboxylate clamp (CC)-tetratricopeptide repeat (TPR) proteins (Prasad 2010, Pubmed ID: 20856808) with potential to interact with Hsp90/Hsp70 as co-chaperones. The TTL family i…
AT2G42590	4561.14	5039.81	5281.68	1.10495	1.15797	14-3-3 gene. Binds calcium and displays induced structural changes.
AT2G42610	263.853	538.503	530.134	2.04092	2.0092	LIGHT-DEPENDENT SHORT HYPOCOTYLS-like protein (DUF640);(source:Araport11)
AT2G42710	475.338	550.5	499.315	1.15812	1.05044	Ribosomal protein L1p/L10e family;(source:Araport11)
AT2G42740	204.032	248.014	188.829	1.21557	0.92549	encodes a cytosolic ribosomal protein L16, which is a constituent of 60S large ribosomal complex. Gene is expressed in root stele and anthers and expression is induced by auxin treatment.
AT2G42800	595.528	831.791	657.652	1.39673	1.10432	receptor like protein 29;(source:Araport11)
AT2G42870	59.2571	97.3502	89.2285	1.64284	1.50579	Encodes PHYTOCHROME RAPIDLY REGULATED1 (PAR1), an atypical basic helix-loop-helix (bHLP) protein. Closely related to PAR2 (At3g58850). Up regulated after simulated shade perception. Acts in the nucleus to control plant development and as a negative regulator of shade avoidance response. Functions as transcriptional repressor of auxin-responsive genes SAUR15 (AT4G38850) and SAUR68 (AT1G29510).
AT2G42900	296.061	374.501	355.149	1.26495	1.19958	Plant basic secretory protein (BSP) family protein;(source:Araport11)
AT2G42910	1009.5	1173.8	1063.35	1.16275	1.05335	Phosphoribosyltransferase family protein;(source:Araport11)
AT2G43010	1945.68	2630.72	2816.11	1.35208	1.44737	Isolated as a semidominant mutation defective in red -light responses. Encodes a nuclear localized bHLH protein that interacts with active PhyB protein. Negatively regulates phyB mediated red light responses. Involved in shade avoidance response. Protein abundance is negatively regulated by PhyB.
AT2G43030	4643.4	5820.83	5393.37	1.25357	1.16151	Ribosomal protein L3 family protein;(source:Araport11)
AT2G43090	1509.08	1677.06	1561.81	1.11131	1.03494	One of three genes encoding the small subunit of isopropylmalate isomerase, a heterodimer consisting of a large and a small subunit. A function in both leucine biosynthesis and the first cycle of Met chain elongation has been demonstrated for this subunit. The mRNA is cell-to-cell mobile.
AT2G43100	507.926	949.88	872.482	1.87011	1.71773	isopropylmalate isomerase 2;(source:Araport11)
AT2G43120	336.042	387.538	347.674	1.15324	1.03462	Encodes a member of the functionally diverse cupin protein superfamily that is involved in susceptibility to the bacterial plant pathogen Ralstonia solanacearum. It stabilizes the papain-like cysteine protease XCP2. The mRNA is cell-to-cell mobile.
AT2G43360	729.475	835.877	694.637	1.14586	0.952242	Catalyzes the conversion of dethiobiotin to biotin.
AT2G43460	2230.63	2603.88	2459.91	1.16733	1.10279	Ribosomal L38e protein family;(source:Araport11)
AT2G43530	151.593	198.695	176.751	1.31071	1.16596	Encodes a defensin-like (DEFL) family protein. The mRNA is cell-to-cell mobile.
AT2G43535	12.402	27.7906	19.0996	2.24082	1.54005	Encodes a defensin-like (DEFL) family protein.
AT2G43550	195.871	308.541	264.937	1.57523	1.35261	Encodes a defensin-like (DEFL) family protein.
AT2G43560	1702.32	1983.53	1898.46	1.16519	1.11522	FKBP-like peptidyl-prolyl cis-trans isomerase family protein;(source:Araport11)
AT2G43630	588.492	658.502	610.227	1.11896	1.03693	nucleusenvelope protein;(source:Araport11)
AT2G43750	1862.31	2080.84	2026.7	1.11734	1.08827	Arabidopsis thaliana O-acetylserine (thiol) lyase (OAS-TL) isoform oasB, the key enzyme for fixation of inorganic sulfide. It catalyzes the formation of cysteine from O-acetylserine and inorganic sulfide. Required for pollen tube growth and/or fertilization.
AT2G43780	223.555	275.2	261.59	1.23101	1.17013	cytochrome oxidase assembly protein;(source:Araport11)
AT2G43800	245.082	297.978	258.562	1.21583	1.055	Actin-binding FH2 (formin homology 2) family protein;(source:Araport11)
AT2G43945	1080.36	1203.88	1156.51	1.11433	1.07048	hypothetical protein;(source:Araport11)
AT2G44040	279.504	362.929	273.156	1.29847	0.977286	Dihydrodipicolinate reductase, bacterial/plant;(source:Araport11)
AT2G44050	874.981	969.652	951.744	1.1082	1.08773	6,7-dimethyl-8-ribityllumazine synthase / DMRL synthase / lumazine synthase / riboflavin synthase [Arabidopsis thaliana]. Acts in the jasmonic acid signaling pathway. The mRNA is cell-to-cell mobile.
AT2G44060	6123.03	6859.16	7466.79	1.12022	1.21946	Late embryogenesis abundant protein, group 2;(source:Araport11)
AT2G44120	2404.64	2825.89	2476.93	1.17518	1.03006	Ribosomal protein L30/L7 family protein;(source:Araport11)
AT2G44230	233	292.247	306.617	1.25428	1.31595	hypothetical protein (DUF946);(source:Araport11)
AT2G44580	52.2908	71.9123	58.1907	1.37524	1.11283	zinc ion binding protein;(source:Araport11)
AT2G44640	480.932	643.749	504.665	1.33854	1.04935	TRIGALACTOSYLDIACYLGLYCEROL-like protein;(source:Araport11)
AT2G44650	1312.47	1707.38	1467.08	1.30089	1.11781	Encodes a chloroplast-localized chaperonin 10 whose mRNA is expressed in leaves and stems but not roots.
AT2G44740	309.502	361.034	419.731	1.1665	1.35615	cyclin p4;(source:Araport11)
AT2G44830	553.016	685.408	652.651	1.2394	1.18017	Protein kinase superfamily protein;(source:Araport11)
AT2G44930	56.4361	85.9931	76.6891	1.52372	1.35887	transmembrane protein, putative (DUF247);(source:Araport11)
AT2G45010	453.848	530.931	545.368	1.16984	1.20165	PLAC8 family protein;(source:Araport11)
AT2G45050	93.3338	126.895	124.719	1.35959	1.33627	Encodes a member of the GATA factor family of zinc finger transcription factors. A positive regulator of photomorphogenesis.
AT2G45080	325.905	398.96	451.846	1.22416	1.38644	cyclin p3;(source:Araport11)
AT2G45170	405.152	471.694	498.081	1.16424	1.22937	Involved in autophagy. Under nutrient starvation the protein localizes to autophagosomes.
AT2G45180	3567.79	4431.2	4324.62	1.242	1.21213	Bifunctional inhibitor/lipid-transfer protein/seed storage 2S albumin superfamily protein;(source:Araport11)
AT2G45340	861.059	947.625	892.14	1.10053	1.0361	Leucine-rich repeat protein kinase family protein;(source:Araport11)
AT2G45470	4997.07	6524.05	6022.75	1.30558	1.20526	FASCICLIN-like arabinogalactan protein 8;(source:Araport11)
AT2G45560	158.902	237.583	230.628	1.49516	1.45139	cytochrome P450 monooxygenase
AT2G45640	588.765	658.972	626.987	1.11924	1.06492	Involved in the regulation of salt stress. Expression of AtSAP18 is induced by NaCl, cold, drought, ABA, and ethylene treatment. AtSAP18 and HDA19 associate with ERF3 and ERF4 both in vitro and in vivo.
AT2G45710	304.101	353.853	302.738	1.16361	0.99552	Zinc-binding ribosomal protein family protein;(source:Araport11)
AT2G45790	1763.2	1931.23	2094.55	1.0953	1.18793	Encodes a cytoplasmic phosphomannomutase, involved in ascorbate biosynthesis
AT2G46090	349.08	399.651	367.17	1.14487	1.05182	Encodes a putative sphingosine kinase (SphK) containing the five conserved domains (C1-C5) previously identified in SphKs.
AT2G46110	83.1502	109.528	116.666	1.31724	1.40308	Encodes a ketopentoate hydroxymethyltransferase that appears to localize to the mitochondria. This protein is expected to play a role in pantothenate (vitamin B5) biosynthesis.
AT2G46140	224.412	287.288	272.169	1.28018	1.21281	Late embryogenesis abundant protein;(source:Araport11)
AT2G46170	623.968	766.602	760.411	1.22859	1.21867	Reticulon family protein;(source:Araport11)
AT2G46240	119.237	163.74	168.379	1.37324	1.41214	A member of Arabidopsis BAG (Bcl-2-associated athanogene) proteins, plant homologs of mammalian regulators of apoptosis. Expression of BAG6 in leaves was strongly induced by heat stress. Knockout mutants exhibited enhanced susceptibility to fungal pathogen Botrytis cinerea. Plant BAG proteins are multi-functional and remarkably similar to their animal counterparts, as they regulate apoptotic-like…
AT2G46330	1182.83	1656.62	1831.84	1.40055	1.54869	Encodes arabinogalactan protein (AGP16).
AT2G46470	427.751	486.43	467.269	1.13718	1.09239	inner membrane protein OXA1-like protein;(source:Araport11)
AT2G46535	219.523	258.566	288.697	1.17786	1.31511	hypothetical protein;(source:Araport11)
AT2G46550	516.951	574.592	617.091	1.1115	1.19371	transmembrane protein;(source:Araport11)
AT2G46630	627.297	783.069	703.552	1.24832	1.12156	serine/arginine repetitive matrix protein;(source:Araport11)
AT2G46650	595.787	896.473	884.986	1.50469	1.48541	member of Cytochromes b5 The mRNA is cell-to-cell mobile.
AT2G46780	591.946	715.157	666.897	1.20815	1.12662	RNA-binding (RRM/RBD/RNP motifs) family protein;(source:Araport11)
AT2G46810	358.583	428.178	377.956	1.19408	1.05403	basic helix-loop-helix (bHLH) DNA-binding superfamily protein;(source:Araport11)
AT2G46890	155.71	217.339	216.034	1.39579	1.38741	3-oxo-5-alpha-steroid 4-dehydrogenase (DUF1295);(source:Araport11)
AT2G46930	1016.29	1168.38	1187.36	1.14965	1.16833	Encodes a pectin acetylesterase that removes cell wall acetate associated with pectin formation in Arabidopsis leaves.
AT2G46980	93.169	130.781	115.778	1.4037	1.24266	Encodes ASY3, a coiled-coil domain protein that is required for normal meiosis.
AT2G47170	4537.92	5271.82	5147.82	1.16173	1.1344	Gene encoding ADP-ribosylation factor and similar to other ARFs and ARF-like proteins. Members of this family are known to be essential for vesicle coating and uncoating and functions in GTP-binding. The gene is shown to play a role in cell division, cell expansion and cellulose production using antisense construct. The mRNA is cell-to-cell mobile.
AT2G47240	5841.36	7187.43	8419.46	1.23044	1.44135	Encodes an acyl-CoA synthetase that acts on long-chain and very-long-chain fatty acids, involved in cuticular wax and cutin biosynthesis The mRNA is cell-to-cell mobile.
AT2G47320	1514.4	1787.28	1941.25	1.18019	1.28186	Cyclophilin-like peptidyl-prolyl cis-trans isomerase family protein;(source:Araport11)
AT2G47390	1167.48	1329.63	1275.25	1.13889	1.09232	Prolyl oligopeptidase family protein;(source:Araport11)
AT2G47440	1033	1274.14	1253.98	1.23344	1.21392	Tetratricopeptide repeat (TPR)-like superfamily protein;(source:Araport11)
AT2G47470	3645.92	3892.95	4180.6	1.06776	1.14665	Encodes a protein disulfide isomerase-like (PDIL) protein, a member of a multigene family within the thioredoxin (TRX) superfamily. Transcript levels for this gene are up-regulated in response to three different chemical inducers of ER stress (dithiothreitol, beta-mercaptoethanol, and tunicamycin). AtIRE1-2 does not appear to be required for this response, but the atbzip60 mutant has a diminished…
AT2G47590	2436.54	2809.64	2655.44	1.15313	1.08984	photolyase/blue light photoreceptor PHR2 (PHR2) mRNA,
AT2G47600	839.425	948.4	967.685	1.12982	1.1528	Encodes a magnesium/proton exchanger, member of putative Na+/Ca2+ antiporter gene family
AT2G47610	4372.72	5226.81	4561.95	1.19532	1.04328	Ribosomal protein L7Ae/L30e/S12e/Gadd45 family protein;(source:Araport11)
AT2G47630	117.899	146.271	113.128	1.24065	0.959532	alpha/beta-Hydrolases superfamily protein;(source:Araport11)
AT2G47690	625.178	726.253	701.867	1.16168	1.12267	NADH-ubiquinone oxidoreductase-like protein;(source:Araport11)
AT2G47940	2863.16	3188.48	2989.55	1.11363	1.04414	Encodes DegP2 protease (DEGP2); nuclear gene for chloroplast product.
AT2G48070	687.159	795.159	739.301	1.15717	1.07588	Encodes a chloroplast protein RPH1 (resistance to Phytophthora 1). Involved in immune response to Phytophthora brassicae. rph1 mutant plants (in Ws background) are susceptible to P. brassicae.
AT2G48120	264.857	340.94	291.349	1.28726	1.10002	The pale cress (pac) mutant affects chloroplast and leaf development; mutants are ABA-deficient and accumulate lower levels of carotenoids and chlorophyll compared to wild type. PAC binds 23srRNA and appears to be required for 50s ribosome assembly. Three alternative transcripts of this gene exist.
AT3G01120	9047.12	9873.21	10717.5	1.09131	1.18463	encodes a cystathionine gamma-synthase, which performs the first committed step in methionine biosynthesis. A conserved motif of 13 amino acids in the first exon is required for posttranscriptional autoregulation. This enzyme shares the same substrate as threonine synthase (TS) and its absence transcriptionally affects 8 genes in the genome.
AT3G01280	2220.03	2503.74	2377.01	1.1278	1.07071	Encodes a voltage-dependent anion channel (VDAC: AT3G01280/VDAC1, AT5G67500/VDAC2, AT5G15090/VDAC3, AT5G57490/VDAC4, AT5G15090/VDAC5). VDACs are reported to be porin-type, beta-barrel diffusion pores. They are prominently localized in the outer mitochondrial membrane and are involved in metabolite exchange between the organelle and the cytosol. The mRNA is cell-to-cell mobile.
AT3G01310	954.791	1145.68	1171.48	1.19993	1.22695	Encodes a functional VIP1/PPIP5K-type ATP-grasp kinase that is involved in both InsP6 to InsP7 conversion and InsP7 to InsP8 conversion, producing the InsP8 cofactor of the ASK1-COI1-JAZ-jasmonate co-receptor complex. It is the major isoform in plants, is required for jasmonate-dependent defenses, and plays an important role in plant defenses against necrotrophic fungi and insect herbivores.
AT3G01330	37.1202	59.925	51.9949	1.61435	1.40072	Member of the E2F transcription factors, (cell cycle genes), key components of the cyclin D/retinoblastoma/E2F pathway.
AT3G01370	1179.77	1336.4	1237.46	1.13276	1.0489	Encodes a protein containing a CRM domain that is involved in group I and group II intron splicing.
AT3G01435	115.088	142.726	141.121	1.24015	1.2262	Expressed protein;(source:Araport11)
AT3G01450	217.354	268.165	278.892	1.23377	1.28312	ARM repeat superfamily protein;(source:Araport11)
AT3G01470	979.258	1082.75	977.433	1.10568	0.998137	Encodes a homeodomain leucine zipper class I (HD-Zip I) transcriptional activator involved in leaf and hypocotyl development. Its promoter is bound by PIF1 which likely regulates its expression. Its translation is regulated by a conserved upstream ORF (CPuORF33).
AT3G01480	3670.78	4004.46	3855.56	1.0909	1.05034	Encodes a chloroplast cyclophilin functioning in the assembly and maintenance of photosystem II (PSII) supercomplexes. The mRNA is cell-to-cell mobile.
AT3G01510	293.965	345.909	339.986	1.1767	1.15655	Encodes a putative phosphatase, LSF1, required for normal starch turnover in leaves.
AT3G01670	3020.81	3499.03	3218.23	1.15831	1.06535	Encodes a protein localized to phloem filaments that is required for phloem filament formation. The mRNA is cell-to-cell mobile.
AT3G01680	2458.48	2849.01	2560.96	1.15885	1.04168	Encodes a protein localized to phloem filaments that is required for phloem filament formation. The mRNA is cell-to-cell mobile.
AT3G01750	600.08	702.3	839.036	1.17034	1.39821	Ankyrin repeat family protein;(source:Araport11)
AT3G01800	138.153	178.562	138.463	1.29249	1.00225	Ribosome recycling factor;(source:Araport11)
AT3G02020	985.318	1207.07	1339.64	1.22506	1.3596	encodes a monofunctional aspartate kinase
AT3G02080	3274.05	3587.89	3099.84	1.09586	0.946792	Ribosomal protein S19e family protein;(source:Araport11)
AT3G02110	748.306	887.569	938.196	1.1861	1.25376	serine carboxypeptidase-like 25;(source:Araport11)
AT3G02120	116.391	148.365	159.779	1.27471	1.37278	hydroxyproline-rich glycoprotein family protein;(source:Araport11)
AT3G02160	38.9852	58.6846	46.3346	1.50531	1.18852	Bromodomain transcription factor;(source:Araport11)
AT3G02170	1796.24	2588.46	2922.22	1.44104	1.62686	Encodes LONGIFOLIA2 (LNG2). Regulates leaf morphology by promoting cell expansion in the leaf-length direction. The LNG2 homologue LNG1 (At5g15580) has similar function.
AT3G02230	3347.87	4053.15	3890.28	1.21066	1.16202	RGP1 is a UDP-arabinose mutase that catalyzes the interconversion between the pyranose and furanose forms of UDP-L-arabinose. It appears to be required for proper cell wall formation. rgp1/rgp2 (at5g15650) double mutants have a male gametophyte lethal phenotype. RGP1 fusion proteins can be found in the cytosol and peripherally associated with the Golgi apparatus. The mRNA is cell-to-cell mobile.
AT3G02250	1529.11	1663.21	1707.19	1.0877	1.11646	O-fucosyltransferase family protein;(source:Araport11)
AT3G02510	530.411	605.869	527.544	1.14226	0.994595	Regulator of chromosome condensation (RCC1) family protein;(source:Araport11)
AT3G02550	94.0008	148.325	156.822	1.57792	1.66831	LOB domain-containing protein 41;(source:Araport11)
AT3G02560	1906.15	2382.42	2053.09	1.24986	1.07709	Ribosomal protein S7e family protein;(source:Araport11)
AT3G02570	1067.11	1228.12	1326.58	1.15088	1.24314	Encodes a protein with phosphomannose isomerase activity.
AT3G02630	1090.57	1260.04	1373.65	1.15539	1.25957	One of seven acyl acyl carrier proteins. Expressed primarily in developing seeds.Involved in fatty acid metabolism.
AT3G02640	261.171	345.381	304.125	1.32243	1.16447	transmembrane protein;(source:Araport11)
AT3G02660	498.723	551.66	518.557	1.10615	1.03977	Tyrosyl-tRNA synthetase, class Ib, bacterial/mitochondrial;(source:Araport11)
AT3G02870	1303.02	1512.92	1537.68	1.16108	1.18008	Encodes a L-galactose-1-phosphate phosphatase, involved in ascorbate biosynthesis.
AT3G03110	380.559	431.035	433.15	1.13263	1.13819	Encodes a member of the exportin family (XPO1B)which function as receptors for nuclear transport.Along with XPO1A involved in the development of male and female gametophytes.
AT3G03130	87.999	115.721	98.1619	1.31502	1.11549	lisH domain-like protein;(source:Araport11)
AT3G03220	404.256	465.46	551.276	1.1514	1.36368	member of Alpha-Expansin Gene Family. Naming convention from the Expansin Working Group (Kende et al, 2004. Plant Mol Bio)
AT3G03320	193.881	237.595	258.308	1.22547	1.3323	RNA-binding ASCH domain protein;(source:Araport11)
AT3G03630	175.179	266.402	205.103	1.52074	1.17082	Encodes a protein that possesses S-sulfocysteine synthase activity and lacks O-acetylserien(thiol)lyase activity.
AT3G03640	463.619	562.849	577.23	1.21403	1.24505	Encodes beta-glucosidase (GLUC).
AT3G03820	365.186	525.872	431.616	1.44001	1.18191	SAUR-like auxin-responsive protein family;(source:Araport11)
AT3G03830	73.8744	131.736	109.59	1.78325	1.48347	SAUR-like auxin-responsive protein family;(source:Araport11)
AT3G03850	135.264	183.941	174.253	1.35987	1.28824	SAUR-like auxin-responsive protein family;(source:Araport11)
AT3G03960	2302.01	2657.01	2591.63	1.15421	1.12581	TCP-1/cpn60 chaperonin family protein;(source:Araport11)
AT3G03980	118.389	168.803	174.669	1.42583	1.47538	NAD(P)-binding Rossmann-fold superfamily protein;(source:Araport11)
AT3G04120	16598.8	19254.8	20296.1	1.16001	1.22275	encodes cytosolic GADPH (C subunit) involved in the glycolytic pathway but also interacts with H2O2 potentially placing it in a signalling cascade induced by ROS. The mRNA is cell-to-cell mobile.
AT3G04260	990.864	1169.76	946.447	1.18054	0.955173	plastid transcriptionally active 3;(source:Araport11)
AT3G04290	1126.82	1925.61	1742.85	1.70889	1.5467	Li-tolerant lipase 1;(source:Araport11)
AT3G04340	2102	2490.74	2309.71	1.18494	1.09882	FtsH extracellular protease family;(source:Araport11)
AT3G04380	94.733	126.314	130.778	1.33337	1.38049	Encodes SUVR4, a nucleolar histone methyltransferase with preference for monomethylated H3K9. One of the four closely related Arabidopsis SUVR proteins that belong to the SU(VAR)3-9 subgroup of SET-domain proteins. Proteins containing the evolutionarily conserved SET domain are involved in regulation of eukaryotic gene expression and chromatin structure through their histone lysine methyltransfer…
AT3G04400	6705.4	7762.93	6946.86	1.15771	1.03601	Ribosomal protein L14p/L23e family protein;(source:Araport11)
AT3G04510	23.1147	42.0714	39.9168	1.82011	1.7269	LIGHT-DEPENDENT SHORT HYPOCOTYLS-like protein (DUF640);(source:Araport11)
AT3G04520	448.3	566.241	589.288	1.26308	1.31449	Encodes a threonine aldolase, involved in threonine degradation to glycine. Expressed in vascular tissue through out the plant.
AT3G04550	572.168	674.399	574.46	1.17867	1.00401	Encodes an ancillary chaperone protein that functions in Rubisco biogenesis. RAF1 dimers function in the assembly of the large subunit of Rubisco. Co-expression of RAF1 and rbcL in tobacco cells results in increased photosynthesis and plant growth. The mRNA is cell-to-cell mobile.
AT3G04630	339.126	418.883	401.39	1.23518	1.1836	Member of a small gene family which have a KLEEK domain which may be involved in protein- protein interactions. Over expression of WDL1 results in abnormal root development.
AT3G04670	555.422	618.85	630.651	1.1142	1.13545	member of WRKY Transcription Factor; Group II-d
AT3G04810	283.232	327.137	313.095	1.15502	1.10544	Encodes AtNek2, a member of the NIMA-related serine/threonine kinases (Neks) that have been linked to cell-cycle regulation in fungi and mammals. Plant Neks might be involved in plant development processes.
AT3G04840	5824.81	7232.99	6267.69	1.24176	1.07603	Ribosomal protein S3Ae;(source:Araport11)
AT3G04850	67.2668	103.048	101.23	1.53193	1.5049	Tesmin/TSO1-like CXC domain-containing protein;(source:Araport11)
AT3G04910	1346.9	1595.34	1593.65	1.18445	1.1832	Serine/threonine protein kinase, whose transcription is regulated by circadian rhythm.
AT3G04920	2565.55	3140.05	2689.6	1.22393	1.04835	Ribosomal protein S24e family protein;(source:Araport11)
AT3G04940	1425.06	1638.87	1578.49	1.15004	1.10767	Encodes cysteine synthase CysD1.
AT3G04950	52.6891	74.7389	64.2837	1.41849	1.22006	SEC-C motif protein;(source:Araport11)
AT3G05020	492.899	600.909	630.443	1.21913	1.27905	encodes an acyl carrier protein expressed in leaves, roots, and dry seeds. Protein is not regulated by light.
AT3G05470	164.616	233.493	230.01	1.41841	1.39725	Actin-binding FH2 (formin homology 2) family protein;(source:Araport11)
AT3G05510	156.24	200.451	208.402	1.28297	1.33386	Phospholipid/glycerol acyltransferase family protein;(source:Araport11)
AT3G05520	554.386	631.591	650.358	1.13926	1.17312	Encodes a capping protein that acts as a phosphatidic acid biosensor and key transducer of fluxes in membrane signaling phospholipids into changes in actin cytoskeleton dynamics.
AT3G05560	2332.73	2783.8	2395.21	1.19337	1.02679	Ribosomal L22e protein family;(source:Araport11)
AT3G05590	5690.61	6737.14	6088.93	1.1839	1.07	Encodes cytoplasmic ribosomal protein L18.
AT3G05620	34.7699	53.7748	45.0728	1.54659	1.29632	Plant invertase/pectin methylesterase inhibitor superfamily;(source:Araport11)
AT3G05800	96.3596	127.619	85.1438	1.3244	0.883604	AtBS1(activation-tagged BRI1 suppressor 1)-interacting factor 1;(source:Araport11)
AT3G05870	141.87	175.349	161.329	1.23598	1.13716	Subunit of the anaphase promoting complex, a ubiquitin ligase complex that regulates progression through the cell cycle.
AT3G05910	2383.34	3200.55	3286.12	1.34289	1.37879	Pectinacetylesterase family protein;(source:Araport11)
AT3G05945	422.137	545.185	531.116	1.29149	1.25816	None;(source:Araport11)
AT3G06020	275.219	359.536	285.527	1.30637	1.03745	A member of the FAF family proteins encoded by the FANTASTIC FOUR (FAF) genes: AT4G02810 (FAF1), AT1G03170 (FAF2), AT5G19260 (FAF3) and AT3G06020 (FAF4). FAFs have the potential to regulate shoot meristem size in Arabidopsis thaliana. FAFs can repress WUS, which ultimately leads to an arrest of meristem activity in FAF overexpressing lines.
AT3G06030	169.712	219.813	174.073	1.29521	1.0257	NPK1-related protein kinase 3
AT3G06050	736.894	842.002	843.043	1.14264	1.14405	Encodes a mitochondrial matrix localized peroxiredoxin involved in redox homeostasis. Knockout mutants have reduced root growth under certain oxidative stress conditions.
AT3G06070	700.716	895.852	801.806	1.27848	1.14427	hypothetical protein;(source:Araport11)
AT3G06310	384.199	431.861	434.678	1.12406	1.13139	Cox19-like CHCH family protein;(source:Araport11)
AT3G06450	973.62	1084.95	1096.92	1.11434	1.12664	HCO3- transporter family;(source:Araport11)
AT3G06483	688.956	758.617	702.125	1.10111	1.01911	Pyruvate dehydrogenase kinase (PDK) specifically phosphorylates the E1&#945; subunit of the pyruvate dehydrogenase complex (PDC) on a Ser residue using ATP as a phosphate donor. PDK is a unique type of protein kinase having a His-kinase-like sequence but Ser-kinase activity. Site-directed mutagenesis and structural analysis indicate that PDK belongs to the GHKL superfamily.
AT3G06580	1163.74	1297.41	1303.56	1.11486	1.12015	Encodes a protein with galactose kinase activity. The gene was shown to complement the yeast Agal1 mutant defective in the galactokinase gene GAL1.
AT3G06730	253.977	327.799	261.627	1.29066	1.03012	Encodes a plastidial thioredoxin (TRX) isoform that defines a branch of plastidial TRXs lying between x- and y-type TRXs and thus was named TRX z. Possesses disulfide reductase activity in vitro. TRX z was previously named as Trx p (thioredoxin putative and plastidic) before its thioredoxin activity was confirmed (Meng et al., PNAS 2010, 107:3900). Knockout mutant of TRX z has a severe albino phe…
AT3G06740	366.101	443.291	405.215	1.21084	1.10684	Encodes a member of the GATA factor family of zinc finger transcription factors.
AT3G06770	884.331	1008.49	1004.92	1.1404	1.13636	Pectin lyase-like superfamily protein;(source:Araport11)
AT3G06880	625.622	744.458	661.246	1.18995	1.05694	Transducin/WD40 repeat-like superfamily protein;(source:Araport11)
AT3G06950	139.522	172.906	136.737	1.23927	0.980038	Pseudouridine synthase family protein;(source:Araport11)
AT3G06980	1352.86	1569.85	1310.11	1.1604	0.968404	DEA(D/H)-box RNA helicase family protein;(source:Araport11)
AT3G07010	1382.61	2152.91	2320.99	1.55714	1.6787	Pectin lyase-like superfamily protein;(source:Araport11)
AT3G07110	2027.6	2396.28	2026.81	1.18183	0.999611	Ribosomal protein L13 family protein;(source:Araport11)
AT3G07200	159.18	194.603	177.44	1.22253	1.11471	RING/U-box superfamily protein;(source:Araport11)
AT3G07320	292.186	386.119	396.949	1.32148	1.35855
AT3G07350	111.806	166.092	226.53	1.48555	2.0261	sulfate/thiosulfate import ATP-binding protein, putative (DUF506);(source:Araport11)
AT3G07390	675.869	894.545	874.722	1.32355	1.29422	isolated from differential screening of a cDNA library from auxin-treated root culture. sequence does not show homology to any known proteins and is predicted to be extracellular. The mRNA is cell-to-cell mobile.
AT3G07410	422.602	500.323	533.715	1.18391	1.26293	RAB GTPase homolog A5B;(source:Araport11)
AT3G07430	761.628	986.367	842.536	1.29508	1.10623	YGGT family protein;(source:Araport11)
AT3G07460	1102.4	1531.24	1463.1	1.38901	1.3272	transmembrane protein, putative (Protein of unknown function, DUF538);(source:Araport11)
AT3G07470	851.741	1123.99	1058.29	1.31964	1.24251	transmembrane protein, putative (Protein of unknown function, DUF538);(source:Araport11)
AT3G07540	666.42	871.81	835.891	1.3082	1.2543	Actin-binding FH2 (formin homology 2) family protein;(source:Araport11)
AT3G07630	336.063	385.332	373.445	1.1466	1.11123	Encodes a plastid-localized arogenate dehydratase involved in phenylalanine biosynthesis. Not less than six genes encoding ADT were identi&#64257;ed in the Arabidopsis genome: ADT1 [At1g11790]; ADT2 [At3g07630]; ADT3 [At2g27820]; ADT4 [At3g44720]; ADT5 [At5g22630]; and ADT6 [At1g08250].
AT3G07680	944.688	1114.94	1118.84	1.18022	1.18435	Encodes an Golgi-localized p24 protein. Interacts with p24delta5 at ER export sites for ER exit and coupled transport to the Golgi apparatus. The mRNA is cell-to-cell mobile.
AT3G07990	455.223	605.919	618.395	1.33104	1.35844	serine carboxypeptidase-like 27;(source:Araport11)
AT3G08030	2442.69	3168.45	3118.68	1.29712	1.27674	The mRNA of this gene is expressed in viable seeds. Its detection in a dry seed lot has potential for use as a molecular marker for germination performance as absence of expression correlates with decreased germination.
AT3G08580	23324.8	25385.7	25308.3	1.08835	1.08504	mitochondrial ADP/ATP carrier
AT3G08600	300.523	359.97	356.205	1.19781	1.18528	transmembrane protein, putative (DUF1191);(source:Araport11)
AT3G08630	489.741	561.756	625.606	1.14705	1.27742	alphavirus core family protein (DUF3411);(source:Araport11)
AT3G08640	772.726	853.954	777.96	1.10512	1.00677	alphavirus core family protein (DUF3411);(source:Araport11)
AT3G08680	1119.01	1322	1348.24	1.1814	1.20485	Leucine-rich repeat protein kinase family protein;(source:Araport11)
AT3G08740	1402.63	1686.55	1446.2	1.20241	1.03106	elongation factor P (EF-P) family protein;(source:Araport11)
AT3G08950	118.112	153.859	149.365	1.30265	1.2646	Encodes HCC1, homologue of the copper chaperone SCO1 (synthesis of cytochrome c oxidase 1) from the yeast Saccharomyces cerevisiae. SCO1 encodes a mitochondrial protein that is essential for the correct assembly of complex IV in the respiratory chain. HCC1 is localized in the mitochondrion. A chimeric yeast Sco1-Arabidopsis HCC1 protein complements yeast Sco1 activity. Embryos of hcc1 mutants bec…
AT3G09035	289.762	344.597	331.496	1.18924	1.14403	Concanavalin A-like lectin family protein;(source:Araport11)
AT3G09070	643.072	734.769	786.127	1.14259	1.22246	Encodes a polarly localised membrane-associated protein that regulates phloem differentiation entry.
AT3G09150	230.393	315.504	271.269	1.36941	1.17742	Required for biosynthesis of the tetrapyrrole phytochrome chromophore phytochromobilin. Encodes phytochromobilin synthase, a ferredoxin-dependent biliverdin reductase. It is necessary for coupling the expression of some nuclear genes to the functional state of the chloroplast.
AT3G09200	6780.01	7512.39	6649.7	1.10802	0.98078	Ribosomal protein L10 family protein;(source:Araport11)
AT3G09210	859.038	957.825	896.103	1.115	1.04315	plastid transcriptionally active 13;(source:Araport11)
AT3G09300	1034.8	1154.29	1221.49	1.11547	1.1804	OSBP(oxysterol binding protein)-related protein 3B;(source:Araport11)
AT3G09630	5276.66	5660.8	5250.6	1.0728	0.995061	Ribosomal protein L4/L1 family;(source:Araport11)
AT3G09720	144.877	175.511	140.158	1.21145	0.967428	P-loop containing nucleoside triphosphate hydrolases superfamily protein;(source:Araport11)
AT3G09800	413.42	469.426	525.923	1.13547	1.27213	SNARE-like superfamily protein;(source:Araport11)
AT3G09820	9586.04	10714.7	10851.3	1.11775	1.13199	Involved in the salvage synthesis of adenylates and methyl recycling
AT3G10020	136.694	379.513	413.384	2.77638	3.02417	plant/protein;(source:Araport11)
AT3G10190	214.277	305.974	263.895	1.42793	1.23156	Encodes a protein with sequence similarity to calmodulins. Loss of function mutations have decreased response to chitin elicitors suggesting a role in plant response to fungal pathogens.
AT3G10300	164.75	248.895	261.904	1.51074	1.5897	Calcium-binding EF-hand family protein;(source:Araport11)
AT3G10405	898.496	1178.13	1140.74	1.31123	1.26961	vacuolar acid trehalase;(source:Araport11)
AT3G10450	1596.75	1936.69	1927.03	1.21289	1.20684	serine carboxypeptidase-like 7;(source:Araport11)
AT3G10520	69.8086	101.578	89.5248	1.45509	1.28243	Encodes a class 2 non-symbiotic hemoglobin. Over-expression of AHb2 in seeds led to a 40% increase in the total fatty acid content of developing and mature seeds in three subsequent generations. This was mainly due to an increase in the poly-unsaturated C18:2 (omega-6) linoleic and C18:3 (omega-3) alpha-linolenic acids.
AT3G10610	637.15	767.669	630.782	1.20485	0.990005	Ribosomal S17 family protein;(source:Araport11)
AT3G10690	465.476	634.055	527.433	1.36217	1.13311	Encodes a protein that when expressed together with GYRB2 generates an active supercoiling DNA gyrase enzyme that shares similar properties to its bacterial counterpart, including sensitivity to gyrase-specific antibiotics.
AT3G10720	822.705	959.886	898.114	1.16674	1.09166	Plant invertase/pectin methylesterase inhibitor superfamily;(source:Araport11)
AT3G10850	2057.6	2315.06	2363.55	1.12513	1.14869	glyoxalase II cytoplasmic isozyme (Glx2-2) mRNA, complete
AT3G10860	1955.38	2172.91	2090.73	1.11125	1.06922	Cytochrome b-c1 complex, subunit 8 protein;(source:Araport11)
AT3G10870	315.568	523.492	396.704	1.65889	1.25711	Encodes a methyl IAA esterase. Methyl IAA is believed to be an inactive form of auxin that needs to be demethylated to exert a biological effect. MES17 does not act on methyl JA, MeSA, MeGA4, or MEGA9 in vitro. This gene is expressed in several tissues of seedlings and adult plants, with a higher relative level of expression in the seedling shoot apex and the adult stem.
AT3G10920	2360	2652.02	2634.45	1.12374	1.11629	manganese superoxide dismutase (MSD1)
AT3G10940	842.996	963.44	1018.96	1.14288	1.20874	Encodes a protein with a predicted dual-specificity phosphatase domain, similar to the glucan phosphorylases SEX4 and LSF1, however, it lacks the carbohydrate binding domain present in those proteins. Has phosphoglucan phosphatase activity. It binds to starch and specifically hydrolyzes phosphate from the C3-position.
AT3G11040	184.609	245.473	221.121	1.32969	1.19778	Encodes a cytosolic beta-endo-N-acetyglucosaminidase (ENGase). ENGases N-glycans cleave the O-glycosidic linkage between the two GlcNAc residues of the N-glycan core structure and thus generate a protein with a single GlcNAc attached to asparagine.
AT3G11070	405.934	461.005	427.357	1.13567	1.05278	Outer membrane OMP85 family protein;(source:Araport11)
AT3G11250	844.323	950.285	869.759	1.1255	1.03013	Ribosomal protein L10 family protein;(source:Araport11)
AT3G11510	3080.46	3782.95	3285.32	1.22805	1.0665	Ribosomal protein S11 family protein;(source:Araport11)
AT3G11520	102.939	161.784	145.013	1.57166	1.40873	Encodes a B-type mitotic cyclin.
AT3G11630	8498.86	9491.39	8751.35	1.11678	1.02971	Encodes a 2-Cys peroxiredoxin (2-Cys PrxA) that contains two catalytic Cys residues.
AT3G11700	3332.84	3613.56	3866.36	1.08423	1.16008	FASCICLIN-like arabinogalactan protein 18 precursor;(source:Araport11)
AT3G11710	1960.78	2297.57	2114.39	1.17176	1.07834	lysyl-tRNA synthetase 1;(source:Araport11)
AT3G11780	1136.6	1234.34	1329.27	1.08599	1.16951	MD-2-related lipid recognition domain-containing protein / ML domain-containing protein;(source:Araport11)
AT3G11830	2738.72	3023.25	3004.61	1.10389	1.09708	TCP-1/cpn60 chaperonin family protein;(source:Araport11)
AT3G11940	5281.66	6127.6	5439.37	1.16017	1.02986	One of two genes encoding the ribosomal protein S5. Mutants have semi-dominant developmental phenotypes. Most cell-division processes are delayed or disturbed in the heterozygous mutant, and development is completely arrested at an early embryonic stage in the homozygous mutant.
AT3G12080	979.589	1165.81	971.066	1.1901	0.991299	Encodes a putative plastid-targeted GTP-binding protein that is essential for embryogenesis and chloroplast development.
AT3G12110	2386.17	2817.82	2954.6	1.1809	1.23822	Encodes an actin that is expressed predominantly during reproductive development.
AT3G12145	388.172	555.953	426.531	1.43223	1.09882	A novel leucine-rich repeat protein. Interacts directly with MADS domain transcription factor.
AT3G12150	353.078	432.524	462.326	1.22501	1.30942	alpha/beta hydrolase family protein;(source:Araport11)
AT3G12290	1543.29	1763.3	1807.18	1.14255	1.17099	MTHFD1 encodes a cytoplasmic bifunctional methylenetetrahydrofolate dehydrogenase/methenyltetrahydrofolate cyclohydrolase that is involved in one carbon metabolism and control of DNA methylation.
AT3G12390	1981.94	2178.55	2067.07	1.0992	1.04296	Nascent polypeptide-associated complex (NAC), alpha subunit family protein;(source:Araport11)
AT3G12490	866.705	1051.09	1015.04	1.21275	1.17115	Encodes a protein with cysteine proteinase inhibitor activity. Overexpression increases tolerance to abiotic stressors (i.e.salt,osmotic, cold stress).
AT3G12520	257.041	331.723	340.838	1.29054	1.32601	Encodes a sulfate transporter that in induced under sulfate limitation.
AT3G12610	3264.2	4518.8	4766.21	1.38435	1.46015	Plays role in DNA-damage repair/toleration. Partially complements RecA- phenotypes.
AT3G12710	1565.1	2039.84	1946.84	1.30333	1.24391	DNA glycosylase superfamily protein;(source:Araport11)
AT3G12780	18246.5	20238.7	20599.1	1.10918	1.12894	nuclear phosphoglycerate kinase (PGK1)
AT3G12820	34.8399	51.3102	56.8175	1.47274	1.63082	Member of the R2R3 factor gene family.
AT3G12915	99.1733	155.359	138.828	1.56654	1.39985	Ribosomal protein S5/Elongation factor G/III/V family protein;(source:Araport11)
AT3G12930	432.961	557.367	474.671	1.28734	1.09634	Lojap-related protein;(source:Araport11)
AT3G12965	158.03	216.838	193.854	1.37213	1.22669	Has been identified as a translated small open reading frame by ribosome profiling.
AT3G13120	3336.27	4029.37	3416.13	1.20775	1.02394	Ribosomal protein S10p/S20e family protein;(source:Araport11)
AT3G13160	155.028	189.334	155.723	1.22129	1.00448	Tetratricopeptide repeat (TPR)-like superfamily protein;(source:Araport11)
AT3G13175	56.8229	102.621	99.9595	1.80597	1.75914	transmembrane protein;(source:Araport11)
AT3G13180	448.725	593.628	545.515	1.32292	1.2157	NOL1/NOP2/sun family protein / antitermination NusB domain-containing protein;(source:Araport11)
AT3G13310	280.914	394.3	485.174	1.40363	1.72713	Chaperone DnaJ-domain superfamily protein;(source:Araport11)
AT3G13360	918.343	1036.75	1123.86	1.12894	1.2238	Encodes an outer nuclear membrane protein that anchors RanGAP1 to the nuclear envelope. It interacts with SUN proteins and is required for maintaining the elongated nuclear shape of epidermal cells.
AT3G13410	3678.39	3940.94	4171.66	1.07138	1.1341	2-C-methyl-D-erythritol 4-phosphate cytidylyltransferase;(source:Araport11)
AT3G13470	2916.01	3777.59	3112.57	1.29546	1.06741	Encodes a subunit of chloroplasts chaperonins that are involved in mediating the folding of newly synthesized, translocated, or stress-denatured proteins. Cpn60 subunits are: Cpn60alpha1 (At2g28000), AtCpn60alpha2 (At5g18820), AtCpn60beta1 (At1g55490), AtCpn60beta2 (At3g13470), AtCpn60beta3 (At5g56500), AtCpn60beta4 (At1g26230).
AT3G13490	890.5	1037.32	984.096	1.16487	1.1051	Encodes a dual targeted lysyl-tRNA ligase that is found both in the mitochondrion and the chloroplast. Plants mutated in this gene exhibit an ovule abortion phenotype.
AT3G13560	489.23	594.31	579.421	1.21479	1.18435	O-Glycosyl hydrolases family 17 protein;(source:Araport11)
AT3G13640	76.8169	105.937	103.637	1.37909	1.34915	member of RLI subfamily
AT3G13650	277.958	345.19	338.075	1.24188	1.21628	Disease resistance-responsive (dirigent-like protein) family protein;(source:Araport11)
AT3G13740	429.497	516.288	460.147	1.20208	1.07136	Encodes one of two chloroplast Mini-RNase III-like enzymes in Arabidopsis. Double mutants display imprecise maturation of 23S rRNA and other rRNAs.
AT3G13750	10198.7	11213.3	11179.1	1.09949	1.09613	beta-galactosidase, glycosyl hydrolase family 35 The mRNA is cell-to-cell mobile.
AT3G13860	581.117	680.518	635.556	1.17105	1.09368	heat shock protein 60-3A;(source:Araport11)
AT3G13920	7194.58	7807.4	7340.83	1.08518	1.02033	eukaryotic translation initiation factor 4A-1
AT3G13930	1753.31	1909.91	2021.74	1.08932	1.1531	Encodes a subunit of the mitochondrial pyruvate dehydrogenase complex.
AT3G13940	215.594	252.66	237.827	1.17193	1.10313	DNA binding / DNA-directed RNA polymerase;(source:Araport11)
AT3G13980	510.656	611.963	606.612	1.19839	1.18791	SKI/DACH domain protein;(source:Araport11)
AT3G14110	1019.29	1257.94	1105.08	1.23413	1.08417	Encodes a novel coiled-coil, TPR domain containing protein that is localized to the chloroplast membrane and is involved in chlorophyll biosynthesis. Mutants accumulate protochlorophyllide, an intermediate in the chlorophyll biosynthesis pathway, in dark and release singlet oxygen in plastids in a controlled and non-invasive manner upon a dark/light shift.
AT3G14120	537.93	609.55	538.921	1.13314	1.00184	nuclear pore complex protein;(source:Araport11)
AT3G14210	968.227	1411.07	1231.51	1.45738	1.27192	A semidominant QTL which has an epistatic effect on the Epithiospecifier gene. Represses nitrile formation and favors isothiocyanate production during glucosinolate hydrolysis. The functional allele deters the insect herbivory T. ni.
AT3G14220	566.705	687.123	697.803	1.21249	1.23133	GDSL-motif esterase/acyltransferase/lipase. Enzyme group with broad substrate specificity that may catalyze acyltransfer or hydrolase reactions with lipid and non-lipid substrates.
AT3G14240	1316.56	2199.74	1878.55	1.67083	1.42686	Subtilase family protein;(source:Araport11)
AT3G14290	1105.15	1231.31	1206.18	1.11415	1.09142	Encodes 20S proteasome subunit PAE2 (PAE2) that has RNase activity.
AT3G14310	2295.67	3810.73	3625.91	1.65997	1.57946	encodes a pectin methylesterase, targeted by a cellulose binding protein (CBP) from the parasitic nematode Heterodera schachtii during parasitism.
AT3G14330	273.641	324.12	283.359	1.18447	1.03551	Encodes a pentatricopeptide repeat protein involved in chloroplast mRNA editing. Mutants display defects in C-U editing of psbE.
AT3G14390	711.545	876.798	773.544	1.23225	1.08713	Pyridoxal-dependent decarboxylase family protein;(source:Araport11)
AT3G14550	41.1518	67.6941	42.4949	1.64498	1.03264	Encodes a protein with geranylgeranyl pyrophosphate synthase activity involved in isoprenoid biosynthesis. The enzyme appears to be targeted to the chloroplast in epidermal cells and guard cells of leaves, and in etioplasts in roots.
AT3G14600	2035.62	2367.42	1836.19	1.163	0.902032	Ribosomal protein L18ae/LX family protein;(source:Araport11)
AT3G14630	16.2068	30.0228	29.8899	1.85248	1.84428	putative cytochrome P450
AT3G14660	942.31	1046.66	991.502	1.11074	1.0522	putative cytochrome P450 The mRNA is cell-to-cell mobile.
AT3G14840	2478.08	3056.88	2996.58	1.23357	1.20923	Encodes LRR-RLK protein that is localized to the plasma membrane and is involved in regulation of plant innate immunity to microbes. LIK1 is phosphorylated by CERK1, a kinase involved in chitin perception. The mRNA is cell-to-cell mobile.
AT3G14890	478.457	664.979	609.734	1.38984	1.27438	phosphoesterase;(source:Araport11)
AT3G14900	112.003	141.487	102.449	1.26324	0.914694	hypothetical protein;(source:Araport11)
AT3G14930	1628.87	2147.07	1872.23	1.31813	1.1494	Uroporphyrinogen decarboxylase;(source:Araport11)
AT3G14980	576.813	658.566	681.382	1.14173	1.18129	IDM1 is a histone H3 acetyltransferase that is capable of recognizing methylated DNA through its MBD domain and recognizing unmethylated histone H3K4 through its PHD domain. It negatively regulates DNA demethylation, preventing DNA hypermethylation of highly homologous multicopy genes and other repetitive sequences.
AT3G15000	1137.32	1360.97	1178.16	1.19665	1.03591	Encodes RIP1 (RNA-editing factor interacting protein 1). Involved in chloroplast and mitochondrial RNA editing. The mRNA is cell-to-cell mobile.
AT3G15140	57.7496	80.2284	67.7792	1.38925	1.17367	ERI (At3g15140) encodes a protein of 337 amino acids of the ribonuclease H-like superfamily. The protein contains both DEDDh and SAP domains.The first exon contains a TCT-microsatellite structure (starting 226 bp after ATG) that, based on sequence complementarity, is a miR5021-cleavage target site. ERI is predicted to function as an siRNA exonuclease. Overexpression leads to increased post transc…
AT3G15190	2328.59	2855.08	2440.61	1.2261	1.04811	chloroplast 30S ribosomal protein S20;(source:Araport11)
AT3G15360	1804.29	2112.28	2198.22	1.17069	1.21833	encodes a prokaryotic thioredoxin The mRNA is cell-to-cell mobile.
AT3G15450	1142.4	2098.89	2203.24	1.83727	1.92861	aluminum induced protein with YGL and LRDR motifs;(source:Araport11)
AT3G15480	1122.86	1261.43	1316.21	1.1234	1.17219	fiber (DUF1218);(source:Araport11)
AT3G15520	839.727	950.352	936.102	1.13174	1.11477	Cyclophilin-like peptidyl-prolyl cis-trans isomerase family protein;(source:Araport11)
AT3G15540	1111.53	1325.29	1405.59	1.19232	1.26456	Primary auxin-responsive gene. Involved in the regulation stamen filaments development.
AT3G15570	267.771	337.428	332.246	1.26014	1.24078	Phototropic-responsive NPH3 family protein;(source:Araport11)
AT3G15630	78.193	133.702	107.027	1.70989	1.36875	plant/protein;(source:Araport11)
AT3G15640	1426.56	1564.05	1518.81	1.09637	1.06466	Rubredoxin-like superfamily protein;(source:Araport11)
AT3G15680	469.509	584.401	558.116	1.24471	1.18872	Ran BP2/NZF zinc finger-like superfamily protein;(source:Araport11)
AT3G15710	536.018	615.036	632.312	1.14742	1.17965	Peptidase S24/S26A/S26B/S26C family protein;(source:Araport11)
AT3G15720	49.4796	75.51	59.8399	1.52608	1.20939	Pectin lyase-like superfamily protein;(source:Araport11)
AT3G15800	65.4389	90.5426	87.4027	1.38362	1.33564	Glycosyl hydrolase superfamily protein;(source:Araport11)
AT3G16000	2045.59	2414.67	2388.03	1.18043	1.1674	encodes a DNA-binding protein that binds to plastid DNA non-specifically and is associated with nucleoids and thylakoid membranes. The expression of the gene is correlated with the development of thylakoid membranes.
AT3G16070	110.65	142.856	107.696	1.29107	0.973308	LOW protein: ATP-dependent RNA helicase-like protein;(source:Araport11)
AT3G16110	511.322	574.281	640.14	1.12313	1.25193	Encodes a protein disulfide isomerase-like (PDIL) protein, a member of a multigene family within the thioredoxin (TRX) superfamily. Unlike several other PDI family members, transcript levels for this gene are not up-regulated in response to three different chemical inducers of ER stress (dithiothreitol, beta-mercaptoethanol, and tunicamycin).
AT3G16180	3065.04	3514.92	3548.46	1.14678	1.15772	Encodes a low affinity nitrate transporter that is expressed in the plasma membrane and found in the phloem of the major veins of leaves. It is responsible for nitrate redistribution to young leaves.
AT3G16240	29330.5	34317.9	34826.5	1.17004	1.18738	Delta tonoplast intrinsic protein, functions as a water channel and ammonium (NH3) transporter. Highly expressed in flower, shoot, and stem. Expression shows diurnal regulation and is induced by ammonium (NH3). Protein localized to vacuolar membrane. The mRNA is cell-to-cell mobile.
AT3G16290	1384.99	1527.42	1377.48	1.10284	0.99458	AAA-type ATPase family protein;(source:Araport11)
AT3G16370	4697.29	5643.23	6178.5	1.20138	1.31533	GDSL-motif esterase/acyltransferase/lipase. Enzyme group with broad substrate specificity that may catalyze acyltransfer or hydrolase reactions with lipid and non-lipid substrates. The mRNA is cell-to-cell mobile.
AT3G16470	3280.01	3950.93	3470.92	1.20455	1.0582	Encodes a JA-responsive gene that coordinates with GRP7 in shaping plant development through the regulation of RNA processing in Arabidopsis. AtJAC1 interacts with RNA binding protein GRP7 specifically in the cytoplasm to regulate its nucleocytoplasmic distribution.
AT3G16780	1150.76	1296.43	1120.18	1.12659	0.973419	Ribosomal protein L19e family protein;(source:Araport11)
AT3G16850	3011.39	3465.9	3764.71	1.15093	1.25016	Pectin lyase-like superfamily protein;(source:Araport11)
AT3G17020	1380.45	1570.79	1594.15	1.13788	1.1548	Adenine nucleotide alpha hydrolases-like superfamily protein;(source:Araport11)
AT3G17090	1302.84	1514.5	1533.77	1.16246	1.17725	Protein phosphatase 2C family protein;(source:Araport11)
AT3G17100	2107.53	2443.92	2498.5	1.15961	1.18551	sequence-specific DNA binding transcription factor;(source:Araport11)
AT3G17120	1082.19	1209.76	1219.32	1.11787	1.12671	transmembrane protein;(source:Araport11)
AT3G17170	549.694	697.793	579.139	1.26942	1.05357	Translation elongation factor EF1B/ribosomal protein S6 family protein;(source:Araport11)
AT3G17350	253.798	317.009	288.994	1.24906	1.13868	wall-associated receptor kinase carboxy-terminal protein;(source:Araport11)
AT3G17360	240.538	309.943	297.787	1.28854	1.23801	PHRAGMOPLAST ORIENTING KINESIN 1 is one of the two Arabidopsis homologs isolated in yeast two-hybrid screen for interaction partners of maize gene TANGLED1 (TAN1). Based on sequence homology in their motor domains, POK1 and POK2 belong to the kinesin-12 class which also includes the well-characterized group of phragmoplast-associated kinesins AtPAKRPs. Both kinesins are composed of an N-terminal …
AT3G17390	7735.57	9645.69	9972.16	1.24693	1.28913	S-adenosylmethionine synthetase
AT3G17680	78.8345	117.137	77.1681	1.48586	0.978863	Kinase interacting (KIP1-like) family protein;(source:Araport11)
AT3G17690	13.994	25.9343	26.5744	1.85325	1.89899	member of Cyclic nucleotide gated channel family
AT3G17820	2495.84	2773.88	2944.96	1.1114	1.17995	encodes a cytosolic glutamine synthetase, the enzyme has low affinity with substrate ammonium The mRNA is cell-to-cell mobile.
AT3G17830	65.721	91.9477	82.9706	1.39906	1.26247	Molecular chaperone Hsp40/DnaJ family protein;(source:Araport11)
AT3G17840	640.343	726.174	659.634	1.13404	1.03012	Encodes a receptor-like kinase found at the cell surface of various tissues. Its function remains unknown.
AT3G17910	135.018	164.412	157.045	1.2177	1.16314	Surfeit 1 (SURF1) mRNA. Similar to human SURF1 which is known to be involved in cytochrome c oxidase assembly.
AT3G18000	2247.48	3684.19	3649.81	1.63926	1.62396	Arabidopsis thaliana N-methyltransferase-like protein mRNA. Reduce transmission through pollen.
AT3G18035	1095.09	1302.83	1280	1.1897	1.16885	A linker histone like protein
AT3G18040	876.84	972.468	928.296	1.10906	1.05868	Encodes a protein with similarity to MAP kinases (MAPK9).Expressed preferentially in guard cells and appears to be involved in reactive oxygen species mediated ABA signaling.
AT3G18050	532.469	839.45	814.088	1.57652	1.52889	GPI-anchored protein;(source:Araport11)
AT3G18060	2667.67	2911.07	3116.51	1.09124	1.16825	transducin family protein / WD-40 repeat family protein;(source:Araport11)
AT3G18080	762.462	1760.95	1566.57	2.30956	2.05462	B-S glucosidase 44;(source:Araport11)
AT3G18090	225.271	273.186	251.93	1.2127	1.11834	Encodes a subunit of RNA polymerase IV (aka RNA polymerase D). NRPD2b is closely related to NRPD2a, but has lower levels of transcription and does not affect endogenous siRNA when mutated.
AT3G18110	730.336	821.835	765.434	1.12528	1.04806	Pentatricopeptide repeat (PPR) superfamily protein;(source:Araport11)
AT3G18130	1236.24	1499.02	1254.16	1.21256	1.01449	Encodes a protein with similarity to mammalian RACKs. RACKs function to shuttle activated protein kinase C to different subcellular sites and may also function as a scaffold through physical interactions with other proteins. RACK1C has no phenotype on its own and probably acts redundantly with RACK1A and RACK1B.
AT3G18390	2351.29	2636.98	2480.19	1.1215	1.05482	CRS1 / YhbY (CRM) domain-containing protein;(source:Araport11)
AT3G18410	1012.06	1148.36	1102.51	1.13467	1.08937	NADH dehydrogenase ubiquinone 1 beta subcomplex subunit 10-B-like protein (Complex I subunit NDUFS6);(source:Araport11)
AT3G18420	270.587	319.41	306.498	1.18043	1.13271	Protein prenylyltransferase superfamily protein;(source:Araport11)
AT3G18524	181.397	236.765	207.752	1.30523	1.14529	Encodes a DNA mismatch repair homolog of human MutS gene, MSH6. MSH2 is involved in maintaining genome stability and repressing recombination of mismatched heteroduplexes.There are four MutS genes in Arabidopsis, MSH2, MSH3, MSH6, and MSH7, which all act as heterodimers and bind to 51-mer duplexes. MSH2 has different binding specificity to different mismatches in combination with MSH3, MSH6, or M…
AT3G18530	36.7517	59.5456	50.8811	1.62021	1.38446	ARM repeat superfamily protein;(source:Araport11)
AT3G18535	356.052	440.471	487.001	1.2371	1.36778	tubulin-tyrosine ligase;(source:Araport11)
AT3G18600	389.248	451.574	374.095	1.16012	0.961071	P-loop containing nucleoside triphosphate hydrolases superfamily protein;(source:Araport11)
AT3G18670	46.4793	68.1492	58.0368	1.46623	1.24866	Ankyrin repeat family protein;(source:Araport11)
AT3G18680	719.743	990.01	807.692	1.3755	1.12219	Amino acid kinase family protein;(source:Araport11)
AT3G18730	103.86	157.517	144.756	1.51662	1.39376	Encodes a protein with an important role in cell division control and plant morphogenesis and may also play a role in genome maintenance. May be involved in mitosis through interaction with TSA1. In cells synchronized for cell division, TSA1 and TSK relocalize to ends of spindle microtubules that are ahead of separating chromatids during metaphase and anaphase of mitosis.
AT3G18740	2105.32	2510.65	2320.62	1.19253	1.10226	The gene encodes a putative leucine-rich repeat (LRR)Receptor-like kinase (RLK).
AT3G18760	158.059	213.996	175.572	1.3539	1.1108	Translation elongation factor EF1B/ribosomal protein S6 family protein;(source:Araport11)
AT3G18773	153.814	196.846	205.878	1.27977	1.33849	RING/U-box superfamily protein;(source:Araport11)
AT3G18820	1457.21	1649.81	1679.47	1.13217	1.15253	RAB GTPase homolog G3F;(source:Araport11)
AT3G18850	1000.31	1312.84	1274.32	1.31244	1.27393	lysophosphatidyl acyltransferase 5;(source:Araport11)
AT3G18890	3533.67	3802.62	3774.67	1.07611	1.0682	NAD(P)-binding Rossmann-fold superfamily protein;(source:Araport11)
AT3G18960	56.2811	86.4286	76.1569	1.53566	1.35315	AP2/B3-like transcriptional factor family protein;(source:Araport11)
AT3G18980	705.207	819.272	837.975	1.16175	1.18827	EIN2 targeting protein1;(source:Araport11)
AT3G19050	517.36	701.083	628.384	1.35512	1.2146	PHRAGMOPLAST ORIENTING KINESIN 2 is one of the two Arabidopsis homologs isolated in yeast two-hybrid screen for interaction partners of maize gene TANGLED1 (TAN1). Based on sequence homology in their motor domains, POK1 and POK2 belong to the kinesin-12 class which also includes the well-characterized group of phragmoplast-associated kinesins AtPAKRPs. Both kinesins are composed of an N-terminal …
AT3G19180	492.388	594.165	526.761	1.2067	1.06981	Encodes a chloroplast division factor located in the plastid inner envelope with its N-terminus exposed to the stroma. PARC6 influences FtsZ assembly and is required for recruitment of PDV1 during chloroplast division.
AT3G19220	132.476	160.24	150.43	1.20957	1.13552	Encodes a zinc finger protein that is similar to a subgroup of DnaJ and is involved in cotyledon chloroplast biogenesis. Cyo1 is localized to the thylakoid membrane and has protein disulfide isomerase activity in vivo.Cyo1 is more highly expressed in light grown seedlings. Loss of function mutants have albino cotyledons and abnormal plastids.
AT3G19400	471.284	555.725	626.435	1.17917	1.32921	Cysteine proteinases superfamily protein;(source:Araport11)
AT3G19490	431.798	576.789	537.152	1.33578	1.24399	member of Na+/H+ antiporter-Putative family
AT3G19540	696.73	778.2	816.478	1.11693	1.17187	glutamyl-tRNA (Gln) amidotransferase subunit A (DUF620);(source:Araport11)
AT3G19680	388.751	688.452	707.888	1.77093	1.82093	hypothetical protein (DUF1005);(source:Araport11)
AT3G19710	1166.29	1534.11	1582.78	1.31538	1.35711	Belongs to the branched-chain amino acid aminotransferase gene family. Encodes a methionine-oxo-acid transaminase. Involved in the methionine chain elongation pathway that leads to the ultimate biosynthesis of methionine-derived glucosinolates.
AT3G19810	407.665	487.009	432.641	1.19463	1.06127	BTB/POZ domain protein, putative (DUF177);(source:Araport11)
AT3G19820	5476.32	7111.1	6730.37	1.29852	1.22899	Involved in the conversion of the early brassinosteroid precursor 24-methylenecholesterol to campesterol. Brassinosteroids affect cellular elongation. Mutants have dwarf phenotype. DWF1 is a Ca2+-dependent calmodulin-binding protein.
AT3G20050	3431.77	3782.83	3675.74	1.1023	1.07109	Encodes a putative cytoplasmic chaperonin that is similar to mouse Tcp-1 (t complex polypeptide 1).
AT3G20150	265.179	331.573	325.495	1.25037	1.22745	Kinesin motor family protein;(source:Araport11)
AT3G20230	493.482	634.546	582.028	1.28585	1.17943	Ribosomal L18p/L5e family protein;(source:Araport11)
AT3G20240	112.548	151.343	121.728	1.34469	1.08156	Mitochondrial substrate carrier family protein;(source:Araport11)
AT3G20260	407.482	508.33	486.029	1.24749	1.19276	DUF1666 family protein (DUF1666);(source:Araport11)
AT3G20390	2287.85	2730.45	2662.6	1.19346	1.1638	Encodes a plastidial RidA (Reactive Intermediate Deaminase A) homolog that hydrolyzes the enamines/imines formed by Thr dehydratase from Ser or Thr.
AT3G20440	87.6311	132.415	101.076	1.51105	1.15342	Encodes BE1, a putative glycoside hydrolase. Involved in organogenesis and somatic embryogenesis by regulating carbohydrate metabolism. Mutation in BE1 has pleotrophic effect on the whole plant development.
AT3G20470	1887.03	2529.99	2578.59	1.34072	1.36648	encodes a glycine-rich protein that is expressed more abundantly in immature seed pods than in stems and leaves. Expression is not detected in roots or flowers.
AT3G20510	580.079	660.671	670.694	1.13893	1.15621	Encodes a member of the Tmemb_14 family that is predicted to be localized to the membranes of the secretory pathway. The mRNA is cell-to-cell mobile.
AT3G20570	608.396	698.072	606.328	1.1474	0.9966	early nodulin-like protein 9;(source:Araport11)
AT3G20670	147.525	229.807	188.316	1.55775	1.27651	Encodes HTA13, a histone H2A protein.
AT3G20790	1029.16	1170.42	1245.61	1.13725	1.21031	NAD(P)-binding Rossmann-fold superfamily protein;(source:Araport11)
AT3G20820	2785.21	3293.2	3258.67	1.18239	1.16999	Leucine-rich repeat (LRR) family protein;(source:Araport11)
AT3G20930	419.774	472.999	407.097	1.12679	0.969801	Encodes a unique protein that is both a member of the RIP (RNA-editing interacting protein) family and the RNA recognition motif (RRM)-containing family. It controls the editing extent of 62% of the plastid Cs targeted for editing in Arabidopsis.
AT3G21200	1034.27	1314.01	1236.6	1.27047	1.19562	Encodes a soluble glutamyl-tRNA reductase (GluTR) binding protein that forms a ternary complex with FLU and GluTR.
AT3G21300	152.143	233.644	190.726	1.53568	1.2536	RNA methyltransferase family protein;(source:Araport11)
AT3G21480	201.79	249.274	205.009	1.23532	1.01595	BRCT domain-containing DNA repair protein;(source:Araport11)
AT3G21950	3.63332	13.066	5.8937	3.59615	1.62212	S-adenosyl-L-methionine-dependent methyltransferases superfamily protein;(source:Araport11)
AT3G22200	1406.82	1587.69	1642.52	1.12856	1.16754	Genetically redundant with POP3;mediates pollen tube guidance. Double mutants are self sterile; gamma-aminobutyrate transaminase subunit precursor; nuclear gene for mitochondrial product. Encodes gamma-aminobutyrate transaminase that uses pyruvate instead of alpha-ketoglutarate as cosubstrate. Mutations in POP2/HER1 render roots resistant to the inhibitory growth effects of the volatile organic c…
AT3G22230	1869.83	2106.54	1855.42	1.1266	0.992298	Ribosomal L27e protein family;(source:Araport11)
AT3G22330	627.166	688.281	654.217	1.09745	1.04313	DEAD-box protein required for efficient group II intron splicing in mitochondria.
AT3G22400	1340.38	1518.07	1425.48	1.13257	1.06349	Encodes lipoxygenase5 (LOX5). LOX5 activity in roots facilitates green peach aphid colonization of Arabidopsis foliage by promoting green peach aphid feeding from sieve element and water consumption from xylem.
AT3G22630	364.911	435.636	409.554	1.19381	1.12234	Encodes 20S proteasome beta subunit PBD1 (PBD1).
AT3G22740	80.7305	107.483	89.2091	1.33138	1.10502	homocysteine S-methyltransferase (HMT3)
AT3G22760	147.799	188.647	151.672	1.27638	1.02621	CXC domain containing TSO1-like protein 1. The gene is expressed in stamens, pollen mother cells, and immature ovules.
AT3G22780	725.357	839.067	851.829	1.15676	1.17436	putative DNA binding protein (tso1) mRNA, tso1-3 allele,
AT3G22850	297.567	366.028	370.87	1.23007	1.24634	aluminum induced protein with YGL and LRDR motifs;(source:Araport11)
AT3G22960	4783.75	5282.91	5143.01	1.10435	1.0751	encodes a chloroplast pyruvate kinase alpha subunit. Important for seed oil biosynthesis. Ubiquitously expressed, with significantly increased expression in maturing seeds. The mRNA is cell-to-cell mobile.
AT3G23080	1049.47	1372.63	1475.56	1.30792	1.406	Polyketide cyclase/dehydrase and lipid transport superfamily protein;(source:Araport11)
AT3G23150	228.512	327.973	177.178	1.43525	0.775356	Involved in ethylene perception in Arabidopsis The mRNA is cell-to-cell mobile.
AT3G23290	1221.49	1394.95	1357.48	1.14201	1.11133	LIGHT-DEPENDENT SHORT HYPOCOTYLS-like protein (DUF640);(source:Araport11)
AT3G23370	31.9964	49.0834	38.165	1.53403	1.19279	RNA-binding (RRM/RBD/RNP motifs) family protein;(source:Araport11)
AT3G23390	1495.1	1809.27	1625.86	1.21013	1.08746	Zinc-binding ribosomal protein family protein;(source:Araport11)
AT3G23480	162.348	211.216	214.87	1.301	1.32351	Cyclopropane-fatty-acyl-phospholipid synthase;(source:Araport11)
AT3G23530	1332.7	1589.34	1495.13	1.19258	1.12189	Cyclopropane-fatty-acyl-phospholipid synthase;(source:Araport11)
AT3G23570	134.76	170.428	158.819	1.26468	1.17853	alpha/beta-Hydrolases superfamily protein;(source:Araport11)
AT3G23670	153.701	225.378	173.288	1.46634	1.12744	Microtubule motor kinesin PAKRP1L/Kinesin-12B. Together with PAKRP1/Kinesin-12A, serve as linkers of the plus ends of antiparallel microtubules in the phragmoplast.
AT3G23710	192.717	236.542	202.739	1.2274	1.052	Tic22-like family protein;(source:Araport11)
AT3G23730	748.254	1094.19	960.066	1.46232	1.28307	xyloglucan endotransglucosylase/hydrolase 16;(source:Araport11)
AT3G23740	107.446	151.915	127.029	1.41388	1.18227	hypothetical protein;(source:Araport11)
AT3G23750	2167.81	2334.42	2599.8	1.07686	1.19927	Leucine-rich repeat protein kinase family protein;(source:Araport11)
AT3G23760	199.11	252.762	232.893	1.26946	1.16967	transferring glycosyl group transferase;(source:Araport11)
AT3G23830	241.602	333.03	241.673	1.37843	1.00029	encodes a glycine-rich RNA binding protein. Gene expression is induced by cold and reduced by ionic (salt) and non-ionic (mannitol) osmotic stress. Lines overexpressing the gene are slightly more tolerant to osmotic stress during germination.
AT3G23890	492.477	660.27	573.939	1.34071	1.16541	Encodes a topoisomerase II that is highly expressed in young seedlings. The protein is localized in the nucleus and gene expression levels are increased in proliferative tissues.
AT3G23940	853.444	1075.35	942.214	1.26001	1.10401	Encodes a member of the dihydroxyacid dehydrates family of proteins that encode enzymes involved in branched chain amino acid biosynthesis. Loss of function mutations have significantly reduced transmission and fertility due to defects in male and female gametophyte development and embryo lethality. Mutants have increased sensitivity to abiotic stressors which may be partially compensated by addi…
AT3G23990	1692.28	1929.15	1668.61	1.13997	0.986013	mitochondrial chaperonin HSP. assist in rapid assembly of the oligomeric protein structures in the mitochondria.
AT3G24450	720.768	829.64	938.471	1.15105	1.30204	Heavy metal transport/detoxification superfamily protein;(source:Araport11)
AT3G24495	132.122	168.897	131.385	1.27834	0.994421	encodes a DNA mismatch repair homolog of human MutS gene, MSH6. There are four MutS genes in Arabidopsis, MSH2, MSH3, MSH6, and MSH7, which all act as heterodimers and bind to 51-mer duplexes. MSH2*MSH7 exhibit moderate affinity for a (T/G) substrate and weak binding of (+T), suggesting MSH2*MSH7 may be specialized for lesions/base mispairs not tested or for (T/G) mispairs in special contexts.
AT3G24590	535.079	658.762	618.64	1.23115	1.15617	Encodes a signal peptidase Plsp1 (plastidic type I signal peptidase 1). Required for thylakoid development. Functions in the maturation of the 75-kD component of the translocon at the outer envelope membrane of chloroplasts and oxygen evolving complex subunit 33 (OE33). Involved in the maturation of PsbO, plastocyanin and FtsH2/8. The mRNA is cell-to-cell mobile.
AT3G24715	303.677	393.43	380.519	1.29555	1.25304
AT3G24830	4705.13	5256.76	4545.03	1.11724	0.965973	Ribosomal protein L13 family protein;(source:Araport11)
AT3G25040	997.68	1096.12	1084.1	1.09867	1.08662	Encodes ERD2b. a homolog of the yeast endoplasmic reticulum retention receptor ERD2. Mutations in ERD2b compromise EFR but not FLS2 signaling. The mRNA is cell-to-cell mobile.
AT3G25110	304.605	410.586	426.636	1.34793	1.40062	Encodes a FatA acyl-ACP thioesterase
AT3G25180	84.9245	178.56	187.461	2.10258	2.20739	Encodes a cytochrome P450 monooxygenase (CYP82G1) that catalyzes the production of two volatile homoterpenes, TMTT and DMNT, although it is only likely to produce TMTT in planta. TMTT can be involved in attracting predatory insects to protect Arabidopsis plants from herbivorous pests. Homoterpene synthesis is also stimulated by fungal elicitors which increase the transcript levels of CYP82G1.
AT3G25220	1048.77	1229.9	1229.46	1.17271	1.17229	immunophilin (FKBP15-1)
AT3G25480	691.115	834.693	723.657	1.20775	1.04709	Rhodanese/Cell cycle control phosphatase superfamily protein;(source:Araport11)
AT3G25500	2166.01	2398.61	2603.92	1.10738	1.20217	Poly-L-proline-containing (PLP) protein that form part of the signal-transduction cascade that leads to rearrangement of the actin cytoskeleton. AFH1 is a nonprocessive formin that moves from the barbered end to the side of an actin filament after the nucleation event.
AT3G25520	8276.8	9152.51	7877.19	1.1058	0.951719	Encodes ribosomal protein L5 that binds to 5S ribosomal RNA and in involved in its export from the nucleus to the cytoplasm. Identified in a screen for enhancers of as1. as1/pgy double mutants show defects in leaf vascular patterning and adaxial cell fate. Double mutant analysis indicates pgy genes function in the same pathway as REV, KAN1 and KAN2.
AT3G25530	2288.5	2571.92	2460.91	1.12384	1.07534	Encodes gamma-hydroxybutyrate dehydrogenase (AtGHBDH). Contains a NADP-binding domain. GHBDH is proposed to function in oxidative stress tolerance.
AT3G25545	254.496	295.822	276.981	1.16238	1.08835	trigger factor;(source:Araport11)
AT3G25620	983.185	1251.78	1256.02	1.27319	1.2775	ABC-2 type transporter family protein;(source:Araport11)
AT3G25660	1470.75	1800.58	1616.27	1.22426	1.09895	Amidase family protein;(source:Araport11)
AT3G25670	40.5443	56.3657	85.4029	1.39022	2.10641	Leucine-rich repeat (LRR) family protein;(source:Araport11)
AT3G25805	292.897	349.018	295.308	1.19161	1.00823	transmembrane protein;(source:Araport11)
AT3G25860	1862.1	2142.65	2092.15	1.15066	1.12354	Encodes the dihydrolipoamide S-acetyltransferase subunit of the plastid Pyruvate Dehydrogenase Complex (E2). Mutant has embryo defect.
AT3G25920	5234.49	6628.76	6026.32	1.26636	1.15127	encodes a plastid ribosomal protein CL15, a constituent of the large subunit of the ribosomal complex
AT3G25980	168.115	242.285	212.544	1.44119	1.26428	Encodes MAD2 (MITOTIC ARREST-DEFICIENT 2). May have the spindle assembly checkpoint protein functions conserved from yeast to humans.
AT3G26050	28.6525	46.6782	43.6972	1.62911	1.52507	TPX2 (targeting protein for Xklp2) protein family;(source:Araport11)
AT3G26060	4255.44	4857.42	4601.16	1.14146	1.08124	encodes periredoxin Q which decomposes peroxides and plays a role in the protection of the photosynthetic apparatus
AT3G26180	327.447	408.07	425.049	1.24622	1.29807	putative cytochrome P450
AT3G26290	1012.28	1179.25	1242.58	1.16495	1.22751	putative cytochrome P450
AT3G26380	349.589	450.893	417.599	1.28978	1.19454	Melibiase family protein;(source:Araport11)
AT3G26580	559.891	670.402	694.761	1.19738	1.24088	Tetratricopeptide repeat (TPR)-like superfamily protein;(source:Araport11)
AT3G26740	672.348	1257.56	1137.48	1.87041	1.6918	transcripts are differentially regulated at the level of mRNA stability at different times of day controlled by the circadian clock. mRNAs are targets of the mRNA degradation pathway mediated by the downstream (DST) instability determinant.
AT3G26744	812.109	897.98	769.961	1.10574	0.9481	Encodes a MYC-like bHLH transcriptional activator that binds specifically to the MYC recognition sequences in the CBF3 promoter. Mutants are defective in cold-regulated gene expression. Cold stress triggers protein degradation of nuclear GFPICE1 protein, and the RING finger protein HOS1 is required. Sumoylation of ICE1 controls CBF3/DREB1A expression and freezing tolerance.
AT3G26780	1824.29	2023.23	1950.16	1.10905	1.069	Encodes MEF14 (mitochondrial editing factor 14), a PPR (pentatricopeptide repeat proteins) protein required for RNA editing at site matR-1895 in mitochondria. The mRNA is cell-to-cell mobile.
AT3G26840	244.695	307.845	286.441	1.25807	1.1706	Encodes a protein with phytyl ester synthesis and diacylglycerol acyltransferase activities that is involved in the deposition of free phytol and free fatty acids in the form of phytyl esters in chloroplasts, a process involved in maintaining the integrity of the photosynthetic membrane during abiotic stress and senescence.
AT3G27060	991.315	1239.23	1108.84	1.25009	1.11856	Encodes one of the 3 ribonucleotide reductase (RNR) small subunit genes. TSO2 transcription occurs predominantly at the S-phase of the cell cycle and its expression pattern is consistent with its role in dNDP biosynthesis during DNA replication in actively dividing cells. Critical for cell cycle progression, DNA damage repair and plant development.
AT3G27160	2367.03	2834.17	2641.48	1.19735	1.11595	GHS1 encodes plastid ribosomal protein S21 The mRNA is cell-to-cell mobile.
AT3G27180	177.29	235.436	186.126	1.32797	1.04984	S-adenosyl-L-methionine-dependent methyltransferases superfamily protein;(source:Araport11)
AT3G27240	2029.36	2336.84	2331.51	1.15152	1.14889	Cytochrome C1 family;(source:Araport11)
AT3G27280	345.606	419.399	382.54	1.21352	1.10687	Part of protein complexes that are necessary for proficient mitochondrial function or biogenesis, thereby supporting cell division and differentiation in apical tissues
AT3G27300	498.209	563.751	596.554	1.13156	1.1974	glucose-6-phosphate dehydrogenase 5;(source:Araport11)
AT3G27360	203.101	279.149	270.09	1.37443	1.32983	Histone superfamily protein;(source:Araport11)
AT3G27730	7.31774	16.3327	17.4675	2.23193	2.38701	DNA helicase required for interference-sensitive meiotic crossover events.
AT3G27740	912.637	1102.38	960.547	1.20791	1.0525	Encodes carbamoyl phosphate synthetase (CPS) small subunit (carA), also named as VEN6. Heterologous expression of the Arabidopsis VEN3 and VEN6 genes in a CPS-deficient Escherichia coli strain fully restored bacterial growth in minimal medium, demonstrating the enzymatic activity of the VEN3 and VEN6 proteins.
AT3G27770	935.522	1279.94	1239.72	1.36815	1.32517	plant/protein;(source:Araport11)
AT3G27830	4198.18	4645.27	4311.09	1.1065	1.0269	50S ribosomal protein L12-A The mRNA is cell-to-cell mobile.
AT3G27850	3200.57	3592.95	3159.1	1.1226	0.987042	50S ribosomal protein L12-C The mRNA is cell-to-cell mobile.
AT3G28040	1578.87	1858.54	1763.03	1.17713	1.11664	Leucine-rich receptor-like protein kinase family protein;(source:Araport11)
AT3G28180	2723.04	3517.8	3977.61	1.29187	1.46072	encodes a gene similar to cellulose synthase The mRNA is cell-to-cell mobile.
AT3G28200	1169.01	1269.21	1373.75	1.08571	1.17514	Peroxidase superfamily protein;(source:Araport11)
AT3G28460	368.07	496.701	424.337	1.34948	1.15287	methyltransferase;(source:Araport11)
AT3G28730	1006.7	1097.53	1097.94	1.09023	1.09063	encodes a component of the FAcilitates Chromatin Transcription (FACT) complex, SSRP1. Along with STP16 binds to the promoter of FLC.
AT3G28760	254.136	298.783	262.664	1.17568	1.03356	3-dehydroquinate synthase;(source:Araport11)
AT3G28857	159.025	203.282	247.871	1.2783	1.55869	Encodes a atypical member of the bHLH (basic helix-loop-helix) family transcriptional factors.
AT3G28860	5785.09	7595.46	7987.81	1.31294	1.38076	Encodes a member of the ATP-binding cassette (ABC) transporter family that is involved in auxin transport and is involved in postembryonic organ separation. Also known as AtMDR11 and PGP19. Possibly regulates auxin-dependent responses by influencing basipetal auxin transport in the root. Acts upstream of phyA in regulating hypocotyl elongation and gravitropic response. Exerts nonredundant, partia…
AT3G29030	2221.77	2812.42	3013.37	1.26585	1.3563	Encodes an expansin. Naming convention from the Expansin Working Group (Kende et al, 2004. Plant Mol Bio)
AT3G29185	747.271	874.124	777.794	1.16975	1.04085	glutamate NMDA receptor subunit epsilon-1, putative (DUF3598);(source:Araport11)
AT3G29250	4.2706	13.4802	12.8185	3.15651	3.00156	NAD(P)-binding Rossmann-fold superfamily protein;(source:Araport11)
AT3G29320	733.644	1469.04	1339.73	2.00238	1.82613	Encodes a plastidic alpha-glucan phosphorylase. In vitro, the enzyme has a preference for maltooligosaccharides, such as maltoheptaose. The mRNA is cell-to-cell mobile.
AT3G29370	229.633	295.611	351.873	1.28732	1.53232	Encodes a atypical member of the bHLH (basic helix-loop-helix) family transcriptional factors.
AT3G30180	1251.31	1731.76	1716.14	1.38396	1.37148	Encodes a cytochrome p450 enzyme that catalyzes the last reaction in the production of brassinolide. It is capable of converting 6-deoxocastasterone into castasterone, a C-6 oxidation, as well as the further conversion of castasterone into brassinolide by a Baeyer-Villinger oxidation reaction at C-6, resulting in the formation of an unusual seven-membered lactone ring. The enzyme possesses high a…
AT3G30300	991.023	1095.38	1061.65	1.1053	1.07126	O-fucosyltransferase family protein;(source:Araport11)
AT3G30340	5.94833	15.3407	8.34348	2.579	1.40266	nodulin MtN21-like transporter family protein
AT3G32930	873.058	1064.97	971.24	1.21982	1.11246	Protein of unknown function. Locus is correlated with bacterial hypersensitive response, expression is reduced after injection with avrRpm1.
AT3G42170	869.658	995.304	960.208	1.14448	1.10412	transposase-like gene with conserved domains from the family of hAT transposases that includes hobo from Drosophila melanogaster, Activator (Ac) from maize, and Tam3 from snapdragon but lacks several amino acids known to be essential for Ac transposition5. The DAYSLEEPER gene lacks 8 bp duplications and TIRs (a common feature of transcriptionally silent hAT transposases), however, DAYSLEEPER expr…
AT3G42660	253.394	351.015	318.306	1.38525	1.25617	Ctf4 related nuclear protein. Interacts with LHP1-PRC2 to maintain H3K27 methylation in rapidly dividing cells. EOL1 expression is restricted to rapidly dividing cells.
AT3G42800	12.2372	37.8475	33.1573	3.09283	2.70956	AF-like protein;(source:Araport11)
AT3G43190	101.328	138.922	123.292	1.37101	1.21676	Encodes a protein with sucrose synthase activity (SUS4).
AT3G43270	243.888	386.255	283.422	1.58374	1.1621	Plant invertase/pectin methylesterase inhibitor superfamily;(source:Araport11)
AT3G43520	658.897	755.218	727.639	1.14619	1.10433	Transmembrane proteins 14C;(source:Araport11)
AT3G43600	200.868	270.995	227.356	1.34912	1.13187	Encodes an aldehyde oxidase. AAO2 does not appear to act on abscisic aldehyde in vitro but it is possible that it may function in abscisic acid biosynthesis when the activity of At2g27150 (AAO3), the primary abscisic aldehyde oxidase, is lost.
AT3G43810	2428.4	2893.28	3057.17	1.19143	1.25892	EF hand domain protein encodes a calmodulin. Can functionally complement a yeast CaM mutant.
AT3G43960	69.552	96.7225	83.0331	1.39065	1.19383	Encodes a putative cysteine proteinase. Mutants exhibit shorter root hairs under phosphate-deficient conditions.
AT3G44050	184.216	226.038	214.617	1.22703	1.16503	P-loop containing nucleoside triphosphate hydrolases superfamily protein;(source:Araport11)
AT3G44150	230.538	269.24	253.292	1.16788	1.0987	Expp1 protein;(source:Araport11)
AT3G44160	214.849	286.093	260.205	1.3316	1.21111	Encodes a chloroplast-localized Omp85 family member. Members of this family chaperone the membrane insertion of beta-barrel-shaped outer membrane proteins in bacteria, mitochondria and probably chloroplasts and facilitate the transfer of nuclear-encoded cytosolically synthesized preproteins across the outer envelope of chloroplasts.
AT3G44330	1553.82	1700.46	1785.95	1.09437	1.14939	M28 Zn-peptidase nicastrin;(source:Araport11)
AT3G44590	362.214	428.15	325.23	1.18204	0.897895	60S acidic ribosomal protein family;(source:Araport11)
AT3G44750	581.322	726.891	515.857	1.25041	0.887386	Encodes a histone deacetylase. Controls the development of adaxial/abaxial leaf polarity. Two lines with RNAi-directed against this gene show reduced Agrobacterium-mediated DNA transformation of the roots.
AT3G44890	3053.84	3900.65	3317.8	1.2773	1.08644	Plastid ribosomal protein CL9 The mRNA is cell-to-cell mobile.
AT3G45030	1622.81	1896.98	1586.72	1.16895	0.977763	Ribosomal protein S10p/S20e family protein;(source:Araport11)
AT3G45090	668.637	742.602	741.888	1.11062	1.10955	P-loop containing nucleoside triphosphate hydrolases superfamily protein;(source:Araport11)
AT3G45230	295.391	365.563	341.814	1.23756	1.15716	Encodes the arabinogalactan protein core of plant cell wall proteoglycan that contains arabinogalactan and cell wall matrix glycan pectin and/or xylan domains.
AT3G45260	15.5233	27.62	30.7162	1.77926	1.97871	BIB is a member of the BIRD family of zinc finger proteins that includes JKD. BIB functions redundantly with JKD to retain SHR in the nucleus and thereby restrict SHR movement in root tissues.
AT3G45310	817.187	904.208	913.509	1.10649	1.11787	Cysteine proteinases superfamily protein;(source:Araport11)
AT3G45610	166.048	220.306	253.574	1.32676	1.52711	Dof-type zinc finger DNA-binding family protein;(source:Araport11)
AT3G45780	4801.67	6592.83	6650.64	1.37303	1.38507	Blue-light photoreceptor. Contains a light activated serine-threonine kinase domain and LOV1 and LOV2 repeats. Mutants are defective in blue-light response. Mediates blue light-induced growth enhancements. PHOT1 and PHOT2 mediate blue light-dependent activation of the plasma membrane H+-ATPase in guard cell protoplasts. PHOT1 undergoes blue-light-dependent autophosphorylation. At least eight phos…
AT3G45850	2398.75	2640.59	2775.37	1.10082	1.15701	P-loop containing nucleoside triphosphate hydrolases superfamily protein;(source:Araport11)
AT3G45930	170.208	224.409	199.614	1.31843	1.17276	Histone superfamily protein;(source:Araport11)
AT3G45960	49.341	79.885	148.525	1.61904	3.01017	member of EXPANSIN-LIKE. Naming convention from the Expansin Working Group (Kende et al, 2004. Plant Mol Bio)
AT3G45970	256.264	475.561	638.353	1.85575	2.491	member of EXPANSIN-LIKE. Naming convention from the Expansin Working Group (Kende et al, 2004. Plant Mol Bio) The mRNA is cell-to-cell mobile.
AT3G45980	538.887	732.599	684.871	1.35947	1.2709	Encodes a histone 2B (H2B) protein. This protein can be ubiquitinated in planta, and this modification depends on the HUB1 and HUB2 E3 ubiquitin ligases as well as the UBC1 and UBC2 E2 ubiquitin conjugating enzymes. Lysine 146 appears to be the site of the ubiquitin addition.
AT3G46040	957.102	1065.74	901.313	1.11351	0.941711	Regulated by TCP20. The mRNA is cell-to-cell mobile.
AT3G46320	197.394	262.855	244.06	1.33163	1.23641	Histone superfamily protein;(source:Araport11)
AT3G46490	475.581	738.438	728.864	1.55271	1.53258	2-oxoglutarate (2OG) and Fe(II)-dependent oxygenase superfamily protein;(source:Araport11)
AT3G46630	340.57	399.496	400.381	1.17302	1.17562	DCL protein (DUF3223);(source:Araport11)
AT3G46740	2135.28	2516.42	2249.48	1.1785	1.05348	Component of the translocon outer membrane (TOC) complex. Forms the outer envelope translocation channel (beta-barrel). Plays a role in preprotein conductance. Imported into chloroplast. Expressed in young dividing photosynthetic tissues. Knockout mutants are embryo lethal with arrested development at the two-cell stage. Knockout mutants have abnormal etioplasts.
AT3G46940	188.8	272.152	257.126	1.44148	1.3619	DUTP-PYROPHOSPHATASE-LIKE 1;(source:Araport11)
AT3G46970	744.865	1255.11	1250.86	1.68501	1.67931	Encodes a cytosolic alpha-glucan phosphorylase. In vitro, the enzyme has a preference for branched polysaccharides, such as glycogen.
AT3G47160	70.1333	141.985	109.211	2.0245	1.55719	RING/U-box superfamily protein;(source:Araport11)
AT3G47370	1325.86	1638.39	1407.89	1.23572	1.06187	Ribosomal protein S10p/S20e family protein;(source:Araport11)
AT3G47450	469.934	568.798	496.124	1.21038	1.05573	Encodes a protein with similarity to the bacterial YqeH GTPase required for proper ribosome assembly. Mutant analyses show that this protein regulates growth and hormonal signaling and attenuates oxidative stress and reactive oxygen species (ROS). It also seems to be involved in regulating leaf senescence, cell death, nitric oxide biosynthesis in response to ABA but not exogenous H2O2. This prote…
AT3G47460	118.049	174.776	152.561	1.48054	1.29236	member of SMC subfamily
AT3G47620	759.281	870.468	833.595	1.14644	1.09787	Encodes a transcription factor AtTCP14 that regulates seed germination. AtTCP14 shows elevated expression level just prior to germination. AtTCP14 is predominantly expressed in the vascular tissue of the embryo, and affects gene expression in radicles in a non-cell-autonomous manner.
AT3G47650	1876.83	2178.47	1868.42	1.16072	0.995521	DnaJ/Hsp40 cysteine-rich domain superfamily protein;(source:Araport11)
AT3G47800	146.604	179.272	157.708	1.22283	1.07574	Galactose mutarotase-like superfamily protein;(source:Araport11)
AT3G47833	340.152	418.59	410.629	1.2306	1.20719	predicted to encode subunit 7 of mitochondrial complex II and to participate in the respiratory chain
AT3G47860	230.604	353.233	314.146	1.53177	1.36227	Encodes a chloroplastic lipocalin AtCHL. Located in thylakoid lumen. Involved in the protection of thylakoidal membrane lipids against reactive oxygen species, especially singlet oxygen, produced upon excess light.
AT3G48100	764.999	897.12	776.712	1.17271	1.01531	Encodes a transcription repressor that mediates a negative feedback loop in cytokinin signalling. ARR5 expression is upregulated by Class I KNOX genes. Arr5 protein is stabilized by cytokinin in a two-component phosphorelay.
AT3G48110	1557.71	1816.08	1664.03	1.16586	1.06825	glycine-tRNA ligase
AT3G48170	1063.33	1149.6	1189.64	1.08114	1.11879	ALDH10A9 encodes a protein that can function as a betaine aldehyde dehydrogenase in vitro. The C-terminal amino acids of this protein direct GFP to the peroxisome suggesting that ALDH10A9 accumulates in this organelle. ALDH10A9 transcript levels rise in response to ABA, NaCl, chilling, methyl viologen, and dehydration stress. The enzyme can catalyze the formation of glycine betaine in vitro, but …
AT3G48260	74.0634	108.104	123.119	1.45962	1.66234	Encodes a member of the WNK family (9 members in all) of protein kinases, the structural design of which is clearly distinct from those of other known protein kinases, such as receptor-like kinases and mitogen-activated protein kinases.
AT3G48410	33.5142	60.0882	45.802	1.79292	1.36664	alpha/beta-Hydrolases superfamily protein;(source:Araport11)
AT3G48480	12.3162	22.7988	19.6749	1.85112	1.59748	Cysteine proteinases superfamily protein;(source:Araport11)
AT3G48500	632.254	941.87	725.161	1.4897	1.14695	Nucleic acid-binding, OB-fold-like protein;(source:Araport11)
AT3G48550	476.7	668.701	622.702	1.40277	1.30628	SHOOT GRAVITROPISM-like protein;(source:Araport11)
AT3G48610	1011.63	1238.45	1284.15	1.22421	1.26939	non-specific phospholipase C6;(source:Araport11)
AT3G48670	786.234	880.707	837.93	1.12016	1.06575	Encodes IDN2 (INVOLVED IN DE NOVO 2), a double-stranded RNA-binding protein involved in de novo methylation and small interfering RNA (siRNA)-mediated maintenance methylation. IND2 is a component of the RNA-directed DNA methylation pathway.
AT3G48730	1911.52	2599.12	2238.62	1.35971	1.17112	glutamate-1-semialdehyde 2,1-aminomutase 2;(source:Araport11)
AT3G48770	145.815	192.398	167.365	1.31947	1.14779	ATP/DNA binding protein;(source:Araport11)
AT3G48820	352.29	417	436.763	1.18369	1.23978	Encodes a homolog of the animal sialyltransferases but sialyltransferase activity was not detected (Plant Biology 2009, 11:284). Located in the Golgi apparatus.
AT3G48870	2487.52	2991.89	2737.12	1.20276	1.10034	Encodes a nuclear encoded protein with similarity to Clpa regulatory subunit of CLP protease complex. The protein is localized to the chloroplast stroma. May function redundantly with TIC complex in chloroplast protein import.
AT3G48930	2741.64	3308.24	2864.02	1.20666	1.04464	Nucleic acid-binding, OB-fold-like protein;(source:Araport11)
AT3G48940	10.5132	22.1439	18.1881	2.10628	1.73001	Remorin family protein;(source:Araport11)
AT3G49010	3993.76	4860	4308.72	1.2169	1.07886	Encodes 60S ribosomal protein L13. Homolog of human breast basic conserved 1 (BBC1).
AT3G49080	406.497	478.696	443.266	1.17761	1.09045	Ribosomal protein S5 domain 2-like superfamily protein;(source:Araport11)
AT3G49110	24.6434	64.0224	41.8854	2.59795	1.69966	Class III peroxidase Perx33. Expressed in roots. Located in the cell wall. Involved in cell elongation. Expression activated by light. May play a role in generating H2O2 during defense response. The mRNA is cell-to-cell mobile.
AT3G49140	1256.8	1395.59	1308.59	1.11043	1.04121	Pentatricopeptide repeat (PPR) superfamily protein;(source:Araport11)
AT3G49220	7974.31	9309.37	10351	1.16742	1.29804	Plant invertase/pectin methylesterase inhibitor superfamily;(source:Araport11)
AT3G49390	662.907	769.514	828.51	1.16082	1.24981	RNA-binding protein, putative, RNA-binding protein RBP37, Arabidopsis thaliana, PIR:T04196.Member of a family of PAB2 domain containing proteins.
AT3G49560	731.369	830.599	721.361	1.13568	0.986315	HP30/Tric1 is a component of the mitochondrial protein translocation complex and is involved in tRNA transport along with HP30-2/Tric2.
AT3G49680	1630.18	2206.76	2103.05	1.35369	1.29007	Encodes a chloroplast branched-chain amino acid aminotransferase. Complements the yeast leu/iso-leu/val auxotrophy mutant.
AT3G49790	121.041	147.964	161.725	1.22243	1.33612	Carbohydrate-binding protein;(source:Araport11)
AT3G49910	5252.2	5834.7	5200.36	1.11091	0.990132	Translation protein SH3-like family protein;(source:Araport11)
AT3G49970	14.4829	32.437	17.698	2.23968	1.222	Phototropic-responsive NPH3 family protein;(source:Araport11)
AT3G50100	136.515	173.303	155.247	1.26948	1.13721	Encodes an exonuclease that degrades single-stranded small RNAs in vitro and limits the accumulation of small RNAs in vivo.
AT3G50240	772.268	907.171	890.387	1.17469	1.15295	Encodes a kinesin-related protein.
AT3G50440	857.047	954.839	966.226	1.1141	1.12739	Encodes a protein shown to have methyl jasmonate esterase activity in vitro. This protein does not act on methyl IAA, MeSA, MeGA4, or MEGA9 in vitro.
AT3G50500	1202.55	1405.1	1391.36	1.16843	1.157	encodes a member of SNF1-related protein kinases (SnRK2) whose activity is activated by ionic (salt) and non-ionic (mannitol) osmotic stress. Enzyme involved in the ABA signaling during seed germination, dormancy and seedling growth.
AT3G50570	45.2205	65.9591	72.385	1.45861	1.60071	hydroxyproline-rich glycoprotein family protein;(source:Araport11)
AT3G50660	291.354	352.181	332.998	1.20877	1.14294	Encodes a 22&#945; hydroxylase whose reaction is a rate-limiting step in brassinosteroid biosynthetic pathway. The protein is a member of CYP90B gene family. CLM is an epi-allele with small, compressed rosette, reduced internode length, and reduced fertility, appears in selfed ddm mutant plants possibly due to loss of cytosine methylation. Transcripts accumulate in actively growing tissues, and G…
AT3G50700	47.0582	77.8672	79.7232	1.6547	1.69414	zinc finger protein, similar to maize Indeterminate1 (ID1)
AT3G50780	800.714	955.979	950.105	1.19391	1.18657	BTB/POZ domain protein;(source:Araport11)
AT3G50890	177.912	222.541	192.088	1.25085	1.07968	homeobox protein 28;(source:Araport11)
AT3G50970	150.866	225.924	179.32	1.49751	1.18861	Belongs to the dehydrin protein family, which contains highly conserved stretches of 7-17 residues that are repetitively scattered in their sequences, the K-, S-, Y- and lysine rich segments. LTI29 and LTI30 double overexpressors confer freeze tolerance. Located in membranes. mRNA upregulated by water deprivation and abscisic acid. The mRNA is cell-to-cell mobile.
AT3G51260	1510.01	1670.57	1646.98	1.10633	1.09071	20S proteosomal alpha subunits. Interacts with SnRK, SKP1/ASK1 during proteasomal binding of an SCF ubiquitin ligase.
AT3G51280	126.386	184.058	139.911	1.45631	1.10701	Tetratricopeptide repeat (TPR)-like superfamily protein;(source:Araport11)
AT3G51290	64.2756	98.2874	69.4824	1.52916	1.08101	pyridoxal-phosphate-dependent serine hydroxymethyltransferase, putative (DUF632);(source:Araport11)
AT3G51450	78.5542	114.081	115.071	1.45225	1.46486	Calcium-dependent phosphotriesterase superfamily protein;(source:Araport11)
AT3G51480	165.977	204.246	200.249	1.23057	1.20649	member of Putative ligand-gated ion channel subunit family
AT3G51510	1018.3	1161.37	1188.41	1.1405	1.16705	transmembrane protein;(source:Araport11)
AT3G51550	2736.08	3251.58	3491.77	1.18841	1.27619	Encodes a synergid-expressed, plasma-membrane localized receptor-like kinase that accumulates asymetrically in the synergid membrnane at the filiform apparatus and mediates male-female gametophyte interactions during pollen tube reception. Also involved in powdery mildew infection.
AT3G51600	3066.44	3637.64	3847.69	1.18627	1.25478	Predicted to encode a PR (pathogenesis-related) protein. Belongs to the lipid transfer protein (PR-14) family with the following members: At2g38540/LTP1, At2g38530/LTP2, At5g59320/LTP3, At5g59310/LTP4, At3g51600/LTP5, At3g08770/LTP6, At2g15050/LTP7, At2g18370/LTP8, At2g15325/LTP9, At5g01870/LTP10, At4g33355/LTP11, At3g51590/LTP12, At5g44265/LTP13, At5g62065/LTP14, At4g08530/LTP15.
AT3G51740	424.62	569.845	536.669	1.34201	1.26388	encodes a leucine-repeat receptor kinase expressed in inflorescence meristem. Locus association was made from performing sequence analysis with IMK3 (MRLK) whose locus association was provided by the authors. The mRNA is cell-to-cell mobile.
AT3G51800	2198.75	2460.76	2205.23	1.11916	1.00295	putative nuclear DNA-binding protein G2p (AtG2) mRNA,
AT3G51840	2566.37	2730.45	2761.13	1.06393	1.07589	Encodes a short-chain acyl-CoA oxidase, which catalyzes the first step of peroxisomal fatty acid beta-oxidation during early, post-germinative growth in oilseed species. Null mutants virtually lack short-chain acyl-CoA and are resistant to 2,4-dichlorophenoxybutyric acid, which is converted to the herbicide and auxin analogue 2,4-dichlorophenoxyacetic acid by beta-oxidation. Despite the almost co…
AT3G52110	145.362	197.408	181.235	1.35804	1.24678	interferon-activable protein;(source:Araport11)
AT3G52150	2706.39	3612.32	3224.84	1.33474	1.19157	RNA-binding (RRM/RBD/RNP motifs) family protein;(source:Araport11)
AT3G52180	326.281	494.408	470.922	1.51528	1.4433	Encodes a plant-specific glucan phosphatase that contains a noncatalytic carbohydrate-binding module as well as a dual specificity protein phosphatase domain. SEX4 can dephosphorylate C6- and C3-glucosyl residues on native starch grains and related maltodextrin compounds in vitro. This protein interacts with the plant SnRK AKIN11, binds starch, and is localized in the chloroplast. sex4 mutants ha…
AT3G52300	3357.16	4023.03	4024.95	1.19834	1.19892	ATP synthase D chain;(source:Araport11)
AT3G52380	2085.43	2352.55	2027.7	1.12809	0.972318	Encodes a chloroplast RNA-binding protein that stabilizes chloroplast RNAs as evidenced by analyses of transcript accumulation in null mutants. Essential for seedling development (albino, strongly retarded growth even on sucrose-containing medium).
AT3G52500	1152.87	1700.71	1740.02	1.47519	1.50929	Eukaryotic aspartyl protease family protein;(source:Araport11)
AT3G52580	1038.76	1227.79	964.673	1.18198	0.928678	Ribosomal protein S11 family protein;(source:Araport11)
AT3G52590	4478.47	5308.61	4978.22	1.18536	1.11159	Ubiquitin extension protein The mRNA is cell-to-cell mobile.
AT3G52630	92.2331	139.408	117.583	1.51147	1.27485	Nucleic acid-binding, OB-fold-like protein;(source:Araport11)
AT3G52640	680.409	746.267	761.101	1.09679	1.11859	Encodes a gamma-secretase subunit. Associates with other subunits in intracellular membrane compartments.
AT3G52720	2475.39	2735.54	2909.98	1.10509	1.17557	Encodes an alpha carbonic anhydrase (CAH1) located in the chloroplast stroma. Most chloroplast proteins are encoded by the nuclear genome and imported with the help of sorting signals that are intrinsic parts of the polypeptides. CAH1 takes an alternative route through the secretory pathway, and becomes N-glycosylated before entering the chloroplast. Glycosylation and intra-molecular disulfide br…
AT3G52940	393.842	454.476	414.778	1.15395	1.05316	Encodes a sterol C-14 reductase required for cell division and expansion and is involved in proper organization of the embryo.
AT3G52960	1871.92	2260.13	2067.48	1.20739	1.10447	Thioredoxin superfamily protein;(source:Araport11)
AT3G52990	2018.48	2282.89	2320.74	1.13099	1.14974	Pyruvate kinase family protein;(source:Araport11)
AT3G53020	2880.14	3345.27	2902.14	1.16149	1.00764	RPL24B encodes ribosomal protein L24, homolog of cytosolic RPL24, found in archaea and higher eukaryotes. Arabidopsis has two RPL24 homologs, RPL24A (AT2G36620) and RPL24B. Mutants showed defects in apical-basal gynoecium patterning similar to previously described ett and mp mutants. Transformation of stv1-1 mutant with a uORF-eliminated ETT construct partially suppressed the stv1 gynoecium pheno…
AT3G53170	59.5459	82.3797	65.7592	1.38347	1.10434	LOW protein: PPR containing protein;(source:Araport11)
AT3G53190	1148.85	1383.97	1301.63	1.20466	1.13298	Pectin lyase-like superfamily protein;(source:Araport11)
AT3G53230	274.69	323.918	328.554	1.17921	1.19609	CDC48 is induced upon oilseed rape mosaic tobamovirus infection and appears to be involved in controlling virus movement.
AT3G53232	14.9091	31.0164	27.295	2.08037	1.83076	ROTUNDIFOLIA like 1;(source:Araport11)
AT3G53320	141.384	173.265	164.215	1.22549	1.16148	Encodes a microtubule-associated protein track growing microtubule plus ends.
AT3G53400	1235.62	1423.2	1614.32	1.15181	1.30649	peptide upstream protein;(source:Araport11)
AT3G53430	3127.55	3729.65	3294.9	1.19251	1.05351	Ribosomal protein L11 family protein;(source:Araport11)
AT3G53460	2410.87	3342.52	2350.08	1.38644	0.974783	Encodes a nuclear gene with a consensus RNA-binding domain that is localized to the chloroplast.
AT3G53560	549.169	665.867	622.988	1.2125	1.13442	Tetratricopeptide repeat (TPR)-like superfamily protein;(source:Araport11)
AT3G53580	1140.87	1279.43	1287.82	1.12145	1.1288	diaminopimelate epimerase family protein;(source:Araport11)
AT3G53720	351.745	429.27	390.411	1.2204	1.10993	member of Putative Na+/H+ antiporter family. Involved in the osmoregulation through K(+) fluxes and possibly pH modulation of an active endomembrane system in guard cells.
AT3G53740	3384.24	4021.14	3543.66	1.1882	1.04711	Ribosomal protein L36e family protein;(source:Araport11)
AT3G53800	49.8159	144.859	124.166	2.90789	2.4925	Encodes one of the Arabidopsis orthologs of the human Hsp70-binding protein 1 (HspBP-1) and yeast Fes1p: Fes1A (AT3G09350), Fes1B (AT3G53800), Fes1C (AT5G02150).
AT3G53850	221.885	264.822	222.884	1.19351	1.0045	Uncharacterized protein family (UPF0497);(source:Araport11)
AT3G53870	4059.2	4800.31	4345.04	1.18258	1.07042	Ribosomal protein S3 family protein;(source:Araport11)
AT3G53890	1628.39	1981	1789.68	1.21654	1.09905	Ribosomal protein S21e;(source:Araport11)
AT3G53900	347.089	479.897	452.629	1.38263	1.30407	Encodes UPP, a plastidial uracil phosphoribosyltransferase (UPRT) involved in uracil salvage. Loss-of-function mutation causes dramatic growth retardation, a pale-green to albino phenotype, abnormal root morphology and chloroplastic disorders.
AT3G53990	1399.96	1747.47	1778.08	1.24823	1.27009	Encodes universal stress protein (USP). Functions as a molecular chaperone under heat shock and oxidative stress conditions. Chaperone activity and assembly into complexes is redox regulated.
AT3G54030	878.105	985.555	1006.69	1.12237	1.14644	kinase with tetratricopeptide repeat domain-containing protein;(source:Araport11)
AT3G54090	386.875	571.345	428.895	1.47682	1.10861	Encodes a fructokinase-like protein (AT3G54090/FLN1, AT1G69200/FLN2), a member of the pfkB-carbohydrate kinase family. FLN1 and FLN2 are potential plastidial thioredoxin z (TRX z) targets. Mutants display mutant chloroplast development, general plant growth and development defects and defects in PEP-dependent transcription.
AT3G54110	1075.53	1197.64	1211.31	1.11353	1.12624	Member of Uncoupling protein PUMP2 family. Encodes a mitochondrial uncoupling protein AtUCP1 involved in maintain the redox poise of the mitochondrial electron transport chain to facilitate photosynthetic metabolism. Disruption of UCP1 results in a photosynthetic phenotype. Specifically there is a restriction in photorespiration with a decrease in the rate of oxidation of photorespiratory glycine…
AT3G54180	94.4393	144.356	133.749	1.52856	1.41624	Arabidopsis homolog of yeast cdc2, a protein kinase (cyclin-dependent kinase) that plays a central role in control of the mitotic cell cycle.
AT3G54210	4434.31	5166.01	4653.79	1.16501	1.0495	Ribosomal protein L17 family protein;(source:Araport11)
AT3G54400	1543.78	2876.23	2328.75	1.86311	1.50847	Eukaryotic aspartyl protease family protein;(source:Araport11)
AT3G54460	976.53	1094.3	1099.64	1.1206	1.12606	SNF2 domain-containing protein / helicase domain-containing protein / F-box family protein;(source:Araport11)
AT3G54470	1450.74	1588.66	1514.24	1.09507	1.04378	encodes the bi-functional orotate phosphoribosyltransferase/orotidine-5'-phosphate decarboxylase catalyzing the fifth and sixth step in the de novo pyrimidine ribonucleotide biosynthesis
AT3G54560	318.242	411.6	369.753	1.29336	1.16186	Encodes HTA11, a histone H2A protein. Loss of all H2A.Z (triple mutant with HTA8 and HTA9) results in a reduction in DNA methylation of transposons but not that of genes. Loss of H2A.Z causes misregulation of many genes involved in the response to developmental and environmental cues, and that these genes tend to have high levels of gene-body H2A.Z.
AT3G54600	2123.64	2706.93	2746.32	1.27467	1.29321	Class I glutamine amidotransferase-like superfamily protein;(source:Araport11)
AT3G54640	707.058	877.108	786.602	1.2405	1.1125	Catalyzes the conversion of indole-3-glycerolphosphate to indole, the penultimate reaction in the biosynthesis of tryptophan. Functions as a heterocomplex with tryptophan synthase beta subunit (TSA2).
AT3G54710	58.531	91.2699	65.725	1.55934	1.12291	Encodes a cyclin-dependent protein kinase. Involved in nuclear DNA replication and plastid division.
AT3G54750	297.907	452.011	406.116	1.51729	1.36323	downstream neighbor of Son;(source:Araport11)
AT3G54770	79.2656	137.027	92.092	1.72871	1.16182	Encodes a putative RNA binding protein that is localized in the nucleus and affects ABA-regulated seed germination of Arabidopsis.
AT3G54890	59802.6	68561.3	71250.1	1.14646	1.19142	Encodes a component of the light harvesting complex associated with photosystem I.
AT3G54920	819.292	1171.1	1146.62	1.4294	1.39952	Powdery mildew resistant mutant encodes a pectate lyase-like protein The mRNA is cell-to-cell mobile.
AT3G54930	147.423	178.393	146.257	1.21008	0.992088	Protein phosphatase 2A regulatory B subunit family protein;(source:Araport11)
AT3G54960	487.338	576.114	599.473	1.18216	1.2301	Encodes a protein disulfide isomerase-like (PDIL) protein, a member of a multigene family within the thioredoxin (TRX) superfamily. Transcript levels for this gene are up-regulated in response to three different chemical inducers of ER stress (dithiothreitol, beta-mercaptoethanol, and tunicamycin). Neither AtIRE1-2 nor AtbZIP60 appear to be required for this response.
AT3G55010	644.953	769.952	647.469	1.19381	1.0039	encoding phosphoribosylformylglycinamidine cyclo-ligase (syn. AIR synthetase)that phosphorylates 5-phosphoribosyl-N-formylglycinamidine (FGAM) to form 5-aminoimidazole ribonucleotide (AIR)
AT3G55060	118.98	149.754	147.331	1.25865	1.23828	CAP-gly domain linker;(source:Araport11)
AT3G55170	404.372	483.703	472.969	1.19618	1.16964	Ribosomal L29 family protein;(source:Araport11)
AT3G55240	380.586	565.654	674.661	1.48627	1.77269	Overexpression leads to PEL (Pseudo-Etiolation in Light) phenotype.
AT3G55290	606.028	707.936	679.778	1.16816	1.12169	NAD(P)-binding Rossmann-fold superfamily protein;(source:Araport11)
AT3G55400	626.96	729.767	620.256	1.16398	0.989307	methionyl-tRNA synthetase / methionine-tRNA ligase / MetRS (cpMetRS);(source:Araport11)
AT3G55430	1415.75	1951.09	2014.27	1.37813	1.42276	O-Glycosyl hydrolases family 17 protein;(source:Araport11)
AT3G55440	7399.51	8680.05	8898.71	1.17306	1.20261	Encodes triosephosphate isomerase.
AT3G55450	171.577	221.799	205.251	1.29271	1.19626	PBS1-like 1;(source:Araport11)
AT3G55500	114.877	177.897	198.394	1.54858	1.72701	expansin-like protein. Naming convention from the Expansin Working Group (Kende et al, 2004. Plant Mol Bio). Involved in the formation of nematode-induced syncytia in roots of Arabidopsis thaliana.
AT3G55510	269.356	316.038	243.197	1.17331	0.902881	Noc2p family;(source:Araport11)
AT3G55605	153.814	185.651	159.041	1.20698	1.03399	Mitochondrial glycoprotein family protein;(source:Araport11)
AT3G55660	64.123	93.8411	83.2439	1.46345	1.29819	Encodes a member of KPP-like gene family, homolog of KPP (kinase partner protein) gene in tomato. Also a member of the RopGEF (guanine nucleotide exchange factor) family, containing the novel PRONE domain (plant-specific Rop nucleotide exchanger), which is exclusively active towards members of the Rop subfamily.
AT3G55750	1557.23	1861.64	1708.98	1.19548	1.09745	Ribosomal protein L35Ae family protein;(source:Araport11)
AT3G55760	286.017	405.882	406.861	1.41909	1.42251	hypothetical protein;(source:Araport11)
AT3G56060	55.8268	81.9979	87.0437	1.46879	1.55917	Glucose-methanol-choline (GMC) oxidoreductase family protein;(source:Araport11)
AT3G56070	556.167	663.098	520.093	1.19226	0.935137	rotamase cyclophilin 2 (ROC2) exhibiting peptidyl-prolyl cis-trans isomerase activity involved in signal transduction.
AT3G56090	378.811	491.328	447.328	1.29702	1.18087	Encodes FERRITIN 3, AtFER3. Ferritins are a class of 24-mer multi-meric proteins found in all kingdoms of life. Function as the main iron store in mammals. Evidence suggests that Arabidopsis ferritins are essential to protect cells against oxidative damage, but they do not constitute the major iron pool.
AT3G56100	81.7545	116.909	93.5388	1.43	1.14414	Protein kinase expressed in meristematic cells. Phosphorylates AGL24.
AT3G56220	114.791	145.076	132.977	1.26382	1.15842	transcription regulator;(source:Araport11)
AT3G56330	70.337	111.022	89.0123	1.57844	1.26551	N2,N2-dimethylguanosine tRNA methyltransferase;(source:Araport11)
AT3G56430	196.45	239.615	240.608	1.21973	1.22478	import inner membrane translocase subunit;(source:Araport11)
AT3G56720	356.847	408.201	386.406	1.14391	1.08283	pre-mRNA-splicing factor;(source:Araport11)
AT3G56870	53.9776	79.4959	61.9564	1.47276	1.14782	hypothetical protein;(source:Araport11)
AT3G56880	203.569	243.497	463.654	1.19614	2.27763	VQ motif-containing protein;(source:Araport11)
AT3G56900	164.974	218.265	207.869	1.32303	1.26001	Encodes ALADIN, a component of the nuclear pore complex.
AT3G56910	1112.05	1405.69	1170.23	1.26406	1.05232	Encodes PSRP5 (PLASTID-SPECIFIC 50S RIBOSOMAL PROTEIN 5). Functions in plastid translation.
AT3G57030	851.751	993.876	1053.71	1.16686	1.23711	Calcium-dependent phosphotriesterase superfamily protein;(source:Araport11)
AT3G57050	1369.31	1541.46	1433.96	1.12572	1.04722	Encodes second enzyme in the methionine biosynthetic pathway
AT3G57470	1318.67	1472.01	1345.9	1.11629	1.02066	Insulinase (Peptidase family M16) family protein;(source:Araport11)
AT3G57550	1224.84	1411.52	1283.72	1.15241	1.04807	guanylate kinase
AT3G57560	487.483	606.48	534.902	1.2441	1.09727	encodes a N-acetylglutamate kinase, involved in arginine biosynthesis
AT3G57610	1252.46	1390.48	1296.97	1.11019	1.03554	encoding adenylosuccinate synthetase (AdSS), the enzyme involved in the first step of the formation of the purine nucleotide AMP (conversion of IMP to adenylo-succinate)
AT3G57780	273.385	369.757	342.144	1.35251	1.25151	nucleolar-like protein;(source:Araport11)
AT3G57790	402.378	460.444	494.561	1.14431	1.22909	Pectin lyase-like superfamily protein;(source:Araport11)
AT3G57800	1064.17	1328.1	1522.46	1.24801	1.43065	basic helix-loop-helix (bHLH) DNA-binding superfamily protein;(source:Araport11)
AT3G57860	48.9196	69.0416	59.7745	1.41133	1.22189	Encodes a protein that controls entry into the second meiotic division. Negatively regulates the Anaphase-Promoting Complex/Cyclosome.
AT3G58100	161.257	204.262	206.804	1.26669	1.28245	Encodes a member of the X8-GPI family of proteins. It localizes to the plasmodesmata and is predicted to bind callose.
AT3G58120	640.881	953.045	961.054	1.48709	1.49958	Encodes a member of the BZIP family of transcription factors. Forms heterodimers with the related protein AtbZIP34. Binds to G-boxes in vitro and is localized to the nucleus in onion epidermal cells.
AT3G58140	1313.4	1537.74	1491.8	1.17081	1.13583	phenylalanyl-tRNA synthetase class IIc family protein;(source:Araport11)
AT3G58200	46.4629	66.57	48.4998	1.43276	1.04384	TRAF-like family protein;(source:Araport11)
AT3G58610	5350.84	5740.71	5378.8	1.07286	1.00523	ketol-acid reductoisomerase;(source:Araport11)
AT3G58620	427.964	680.893	718.426	1.591	1.6787	Encodes one of the 36 carboxylate clamp (CC)-tetratricopeptide repeat (TPR) proteins (Prasad 2010, Pubmed ID: 20856808) with potential to interact with Hsp90/Hsp70 as co-chaperones. The TTL family is required for osmotic stress tolerance and male sporogenesis.
AT3G58680	806.554	957.803	905.929	1.18752	1.12321	One of three genes in A. thaliana encoding multiprotein bridging factor 1, a highly conserved transcriptional coactivator. May serve as a bridging factor between a bZIP factor and TBP. Its expression is developmentally regulated. The mRNA is cell-to-cell mobile.
AT3G58790	562.052	634.446	638.96	1.1288	1.13683	Encodes a protein with putative galacturonosyltransferase activity.
AT3G58990	774.076	1069.99	1053.75	1.38228	1.3613	isopropylmalate isomerase 1;(source:Araport11)
AT3G59040	578.39	659.064	518.434	1.13948	0.896341	Tetratricopeptide repeat (TPR)-like superfamily protein;(source:Araport11)
AT3G59100	275.703	351.076	350.6	1.27339	1.27166	encodes a protein similar to callose synthase
AT3G59310	126.495	153.464	165.796	1.2132	1.31069	solute carrier family 35 protein (DUF914);(source:Araport11)
AT3G59550	54.3881	79.0834	66.8531	1.45406	1.22919	Encodes an alpha-kleisin protein that is localized primarily in the nucleolus and is essential for megagametogenesis and plays an important role in pollen development. alpha-kleisins are core components of meiotic and mitotic cohesin complexes.
AT3G59760	1017.49	1283.66	1303.57	1.26159	1.28115	Arabidopsis thaliana O-acetylserine (thiol) lyase (OAS-TL) isoform oasC. Required for pollen tube growth and/or fertilization.
AT3G59765	74.7402	108.627	92.1797	1.4534	1.23333	Unknown gene
AT3G59820	165.903	213.543	205.385	1.28715	1.23798	LETM1-like protein;(source:Araport11)
AT3G59890	280.861	367.957	321.425	1.31011	1.14443	Dihydrodipicolinate reductase, bacterial/plant;(source:Araport11)
AT3G60130	537.166	633.687	683.019	1.17969	1.27152	beta glucosidase 16;(source:Araport11)
AT3G60190	482.212	543.62	511.88	1.12735	1.06152	At3g60190 encodes Arabidopsis dynamin-related protein 1E, DRP1E, also known as EDR3, ADL4 and ADL1E, which is 624 amino acid residues long, has a predicted mass of 69.8 kDa and a pI of 7.5. Dynamin-related protein 1E belongs to a plant-specific subclass of dynamin-related proteins (DRP1), consisting of five members in Arabidopsis (A, B, C, D, E). This class is characterized by having an N-termina…
AT3G60210	528.861	629.338	600.841	1.18999	1.1361	GroES-like family protein;(source:Araport11)
AT3G60245	4311.72	5199.16	4579.35	1.20582	1.06207	Zinc-binding ribosomal protein family protein;(source:Araport11)
AT3G60320	1679.17	1942.19	2033.71	1.15663	1.21113	bZIP domain class transcription factor (DUF630 and DUF632);(source:Araport11)
AT3G60370	302.849	401.821	328.81	1.3268	1.08572	Encodes an immunophilin, FKBP20-2, that belongs to the FK-506 binding protein (FKBP) subfamily functioning as peptidyl-prolyl isomerases (PPIases) in protein folding. FKBP20-2 has a unique pair of cysteines at the C terminus and was found to be reduced by thioredoxin (Trx) (itself reduced by NADPH by means of NADP-Trx reductase). The FKBP20-2 protein, which contains only two of the five amino aci…
AT3G60500	336.113	382.347	381.683	1.13756	1.13558	Encodes a 3'-5' exoribonuclease, positively regulates CER3 transcription, involved in cuticular wax biosynthesis.
AT3G60630	459.111	519.318	471.39	1.13114	1.02675	Belongs to one of the LOM (LOST MERISTEMS) genes: AT2G45160 (LOM1), AT3G60630 (LOM2) and AT4G00150 (LOM3). LOM1 and LOM2 promote cell differentiation at the periphery of shoot meristems and help to maintain their polar organization.
AT3G60740	916.455	1011.07	1062.64	1.10324	1.15951	Encodes tubulin-folding cofactor D. Mutants arrest during embryogenesis with embryos that are small, mushroom-shaped ('pilz') and consist of only one or few large cells each containing one or more variably enlarged nuclei and often cell wall stubs. Gene product necessary for continuous microtubule organization.
AT3G60770	2949.65	3511.6	3042.8	1.19052	1.03158	Ribosomal protein S13/S15;(source:Araport11)
AT3G60820	1745.37	1937.5	1991.67	1.11008	1.14112	Encodes 20S proteasome beta subunit PBF1 (PBF1).
AT3G60830	433.623	501.22	459.823	1.15589	1.06042	Encodes an actin-related protein required for normal embryogenesis, plant architecture and floral organ abscission.
AT3G60840	203.979	264.399	256.736	1.29621	1.25864	Encodes MAP65-4, a non-motor microtubule associated protein (MAP) that belongs to the evolutionarily conserved MAP65 family. MAP65-4 specifically associates with the forming mitotic spindle during prophase and with the kinetochore fibers from prometaphase to the end of anaphase. MAP65-4 cross-links microtubules and promotes microtubule bundle elongation.
AT3G60900	36.568	60.8046	46.3119	1.66278	1.26646	FASCICLIN-like arabinogalactan-protein 10;(source:Araport11)
AT3G61028	12.2652	25.1803	24.3496	2.05299	1.98526	Putative endonuclease or glycosyl hydrolase;(source:Araport11)
AT3G61060	348.169	443.923	421.484	1.27502	1.21057	phloem protein 2-A13;(source:Araport11)
AT3G61130	3189.53	3439.72	3833.59	1.07844	1.20193	Encodes a protein with putative galacturonosyltransferase activity. The mRNA is cell-to-cell mobile.
AT3G61150	375.822	446.037	467.41	1.18683	1.2437	Encodes a homeobox-leucine zipper family protein belonging to the HD-ZIP IV family.
AT3G61450	15.0739	36.3821	28.5	2.41357	1.89068	syntaxin of plants 73 (SYP73)
AT3G61580	3211.22	3702.17	3919.81	1.15289	1.22066	Fatty acid/sphingolipid desaturase;(source:Araport11)
AT3G61610	74.3073	97.8053	67.044	1.31623	0.902253	Galactose mutarotase-like superfamily protein;(source:Araport11)
AT3G61620	153.134	204.68	173.011	1.33661	1.1298	exonuclease RRP41 (RRP41)
AT3G61640	350.121	427.607	429.577	1.22131	1.22694	arabinogalactan protein 20;(source:Araport11)
AT3G61680	152.922	206.113	184.844	1.34783	1.20875	PLIP1 encodes a plastid localized phospholipase A1 involved in seed oil biosynthesis.
AT3G61780	394.764	492.263	454.882	1.24698	1.15229	embryo defective 1703;(source:Araport11)
AT3G61820	805.108	1125.78	965.888	1.39829	1.1997	Eukaryotic aspartyl protease family protein;(source:Araport11)
AT3G61850	346.558	401.422	406.26	1.15831	1.17227	Zinc finger transcription factor of the Dof family involved in the control of seed germination.
AT3G61950	613.712	768.517	759.753	1.25224	1.23796	basic helix-loop-helix (bHLH) DNA-binding superfamily protein;(source:Araport11)
AT3G62030	6211.66	7603.74	6893.07	1.22411	1.1097	nuclear-encoded chloroplast stromal cyclophilin CYP20-3 (also known as ROC4). Protein is tyrosine-phosphorylated and its phosphorylation state is modulated in response to ABA in Arabidopsis thaliana seeds.
AT3G62060	143.748	182.644	149.558	1.27058	1.04042	Pectinacetylesterase family protein;(source:Araport11)
AT3G62110	1738.85	1993.51	2037.6	1.14645	1.17181	Pectin lyase-like superfamily protein;(source:Araport11)
AT3G62120	2433.86	2847.8	2691.93	1.17007	1.10603	Encodes a cytosolic prolyl-tRNA synthetase.
AT3G62250	4139.97	5114.84	4745.94	1.23548	1.14637	ubiquitin 5;(source:Araport11)
AT3G62360	2517.84	2858.45	3033.12	1.13528	1.20465	Carbohydrate-binding-like fold;(source:Araport11)
AT3G62390	324.222	387.481	357.626	1.19511	1.10303	Encodes a member of the TBL (TRICHOME BIREFRINGENCE-LIKE) gene family containing a plant-specific DUF231 (domain of unknown function) domain. TBL gene family has 46 members, two of which (TBR/AT5G06700 and TBL3/AT5G01360) have been shown to be involved in the synthesis and deposition of secondary wall cellulose, presumably by influencing the esterification state of pectic polymers. A nomenclature…
AT3G62530	2326.31	3012.86	2692.73	1.29512	1.15751	ARM repeat superfamily protein;(source:Araport11)
AT3G62550	62.34	100.836	71.3366	1.61751	1.14431	Adenine nucleotide alpha hydrolases-like superfamily protein;(source:Araport11)
AT3G62570	145.043	180.177	191.475	1.24223	1.32013	Tetratricopeptide repeat (TPR)-like superfamily protein;(source:Araport11)
AT3G62600	1247.24	1515.69	1608.59	1.21523	1.28972	J domain protein localized in ER lumen. Can partially compensate for the growth defect in jem1 scj1 mutant yeast. Forms a complex SDF2-ERdj3B-BiP that is required for the proper accumulation of the surface-exposed leucine-rich repeat receptor kinases EFR. EFR is involved in PAMP (pathogen associated molecular patterns) triggered immunity.
AT3G62630	381.647	543.762	454.412	1.42478	1.19066	stress response NST1-like protein (DUF1645);(source:Araport11)
AT3G62720	385.629	486.384	501.839	1.26127	1.30135	Encodes a protein with xylosyltransferase activity, which is specific for UDP-xylose as donor substrate and for oligosaccharides with a degree of polymerization >4. Although the enzyme utilizes either cellopentaose or cellohexaose, its activity is four-fold higher with cellohexaose as an acceptor compared to cellopentaose. The enzyme is able to add several xylosyl residues to the acceptor forming…
AT3G62750	503.847	627.623	608.429	1.24566	1.20757	Encodes a putative beta glucosidase, expressed in the peroxisome.
AT3G62840	988.402	1107.16	1040.06	1.12015	1.05226	Small nuclear ribonucleoprotein family protein;(source:Araport11)
AT3G62860	80.9476	124.093	110.513	1.533	1.36524	alpha/beta-Hydrolases superfamily protein;(source:Araport11)
AT3G62870	6181.82	6759.65	5891.73	1.09347	0.953074	Ribosomal protein L7Ae/L30e/S12e/Gadd45 family protein;(source:Araport11)
AT3G62910	606.343	678.55	635.561	1.11909	1.04819	Encodes a plastid-localized ribosome release factor 1 that is essential in chloroplast development. Pale green, albino mutant seedlings arrest early in seedling development.
AT3G63160	172.214	221.447	159.762	1.28588	0.927695	outer envelope membrane protein;(source:Araport11)
AT3G63170	330.48	401.458	383.204	1.21477	1.15954	Encodes a plastid stroma localized fatty acid binding protein involved in fatty acid metabolism.
AT3G63190	1603.93	1926.47	1664.39	1.20109	1.0377	The gene encodes a chloroplast ribosome recycling factor homologue. Analysis of mutants revealed its role in the chloroplast development and eary stages of embryo development.
AT3G63250	618.219	686.3	642.848	1.11012	1.03984	Encodes a homocysteine methyltransferase (HMT). Among the three HMT coding genes in the genome, HMT2 is responsible for a significant proportion of HMT activity in the flower stalks and silique hulls. However, HMT2 does not significantly contribute to the total HMT activity in seeds.
AT3G63470	236.652	321.239	343.324	1.35743	1.45075	serine carboxypeptidase-like 40;(source:Araport11)
AT3G63490	4026.46	4480.9	4121.49	1.11286	1.0236	Ribosomal protein L1p/L10e family;(source:Araport11)
AT3G63510	270.599	345.971	297.516	1.27854	1.09947	FMN-linked oxidoreductases superfamily protein;(source:Araport11)
AT4G00020	167.244	219.834	199.853	1.31445	1.19498	Ortholog of breast cancer susceptibility protein 2. Essential at meiosis. Interacts with either AtRad51 or AtDmc1 and ATDSS1(I). Involved in embryo sac development and defense gene transcription during plant immune responses.
AT4G00026	266.756	327.364	298.031	1.2272	1.11724	Encodes SD3 (Segregation Distortion 3), a protein with high similarity to yeast translocase on the inner mitochondrial membrane 21 (TIM21). sd3 mutants show seedling-lethal phenotype in light-grown seedlings and shorter hypocotyls in dark-grown seedlings. SD3 overexpression plants show increase in cell number and cell size, as well as elevated ATP level.
AT4G00090	541.514	599.226	579.916	1.10657	1.07091	Transducin/WD40 repeat-like superfamily protein;(source:Araport11)
AT4G00100	3023.12	3634.63	3087.22	1.20228	1.0212	Encodes a cytoplasmic ribosomal protein S13 homologue involved in early leaf development The mRNA is cell-to-cell mobile.
AT4G00340	693.743	842.577	770.985	1.21454	1.11134	Encodes a receptor-like protein kinase that is expressed in roots.
AT4G00400	477.768	648.49	721.87	1.35733	1.51092	bifunctional sn-glycerol-3-phosphate 2-O-acyltransferase/phosphatase. Involved in cutin assembly and is functionally redundant with GPAT4.
AT4G00710	933.757	1104.59	1085.23	1.18295	1.16222	Encodes BR-signaling kinase 3 (BSK3), one of the three homologous BR-signaling kinases (BSK1, AT4G35230; BSK2, AT5G46570; BSK3, AT4G00710). Mediates signal transduction from receptor kinase BRI1 by functioning as the substrate of BRI1. Plasma membrane localized.
AT4G00740	1310.5	1437.34	1506.58	1.09679	1.14962	Encodes a Golgi-localized type II membrane pectin methyltransferase regulating cell wall biosynthesis in suspension cells.
AT4G00810	1199.06	1436.33	1319.16	1.19787	1.10016	60S acidic ribosomal protein family;(source:Araport11)
AT4G00872	12.1679	24.2797	20.8601	1.99539	1.71436	Plant invertase/pectin methylesterase inhibitor superfamily protein;(source:Araport11)
AT4G01026	155.296	216.713	216.46	1.39548	1.39385	Encodes a member of the PYR (pyrabactin resistance )/PYL(PYR1-like)/RCAR (regulatory components of ABA receptor) family proteins with 14 members. PYR/PYL/RCAR family proteins function as abscisic acid sensors. Mediate ABA-dependent regulation of protein phosphatase 2Cs ABI1 and ABI2. PYL/RCAR family proteins function as abscisic acid sensors. Mediate ABA-dependent regulation of ABI1 and ABI2.
AT4G01037	375.067	466.941	351.291	1.24495	0.936609	Ubiquitin carboxyl-terminal hydrolase family protein;(source:Araport11)
AT4G01120	547.097	633.017	674.97	1.15705	1.23373	bZIP (basic leucine zipper) transcription factor that binds to the G-box regulatory element found in many plant promoters. GBF2 nuclear localization is increased by blue light
AT4G01130	13.0673	37.2446	33.3453	2.85022	2.55182	GDSL-motif esterase/acyltransferase/lipase. Enzyme group with broad substrate specificity that may catalyze acyltransfer or hydrolase reactions with lipid and non-lipid substrates.
AT4G01140	39.4212	65.8219	60.0336	1.66971	1.52288	transmembrane protein, putative (DUF1191);(source:Araport11)
AT4G01220	347.964	396.296	389.87	1.1389	1.12043	Encodes MGP4 (MALE GAMETOPHYTE DEFECTIVE 4), a rhamnogalacturonan II xylosyltransferase important for growth of pollen tubes and roots.
AT4G01310	3125.63	3941.77	3464.79	1.26111	1.10851	Ribosomal L5P family protein;(source:Araport11)
AT4G01320	902.876	989.758	966.005	1.09623	1.06992	CAAX protease with broad substrate specificity. Localized exclusively to the endoplasmic reticulum.
AT4G01330	734.411	939.407	873.289	1.27913	1.1891	Protein kinase superfamily protein;(source:Araport11)
AT4G01335	24.9219	40.5114	33.0604	1.62553	1.32656	TATA box-binding protein associated factor RNA polymerase I subunit B-like protein;(source:Araport11)
AT4G01550	114.86	150.371	136.51	1.30917	1.18849	Encodes a plasma-membrane bound NAC transcription factor, whose controlled proteolytic activation allows it to enter the nucleus.
AT4G01580	58.3644	106.403	84.9898	1.82307	1.45619	AP2/B3-like transcriptional factor family protein;(source:Araport11)
AT4G01590	617.599	697.908	674.775	1.13003	1.09258	DNA-directed RNA polymerase III subunit;(source:Araport11)
AT4G01730	88.2513	133.885	115.028	1.51709	1.30342	DHHC-type zinc finger family protein;(source:Araport11)
AT4G01900	511.564	642.671	599.328	1.25629	1.17156	encodes a PII protein that may function as part of a signal transduction network involved in perceiving the status of carbon and organic nitrogen. Forms a protein complex with N-acetylglutamate kinase and regulates the kinase activity by relieving the feedback inhibition of the kinase by arginine. Regulates acetyl-CoA carboxylase activity.
AT4G01940	352.212	406.694	427.733	1.15468	1.21442	Encodes a protein containing the NFU domain that may be involved in iron-sulfur cluster assembly. Part of a five member gene family, more closely related to NFU2 and 3 than to NFU4 and 5. Targeted to the chloroplast.
AT4G01950	42.5212	74.2911	65.0756	1.74715	1.53043	putative sn-glycerol-3-phosphate 2-O-acyltransferase
AT4G01985	3.7586	13.1393	8.3862	3.49579	2.2312	hypothetical protein;(source:Araport11)
AT4G02060	313.215	429.923	364.552	1.37261	1.16391	Member of the minichromosome maintenance complex, involved in DNA replication initiation. Abundant in proliferating and endocycling tissues. Localized in the nucleus during G1, S and G2 phases of the cell cycle, and are released into the cytoplasmic compartment during mitosis. Binds chromatin.
AT4G02130	636.36	884.154	809.992	1.38939	1.27285	Encodes a protein with putative galacturonosyltransferase activity.
AT4G02290	3183.91	4264.59	3975.44	1.33942	1.2486	glycosyl hydrolase 9B13;(source:Araport11)
AT4G02330	193.62	317.095	238.428	1.63771	1.23142	Encodes a pectin methylesterase that is sensitive to chilling stress and brassinosteroid regulation.
AT4G02380	74.3577	107.673	115.974	1.44804	1.55967	Encodes AtLEA5 (late embryogenesis abundant like protein). Also known as SENESCENCE-ASSOCIATED GENE 21 (SAG21). Has a role on oxidative stress tolerance. mRNA levels are elevated in response to various stresses.
AT4G02450	1896.07	2228.76	2029.5	1.17547	1.07038	Encodes one of two isoforms of a co-chaperone of HSP90 that is required for root growth, in particular in the maintenance of the root meristem.
AT4G02500	2169.63	2579.01	2803.9	1.18869	1.29234	Encodes a protein with xylosyltransferase activity, which is specific for UDP-xylose as donor substrate and for oligosaccharides with a degree of polymerization >4. Although the enzyme utilizes either cellopentaose or cellohexaose, its activity is four-fold higher with cellohexaose as an acceptor compared to cellopentaose. The enzyme is able to add several xylosyl residues to the acceptor forming…
AT4G02530	2819.69	3080.18	2933.81	1.09238	1.04047	MPH2 is a green lineage-specific thylakoid lumen protein required for photosynthetic acclimation of PSII to stressful light conditions (PMID:28874535).
AT4G02540	469.428	639.83	639.912	1.363	1.36317	Cysteine/Histidine-rich C1 domain family protein;(source:Araport11)
AT4G02550	81.0686	106.543	108.505	1.31423	1.33844	Myb/SANT-like DNA-binding domain protein;(source:Araport11)
AT4G02610	264.584	306.683	304.926	1.15912	1.15247	Aldolase-type TIM barrel family protein;(source:Araport11)
AT4G02710	338.232	419.304	461.931	1.23969	1.36572	Kinase interacting (KIP1-like) family protein;(source:Araport11)
AT4G02725	535.935	638.279	609.113	1.19096	1.13654	spindle pole body-associated protein;(source:Araport11)
AT4G02790	567.493	746.059	608.944	1.31466	1.07304	GTP-binding family protein;(source:Araport11)
AT4G02800	143.72	222.591	194.352	1.54878	1.3523	GRIP/coiled-coil protein;(source:Araport11)
AT4G02840	468.395	564.563	553.89	1.20532	1.18253	SmD1b is one of two Yeast SmD1 orthologs, the other being SmD1a.SmD1b accumulates to higher levels than SmD1a.It is localized to the nucleolus and nuclear speckles and appears to have a role in RNA splicing and indirectly facilitating PTGS.
AT4G02930	1232	1449.18	1290.07	1.17628	1.04713	GTP binding Elongation factor Tu family protein;(source:Araport11)
AT4G02990	489.762	587.25	482.949	1.19905	0.98609	Encodes BELAYA SMERT (BSM), a plastid-localized protein homologous to mitochondrial transcription termination factors (mTERF) found in animal. Mutant bsm cells are albino, are compromised in growth, and suffer defects in global plastidic gene expression. The mRNA is cell-to-cell mobile.
AT4G03120	207.041	256.642	250.273	1.23957	1.2088	C2H2 and C2HC zinc fingers superfamily protein;(source:Araport11)
AT4G03190	1201.05	1734.16	1662.42	1.44387	1.38413	Encodes an F box protein belonging to the TIR1 subfamily. This protein forms SCF complexes with ASK1 and CUL1 and interacts with Aux/IAA proteins in an auxin-dependent manner. It also has sequence similarity to the yeast protein GRR1, which is involved in glucose repression.
AT4G03205	394.469	501.268	497.978	1.27074	1.2624	Coproporphyrinogen III oxidase;(source:Araport11)
AT4G03210	1446.08	2524.23	2351.22	1.74556	1.62592	encodes a member of xyloglucan endotransglucosylase/hydrolases (XTHs) that catalyze the cleavage and molecular grafting of xyloglucan chains function in loosening and rearrangement of the cell wall. Gene is expressed in shoot apex region, flower buds, flower stalks and internodes bearing flowers.
AT4G03390	1463.33	1757.03	1706.64	1.20071	1.16628	STRUBBELIG-receptor family 3;(source:Araport11)
AT4G03400	134.064	171.095	146.114	1.27622	1.08988	Encodes a GH3-related gene involved in red light-specific hypocotyl elongation. Analysis of sense and antisense transgenic plants suggests that DFL2 is located downstream of red light signal transduction and determines the degree of hypocotyl elongation.
AT4G03510	42.7924	69.4063	63.5944	1.62193	1.48611	RMA1 encodes a novel 28 kDa protein with a RING finger motif and a C-terminal membrane-anchoring domain that is involved in the secretory pathway. Has E3 ubiquitin ligase activity.
AT4G03550	1607.07	1792.24	1857.58	1.11522	1.15588	Encodes a callose synthase that is required for wound and papillary callose formation in response to fungal pathogens Erysiphe and Blumeria. Mutants are resistant to P. parasitica and exhibit an exaggerated PR1 response.Contributes to PAMP-induced basal defense. The mRNA is cell-to-cell mobile.
AT4G04040	1124.05	1234.84	1128.45	1.09857	1.00391	Phosphofructokinase family protein;(source:Araport11)
AT4G04190	40.5607	57.346	48.4315	1.41383	1.19405	transmembrane protein;(source:Araport11)
AT4G04330	9.547	24.781	13.9609	2.59568	1.46234	Encodes a chloroplast thylakoid localized RbcX protein that acts as a chaperone in the folding of Rubisco.
AT4G04340	1921.47	2169.19	2369.96	1.12892	1.23341	Encodes a plasma membrane localized hyperosmolality gated calcium channel that is expressed in guard cells and roots.
AT4G04610	1700.75	2136.25	2411.18	1.25606	1.41772	Encodes a protein disulfide isomerase-like (PDIL) protein, a member of a multigene family within the thioredoxin (TRX) superfamily. This protein also belongs to the adenosine 5'-phosphosulfate reductase-like (APRL) group. The mRNA is cell-to-cell mobile.
AT4G04750	256.363	353.339	347.189	1.37828	1.35429	Major facilitator superfamily protein;(source:Araport11)
AT4G04840	18.6166	40.1954	24.1445	2.15911	1.29693	methionine sulfoxide reductase B6;(source:Araport11)
AT4G04955	412.542	479.738	502.516	1.16288	1.2181	Encodes an allantoinase which is involved in allantoin degradation and assimilation. Gene expression was induced when allantoin was added to the medium. The insertion mutant, ataln m2-1, did not grow well on the MS medium where allantoin, instead of ammonium nitrate, was supplied.
AT4G04970	791.064	923.151	921.635	1.16697	1.16506	encodes a gene similar to callose synthase The mRNA is cell-to-cell mobile.
AT4G05120	208.614	295.931	283.866	1.41856	1.36072	Encodes an equilibrative nucleoside transporter AtENT3. Mutations of this locus allow mutants to grow on uridine analogue fluorouridine.
AT4G05190	202.923	285.52	244.575	1.40704	1.20526	ATK5 encodes a kinesin protein involved in microtubule spindle morphogenesis. It acts as a minus-end directed motor as well as a plus-end tracking protein (+TIP). Localizes to mitotic spindle midzones and regions rich in growing plus-ends within phragmoplasts.
AT4G05330	105.543	156.816	129.385	1.48581	1.2259	A member of ARF GAP domain (AGD), A thaliana has 15 members, grouped into four classes.
AT4G05390	499.37	598.862	598.337	1.19923	1.19818	Encodes a root-type ferredoxin:NADP(H) oxidoreductase.
AT4G05520	184.753	267.779	223.041	1.44939	1.20724	Encodes AtEHD2, one of the Arabidopsis Eps15 homology domain proteins involved in endocytosis (AtEHD1, At3g20290).
AT4G07170	27.7647	45.1638	39.3843	1.62666	1.4185	None;(source:Araport11)
AT4G07960	148.801	185.138	191.412	1.2442	1.28636	encodes a gene similar to cellulose synthase
AT4G08390	1416.01	1605.57	1548.79	1.13386	1.09377	Encodes a chloroplastic stromal ascorbate peroxidase sAPX. Ascorbate peroxidases are enzymes that scavenge hydrogen peroxide in plant cells. Eight types of APX have been described for Arabidopsis: three cytosolic (APX1, APX2, APX6), two chloroplastic types (stromal sAPX, thylakoid tAPX), and three microsomal (APX3, APX4, APX5) isoforms. The mRNA is cell-to-cell mobile.
AT4G08520	1459.27	1585.08	1792.23	1.08622	1.22817	SNARE-like superfamily protein;(source:Araport11)
AT4G08685	2808.78	3314.08	3525.27	1.1799	1.25509	Encodes a protein, expressed in leaves, with similarity to pollen allergens. The mRNA is cell-to-cell mobile.
AT4G08950	350.562	485.92	596.203	1.38612	1.70071	Phosphate-responsive 1 family protein;(source:Araport11)
AT4G09010	3255.59	3845.34	3628.78	1.18115	1.11463	Encodes a thylakoid lumen protein that was initially believed to act as a microsomal ascorbate peroxidase APX4 but to date, no evidence of enzymatic activity has been found.
AT4G09020	294.235	557.72	525.111	1.89549	1.78466	Encodes an isoamylase-like protein. Mutant studies show that the gene is strongly involved in starch breakdown. A GUS-protein fusion product was shown to localize to the surface of chloroplastic structures reminiscent of starch granules. In the mutants, the chloroplastic &#945;-amylase AMY3 is upregulated. The mRNA is cell-to-cell mobile.
AT4G09040	918.973	1114.04	950.3	1.21227	1.03409	RNA-binding (RRM/RBD/RNP motifs) family protein;(source:Araport11)
AT4G09140	216.271	273.951	249.777	1.2667	1.15493	Encodes a protein with similarity to Mut1 DNA mismatch repair protein, from E.coli. The protein is expressed during prophase I of meiosis, colocalizes with MLH3 throughout pachytene and is dependent on MLH3 for proper localization.
AT4G09160	1163.67	1325.56	1363.03	1.13912	1.17132	PATLs belong to a family of proteins having a Golgi dynamics (GOLD) domain in tandem with the Sec14p-like domain. PATLs are auxin regulated. Quadruple mutants (patl2456) show altered PIN1 lateralization in root endodermis cells.
AT4G09320	3732.57	4824.6	4396.18	1.29257	1.17779	nucleoside diphosphate kinase type 1 (NDPK1) gene, complete The mRNA is cell-to-cell mobile.
AT4G09460	480.978	581.19	670.443	1.20835	1.39392	Encodes myb6 DNA-binding protein. The mRNA is cell-to-cell mobile.
AT4G09500	259.948	328.045	343.971	1.26197	1.32323	UDP-Glycosyltransferase superfamily protein;(source:Araport11)
AT4G09510	433.566	569.647	525.415	1.31386	1.21185	CINV2 appears to function as a neutral invertase based on the phenotype of a cinv1(AT1G35580)/cinv2 double mutant. It is predicted to be a cytosolic enzyme. CINV1, CINV2, and possibly other cytosolic invertases may play an important role in supplying carbon from sucrose to non-photosynthetic tissues.
AT4G09720	1514.02	1679.91	1653.29	1.10957	1.09199	RAB GTPase homolog G3A;(source:Araport11)
AT4G09730	614.485	733.692	613.058	1.194	0.997678	Encodes RH39, a DEAD-box protein involved in the introduction of the hidden break into the 23S rRNA in the chloroplasts. Recombinant RH39 binds to the 23S rRNA in a segment adjacent to the stem-loop creating the hidden break target loop in a sequence-dependent manner. Has ATP-hydrolyzing activity at a Kcat of 5.3 /min in the presence of rRNA sequence. Mutants have drastically reduced level of lev…
AT4G09800	3018.34	3504.83	3139.31	1.16118	1.04008	encodes a ribosomal protein S18C, a constituent of the small subunit of the ribosomal complex
AT4G10310	109.179	150.225	120.21	1.37594	1.10103	encodes a sodium transporter (HKT1) expressed in xylem parenchyma cells. Mutants over-accumulate sodium in shoot tissue and have increased sodium in the xylem sap and reduced sodium in phloem sap and roots.
AT4G10340	77036.5	82687.3	82787.4	1.07335	1.07465	photosystem II encoding the light-harvesting chlorophyll a/b binding protein CP26 of the antenna system of the photosynthetic apparatus The mRNA is cell-to-cell mobile.
AT4G10380	166.133	261.709	241.858	1.5753	1.45581	Boric acid channel. Essential for efficient boron uptake and plant development under boron limitation. Also functions in arsenite transport and tolerance. Localized preferentially in outer membrane domains of root cells.
AT4G10450	537.47	665.193	570.903	1.23764	1.0622	Ribosomal protein L6 family;(source:Araport11)
AT4G10480	1639.53	2037.53	1699.99	1.24275	1.03688	Nascent polypeptide-associated complex (NAC), alpha subunit family protein;(source:Araport11)
AT4G11010	3631.11	3931.26	4220.35	1.08266	1.16228	nucleoside diphosphate kinase 3 (ndpk3), located to the inter-membrane space in mitochondria
AT4G11120	367.51	446.086	434.478	1.21381	1.18222	translation elongation factor Ts (EF-Ts);(source:Araport11)
AT4G11280	157.333	187.991	587.473	1.19487	3.73396	encodes a a member of the 1-aminocyclopropane-1-carboxylate (ACC) synthase (S-adenosyl-L-methionine methylthioadenosine-lyase, EC 4.4.1.14) gene family The mRNA is cell-to-cell mobile.
AT4G11320	133.239	178.275	136.991	1.33801	1.02816	Papain family cysteine protease;(source:Araport11)
AT4G11780	61.7745	88.3355	108.308	1.42997	1.75328	GAR2-like protein;(source:Araport11)
AT4G11820	1127.41	1390.13	1345.13	1.23303	1.19311	Encodes a protein with hydroxymethylglutaryl-CoA synthase activity which was characterized by phenotypical complementation of the S. cerevisiae mutant.
AT4G12030	924.363	1354.97	1372.04	1.46585	1.4843	Required for the biosynthesis of methionine-derived glucosinolates. Involved in the transport of 2-keto acids between chloroplasts and the cytosol.
AT4G12060	750.768	879.781	857.007	1.17184	1.14151	Double Clp-N motif protein;(source:Araport11)
AT4G12110	623.985	697.636	738.62	1.11803	1.18371	Encodes a member of the SMO1 family of sterol 4alpha-methyl oxidases. More specifically functions as a 4,4-dimethyl-9beta,19-cyclopropylsterol-4alpha- methyl oxidase.
AT4G12130	156.638	195.155	164.838	1.2459	1.05235	Encodes a mitochondrial COG0354 protein that requires folate for its function in Fe/S cluster biogenesis.
AT4G12420	7060.72	9253.32	9212.92	1.31054	1.30481	Encodes a protein of unknown function involved in directed root tip growth. It is a member of 19-member gene family and is distantly related structurally to the multiple-copper oxidases ascorbate oxidase and laccase, though it lacks the copper-binding domains. The protein is glycosylated and GPI-anchored. It is localized to the plasma membrane and the cell wall. The gene is expressed most strongl…
AT4G12520	3.84434	13.064	6.95901	3.39824	1.81019	Bifunctional inhibitor/lipid-transfer protein/seed storage 2S albumin superfamily protein;(source:Araport11)
AT4G12540	15.9034	32.5277	23.0193	2.04533	1.44745	hypothetical protein;(source:Araport11)
AT4G12580	65.7375	93.4628	109.32	1.42176	1.66298	hypothetical protein;(source:Araport11)
AT4G12590	1178.76	1318.68	1353.87	1.1187	1.14855	ER membrane protein complex subunit-like protein (Protein of unknown function DUF106, transmembrane);(source:Araport11)
AT4G12600	1085.91	1255.21	1048.68	1.1559	0.965712	Ribosomal protein L7Ae/L30e/S12e/Gadd45 family protein;(source:Araport11)
AT4G12730	8519.26	10126	10269.9	1.1886	1.20549	AF333971 Arabidopsis thaliana fasciclin-like arabinogalactan-protein 2 (Fla2) mRNA, complete cds
AT4G12750	103.147	134.166	135.17	1.30072	1.31046	Homeodomain-like transcriptional regulator;(source:Araport11)
AT4G12880	2423.79	3269.74	3526.69	1.34902	1.45503	early nodulin-like protein 19;(source:Araport11)
AT4G12900	2.16662	13.2811	11.1777	6.12985	5.15904	Gamma interferon responsive lysosomal thiol (GILT) reductase family protein;(source:Araport11)
AT4G13170	902.468	1045.93	885.435	1.15896	0.981126	Ribosomal protein L13 family protein;(source:Araport11)
AT4G13200	691.064	777.032	758.062	1.1244	1.09695	hypothetical protein;(source:Araport11)
AT4G13340	1418.96	1637.03	1905.81	1.15369	1.34311	Leucine-rich repeat (LRR) family protein;(source:Araport11)
AT4G13430	4000.43	4866.48	4886.53	1.21649	1.2215	Encodes a methylthioalkylmalate isomerase involved in glucosinolate biosynthesis.
AT4G13495	1433.14	1627.78	1709.89	1.13582	1.19311	other_RNA;(source:Araport11)
AT4G13520	872.278	1046.08	999.994	1.19925	1.14642	Encodes a small acid protein (SMAP1) that mediates responses Arabidopsis root to the synthetic auxin 2,4-Dichlorophenoxyacetic acid. The mRNA is cell-to-cell mobile.
AT4G13575	979.185	1271.02	1475.42	1.29803	1.50679	hypothetical protein;(source:Araport11)
AT4G13640	307.083	401.338	388.446	1.30694	1.26495	Homeodomain-like superfamily protein;(source:Araport11)
AT4G13720	266.891	320.05	317.916	1.19918	1.19118	Inosine triphosphate pyrophosphatase family protein;(source:Araport11)
AT4G13770	7572.82	8848.95	9426.94	1.16851	1.24484	Encodes a cytochrome p450 enzyme that catalyzes the initial conversion of aldoximes to thiohydroximates in the synthesis of glucosinolates not derived from tryptophan. Also has a role in auxin homeostasis.
AT4G13840	17.572	27.5327	35.8607	1.56685	2.04079	HXXXD-type acyl-transferase family protein;(source:Araport11)
AT4G13850	837.091	1200.74	996.767	1.43441	1.19075	Encodes a glycine-rich RNA-binding protein. Gene expression is induced by cold.
AT4G13990	206.623	271.987	249.381	1.31635	1.20694	Exostosin family protein;(source:Araport11)
AT4G14040	3486.98	4848.66	4877.59	1.3905	1.3988	selenium-binding protein 2;(source:Araport11)
AT4G14070	1190.88	1286.57	1259.56	1.08035	1.05768	Plastidic acyl activating enzyme involved in the elongation of exogenous medium-chain fatty acids to 16- and 18-carbon fatty acids.
AT4G14130	405.733	530.594	517.547	1.30774	1.27558	xyloglucan endotransglycosylase-related protein (XTR7)
AT4G14230	195.274	232.481	231.959	1.19054	1.18787	CBS domain protein with a domain protein (DUF21);(source:Araport11)
AT4G14270	374.258	596.36	710.819	1.59345	1.89928	Protein containing PAM2 motif which mediates interaction with the PABC domain of polyadenyl binding proteins.
AT4G14310	275.676	362.432	298.473	1.3147	1.0827	Transducin/WD40 repeat-like superfamily protein;(source:Araport11)
AT4G14320	1940.18	2356.4	2031.52	1.21453	1.04708	Zinc-binding ribosomal protein family protein;(source:Araport11)
AT4G14420	1102.41	1321.57	1323.67	1.1988	1.2007	HR-like lesion-inducing protein-like protein;(source:Araport11)
AT4G14500	686.844	868.411	896.149	1.26435	1.30473	Polyketide cyclase/dehydrase and lipid transport superfamily protein;(source:Araport11)
AT4G14660	34.2372	56.7208	42.2271	1.6567	1.23337	Non-catalytic subunit specific to DNA-directed RNA polymerase V; homologous to budding yeast RPB7
AT4G14680	381.759	568.482	546.683	1.48911	1.43201	ATP sulfurylase
AT4G14695	221.568	295.473	292.246	1.33356	1.31899	Uncharacterized protein family (UPF0041);(source:Araport11)
AT4G14750	273.59	326.397	352.978	1.19302	1.29017	IQ-domain 19;(source:Araport11)
AT4G14770	209.813	276.087	190.675	1.31588	0.908785	TESMIN/TSO1-like CXC 2;(source:Araport11)
AT4G14800	717.962	834.776	835.065	1.1627	1.1631	Encodes 20S proteasome beta subunit PBD2 (PBD2).
AT4G14870	421.604	529.513	506.942	1.25595	1.20241	Encodes a component of the thylakoid-localized Sec system involved in the translocation of cytoplasmic proteins into plastid. The mRNA is cell-to-cell mobile.
AT4G14880	3927.08	4843.72	4641.22	1.23341	1.18185	Encodes a cytosolic isoform of cytosolic O-acetylserine(thiol)lyase, a key enzyme in cysteine biosynthesis and for the fixation of inorganic sulfide. It catalyzes the formation of cysteine from O-acetylserine and inorganic sulfide. Gene expression is predominant in the root cortex and the xylem parenchyma. Gene expression is induced in leave, stems and roots by high salt and heavy metal stresses,…
AT4G15000	3530.78	3948.07	3555.8	1.11819	1.00709	Ribosomal L27e protein family;(source:Araport11)
AT4G15080	623.863	702.754	656.691	1.12646	1.05262	DHHC-type zinc finger family protein;(source:Araport11)
AT4G15200	5.92522	17.4376	11.7532	2.94294	1.98358	Actin nucleation factor that directs the formation of actin cables in pollen tubes. Involved in cytoplasmic streaming and polarized growth in pollen tubes.
AT4G15210	624.654	1007.02	841.471	1.61212	1.3471	cytosolic beta-amylase expressed in rosette leaves and inducible by sugar. RAM1 mutants have reduced beta amylase in leaves and stems.
AT4G15450	635.211	721.51	746.508	1.13586	1.17521	Senescence/dehydration-associated protein-like protein;(source:Araport11)
AT4G15490	434.713	502.39	546.968	1.15568	1.25823	Encodes a protein that might have sinapic acid:UDP-glucose glucosyltransferase activity.
AT4G15510	444.883	512.06	485.083	1.151	1.09036	A nuclear-encoded thylakoid lumenal protein that is associated with photosystem I (PSI) but is not an integral subunit of PSI. It is an PSI assembly factor that assists the proper folding and integration of PsaB and PsaA into the thylakoid membrane. It is involved in the assembly of PSI reaction center heterodimer core.
AT4G15560	10786.9	11842.7	12166.3	1.09787	1.12787	Encodes a protein with 1-deoxyxylulose 5-phosphate synthase activity involved in the MEP pathway. It is essential for chloroplast development in Arabidopsis
AT4G15640	285.089	381.476	352.144	1.3381	1.23521	adenylyl cyclase;(source:Araport11)
AT4G15760	76.7147	97.9663	128.137	1.27702	1.6703	Encodes a protein with similarity to monooxygenases that are known to degrade salicylic acid (SA).
AT4G15800	407.558	474.288	473.478	1.16373	1.16174	Member of a diversely expressed predicted peptide family showing sequence similarity to tobacco Rapid Alkalinization Factor (RALF), and is believed to play an essential role in the physiology of Arabidopsis. Consists of a single exon and is characterized by a conserved C-terminal motif and N-terminal signal peptide. The mRNA is cell-to-cell mobile.
AT4G15830	132.49	166.934	134.43	1.25997	1.01464	ARM repeat superfamily protein;(source:Araport11)
AT4G15910	222.108	300.27	238.246	1.35191	1.07266	encodes a gene whose transcript level in root and leaves increases to progressive drought stress. The transcript level is also affected by changes of endogenous or exogenous abscisic acid level. It appears to be a member of plant-specific gene family that includes late embryo-abundant and zinc- IAA-induced proteins in other plants. The mRNA is cell-to-cell mobile.
AT4G16120	572.519	649.687	706.691	1.13479	1.23435	putative membrane-anchored cell wall protein
AT4G16140	492.267	602.016	462.809	1.22295	0.940159	proline-rich family protein;(source:Araport11)
AT4G16141	269.765	334.206	279.741	1.23888	1.03698	GATA type zinc finger transcription factor family protein;(source:Araport11)
AT4G16143	2397.81	2551.05	2683.8	1.06391	1.11927	Protein interacts with Agrobacterium proteins VirD2 and VirE2. Is not individually essential for Agrobacterium-mediated root transformation, but when overexpressed can rescue the impa-4 decreased transformation susceptibility phenotype.
AT4G16390	746.846	903.582	698.708	1.20986	0.935544	Encodes a pentatricopeptide repeat protein, SVR7 (SUPPRESSOR OF VARIEGATION7), required for FtsH-mediated chloroplast biogenesis. It is involved in accumulation and translation of chloroplast ATP synthase subunits.
AT4G16450	1658.14	1913.94	1972.33	1.15427	1.18948	NADH-ubiquinone oxidoreductase;(source:Araport11)
AT4G16500	435.53	605.918	580.872	1.39122	1.33371	Cystatin/monellin superfamily protein;(source:Araport11)
AT4G16720	3505.22	4115.17	3566.67	1.17401	1.01753	Ribosomal protein L23/L15e family protein;(source:Araport11)
AT4G16770	375.48	498.388	513.016	1.32733	1.36629	2-oxoglutarate (2OG) and Fe(II)-dependent oxygenase superfamily protein;(source:Araport11)
AT4G16780	394.838	487.13	563.089	1.23374	1.42613	Encodes a homeodomain-leucine zipper protein that is rapidly and strongly induced by changes in the ratio of red to far-red light. It is also involved in cell expansion and cell proliferation and in the response to auxin. The mRNA is cell-to-cell mobile.
AT4G16807	18.4525	32.3304	22.9653	1.75209	1.24456	ATP-dependent caseinolytic protease/crotonase family protein;(source:Araport11)
AT4G16860	591.121	856.509	966.497	1.44896	1.63502	Confers resistance to Peronospora parasitica. RPP4 is coordinately regulated by transcriptional activation and RNA silencing.
AT4G16880	224.188	379.752	376.628	1.6939	1.67997	Leucine-rich repeat (LRR) family protein;(source:Araport11)
AT4G16950	832.655	996.115	1195.25	1.19631	1.43546	Contains a putative nucleotide binding site and leucine-rich repeats. Similar to the plant resistance genes N and L6, and to the toll and interleukin-1 receptors. Confers resistance to Peronospora parasitica.
AT4G16970	118.084	166.014	140.164	1.4059	1.18698	Protein kinase superfamily protein;(source:Araport11)
AT4G17000	88.2258	123.812	105.602	1.40335	1.19696	neurofilament heavy protein;(source:Araport11)
AT4G17040	2083.17	2283.81	2129.27	1.09632	1.02213	HON5 (At4g17040) encodes the ClpR4 subunit of the chloroplast-localized Clp protease complex. hon mutations disturb plastid protein homeostasis, thereby activating plastid signaling and inducing stress acclimatization.
AT4G17050	865.864	1000.87	1034.86	1.15592	1.19517	Encodes a protein with ureidoglycine aminohydrolase activity.
AT4G17190	657.599	781.561	805.534	1.18851	1.22496	Encodes a protein with farnesyl diphosphate synthase activity, which catalyzes the rate limiting step in isoprenoid biosynthesis. Its mRNA is most abundantly expressed in flowers.
AT4G17240	117.568	153.145	130.014	1.30261	1.10587	structural maintenance of chromosomes protein;(source:Araport11)
AT4G17300	552.289	639.442	600.96	1.1578	1.08813	Asparaginyl-tRNA synthetase protein involved in amino acid activation/protein synthesis.
[truncated: 965 more rows]
