# Supplementary material for: Systemic signaling during abiotic stress combination in plants
Source: Proc Natl Acad Sci U S A. 2020 May 29;117(24):13810–20. doi: 10.1073/pnas.2005077117 (PMC7306788; doi:10.1073/pnas.2005077117)
Supplement: Supplementary File [file pnas.2005077117.sd09.xlsx]

## Sheet: 9
Dataset 9. Transcripts significantly upregulated (p < 0.05) in systemic leaves of plants subjected to a local treatment of high light and heat stress in two different leaves (HL&HS) for 2 and 8 min.
genes	control_counts	2min_counts	8min_counts	Fold change 2 min	Fold change 8 min	Gene_description
AT1G01080	856.409	1234.63	1151.09	1.44163	1.34409	RNA-binding (RRM/RBD/RNP motifs) family protein;(source:Araport11)
AT1G01100	2090.5	2902.62	2801.15	1.38848	1.33995	60S acidic ribosomal protein family;(source:Araport11)
AT1G01110	243.384	299.664	324.831	1.23124	1.33465	IQ-domain 18;(source:Araport11)
AT1G01190	21.3002	47.6534	52.2243	2.23723	2.45183	member of CYP78A
AT1G01200	204.221	249.275	194.433	1.22062	0.952072	RAB GTPase homolog A3;(source:Araport11)
AT1G01300	1897.28	2326.4	2334.12	1.22618	1.23025	Eukaryotic aspartyl protease family protein;(source:Araport11)
AT1G01370	39.0916	63.732	65.3823	1.63033	1.67254	Encodes a centromere-identifying protein histone H3 variant. Localized at centromeres in both mitotic and meiotic cells.
AT1G01470	432.597	575.082	571.638	1.32937	1.32141	Encodes late-embryogenesis abundant protein whose mRNA levels are induced in response to wounding and light stress. Might be involved in protection against desiccation.
AT1G01500	120.093	150.172	115.496	1.25047	0.96172	Erythronate-4-phosphate dehydrogenase family protein;(source:Araport11)
AT1G01600	729.995	840.772	781.538	1.15175	1.07061	Encodes a member of the CYP86A subfamily of cytochrome p450 genes. Expressed significantly at highest level in mature stems and flowers.
AT1G01610	1317.19	1685.5	1710.29	1.27963	1.29844	bifunctional sn-glycerol-3-phosphate 2-O-acyltransferase/phosphatase. Involved in cutin assembly and is functionally redundant with GPAT8.
AT1G01900	888.454	1068.33	1008.07	1.20246	1.13463	Encodes AtSBT1.1, a subtilisin-like serine protease. Cleaves the phytosulfokine AtPSK4, a growth promoting peptide.
AT1G01920	421.33	504.031	487.897	1.19629	1.15799	SET domain-containing protein;(source:Araport11)
AT1G01970	648.208	723.87	661.28	1.11673	1.02017	Tetratricopeptide repeat (TPR)-like superfamily protein;(source:Araport11)
AT1G02070	33.9916	51.2169	54.5781	1.50675	1.60564	zinc ion-binding protein;(source:Araport11)
AT1G02150	1142.29	1538.99	1573.27	1.34729	1.37729	Tetratricopeptide repeat (TPR)-like superfamily protein;(source:Araport11)
AT1G02180	159.715	191.947	183.652	1.20181	1.14987	ferredoxin-like protein;(source:Araport11)
AT1G02280	1081.87	1326.82	1457.31	1.22641	1.34703	Encodes a GTP-binding GTP-ase. Component of the chloroplast protein import machinery. Required for import of POR B into plastids. Toc33 phosphorylation may not play an important role in vivo.
AT1G02300	58.6976	83.0307	83.8207	1.41455	1.42801	Encodes a capase involved in stress induced cell death.
AT1G02560	2490.26	3117.21	2985.8	1.25176	1.19899	One of several nuclear-encoded ClpPs (caseinolytic protease). Contains a highly conserved catalytic triad of Ser-type proteases (Ser-His-Asp). The name reflects nomenclature described in Adam et. al (2001). The mRNA is cell-to-cell mobile.
AT1G02730	713.451	1045.65	1073.48	1.46562	1.50463	Encodes a gene similar to cellulose synthase. Knock-out mutant has reduced growth, reduced xylan level and reduced xylan synthase activity in stems.It's expression is cell cycle dependent and it appears to function in cell plate formation.
AT1G02780	9488.92	11650.5	12015.7	1.2278	1.26629	Ribosomal protein L19e family protein;(source:Araport11)
AT1G02810	94.5184	129.243	158.03	1.36739	1.67195	Plant invertase/pectin methylesterase inhibitor superfamily;(source:Araport11)
AT1G02870	222.353	265.786	292.144	1.19533	1.31388	nucleolar-like protein;(source:Araport11)
AT1G02970	47.7101	74.3162	68.877	1.55766	1.44366	Protein kinase that negatively regulates the entry into mitosis.
AT1G03010	133.05	169.669	153.941	1.27523	1.15701	Phototropic-responsive NPH3 family protein;(source:Araport11)
AT1G03110	244.859	309.862	286.78	1.26547	1.1712	Encodes a gene involved in the modification of nucleosides in tRNA. Mutants have no 7-methylguanosine.
AT1G03160	930.94	1018.2	1007.2	1.09373	1.08192	A new plant-specific member of the dynamin superfamily; defines a new protein class within the dynamin superfamily of membrane remodeling GTPases that regulates organization of the thylakoid network in plants. Targeted to chloroplasts and associated with thylakoid and envelope membranes as punctate structures. Knockout mutants have abnormalities in chloroplast and thylakoid morphology, including …
AT1G03310	1149.86	1332.19	1237.1	1.15857	1.07587	Encodes a protein with strong similarity to isoamylase (EC:3.2.1.68) however lacks critical residues known to be important for activity. Appears to co localize with ISA1 in the chloroplast isoamylase complex. Mutations in this gene cause the loss of detectable isoamylase activity and the disruption of normal starch structure. It has been postulated that AtISA2 interacts with AtISA1 to form the Is…
AT1G03470	44.4768	62.4006	62.4198	1.40299	1.40342	Encodes a member of the NET superfamily of proteins that potentially couples different membranes to the actin cytoskeleton in plant cells. It colocalizes with filamentous actin and is localized to the nuclear membrane and the vacuolar membrane.
AT1G03475	1908.08	2479	2512.65	1.29921	1.31684	Encodes coproporphyrinogen III oxidase, a key enzyme in the biosynthetic pathway of chlorophyll and heme, a tetrapyrrole pathway. Mutants express cytological and molecular markers associated with the defense responses, usually activated by pathogen infection.
AT1G03600	4983.4	5500.86	5600.25	1.10384	1.12378	PSB27 is a chloroplast lumen localized protein that is involved in adaptation to changes in light intensity.
AT1G03630	3851.05	4309.76	4246.06	1.11911	1.10257	Encodes for a protein with protochlorophyllide oxidoreductase activity. The enzyme is NADPH- and light-dependent.
AT1G03680	2922.54	3401.82	3211.73	1.16399	1.09895	encodes a chloroplast thioredoxin similar to prokaryotic thioredoxins.
AT1G03760	94.5499	124.614	114.978	1.31797	1.21606	Prefoldin chaperone subunit family protein;(source:Araport11)
AT1G03780	137.226	198.054	201.386	1.44327	1.46755	Homolog of vertebrate TPX2. Protein has three domains involved in nuclear targeting, one in nuclear export and two in microtubule binding. Involved in mitotic spindle assembly during late prophase and early prometaphase.
AT1G03860	856.154	1067.39	1083.7	1.24673	1.26578	prohibitin 2
AT1G04020	155.354	223.157	219.505	1.43644	1.41293	Encodes a protein containing two tandem BRCA1 C-Terminal (BRCT) domains, which function in phosphorylation-dependent protein?protein interactions.Loss of function mutations cause defects in meristem organization due to failure to repress WUS. BARD1 binds to WUS promoter and over expression of BARD reduces the extent of WUS expression.
AT1G04040	538.619	606.055	611.43	1.1252	1.13518	HAD superfamily, subfamily IIIB acid phosphatase;(source:Araport11)
AT1G04110	17.0527	38.926	51.0385	2.28269	2.993	Initially identified as a mutation affecting stomatal development and distribution. Encodes a protein similar to serine proteases.
AT1G04170	2239.5	2555.9	2503.87	1.14128	1.11805	protein synthesis initiation factor eIF2 gamma The mRNA is cell-to-cell mobile.
AT1G04190	604.225	674.76	664.282	1.11674	1.09939	Encodes one of the 36 carboxylate clamp (CC)-tetratricopeptide repeat (TPR) proteins (Prasad 2010, Pubmed ID: 20856808) with potential to interact with Hsp90/Hsp70 as co-chaperones.
AT1G04270	3766.58	4584.47	4789.26	1.21714	1.27151	Encodes cytosolic ribosomal protein S15.
AT1G04400	1497.67	1702.98	1684.04	1.13709	1.12444	Blue light receptor mediating blue-light regulated cotyledon expansion and flowering time. Positive regulator of the flowering-time gene CONSTANS. This gene possesses a light-induced CNT2 N-terminal homodimerisation domain.Involved in blue-light induced stomatal opening. Involved in triggering chromatin decondensation. An 80-residue motif (NC80) is sufficient to confer CRY2's physiological functi…
AT1G04410	10921.4	11678.3	11299.8	1.0693	1.03465	predicted to encode a cytosolic malate dehydrogenase.
AT1G04420	1257.5	1458.37	1376.31	1.15973	1.09448	NAD(P)-linked oxidoreductase superfamily protein;(source:Araport11)
AT1G04430	3562.35	4039.71	3862.22	1.134	1.08418	S-adenosyl-L-methionine-dependent methyltransferases superfamily protein;(source:Araport11)
AT1G04480	1237.71	1680.54	1577.08	1.35778	1.27419	Ribosomal protein L14p/L23e family protein;(source:Araport11)
AT1G04510	809.61	950.889	940.055	1.1745	1.16112	Encodes MAC3A, a U-box proteins with homology to the yeast and human E3 ubiquitin ligase Prp19. Associated with the MOS4-Associated Complex (MAC). Involved in plant innate immunity.
AT1G04520	363.006	472.91	447.639	1.30276	1.23314	Encodes a plasmodesmal protein that may be involved in the intercellular movement of molecules through the plasmodesmata.
AT1G04590	341.928	404.712	396.597	1.18362	1.15988	PPR containing-like protein;(source:Araport11)
AT1G04630	478.356	561.747	509.643	1.17433	1.0654	GRIM-19 protein;(source:Araport11)
AT1G04660	25.3433	70.5223	69.5797	2.78268	2.74549	glycine-rich protein;(source:Araport11)
AT1G04690	2139.76	2354.07	2229.98	1.10015	1.04216	potassium channel beta subunit 1;(source:Araport11)
AT1G04730	126.832	165.607	152.464	1.30572	1.20209	Necessary for sister chromatid cohesion. Acts in synergy with ETG1.
AT1G04770	216.179	275.274	296.768	1.27336	1.37279	SDI2 is a member of a small family of TPR proteins in Arabidopsis. Like SDI1 it is induced by low sulfer and appears to play a role in negative regulation of glucosinolate biosynthesis.
AT1G04800	216.716	361.421	329.98	1.66772	1.52264	glycine-rich protein;(source:Araport11)
AT1G04830	385.231	443.646	440.36	1.15163	1.14311	Ypt/Rab-GAP domain of gyp1p superfamily protein;(source:Araport11)
AT1G04900	170.404	212.462	195.878	1.24682	1.14949	NADH dehydrogenase ubiquinone complex I, assembly factor-like protein (DUF185);(source:Araport11)
AT1G04980	228.282	285.096	259.534	1.24888	1.1369	Encodes a protein disulfide isomerase-like (PDIL) protein, a member of a multigene family within the thioredoxin (TRX) superfamily. Transcript levels for this gene are up-regulated in response to three different chemical inducers of ER stress (dithiothreitol, beta-mercaptoethanol, and tunicamycin). AtIRE1-2 does not appear to be required for this response, but the atbzip60 mutant has a diminished…
AT1G05190	4519.95	5792.05	5736.32	1.28144	1.26911	Encodes the plastid 50S ribosomal protein L6.
AT1G05205	163.816	216.111	189.083	1.31923	1.15424	hexokinase-1 protein;(source:Araport11)
AT1G05210	110.824	144.127	126.933	1.30051	1.14536	Transmembrane protein 97, Putative;(source:Araport11)
AT1G05385	364.983	457.796	413.857	1.25429	1.13391	Encodes a Psb27 homolog involved in photosystem II biogenesis.
AT1G05420	28.5741	43.1499	39.1785	1.5101	1.37112	ovate family protein 12;(source:Araport11)
AT1G05620	397.545	518.089	488.727	1.30322	1.22936	Encodes a cytosolic inosine nucleoside hydrolase. Transcript levels for this gene are elevated in older leaves suggesting that it may play a role in purine catabolism during senescence.
AT1G06190	859.915	1153.96	1144.55	1.34194	1.331	Encodes a novel ribonucleic acid-binding protein that interacts with the endonuclease RNase E and supports its function in processing plastid ribonucleic acids.
AT1G06267	7.46612	15.8691	20.1347	2.12548	2.69681	None;(source:Araport11)
AT1G06350	3030.22	3767.73	3462.53	1.24339	1.14267	Fatty acid desaturase family protein;(source:Araport11)
AT1G06500	130.715	161.763	164.846	1.23752	1.26111	hypothetical protein;(source:Araport11)
AT1G06510	265.729	315.76	292.695	1.18828	1.10148	forkhead-associated domain protein;(source:Araport11)
AT1G06620	20.0323	47.0513	24.1904	2.34877	1.20757	encodes a protein whose sequence is similar to a 2-oxoglutarate-dependent dioxygenase The mRNA is cell-to-cell mobile.
AT1G06640	2109.77	2341.54	1937.85	1.10986	0.918516	encodes a protein whose sequence is similar to a 2-oxoglutarate-dependent dioxygenase The mRNA is cell-to-cell mobile.
AT1G06710	109.2	134.764	148.483	1.2341	1.35974	Tetratricopeptide repeat (TPR)-like superfamily protein;(source:Araport11)
AT1G06830	94.7105	119.095	120.875	1.25746	1.27626	CEPD1 is a non secreted polypeptide that is highly similar to CEPD2 which is another member of a novel family related to glutaredoxins. It is induced by nitrogen starvation. It acts downstream of the CEP1 peptide in systemic N-demand signalling .The RNA is expressed in the phloem of cotelydon and leaf vasculature but the peptide is graft transmissible, traveling from the shoot to the root.
AT1G06950	2418.52	3308.34	3497.56	1.36792	1.44616	Encodes a protein thought to be a part of the translocon at the chloroplast inner envelope. Involved in protein import into the chloroplast and chloroplast biogenesis. C-terminal half of Tic110 functions as scaffolds for protein-protein interactions.
AT1G07070	290.53	362.121	346.952	1.24642	1.19421	Ribosomal protein L35Ae family protein;(source:Araport11)
AT1G07210	575.82	669.822	664.96	1.16325	1.15481	Ribosomal protein S18;(source:Araport11)
AT1G07320	4140	5042.97	5241.05	1.21811	1.26595	encodes a plastid ribosomal protein L4
AT1G07370	151.879	266.697	232.565	1.75598	1.53125	Encodes putative proliferating cell nuclear antigen involved in cell cycle regulation. May be sumoylated.
AT1G07420	315.265	382.256	356.184	1.21249	1.12979	Arabidopsis thaliana sterol 4-alpha-methyl-oxidase mRNA. The sterol 4alpha-methyl oxidase2 family proteins SMO2-1 and SMO2-2 function partially through effects on auxin accumulation, auxin response and PIN1 expression to regulate embryogenesis in Arabidopsis.
AT1G07440	1090.29	1188.83	1092.77	1.09038	1.00227	NAD(P)-binding Rossmann-fold superfamily protein;(source:Araport11)
AT1G07750	2274.97	2577.79	2214.6	1.13311	0.97346	RmlC-like cupins superfamily protein;(source:Araport11)
AT1G07770	4502.52	5079.27	5288.2	1.12809	1.1745	Encodes cytoplasmic ribosomal protein S15a.
AT1G07790	337.194	421.324	358.836	1.2495	1.06418	Encodes a histone 2B (H2B) protein.
AT1G07820	526.803	694.136	671.682	1.31764	1.27502	Histone superfamily protein;(source:Araport11)
AT1G07830	184.579	251.645	231.176	1.36334	1.25245	ribosomal protein L29 family protein;(source:Araport11)
AT1G07880	145.771	179.729	168.226	1.23296	1.15404	member of MAP Kinase
AT1G07890	11216.4	12572.8	12267.9	1.12092	1.09374	Encodes a cytosolic ascorbate peroxidase APX1. Ascorbate peroxidases are enzymes that scavenge hydrogen peroxide in plant cells. Eight types of APX have been described for Arabidopsis: three cytosolic (APX1, APX2, APX6), two chloroplastic types (stromal sAPX, thylakoid tAPX), and three microsomal (APX3, APX4, APX5) isoforms. At least part of the induction of heat shock proteins during light stres…
AT1G07930	4866.09	5495.46	5696.33	1.12934	1.17062	GTP binding Elongation factor Tu family protein;(source:Araport11)
AT1G07940	1743.75	2058.24	2146.05	1.18036	1.23071	GTP binding Elongation factor Tu family protein;(source:Araport11)
AT1G07985	4.11067	11.7441	16.467	2.85697	4.00592	Expressed protein;(source:Araport11)
AT1G08130	607.98	706.619	685.42	1.16224	1.12737	Encodes the Arabidopsis DNA ligase 1 that provides the major DNA ligase activity in cells and plays a key role in both DNA replication and excision repair pathways. In addition, it is an important component of the active DNA demethylation machinery and is indispensable for cell viability. AtLIG1 expresses one major and two minor mRNA transcripts differing only in the length of the 5' untranslated…
AT1G08200	6256.82	6637.77	6145.68	1.06089	0.982237	Encodes a putative UDP-D-apiose/UPD-D-xylose synthetase.
AT1G08220	93.3142	118.198	115.438	1.26666	1.23709	ATPase complex subunit;(source:Araport11)
AT1G08260	429.464	538.513	576.756	1.25392	1.34297	Similar to POL2A, DNA polymerase epsilon catalytic subunit. Essential for Arabidopsis growth. Null homozygotes are embryo lethal, partial loss of function alleles show embryo patterning defects such as root pole displacement. Delayed progression through cell cycle results in embryos with smaller numbers of larger cells.
AT1G08360	3982.28	4850.79	4894.66	1.21809	1.22911	Ribosomal protein L1p/L10e family;(source:Araport11)
AT1G08380	25693.8	29269.2	28155.2	1.13915	1.0958	Encodes subunit O of photosystem I.
AT1G08390	51.8597	79.8634	73.9867	1.53999	1.42667	Involved in preserving the stability of 45S rDNA repeats.
AT1G08430	6.36304	15.278	12.2963	2.40106	1.93245	Encodes a Al-activated malate efflux transporter. It is essential for aluminum tolerance but does not represent the major Al tolerance QTL. Staurosporine and calyculin A both block all changes in AtALMT1 gene expression (as a result malate release is totally inhibited). AtALMT1 transcription was clearly induced by indole-3-acetic acid, abscisic acid, low pH, hydrogen peroxide and flg22. STOP1 and…
AT1G08520	4162.86	4957.64	4940.92	1.19092	1.1869	Encodes the CHLD subunit of the Mg-chelatase enzyme involved in chlorophyll biosynthesis. Lines carrying recessive mutations of this locus are white and seedling lethal.
AT1G08540	1909	2070.99	2014.9	1.08485	1.05547	Enodes a subunit of chloroplast RNA polymerase, confers the ability to recognize promoter sequences on the core enzyme. SIG1 is induced by red and blue light.
AT1G08550	500.219	593.262	579.938	1.18601	1.15937	Violaxanthin deepoxidase involved in xanthophyll cycle.Two major consequences of the npq1 mutation are the absence of zeaxanthin formation in strong light and the partial inhibition of the quenching of singlet excited chlorophylls in the photosystem II light-harvesting complex
AT1G08560	262.491	406.68	383.704	1.54931	1.46178	member of SYP11 syntaxin Gene Family
AT1G08580	376.691	454.251	396.079	1.2059	1.05147	hypothetical protein;(source:Araport11)
AT1G08640	872.085	1138.25	1144.91	1.30521	1.31284	Encodes a choloroplast membrane protein CJD1 (Chloroplast J-like Domain 1). Predicted to contain a transit peptide, three transmembrane domains and an N-terminal J-like domain. Influences fatty acid composition of chloroplast lipids.
AT1G08880	592.034	717.36	687.152	1.21169	1.16066	Encodes HTA5, a histone H2A protein. H2AX is a meiosis-specific isoform of histone H2A. Upon DSB formation, rapid accumulation of phosphorylated H2AX (&#947;-H2AX) occurs around the break site. _x0001_H2AX foci accumulate in early G2. Immunolocalization studies in spread preparations of wild-type meiocytes at G2/early leptotene revealed the accumulation of numerous rather diffuse &#947;-H2AX foci…
AT1G08920	151.992	212.797	209.978	1.40005	1.38151	Encodes ESL1, a transporter for monosaccharides.
AT1G08980	369.372	468.474	454.961	1.2683	1.23172	Encodes an enzyme with similarity to bacterial acylamidohydrolases and exhibits indole-3-acetamide amidohydrolase activity in vitro. This enzyme may be involved in the in vivo biosynthesis of indole-acetic acid from indole-3-acetamide, a native metabolite of A. thaliana. It appears to exist as a monomer.
AT1G09010	1294.94	1432.62	1401.3	1.10633	1.08214	glycoside hydrolase family 2 protein;(source:Araport11)
AT1G09150	566.921	643.031	612.696	1.13425	1.08074	pseudouridine synthase and archaeosine transglycosylase (PUA) domain-containing protein;(source:Araport11)
AT1G09160	804.066	894.945	863.059	1.11302	1.07337	Protein phosphatase 2C family protein;(source:Araport11)
AT1G09200	361.155	594.255	591.428	1.64543	1.6376	Histone superfamily protein;(source:Araport11)
AT1G09210	4039.66	4877.93	4565.15	1.20751	1.13008	Encodes one of three Arabidopsis calreticulins.
AT1G09340	13599.8	14937.2	14415.7	1.09834	1.06	Encodes CHLOROPLAST RNA BINDING (CRB), a putative RNA-binding protein. CRB is important for the proper functioning of the chloroplast. Mutations in CRB also affects the circadian system, altering the expression of both oscillator and output genes. The mRNA is cell-to-cell mobile.
AT1G09390	472.265	578	600.241	1.22389	1.27098	GDSL-motif esterase/acyltransferase/lipase. Enzyme group with broad substrate specificity that may catalyze acyltransfer or hydrolase reactions with lipid and non-lipid substrates.
AT1G09420	52.2404	80.812	83.1188	1.54693	1.59108	Encodes a protein similar to glucose-6-phosphate dehydrogenase but, based on amino acid differences in the active site and lack of activity, does not encode a functional G6PDH. The amino acid sequence for the consensus sequence of the G6PDH active site (DHYLGKE) differs in three places in this protein. gc exon splice site at 20574 is based on protein alignment, and is not confirmed experimentally.
AT1G09450	58.1187	86.4446	91.0919	1.48738	1.56734	Encodes a protein kinase that phosphorylates histone H3 at Thr3 and Thr11 and plays a role in mitotic cell division.
AT1G09470	110.669	165.967	155.47	1.49966	1.40482	NEAP3 is a member of a small family containing coiled-coil domains, a nuclear localization signal and a C-terminal predicted transmembrane domain. It localizes to the nuclear periphery. Mutants have altered nuclear morphology and chromatin structure.
AT1G09580	298.057	351.414	274.545	1.17901	0.921115	emp24/gp25L/p24 family/GOLD family protein;(source:Araport11)
AT1G09590	1704.92	2184.16	2185.26	1.2811	1.28174	Translation protein SH3-like family protein;(source:Araport11)
AT1G09660	534.854	621.938	586.352	1.16282	1.09628	RNA-binding KH domain-containing protein;(source:Araport11)
AT1G09690	3154.07	4348.78	4133.7	1.37879	1.31059	Translation protein SH3-like family protein;(source:Araport11)
AT1G09750	1458.68	2468.24	2424.67	1.69211	1.66224	Eukaryotic aspartyl protease family protein;(source:Araport11)
AT1G09760	585.143	681.282	667.857	1.1643	1.14136	U2 small nuclear ribonucleoprotein A;(source:Araport11)
AT1G09780	2427.24	2655.05	2487.19	1.09386	1.0247	Encodes a 2,3-biphosphoglycerate-independent phosphoglycerate mutase that is involved in pollen development and stomatal movement.
AT1G09795	695.901	823.674	846.532	1.18361	1.21645	ATP phosphoribosyl transferase, catalyses first step of histidine biosynthesis
AT1G09800	59.5648	88.2953	85.9182	1.48234	1.44243	Pseudouridine synthase family protein;(source:Araport11)
AT1G09830	576.635	645.615	605.352	1.11962	1.0498	glycinamide ribonucleotide synthetase (GAR synthetase) that catalyzes the conversion of phosphoribosyl amine to phosphoribosyl glycineamide
AT1G09900	281.762	355.79	334.271	1.26273	1.18636	Pentatricopeptide repeat (PPR-like) superfamily protein;(source:Araport11)
AT1G10020	508.763	640.288	734.826	1.25852	1.44434	formin-like protein (DUF1005);(source:Araport11)
AT1G10120	511.212	579.805	554.022	1.13418	1.08374	basic helix-loop-helix (bHLH) DNA-binding superfamily protein;(source:Araport11)
AT1G10200	1481.04	1695.72	1498.49	1.14495	1.01178	Encodes a member of the Arabidopsis LIM proteins: a family of actin bundlers with distinct expression patterns. WLIM1, WLIM2a, and WLIM2b are widely expressed, whereas PLIM2a, PLIM2b, and PLIM2c are predominantly expressed in pollen. Regulates actin cytoskeleton organization.
AT1G10310	249.955	297.038	299.516	1.18837	1.19828	encodes a NADPH-dependent pterin aldehyde reductase that accepts pterin aldehyde as well as dihydropterin aldehyde as substrates involved in metabolism and salvage of folate and its derivatives.
AT1G10370	889.308	985.706	921.899	1.1084	1.03665	Encodes GSTU17 (Glutathione S-Transferase U17). Functions as a negative component of stress-mediated signal transduction pathways in drought and salt stress responses.
AT1G10380	119.843	161.685	147.27	1.34914	1.22886	Putative membrane lipoprotein;(source:Araport11)
AT1G10410	985.274	1160.93	1028.36	1.17828	1.04373	CW14 protein (DUF1336);(source:Araport11)
AT1G10490	437.954	514.554	548.857	1.1749	1.25323	GNAT acetyltransferase (DUF699);(source:Araport11)
AT1G10510	770.783	888.145	882.778	1.15226	1.1453	RNI-like superfamily protein;(source:Araport11)
AT1G10522	199.27	368.854	365.581	1.85103	1.8346	Encodes PRIN2 (plastid redox insensitive 2). PRIN2 mutants are impaired in PEP (plastid-encoded RNA polymerase) activity and high light-dependent plastid redox signalling to the nucleus.
AT1G10640	729.798	1138.97	1228.11	1.56066	1.68281	Pectin lyase-like superfamily protein;(source:Araport11)
AT1G10657	490.773	672.748	679.08	1.37079	1.38369	transmembrane protein;(source:Araport11)
AT1G10700	223.417	295.672	261.836	1.32341	1.17196	Encodes a P-independent phosphoribosyl pyrophosphate (PRPP) synthase.
AT1G10760	955.517	1064.55	923.411	1.11411	0.9664	Encodes an &#945;-glucan, water dikinase required for starch degradation. Involved in cold-induced freezing tolerance. Mutations that eliminate the GWD protein or affect the dikinase domain of the enzyme dramatically reduce both the amount of phosphate in the amylopectin and the rate of starch degradation. Mature leaves of these mutants accumulate amounts of starch up to seven times greater than …
AT1G10780	67.9509	110.145	103.834	1.62096	1.52807	F-box/RNI-like superfamily protein;(source:Araport11)
AT1G10840	2200.72	2378.42	2462.72	1.08075	1.11905	Encodes eukaryotic initiation factor 3H1 subunit (TIF3H1).
AT1G10850	619.283	724.402	758.776	1.16974	1.22525	Leucine-rich repeat protein kinase family protein;(source:Araport11)
AT1G10910	768.221	849.579	839.086	1.1059	1.09225	Pentatricopeptide repeat (PPR) superfamily protein;(source:Araport11)
AT1G10930	263.321	426.471	411.853	1.61958	1.56407	DNA helicase involved in the maintenance of genome stability by modulation of the DNA damage response and suppression of homologous recombination.
AT1G11000	345.246	444.428	436.923	1.28728	1.26554	A member of a large family of seven-transmembrane domain proteins specific to plants, homologs of the barley mildew resistance locus o (MLO) protein. The Arabidopsis genome contains 15 genes encoding MLO proteins, with localization in plasma membrane. Phylogenetic analysis revealed four clades of closely-related AtMLO genes. ATMLO4 belongs to the clade I, with AtMLO11 and AtMLO14. The gene is exp…
AT1G11080	587.62	772.821	813.827	1.31517	1.38495	serine carboxypeptidase-like 31;(source:Araport11)
AT1G11120	143.575	199.342	201.858	1.38841	1.40594	CTTNBP 2 amino-terminal-like protein;(source:Araport11)
AT1G11130	443.314	560.516	543.63	1.26438	1.22629	Encodes a receptor-like kinase protein with a predicted extracellular domain of six leucine-rich repeats and an intracellular serine-threonine kinase domain expressed throughout the developing root. Regulates expression of GLABRA2, CAPRICE, WEREWOLF, and ENHANCER OF GLABRA3. Required for floral organ shape, the development of the outer integument of ovules, and stem development. Regulates cell sh…
AT1G11430	994.068	1378.67	1396.7	1.3869	1.40504	Encodes a protein involved in RNA editing in chloroplasts. The mRNA is cell-to-cell mobile.
AT1G11475	405.318	489.706	457.876	1.2082	1.12967	Non-catalytic subunit common to nuclear DNA-dependent RNA polymerases II, IV and V; homologous to budding yeast RPB10.
AT1G11545	769.165	1052.26	927.544	1.36806	1.20591	xyloglucan endotransglucosylase/hydrolase 8;(source:Araport11)
AT1G11600	9.98481	21.8488	25.7676	2.1882	2.58068	member of CYP77B
AT1G11660	791.079	887.386	863.187	1.12174	1.09115	heat shock protein 70 (Hsp 70) family protein;(source:Araport11)
AT1G11680	2525.71	2798.67	2843.73	1.10807	1.12592	putative obtusifoliol 14-alpha demethylase involved in sterol biosynthesis. The mRNA is cell-to-cell mobile.
AT1G11730	111.542	150.96	123.067	1.35338	1.10332	Galactosyltransferase family protein;(source:Araport11)
AT1G11750	1173.18	1423.36	1393.91	1.21324	1.18814	One of several nuclear-encoded ClpPs (caseinolytic protease). Contains a highly conserved catalytic triad of Ser-type proteases (Ser-His-Asp). The name reflects nomenclature described in Adam et. al (2001).
AT1G11840	6944.12	7614.8	6885.32	1.09658	0.991533	Encodes Ni+ dependent glyoxalase I homolog ATGLX1.
AT1G11850	326.261	507.655	476.849	1.55598	1.46156	transmembrane protein;(source:Araport11)
AT1G11870	392.042	490.282	488.744	1.25059	1.24666	Seryl-tRNA synthetase targeted to chloroplasts and mitochondria. Its inactivation causes developmental arrest of chloroplasts and mitochondria in Nicotiana benthamiana.
AT1G11915	32.5595	52.3765	53.6055	1.60864	1.64639	wall-associated receptor kinase galacturonan-binding protein;(source:Araport11)
AT1G12090	4233.59	6489.64	6118.51	1.53289	1.44523	extensin-like protein (ELP)
AT1G12410	1576.71	1780.46	1780.17	1.12922	1.12904	Encodes a ClpP-related sequence. Though similar to ClpP proteins, this does not contains the highly conserved catalytic triad of Ser-type proteases (Ser-His-Asp). The name reflects nomenclature described in Adam et. al (2001).
AT1G12460	344.307	422.115	358.5	1.22599	1.04122	Leucine-rich repeat protein kinase family protein;(source:Araport11)
AT1G12570	1551.43	1897.13	1887.52	1.22283	1.21663	Ortholog of maize IPE1 gene which is involved in pollen exine development.
AT1G12600	14.5333	26.0762	16.9365	1.79424	1.16536	UDP-N-acetylglucosamine (UAA) transporter family;(source:Araport11)
AT1G12710	76.525	96.9954	78.3094	1.2675	1.02332	This gene is predicted to encode a protein with a PP2 domain. This domain in present in lectins found in squash and cucumber, suggesting that this protein could potentially have carbohydrate binding capabilities.
AT1G12750	316.392	381.609	340.028	1.20613	1.0747	RHOMBOID-like protein 6;(source:Araport11)
AT1G12770	561.54	728.656	751.397	1.2976	1.3381	Encodes a DEAD-box RNA helicase that localizes to mitochondria and is essential for regulating cell-to-cell transport via plasmodesmata. The mRNA is cell-to-cell mobile.
AT1G12800	3868.51	4768.21	4870.95	1.23257	1.25913	SDP is a chloroplast localized RNA binding protein that is required for plastid rRNA processing. Plants harboring a mutation in SDP have numerous defects including reduced chlorophyll content, poor growth, yellow leaves and abnormal chloroplasts.
AT1G12845	279.938	406.042	418.887	1.45047	1.49636	transmembrane protein;(source:Araport11)
AT1G12860	166.951	246.896	196.888	1.47885	1.17931	Encodes ICE2 (Inducer of CBF Expression 2), a transcription factor of the bHLH family that participates in the response to deep freezing through the cold acclimation-dependent pathway. Overexpression of ICE2 results in increased tolerance to deep freezing stress after cold acclimation.
AT1G12900	27970.4	30050.7	29819.9	1.07437	1.06612	glyceraldehyde 3-phosphate dehydrogenase A subunit 2;(source:Araport11)
AT1G12990	621.617	692.838	662.046	1.11457	1.06504	beta-1,4-N-acetylglucosaminyltransferase family protein;(source:Araport11)
AT1G13030	185.321	220.049	209.88	1.18739	1.13252	Encodes a plant coilin, a protein that in other organisms is a major structural scaffolding protein necessary for Cajal body formation, composition and activity. It has been shown to bind both U1 and U1 snRNAs in vitro.
AT1G13270	148.498	232.813	246.063	1.56779	1.65701	Encodes a methionine aminopeptidase formerly called MAP1B, renamed to MAP1C.
AT1G13280	1282.25	1550.36	1406.5	1.20909	1.0969	Encodes allene oxide cyclase. One of four genes in Arabidopsis that encode this enzyme, which catalyzes an essential step in jasmonic acid biosynthesis. Gene expression is reduced during senescence, a process that involves jasmonic acid signalling pathway.
AT1G13700	187.166	279.474	310.081	1.49319	1.65672	Encodes a cytosolic 6-phosphogluconolactonase (PGL) thought to be involved in the oxidative pentose-phosphate pathway (OPPP).
AT1G13860	721.725	823.26	721.775	1.14068	1.00007	Encodes QUASIMODO2 LIKE1 (QUL1), a paralog of QUASIMODO2 (QUA2). AT1G78240 (QUA2), AT1G13860 (QUL1) and AT2G03480 (QUL2) form a clade with a possible role in plant vasculature development.
AT1G14030	386.196	467.204	481.553	1.20976	1.24691	Encodes a lysine methyltransferase whose main soluble physiological substrates are chloroplastic fructose 1,6-bisphosphate aldolases, FBA1, FBA2, and FBA3. Lysines near the C-terminal end of the target proteins are trimethylated.
AT1G14040	301.889	401.415	362.187	1.32968	1.19973	Encodes a PHO1 homologue that is upregulated in response to Zn deficiency and is involved in Pi homeostasis in response to Zn deficiency. The mRNA is cell-to-cell mobile.
AT1G14205	30.717	47.5846	44.1325	1.54913	1.43675	Ribosomal L18p/L5e family protein;(source:Araport11)
AT1G14250	4.75951	39.767	3.09347	8.35529	0.649957	GDA1/CD39 nucleoside phosphatase family protein;(source:Araport11)
AT1G14270	749.842	864.773	824.536	1.15327	1.09961	CAAX amino terminal protease family protein;(source:Araport11)
AT1G14320	6284.55	7960.13	7637.25	1.26662	1.21524	Encodes a ribosomal protein L10 and may be involved in translation regulation. Semi-dominant mutations in SAC552 can suppress defects in acaulis5, which encodes a thermospermine synthase, by enhancing translation of acl5 and itself.
AT1G14360	386.5	462.436	394.208	1.19647	1.01994	UDP-galactose transporter 3;(source:Araport11)
AT1G14410	370.661	513.159	511.902	1.38444	1.38105	Encodes a homolog of the potato p24 protein. Binds single strand telomeric repeats. Negatively regulates telomerase activity and telomere length.
AT1G14450	69.6682	110.15	76.9454	1.58106	1.10446	NADH dehydrogenase (ubiquinone)s;(source:Araport11)
AT1G14460	823.778	937.94	985.126	1.13858	1.19586	AAA-type ATPase family protein;(source:Araport11)
AT1G14580	180.255	220.84	204.126	1.22516	1.13243	C2H2-like zinc finger protein;(source:Araport11)
AT1G14610	2833.79	3021.92	3158.97	1.06639	1.11475	Required for proper proliferation of basal cells.
AT1G14620	289.089	351.515	328.679	1.21594	1.13695	decoy;(source:Araport11)
AT1G14685	636.166	718.227	733.604	1.12899	1.15316	Encodes a member of the BASIC PENTACYSTEINE (BPC) proteins. BPC proteins are plant-specific transcription factors present throughout land plants. BPC transcription factor family is integral for a wide range of processes that support normal growth and development.
AT1G14770	53.3312	74.1968	62.3931	1.39124	1.16992	RING/FYVE/PHD zinc finger superfamily protein;(source:Araport11)
AT1G14810	583.414	846.575	793.495	1.45107	1.36009	encodes an aspartate semialdehyde dehydrogenase, which produces the branch point intermediate for lysine and threonine/methionine biosynthesis
AT1G14900	261.318	357.856	373.236	1.36943	1.42828	Encodes a protein belonging to the subgroup of HMGA (high mobility group A) proteins that interact with A/T-rich stretches of DNA.
AT1G14920	943.153	1069.51	1042.74	1.13397	1.10559	Similar to a putative transcription factor and transcriptional coactivators. Repressor of GA responses and involved in gibberellic acid mediated signaling. Member of the DELLA proteins that restrain the cell proliferation and expansion that drives plant growth. The protein undergoes degradation in response to GA via the 26S proteasome. GAI may be involved in reducing ROS accumulation in response …
AT1G14980	1139.16	1573.56	1571.48	1.38134	1.37951	Encodes mitochondrial-localized chaperonin 10 that complements the E.coli groES mutant. Its mRNA is upregulated in response to heat shock treatment and is expressed uniformly in various organs.
AT1G15215	102.324	140.119	143.511	1.36936	1.40251	Encodes SHH1, a homeodomain protein required for DNA methylation. It is an atypical RNA-directed DNA methylation component, and functions in transcriptional silencing through both DNA methylation-dependent and -independent pathways.
AT1G15390	165.378	220.694	223.902	1.33448	1.35388	encodes a peptide deformylase-like protein. Removes N-formyl groups, a prerequisite for the action of methionine aminopeptidase during protein synthesis. Targeted to mitochondria. Requires Zn for catalysis.
AT1G15420	269.559	320.076	332.034	1.18741	1.23177	Encodes a novel plant specific protein that is co-expressed with components of pre-rRNA processing complex. Co-localizes with NuGWD1 and SWA1.
AT1G15500	1814.53	2171.15	2365.91	1.19653	1.30387	TLC ATP/ADP transporter;(source:Araport11)
AT1G15550	88.1911	138.068	158.129	1.56555	1.79302	Involved in later steps of the gibberellic acid biosynthetic pathway. Activated by AGAMOUS in a cal-1, ap1-1 background. Deletion of 208 bp from -1016 to -809 (&#916;-808) resulted in loss of GA-negative feedback (this sequence, which contains a 43-bp sequence GNFEI, was shown to be sufficient for GA-negative feedback).
AT1G15570	201.014	293.143	293.576	1.45832	1.46048	A2-type cyclin. Negatively regulates endocycles and acts as a key regulator of ploidy levels in Arabidopsis endoreduplication. Interacts physically with CDKA;1. Expressed preferentially in trichomes and young developing tissues.
AT1G15580	44.79	66.0711	58.3739	1.47513	1.30328	auxin induced protein
AT1G15660	216.94	287.63	302.945	1.32585	1.39645	Encodes a homologue of the human centromeric protein C (CENP-C). CENP-C co-localizes with the 180 bp centromeric regions of chromosomes throughout the cell cycle, but does not completely cover the 180 bp regions.
AT1G15810	420.476	496.54	483.365	1.1809	1.14957	S15/NS1, RNA-binding protein;(source:Araport11)
AT1G15930	2248.16	2802.92	2993.28	1.24676	1.33144	Ribosomal protein L7Ae/L30e/S12e/Gadd45 family protein;(source:Araport11)
AT1G16000	242.932	325.602	276.609	1.3403	1.13863	GAG1At protein;(source:Araport11)
AT1G16070	73.4304	98.9333	96.1006	1.34731	1.30873	Member of TLP family
AT1G16280	132.994	177.706	159.82	1.33619	1.20171	Encodes a putative DEAD-box RNA helicase. Essential for female gametogenesis.
AT1G16300	132.822	164.606	162.829	1.2393	1.22592	Encodes one of the chloroplast/plastid localized GAPDH isoforms (GAPCp1/At1g79530 and GAPCp2/At1g16300). gapcp double mutants display a drastic phenotype of arrested root development, dwarfism and sterility. GAPCps are important for the synthesis of serine in roots.
AT1G16330	55.9241	92.9645	79.4138	1.66233	1.42003	core cell cycle genes
AT1G16340	358.833	415.986	370.933	1.15928	1.03372	Encodes a protein with putative 3-deoxy-D-manno-octulosonic acid 8-phosphate synthetase activity. This gene share a very high sequence homology with its homologue AtkdsA1 (AT1G79500).
AT1G16350	768.556	949.214	982.944	1.23506	1.27895	Aldolase-type TIM barrel family protein;(source:Araport11)
AT1G16410	1872.35	2492.86	2205.67	1.3314	1.17802	member of CYP79F The mRNA is cell-to-cell mobile.
AT1G16470	1012.28	1178.63	1085.93	1.16434	1.07276	Encodes 20S proteasome subunit PAB1 (PAB1).
AT1G16610	696.951	802.599	907.068	1.15159	1.30148	Encodes SR45, a member of the highly conserved family of serine/arginine-rich (SR) proteins, which play key roles in pre-mRNA splicing and other aspects of RNA metabolism. SR45 is a spliceosome protein, interacts with SR33 and the U1-70K protein of the U1 snRNP. Also involved in plant sugar response. sr45-1 mutation confers hypersensitivity to glucose during early seedling growth.
AT1G16630	87.4827	126.405	132.84	1.44492	1.51847	transmembrane protein;(source:Araport11)
AT1G16750	146.751	182.641	173.835	1.24457	1.18456	GPI-anchored adhesin-like protein, putative (Protein of unknown function, DUF547);(source:Araport11)
AT1G16870	512.111	580.179	614.637	1.13292	1.2002	mitochondrial 28S ribosomal protein S29-like protein;(source:Araport11)
AT1G16900	266.587	325.175	308.147	1.21977	1.1559	Encodes the Arabidopsis ortholog of the yeast/human ALG9 catalyzing the luminal addition of two alpha-1,2 Man residues in assembling Glc3Man9GlcNAc2.
AT1G16920	649.185	742.499	742.983	1.14374	1.14449	small GTP-binding protein (Rab11)similar to YPT3/RAB11 proteins in yeast and mammals, respectively. YPT3/RAB11 is involved in intracellular protein trafficking.
AT1G17140	1130.47	1329.81	1340.54	1.17633	1.18582	Encodes a ROP/RAC effector, designated interactor of constitutive active ROPs 1 (ICR1), that interacts with GTP-bound ROPs. ICR1 is a scaffold mediating formation of protein complexes that are required for cell polarity. ICR1 is comprised of coiled-coil domains and forms complexes with itself and the exocyst vesicle-tethering complex subunit SEC3.
AT1G17350	198.432	246.26	238.407	1.24103	1.20146	NADH:ubiquinone oxidoreductase intermediate-associated protein 30;(source:Araport11)
AT1G17380	112.409	175.85	183.028	1.56437	1.62824	jasmonate-zim-domain protein 5;(source:Araport11)
AT1G17420	95.6457	128.286	225.279	1.34126	2.35535	LOX3 encode a Lipoxygenase. Lipoxygenases (LOXs) catalyze the oxygenation of fatty acids (FAs).
AT1G17560	183.58	245.356	238.526	1.33651	1.2993	Encodes HUELLENLOS (HLL), a mitochondrial ribosome protein, similar to L14 ribosomal protein of eubacteria. HLL is essential for normal ovule development.
AT1G17650	576.559	793.964	763.535	1.37707	1.3243	Glyoxylate reductase located in chloroplasts.
AT1G17690	549.824	621.346	582.658	1.13008	1.05972	U3 small nucleolar RNA-associated protein;(source:Araport11)
AT1G17850	173.496	243.923	248.103	1.40593	1.43002	Rhodanese/Cell cycle control phosphatase superfamily protein;(source:Araport11)
AT1G17880	2295.54	2694.97	2759.26	1.174	1.20201	basic transcription factor 3;(source:Araport11)
AT1G17920	47.5666	72.3197	79.7551	1.52039	1.6767	Encodes a homeobox-leucine zipper family protein belonging to the HD-ZIP IV family. Together with HDG11, it is involved in trichome branching.
AT1G18080	5204.83	6820.84	7124.62	1.31048	1.36885	Encodes the Arabidopsis thaliana homolog of the tobacco WD-40 repeat ArcA gene. It is a scaffold protein that acts downstream of and is phosphorylated by WNK8 in the glucose responsiveness and flowering pathways . Knockout mutants show insensitivity to gibberellin in GA-induced seed germination.
AT1G18150	688.202	760.45	666.62	1.10498	0.96864	Encodes mitogen-activated protein kinase 8 (MPK8). MPK8 connects protein phosphorylation, Ca2+, and ROS in the wound-signaling pathway.
AT1G18180	113.058	159.412	161.272	1.41	1.42646	3-oxo-5-alpha-steroid 4-dehydrogenase (DUF1295);(source:Araport11)
AT1G18210	446.933	517.225	570.42	1.15728	1.2763	Calcium-binding EF-hand family protein;(source:Araport11)
AT1G18250	386.739	531.804	592.649	1.3751	1.53243	encodes a thaumatin-like protein
AT1G18300	68.5784	89.672	253.042	1.30758	3.68982	nudix hydrolase homolog 4;(source:Araport11)
AT1G18340	197.366	242.708	239.399	1.22973	1.21297	basal transcription factor complex subunit-like protein;(source:Araport11)
AT1G18360	315.196	372.157	331.529	1.18072	1.05182	alpha/beta-Hydrolases superfamily protein;(source:Araport11)
AT1G18370	228.784	339.701	344.918	1.48481	1.50762	Encodes a kinesin HINKEL. Required for cytokinesis in pollen. Mutant has cytokinesis defects; seedling lethal.
AT1G18440	339.824	393.518	374.344	1.15801	1.10158	Peptidyl-tRNA hydrolase family protein;(source:Araport11)
AT1G18450	773.767	880.992	937.032	1.13858	1.211	Encodes a gene similar to actin-related proteins in other organisms. Member of nuclear ARP family of genes. Component of chromatin remodeling complexes, involved in chromatin-mediated gene regulation. Phenotype of the arp4-1 mutant allele revealed partial sterility due to defects in anther development. Targeting the distinct, 3' UTR of AtARP4 transcripts with RNA interference caused a drastic red…
AT1G18500	952.565	1090.69	1096.68	1.145	1.15129	Encodes an active Arabidopsis isopropylmalate synthase IPMS1. Involved in leucine biosynthesis. Do not participate in the chain elongation of glucosinolates. Expressed constitutively throughout the plant. Loss of IPMS1 can be compensated by a second isopropylmalate synthase gene IPMS2 (At1g74040). The mRNA is cell-to-cell mobile.
AT1G18540	3529.38	4872.58	4780	1.38058	1.35435	Ribosomal protein L6 family protein;(source:Araport11)
AT1G18550	98.4558	128.613	109.656	1.3063	1.11376	ATP binding microtubule motor family protein;(source:Araport11)
AT1G18590	939.683	1338.81	1080	1.42475	1.14933	encodes a desulfoglucosinolate sulfotransferase, involved in the final step of glucosinolate core structure biosynthesis. Has a broad-substrate specificity with preference with methionine-derived desulfoglucosinolates.
AT1G18620	1661.88	1827.56	1953.16	1.09969	1.17527	LONGIFOLIA protein;(source:Araport11)
AT1G18650	653.501	912.081	880.522	1.39568	1.34739	Encodes a member of the X8-GPI family of proteins. It localizes to the plasmodesmata and is predicted to bind callose.
AT1G18670	461.247	544.486	525.024	1.18047	1.13827	Encodes a cyclin-dependent kinase-like protein with a ser/thr protein kinase domain and an N-terminal myristoylation sequence. Mutants in this gene are unable to express female sterility in response to beta-aminobutyric acid, as wild type plants do.
AT1G18740	557.587	681.551	1185.21	1.22232	2.12561	ROH1, putative (DUF793);(source:Araport11)
AT1G18850	189.988	226.947	244.816	1.19454	1.28859	PCP2 encodes a novel plant specific protein that is co-expressed with components of pre-rRNA processing complex. Co-localizes with NuGWD1 and SWA1.
AT1G19380	93.647	119.728	217.195	1.27851	2.31929	sugar, putative (DUF1195);(source:Araport11)
AT1G19520	606.438	736.246	716.909	1.21405	1.18216	pentatricopeptide (PPR) repeat-containing protein;(source:Araport11)
AT1G19570	4946.45	5953.72	5224.32	1.20363	1.05618	Encodes a member of the dehydroascorbate reductase gene family. Critical for a mutualistic symbiosis between the host Arabidopsis and the root colonizing fungus Piriformospora indica.Encodes about 50-60% of extractable leaf GSH-dependent DHAR activity, but single knockout mutants show unaltered ascorbate and glutathione status in optimal and oxidative stress conditions (PMID:28381499). Acts redun…
AT1G19580	573.447	661.121	582.1	1.15289	1.01509	Encodes mitochondrial gamma carbonic anhydrase. Component of the NADH dehydrogenase complex.
AT1G19670	313.199	398.18	324.306	1.27133	1.03546	Chlorophyllase is the first enzyme involved in chlorophyll degradation. It catalyzes the hydrolysis of the ester bond to yield chlorophyllide and phytol. AtCLH1 lacks a typical signal sequence for the chloroplast. Its expression is induced rapidly by methyljasmonate, a known promoter of senescence and chlorophyll degradation.
AT1G19740	796.475	883.64	871.578	1.10944	1.0943	ATP-dependent protease La (LON) domain protein;(source:Araport11)
AT1G19990	191.189	229.791	220.69	1.2019	1.1543	nucleolin;(source:Araport11)
AT1G20010	1520.96	2157.11	2120.7	1.41826	1.39432	beta tubulin
AT1G20020	5609.95	6712.91	6238.73	1.19661	1.11208	Encodes a leaf-type ferredoxin:NADP(H) oxidoreductase. It is present in both chloroplast stroma and thylakoid membranes but is more abundant in the stroma The mRNA is cell-to-cell mobile.
AT1G20060	57.836	82.5406	89.6765	1.42715	1.55053	ATP binding microtubule motor family protein;(source:Araport11)
AT1G20220	1127.8	1262.49	1271.45	1.11943	1.12737	Alba DNA/RNA-binding protein;(source:Araport11)
AT1G20300	147.78	181.342	167.989	1.2271	1.13675	Pentatricopeptide repeat (PPR) superfamily protein;(source:Araport11)
AT1G20330	3609.78	4059.93	3843.35	1.1247	1.0647	Encodes a sterol-C24-methyltransferases involved in sterol biosynthesis. Mutants display altered sterol composition, serrated petals and sepals and altered cotyledon vascular patterning as well as ectopic endoreduplication. This suggests that suppression of endoreduplication is important for petal morphogenesis and that normal sterol composition is required for this suppression.
AT1G20410	249.21	295.334	269.079	1.18508	1.07973	Pseudouridine synthase family protein;(source:Araport11)
AT1G20430	392.526	457.882	446.619	1.1665	1.13781	hypothetical protein;(source:Araport11)
AT1G20450	2428.53	3157.29	3883.99	1.30008	1.59932	Encodes a gene induced by low temperature and dehydration. Inhibits e.coli growth while overexpressed. Belongs to the dehydrin protein family, which contains highly conserved stretches of 7-17 residues that are repetitively scattered in their sequences, the K-, S-, Y- and lysine rich segments. LTI29 and LTI30 double overexpressors confer cold tolerance. Localized to membranes and cytoplasm.
AT1G20510	535.866	717.459	832.397	1.33888	1.55337	OPC-8:0 CoA ligase1;(source:Araport11)
AT1G20610	77.4	132.201	126.058	1.70803	1.62866	Cyclin B2;(source:Araport11)
AT1G20720	106.573	144.335	152.039	1.35434	1.42663	RAD3-like DNA-binding helicase protein;(source:Araport11)
AT1G20810	637.582	711.951	704.886	1.11664	1.10556	FKBP-like peptidyl-prolyl cis-trans isomerase family protein;(source:Araport11)
AT1G20816	165.752	231.035	221.157	1.39386	1.33426	outer envelope pore-like protein;(source:Araport11)
AT1G20930	140.513	218.327	212.645	1.55378	1.51334	Cyclin-dependent kinase, expressed in flowers and suspension cell culture, expression peaks during M phase in synchronized cultures. Required for proper organization of the shoot apical meristem and for hormone signaling. Expressed in the shoot apical meristem. Involved in regulation of the G2/M transition of the mitotic cell cycle.
AT1G20990	72.0963	96.181	87.1203	1.33406	1.20839	Cysteine/Histidine-rich C1 domain family protein;(source:Araport11)
AT1G21310	18.9407	39.4838	37.4766	2.0846	1.97862	Encodes extensin 3.
AT1G21350	463.207	609.568	617.58	1.31597	1.33327	Thioredoxin superfamily protein;(source:Araport11)
AT1G21440	1236.74	1690.29	1524.91	1.36673	1.233	Phosphoenolpyruvate carboxylase family protein;(source:Araport11)
AT1G21600	651.694	766.051	754.268	1.17548	1.1574	Present in transcriptionally active plastid chromosomes. Involved in plastid gene expression.
AT1G21720	1106.55	1304.16	1162.61	1.17858	1.05066	20S proteasome beta subunit PBC1 truncated protein (PBC1)
AT1G21750	1320.05	1857.22	1573.58	1.40693	1.19206	Encodes a protein disulfide isomerase-like (PDIL) protein, a member of a multigene family within the thioredoxin (TRX) superfamily; isoform contains non-consensus GA donor splice site at intron 9. Transcript levels for this gene are up-regulated in response to three different chemical inducers of ER stress (dithiothreitol, beta-mercaptoethanol, and tunicamycin). Neither AtIRE1-2 nor AtbZIP60 appe…
AT1G21810	49.9765	78.7082	55.4529	1.57491	1.10958	Encodes a protein that localizes at motile vesicle-like small compartments in differentiating xylem cells that is associated with microtubule plus-ends. VETH-positive compartments are unlikely to be elements in conventional endomembrane trafficking pathways. It can associate with COG2, and together these two proteins co-localize with the EXO70A1 exocyst subunit, tethering EXO70A1 to compartments …
AT1G21880	327.24	388.748	394.372	1.18796	1.20515	Encodes a lysin-motif protein mediating bacterial peptidoglycan sensing and immunity to bacterial infection. Induction of chitin-responsive genes by chitin treatment is not blocked in the mutant. It contains a C-terminal GPI anchor signal and is an ortholog of OsLYP4 and OsLYP6.
AT1G22330	256.836	351.594	334.213	1.36895	1.30127	RNA-binding (RRM/RBD/RNP motifs) family protein;(source:Araport11)
AT1G22450	1788.47	1965.27	1941.56	1.09886	1.0856	subunit 6b of cytochrome c oxidase
AT1G22680	2.7577	13.1812	7.61212	4.77978	2.76032	hypothetical protein;(source:Araport11)
AT1G22700	696.256	863.771	862.684	1.24059	1.23903	Encodes a TPR protein with homology to Ycf37 from Synechocystis that is localized to the thylakoid membrane and is involved in photosystem I biogenesis.
AT1G22780	1872.53	2492.94	2405.43	1.33132	1.28459	S18 ribosomal protein involved in the binding of f-Met tRNA during initiation of mRNA translation. Expression restricted to meristems. Mutant phenotype-pointed first leaves,reduced fresh weight, growth retardation.
AT1G22840	1264.7	1398.9	1267.65	1.10612	1.00233	Encodes cytochrome c. Contains two site II (TGGGCC/T) elements, which interact with a TCP-domain transcription factor, and a downstream internal telomeric repeat, and are required for expression of the Cytc-1 gene. Promoter directs preferential expression in root and shoot meristems and in anthers.
AT1G22910	1647.14	1821.28	1773.73	1.10572	1.07686	RNA-binding (RRM/RBD/RNP motifs) family protein;(source:Araport11)
AT1G23080	1830.77	2264.31	2072.03	1.2368	1.13178	Encodes a novel component of auxin efflux that is located apically in the basal cell and is involved during embryogenesis in setting up the apical-basal axis in the embryo. It is also involved in pattern specification during root development. In roots, it is expressed at lateral and basal membranes of provascular cells in the meristem and elongation zone, whereas in the columella cells it coincid…
AT1G23180	599.209	719.531	728.262	1.2008	1.21537	ARM repeat superfamily protein;(source:Araport11)
AT1G23280	422.9	508.852	490.037	1.20325	1.15875	MAK16 protein-like protein;(source:Araport11)
AT1G23400	688.075	867.469	829.678	1.26072	1.2058	Promotes the splicing of chloroplast group II introns.
AT1G23480	740.949	924.736	946.323	1.24804	1.27718	encodes a gene similar to cellulose synthase
AT1G23490	5246.59	5626.37	5243.33	1.07239	0.999377	Gene encoding ADP-ribosylation factor and similar to other ARFs and ARF-like proteins. A member of ARF GTPase family. Arabidopsis has 21 known members, known to be essential for vesicle coating and uncoating and functions in GTP-binding. The gene is shown to play a role in cell division, cell expansion and cellulose production using antisense construct.
AT1G23790	52.9792	77.6446	82.5713	1.46557	1.55856	dicer-like protein (DUF936);(source:Araport11)
AT1G23820	804.452	933.38	924.885	1.16027	1.14971	Spermidine synthase.
AT1G23890	201.198	248.556	215.466	1.23538	1.07091	NHL domain-containing protein;(source:Araport11)
AT1G23935	214.92	267.83	249.184	1.24618	1.15943	apoptosis inhibitory protein;(source:Araport11)
AT1G24020	722.536	1406.85	1406.27	1.9471	1.94629	MLP-like protein 423;(source:Araport11)
AT1G24070	843.33	1106.02	994.457	1.31149	1.1792	encodes a gene similar to cellulose synthase
AT1G24100	1860.91	2360.73	2298.52	1.26859	1.23515	Encodes a UDP-glucose:thiohydroximate S-glucosyltransferase, involved in glucosinolate biosynthesis
AT1G24160	953.675	1058.15	1119.75	1.10955	1.17414	triadin;(source:Araport11)
AT1G24170	1172.77	1294.87	1261.37	1.10411	1.07555	Encodes a protein with putative galacturonosyltransferase activity.
AT1G24240	183.759	227.252	201.121	1.23668	1.09448	Ribosomal protein L19 family protein;(source:Araport11)
AT1G24265	40.4792	65.2885	56.223	1.61289	1.38893	bZIP transcription factor, putative (DUF1664);(source:Araport11)
AT1G24360	1439.92	1791.6	1823.17	1.24423	1.26615	NAD(P)-binding Rossmann-fold superfamily protein;(source:Araport11)
AT1G24510	3307.12	3672.65	3599.67	1.11053	1.08846	TCP-1/cpn60 chaperonin family protein;(source:Araport11)
AT1G25230	2124.25	2454.92	2713.31	1.15566	1.2773	Calcineurin-like metallo-phosphoesterase superfamily protein;(source:Araport11)
AT1G25260	925.676	1066.42	1027.18	1.15205	1.10966	Ribosomal protein L10 family protein;(source:Araport11)
AT1G25320	116.209	180.51	171.077	1.55331	1.47214	Leucine-rich repeat protein kinase family protein;(source:Araport11)
AT1G25375	205.997	248.877	221.061	1.20816	1.07313	Metallo-hydrolase/oxidoreductase superfamily protein;(source:Araport11)
AT1G25450	50.472	81.419	75.6442	1.61315	1.49873	Encodes KCS5, a member of the 3-ketoacyl-CoA synthase family involved in the biosynthesis of VLCFA (very long chain fatty acids).
AT1G25470	214.886	254.359	234.803	1.18369	1.09269	encodes a member of the ERF (ethylene response factor) subfamily B-6 of ERF/AP2 transcription factor family. The protein contains one AP2 domain. There are 12 members in this subfamily including RAP2.11.
AT1G25510	109.348	140.919	138.531	1.28872	1.26689	Eukaryotic aspartyl protease family protein;(source:Araport11)
AT1G25560	122.375	177.227	251.703	1.44822	2.05681	Encodes a member of the RAV transcription factor family that contains AP2 and B3 binding domains. Involved in the regulation of flowering under long days. Loss of function results in early flowering. Overexpression causes late flowering and repression of expression of FT. Novel transcriptional regulator involved in ethylene signaling. Promoter bound by EIN3. EDF1 in turn, binds to promoter elemen…
AT1G26100	121.822	186.322	186.212	1.52947	1.52857	Cytochrome b561/ferric reductase transmembrane protein family;(source:Araport11)
AT1G26230	269.027	321.451	345.125	1.19487	1.28287	Encodes a subunit of chloroplasts chaperonins that are involved in mediating the folding of newly synthesized, translocated, or stress-denatured proteins. Cpn60 subunits are: Cpn60alpha1 (At2g28000), AtCpn60alpha2 (At5g18820), AtCpn60beta1 (At1g55490), AtCpn60beta2 (At3g13470), AtCpn60beta3 (At5g56500), AtCpn60beta4 (At1g26230).
AT1G26330	37.1986	75.7255	69.4446	2.03571	1.86686	DNA binding protein;(source:Araport11)
AT1G26390		3.85995				FAD-binding Berberine family protein;(source:Araport11)
AT1G26460	813.944	926.527	937.156	1.13832	1.15138	Tetratricopeptide repeat (TPR)-like superfamily protein;(source:Araport11)
AT1G26540	101.159	128.156	147.173	1.26688	1.45488	Agenet domain-containing protein;(source:Araport11)
AT1G26630	13231.4	14958.3	14556.4	1.13052	1.10015	Eukaryotic translation initiation factor 5A-2. Involved in programmed cell death triggered as a response to pseudomonas syringae infection. Loss of function mutants are more resistant to infection. The mRNA is cell-to-cell mobile.
AT1G26730	438.064	541.497	504.54	1.23611	1.15175	EXS (ERD1/XPR1/SYG1) family protein;(source:Araport11)
AT1G26850	6807.64	7330.62	7209.4	1.07682	1.05902	S-adenosyl-L-methionine-dependent methyltransferases superfamily protein;(source:Araport11)
AT1G26880	1618.21	2044.57	1941.45	1.26347	1.19975	Ribosomal protein L34e superfamily protein;(source:Araport11)
AT1G26910	262.448	308.903	314.356	1.17701	1.19778	Ribosomal protein L16p/L10e family protein;(source:Araport11)
AT1G26920	747.491	881.9	726.399	1.17981	0.971783	zinc finger CCHC domain protein;(source:Araport11)
AT1G26945	195.797	242.813	233.227	1.24013	1.19116	Encodes a basic helix-loop-helix (bHLH) protein involved in blue/far-red light signaling. Physically interacts with HFR1 and negatively regulates its activity.
AT1G27090	1937.71	2154.39	2269.95	1.11182	1.17146	glycine-rich protein;(source:Araport11)
AT1G27120	903.402	998.195	997.837	1.10493	1.10453	Encodes a Golgi-localized hydroxyproline-O-galactosyltransferase.
AT1G27390	511.903	632.725	606.72	1.23602	1.18522	Form of TOM20, which is a component of the TOM complex, involved in transport of nuclear-encoded mitochondrial proteins
AT1G27400	2022.42	2535.98	2764.31	1.25393	1.36683	Ribosomal protein L22p/L17e family protein;(source:Araport11)
AT1G27450	1994.59	2321.69	2291.73	1.164	1.14897	Adenosine phosphoribosyl transferase(E.C:2.4.2.7), involved in the one-step salvage of adenine to AMP.
AT1G27460	377.872	543.31	514.38	1.43781	1.36125	encodes a calmodulin-binding protein that is expressed in pollen, suspension culture cells, flowers, and fruits. The mRNA is cell-to-cell mobile.
AT1G27680	258.41	335.602	314.736	1.29872	1.21797	ADP-glucose pyrophosphorylase catalyzes the first, rate limiting step in starch biosynthesis. The large subunit plays a regulatory role whereas the small subunit (ApS) is the catalytic isoform. Four isoforms of the large subunit (ApL1-4) have been described.Mutational analysis of APS1 suggests that APL1 and APL2 can compensate for loss of APS1 catalytic activity,suggesting both have catalytic as …
AT1G27770	1407.84	1541.69	2029.53	1.09508	1.44159	Encodes a chloroplast envelope Ca2+-ATPase with an N-terminal autoinhibitor.
AT1G27930	429.837	511.139	413.619	1.18914	0.962267	Function unknown. Interacts with eIF3.
AT1G27950	1856.95	2238.72	2212.78	1.20559	1.19162	Encodes LTPG1, a lipid transfer protein with a predicted GPI (glycosylphosphatidylinositol)-anchor domain. Localized in the plasma membrane. Disruption of the LTPG1 gene causes alterations of cuticular lipid composition, but no significant changes on total wax and cutin monomer loads are seen. The mRNA is cell-to-cell mobile.
AT1G28150	242.529	289.322	300.86	1.19294	1.24051	hypothetical protein;(source:Araport11)
AT1G28290	2126.06	3474.47	3937.31	1.63423	1.85193	Encodes an atypical arabinogalactan protein that is localized to the plasma membrange. AGP31 is highly expressed in flowers and vascular tissue and is repressed by jasmonic acid. AGP31 may play a role in vascular tissue function during defense and development.
AT1G28530	160.457	212.012	209.589	1.3213	1.3062	Encodes a protein that localizes to both chloroplasts and amyloplasts and is required for both chloroplast and mesophyll development.
AT1G29070	2368.83	3026.75	3171.36	1.27774	1.33879	Ribosomal protein L34;(source:Araport11)
AT1G29250	560.795	667.186	674.167	1.18972	1.20216	Alba DNA/RNA-binding protein;(source:Araport11)
AT1G29330	186.553	223.085	204.038	1.19583	1.09372	Encodes a protein similar in sequence to animal and yeast endoplasmic reticulum retention signal receptor. This protein can functionally complement the yeast homologue. Transcript is detected in flower buds, stems, root, and leaves.
AT1G29395	553.304	752.648	639.22	1.36028	1.15528	Integral membrane protein in the inner envelope of chloroplasts. Provide freezing tolerance. Expression is induced by short-term cold-treatment, water deprivation, and abscisic acid treatment.
AT1G29418	217.805	277.537	285.462	1.27424	1.31063	transmembrane protein;(source:Araport11)
AT1G29510	278.994	340.898	315.653	1.22188	1.13139	This locus was referred to as SAUR68 in PMID:17948056 but the nomenclature should be SAUR67.
AT1G29630	100.221	131.412	128.964	1.31123	1.28679	5-3 exonuclease family protein;(source:Araport11)
AT1G29660	2738.55	3310.56	3308.5	1.20887	1.20812	GDSL-motif esterase/acyltransferase/lipase. Enzyme group with broad substrate specificity that may catalyze acyltransfer or hydrolase reactions with lipid and non-lipid substrates.
AT1G29670	2727.07	3588.1	3528.56	1.31573	1.2939	GDSL-motif esterase/acyltransferase/lipase. Enzyme group with broad substrate specificity that may catalyze acyltransfer or hydrolase reactions with lipid and non-lipid substrates. The mRNA is cell-to-cell mobile.
AT1G29900	2326.37	2581.85	2893.09	1.10982	1.24361	Encodes carbamoyl phosphate synthetase (CPS) large subunit (CARB), also named as VEN3. Heterologous expression of the Arabidopsis VEN3 and VEN6 genes in a CPS-deficient Escherichia coli strain fully restored bacterial growth in minimal medium, demonstrating the enzymatic activity of the VEN3 and VEN6 proteins.
AT1G29910	46796.2	65084.2	64292.7	1.3908	1.37389	member of Chlorophyll a/b-binding protein family
AT1G29980	255.61	393.075	338.87	1.5378	1.32573	choice-of-anchor C domain protein, putative (Protein of unknown function, DUF642);(source:Araport11)
AT1G30040	56.6951	78.6152	85.4352	1.38663	1.50692	Encodes a gibberellin 2-oxidase that acts on C-19 gibberellins. AtGA2OX2 expression is responsive to cytokinin and KNOX activities.
AT1G30070	291.128	372.121	431.982	1.2782	1.48382	SGS domain-containing protein;(source:Araport11)
AT1G30330	2120.72	2562.27	2561.63	1.20821	1.2079	Encodes a member of the auxin response factor family. Mediates auxin response via expression of auxin regulated genes. Acts redundantly with ARF8 to control stamen elongation and flower maturation. Expression of ARF6 is controlled by miR167.
AT1G30360	3913.51	4305.01	4588.79	1.10004	1.17255	Early-responsive to dehydration stress protein (ERD4);(source:Araport11)
AT1G30380	20640.9	23403.8	22570.7	1.13385	1.09349	Encodes subunit K of photosystem I reaction center. The mRNA is cell-to-cell mobile.
AT1G30460	288.539	337.769	343.517	1.17062	1.19054	Encodes AtCPSF30, the 30-KDa subunit of cleavage and polyadenylation specificity factor. AtCPSF30 is a probable processing endonuclease. Nucleus-localized RNA binding protein capable of interacting with itself and with calmodulin. Its RNA-binding activity is inhibited by calmodulin in a calcium-dependent fashion.
AT1G30520	819.081	1101.98	1049.07	1.34539	1.28078	Encodes a chloroplast O-succinylbenzoyl-CoA ligase. Involved in phylloquinone biosynthesis. Knock mutant is seedling lethal.
AT1G30530	2307.16	2475.47	2311.1	1.07295	1.0017	The At1g30530 gene encodes a UDP-rhamnose:flavonol-3-O-rhamnosyltransferase (UGT78D1) attaching a rhamnosyl residue to the 3-O-position of the flavonols kaempferol and quercetin
AT1G30580	2794	3185.41	3197.89	1.14009	1.14456	GTP binding protein;(source:Araport11)
AT1G30610	434.743	542.806	532.756	1.24857	1.22545	Mutations in this locus result in embryo lethality. Embryo shape at seed maturity is globular.
AT1G30620	117.102	153.499	142.117	1.31082	1.21362	encodes a type-II membrane protein that catalyzes 4-epimerization of UDP-D-Xylose to UDP-L-Arabinose in vitro, the nucleotide sugar used by glycosyltransferases in the arabinosylation of cell wall polysaccharides and wall-resident proteoglycans.
AT1G30680	335.274	470.856	490.504	1.40439	1.463	Twinkle is a dual localized (mitochondria and chloroplast) DNA primase-helicase. It synthesizes RNA primers from a 5&#8242; -(G/C)GGA-3&#8242; template, where the last two 3' nucleotides are cryptic.
AT1G30690	2613.46	3110.41	2823.62	1.19015	1.08041	Sec14p-like phosphatidylinositol transfer family protein;(source:Araport11)
AT1G31040	84.1906	161.013	166.75	1.91248	1.98063	PLATZ transcription factor family protein;(source:Araport11)
AT1G31180	664.833	883.301	867.991	1.32861	1.30558	The AtIMD3 is one out of 3 genes encoding the enzyme 3-isopropylmalate dehydrogenase involved in leucine biosynthesis in Arabidopsis. Its subcellular location has been targeted to plastids.
AT1G31230	998.079	1311.97	1233	1.31449	1.23537	Encodes a bifunctional aspartate kinase/homoserine dehydrogenase. These two activities catalyze the first and the third steps toward the synthesis of the essential amino acids threonine, isoleucine and methionine.
AT1G31310	5.76529	15.2629	18.3888	2.64738	3.18957	hydroxyproline-rich glycoprotein family protein;(source:Araport11)
AT1G31335	139.713	185.943	194.578	1.33089	1.39269	transmembrane protein;(source:Araport11)
AT1G31550	259.188	334.696	247.783	1.29132	0.955995	GDSL-motif esterase/acyltransferase/lipase. Enzyme group with broad substrate specificity that may catalyze acyltransfer or hydrolase reactions with lipid and non-lipid substrates.
AT1G31660	514.154	576.343	571.239	1.12096	1.11103	Encodes a protein that is a ribosome biogenesis co-factor. Mutants display aberrant RNA processing and male and female gametophyte development.
AT1G31710	1010.43	1320.8	1306.28	1.30716	1.2928	Copper amine oxidase family protein;(source:Araport11)
AT1G31760	32.548	49.9506	42.8125	1.53468	1.31537	SWIB/MDM2 domain superfamily protein;(source:Araport11)
AT1G31817	411.374	476.658	414.486	1.1587	1.00757	Ribosomal L18p/L5e family protein;(source:Araport11)
AT1G31850	2575.82	2904.62	2665.85	1.12765	1.03495	S-adenosyl-L-methionine-dependent methyltransferases superfamily protein;(source:Araport11)
AT1G31860	454.292	596.263	572.816	1.31251	1.2609	encodes a bifunctional protein that has phosphoribosyl-ATP pyrophosphohydrolase (PRA-PH) and phosphoribosyl-AMP cyclohydrolase (PRA-CH) activities.
AT1G31950	13.8918	26.7928	27.3077	1.92868	1.96575	Terpenoid cyclases/Protein prenyltransferases superfamily protein;(source:Araport11)
AT1G32200	887.762	992.305	1001.63	1.11776	1.12826	Encodes a chloroplast glycerol-3-phosphate acyltransferase.Involved in the biosynthesis of chloroplast phosphatidylglycerol.
AT1G32380	185.453	223.49	200.704	1.20511	1.08224	Encodes a P-dependent phosphoribosyl pyrophosphate (PRPP) synthase.
AT1G32470	6464.18	7718.06	7357.39	1.19397	1.13818	Single hybrid motif superfamily protein;(source:Araport11)
AT1G32550	512.177	625.92	630.908	1.22208	1.23182	Encodes FdC2, a ferredoxin protein capable of alternative electron partitioning. FdC1 level increases in conditions of acceptor limitation at PSI.
AT1G32580	515.591	608.585	638.443	1.18036	1.23827	plastid developmental protein DAG;(source:Araport11)
AT1G32920	174.392	220.62	596.734	1.26508	3.42181	hypothetical protein;(source:Araport11)
AT1G32990	2516.01	3404.72	3408.82	1.35322	1.35485	mutant has Decreased effective quantum yield of photosystem II; Pale green plants; Reduced growth rate; Plastid Ribosomal Protein L11 The mRNA is cell-to-cell mobile.
AT1G33040	982.123	1233.58	1218.62	1.25604	1.2408	nascent polypeptide-associated complex subunit alpha-like protein 5;(source:Araport11)
AT1G33120	866.725	1178.06	1143.97	1.35921	1.31987	Ribosomal protein L6 family;(source:Araport11)
AT1G33140	1619.71	1980.59	2008.4	1.22281	1.23998	Encodes ribosomal protein L9. Identified in a screen for enhancers of as1. as1/pgy double mutants show defects in leaf vascular patterning and adaxial cell fate. Double mutant analysis indicates pgy genes function in the same pathway as REV, KAN1 and KAN2. The mRNA is cell-to-cell mobile.
AT1G33170	873.063	1221.18	1176.11	1.39873	1.3471	S-adenosyl-L-methionine-dependent methyltransferases superfamily protein;(source:Araport11)
AT1G33240	1878.54	2095.18	1963.52	1.11533	1.04524	Encodes a plant transcriptional activator that contains two separate, but similar, trihelix DNA-binding domains, similar to GT-2. Gene is expressed in all aerial parts of the plant, with higher level of expression in siliques. At-GTL2 was thought to be a duplicated copy of this gene but is likely to be a cloning artefact, the result of a chimeric clone. Regulates ploidy-dependent cell growth in t…
AT1G33265	134.409	191.716	172.836	1.42636	1.2859	Transmembrane proteins 14C;(source:Araport11)
AT1G33290	401.763	451.705	448.673	1.12431	1.11676	P-loop containing nucleoside triphosphate hydrolases superfamily protein;(source:Araport11)
AT1G33810	652.599	744.75	724.483	1.1412	1.11015	zinc finger/BTB domain protein;(source:Araport11)
AT1G33811	233.113	391.347	314.288	1.67879	1.34822	GDSL-motif esterase/acyltransferase/lipase. Enzyme group with broad substrate specificity that may catalyze acyltransfer or hydrolase reactions with lipid and non-lipid substrates.
AT1G34030	1965.46	2474.33	2417.47	1.25891	1.22998	Ribosomal protein S13/S18 family;(source:Araport11)
AT1G34065	171.665	211.583	204.251	1.23253	1.18982	S-adenosylmethionine carrier 2;(source:Araport11)
AT1G34130	1026.52	1113.99	1078.06	1.08521	1.05021	Encodes homolog of yeast STT3, a subunit of oligosaccharyltransferase.
AT1G34355	88.2264	135.891	157.953	1.54026	1.79031	Encodes PS1 (Parallel Spindle 1). Mutations in PS1 lead to diploid male spores, diploid pollen grains, and spontaneous triploid plants in the next generation. Female meiosis is not affected in the mutants.
AT1G34380	48.3838	69.6288	62.1706	1.43909	1.28495	5-3 exonuclease family protein;(source:Araport11)
AT1G34430	1576.74	1837.09	1848.96	1.16512	1.17265	2-oxoacid dehydrogenases acyltransferase family protein;(source:Araport11)
AT1G34640	60.9409	82.8615	75.3113	1.3597	1.23581	peptidase;(source:Araport11)
AT1G34770	54.6727	82.2256	82.2711	1.50396	1.50479	Encodes a nuclear localized, structural subunit of the SMC 5/6 complex and a non- SMC element. Loss of function results in abnormal cell division and embryo lethality. Analysis of partially rescued lines indicates a role in double strand break DNA repair. Similar phenotype to NSE1 which it also interacts with.
AT1G35260	25.9855	45.7951	23.137	1.76234	0.890382	MLP-like protein 165;(source:Araport11)
AT1G35516	875.55	993.19	964.408	1.13436	1.10149	myb-like transcription factor family protein;(source:Araport11)
AT1G35530	42.6532	73.449	60.7543	1.722	1.42438	Encodes FANCM, a highly conserved helicase that functions as a major factor limiting meiotic crossover formation. It is not directly involved in the repair of DNA lesions but suppresses spontaneous somatic homologous recombination via a RecQ helicase (At-RECQ4A)-independent pathway.
AT1G35680	3434.83	4774.12	4562.82	1.38991	1.32839	Encodes a chloroplast ribosomal protein L21 that is required for chloroplast development and embryogenesis. The mRNA is cell-to-cell mobile.
AT1G35720	11031.1	13288.7	11624	1.20466	1.05375	Encodes a member of the annexin gene family, a diverse, multigene family of calcium-dependent, membrane-binding proteins. The protein was determined to have peroxidase activity. This activity is thought to be dependent on the presence of post-translational modifications (most likely phosphorylation). The protein was shown to be present as a mixture of monomer and homodimer. The homodimerization s…
AT1G36320	858.188	1011.72	989.536	1.1789	1.15305	hypothetical protein;(source:Araport11)
AT1G36390	448.089	648.707	558.624	1.44772	1.24668	Co-chaperone GrpE family protein;(source:Araport11)
AT1G36940	243.523	310.72	320.115	1.27594	1.31452	myotubularin-like protein;(source:Araport11)
AT1G41830	4739.94	5108.07	4785.01	1.07767	1.00951	SKU5-similar 6;(source:Araport11)
AT1G41880	1970.8	2383.11	2533.86	1.20921	1.28571	Ribosomal protein L35Ae family protein;(source:Araport11)
AT1G42480	289.857	344.801	299.756	1.18956	1.03415	TLR4 regulator/MIR-interacting MSAP protein;(source:Araport11)
AT1G43170	12069.6	15369.8	15551.8	1.27344	1.28851	Encodes a cytoplasmic ribosomal protein. The mRNA is cell-to-cell mobile.
AT1G43560	771.103	965.916	999.597	1.25264	1.29632	thioredoxin Y2;(source:Araport11)
AT1G43910	285.053	381.939	332.84	1.33988	1.16764	P-loop containing nucleoside triphosphate hydrolases superfamily protein;(source:Araport11)
AT1G44110	172.941	259.716	235.067	1.50176	1.35923	Cyclin A1;(source:Araport11)
AT1G44350	363.959	476.564	341.444	1.30939	0.93814	encodes a protein similar to IAA amino acid conjugate hydrolase.
AT1G44446	4556.36	5047.75	5181.01	1.10785	1.13709	Encodes chlorophyllide <i>a</i> oxygenase which converts chlorophyllide <i>a</i> to chlorophyllide <i>b</i> by catalyzing two successive hydroxylations at the 7-methyl group of chlorophyllide <i>a</i> . Mutants are deficient in pigments that associate with thylakoid membrane proteins, lacking chlorophyll <i>b</i> and light-harvesting proteins of photosystem II. The protein was shown through cross…
AT1G44575	27243.6	29643.9	28848.4	1.0881	1.0589	Encoding PSII-S (CP22), a ubiquitous pigment-binding protein associated with photosystem II (PSII) of higher plants. Involved in nonphotochemical quenching rather than in photosynthesis. Mutant has a normal violaxanthin cycle but has a limited capacity of quenching singlet excited chlorophylls and is tolerant to lipid peroxidation.
AT1G44608	27.26	53.1583	61.9134	1.95005	2.27121	hypothetical protein;(source:Araport11)
AT1G44760	152.239	213.614	212.218	1.40315	1.39398	Adenine nucleotide alpha hydrolases-like superfamily protein;(source:Araport11)
AT1G44790	412.371	473.086	449.512	1.14724	1.09007	ChaC-like family protein;(source:Araport11)
AT1G44835	452.307	580.325	541.279	1.28303	1.19671	YbaK/aminoacyl-tRNA synthetase-associated domain-containing protein;(source:Araport11)
AT1G44900	323.903	463.925	483.997	1.4323	1.49427	Encodes MCM2 (MINICHROMOSOME MAINTENANCE 2), a protein essential to embryo development. Overexpression results in altered root meristem function.
AT1G45000	2283.39	2407.41	2260.13	1.05431	0.989812	AAA-type ATPase family protein;(source:Araport11)
AT1G45130	5636.33	6084.62	6174.27	1.07954	1.09544	beta-galactosidase 5;(source:Araport11)
AT1G45170	131.303	174.577	176.491	1.32957	1.34414	outer envelope pore 24B-like protein;(source:Araport11)
AT1G45207	531.223	609.164	634.72	1.14672	1.19483	Remorin family protein;(source:Araport11)
AT1G47210	340.346	429.172	462.118	1.26099	1.35779	cyclin-dependent protein kinase 3;(source:Araport11)
AT1G47260	2386.07	2694.59	2555.16	1.1293	1.07087	Encodes mitochondrial gamma carbonic anhydrase. Component of the NADH dehydrogenase complex.
AT1G47278	289.622	354.524	331.803	1.22409	1.14564	hypothetical protein;(source:Araport11)
AT1G47420	1970.44	2156.32	2088.47	1.09434	1.0599	predicted to encode subunit 5 of mitochondrial complex II and to participate in the respiratory chain
AT1G47500	426.562	508.597	439.611	1.19232	1.03059	RNA-binding protein 47C;(source:Araport11)
AT1G47640	630.528	704.784	679.591	1.11777	1.07781	seven transmembrane domain protein;(source:Araport11)
AT1G47840	67.0351	103.366	114.022	1.54197	1.70093	Encodes a putative hexokinase.
AT1G47900	1053.22	1193.31	1163.61	1.13302	1.10481	filament-like protein (DUF869);(source:Araport11)
AT1G48230	873.672	996.381	952.83	1.14045	1.0906	Nucleotide/sugar transporter family protein
AT1G48350	1626.26	2393.54	2137.9	1.47181	1.31461	Ribosomal L18p/L5e family protein;(source:Araport11)
AT1G48360	125.854	162.268	160.496	1.28934	1.27526	Encodes a FAN1 homolog that is involved in interstrand crosslink repair. FAN1 appears to act in in a different pathway from MUS81 but in similar pathway with RECQ4A, RAD5A and MFH1.
AT1G48440	945.395	1038.19	1014.78	1.09816	1.07339	B-cell receptor-associated 31-like protein;(source:Araport11)
AT1G48460	139.84	209.729	198.071	1.49978	1.41641	tRNA-processing ribonuclease BN;(source:Araport11)
AT1G48480	1408.15	1571.75	1712	1.11618	1.21578	Arabidopsis thaliana receptor-like protein kinase (RKL1) gene
AT1G48520	917.703	1129.35	1121.7	1.23063	1.22229	Encodes Glu-tRNA(Gln) amidotransferase subunit B (from Genbank record AF239836).
AT1G48570	199.784	295.645	305.491	1.47982	1.5291	zinc finger (Ran-binding) family protein;(source:Araport11)
AT1G48630	1654.08	2154.33	2049.71	1.30244	1.23919	Encodes a protein with similarity to mammalian RACKs. RACKs function to shuttle activated protein kinase C to different subcellular sites and may also function as a scaffold through physical interactions with other proteins. RACK1B has no phenotype on its own and probably acts redundantly with RACK1A and RACK1C.
AT1G48830	2016.59	2538.36	2509.42	1.25874	1.24439	Ribosomal protein S7e family protein;(source:Araport11)
AT1G48920	2991.93	4230.09	4157.07	1.41383	1.38943	Encodes ATNUC-L1 (NUCLEOLIN LIKE 1), the predominant form of the two nucleolin proteins found in Arabidopsis. This protein is involved in rRNA processing, ribosome biosynthesis, and vascular pattern formation. PARL1 localizes to the nucleolus and parl1 mutants accumulate elevated levels of the unspliced 35S pre-rRNA. parl1 mutants also have defects in cotyledon, leaf, sepal, and petal vein patter…
AT1G49130	37.8244	69.048	85.6077	1.82549	2.2633	B-box type zinc finger protein with CCT domain-containing protein;(source:Araport11)
AT1G49410	539.095	641.226	649.294	1.18945	1.20441	translocase of the outer mitochondrial membrane 6;(source:Araport11)
AT1G49430	1172.63	1273.48	1256.02	1.086	1.07112	Encodes a long chain acyl-CoA synthetase that catalyzes the synthesis of omega-hydroxy fatty acyl-CoA intermediates in the pathway to cutin synthesis. Required for repression of lateral root formation.
AT1G49500	166.706	247.976	275.652	1.4875	1.65352	transcription initiation factor TFIID subunit 1b-like protein;(source:Araport11)
AT1G49510	483.119	547.98	481.333	1.13425	0.996303	embryo defective 1273;(source:Araport11)
AT1G49560	242.884	309.031	277.235	1.27234	1.14143	Homeodomain-like superfamily protein;(source:Araport11)
AT1G49600	1947.96	2146.72	2107.69	1.10203	1.082	RNA-binding protein 47A;(source:Araport11)
AT1G49620	66.9196	103.228	95.2056	1.54256	1.42269	Kip-related protein (KRP) gene, encodes CDK (cyclin-dependent kinase) inhibitor (CKI), negative regulator of cell division. A member of seven KRP genes found in Arabidopsis thaliana. Differential expression patterns for distinct KRPs were revealed by in situ hybridization. Binds to D type cyclins and may inhibit cell cycle.
AT1G49630	472.173	572.642	610.346	1.21278	1.29263	Zinc metalloprotease pitrilysin subfamily A. Signal peptide degrading enzyme targeted to mitochondria and chloroplasts. Expressed in flower, leaf and root. Not expressed in silique and shoot.
AT1G49650	107.663	149.253	125.083	1.38629	1.1618	alpha/beta-Hydrolases superfamily protein;(source:Araport11)
AT1G49720	35.2819	61.5405	54.0609	1.74425	1.53226	Identified as a protein that binds to abscisic acid response elements. May mediate transcriptional regulation of ABA responses.
AT1G49730	832.74	991.595	1048.61	1.19076	1.25923	Protein kinase superfamily protein;(source:Araport11)
AT1G49760	2418.33	2617.63	2826.8	1.08241	1.16891	polyadenylate-binding protein, putative / PABP, putative, similar to poly(A)-binding protein GB:AAF66825 GI:7673359 from (Nicotiana tabacum). Highly and ubiquitously expressed. Member of the class II PABP family.
AT1G49820	538.537	600.341	586.321	1.11476	1.08873	encodes 5-methylthioribose kinase, involved in methionine cycle The mRNA is cell-to-cell mobile.
AT1G49870	103.953	157.803	168.398	1.51802	1.61994	myosin-2 heavy chain-like protein;(source:Araport11)
AT1G49975	586.856	668.626	679.938	1.13934	1.15861	photosystem I reaction center subunit N;(source:Araport11)
AT1G50040	20.4658	33.04	32.4543	1.6144	1.58578	formin-like protein, putative (DUF1005);(source:Araport11)
AT1G50110	169.367	257.433	217.895	1.51997	1.28652	Encodes a cytosolic branched-chain aminotransferase that acts on Leu, Ile, Val and also on Met. Together with BCAT4 and BCAT3, it is involved in methionine salvage and glucosinolate biosynthesis.
AT1G50240	182.751	264.025	264.462	1.44473	1.44712	The FUSED (FU) gene belongs to Ser/Thr protein kinase family and has a key role in the hedgehog signaling pathway known to control cell proliferation and patterning in fruit flies and humans . Arabidopsis thaliana genome has a single Fu gene that is involved in male meiosis cytokinesis. Cytokinesis-defective mutants, named two-in-one (tio), result from mutations in Arabidopsis Fu. Phenotypic anal…
AT1G50280	4.2706	11.4061	7.74724	2.67083	1.81408	Phototropic-responsive NPH3 family protein;(source:Araport11)
AT1G50370	1034.1	1148.42	1061.98	1.11055	1.02696	Calcineurin-like metallo-phosphoesterase superfamily protein;(source:Araport11)
AT1G50430	1285.63	1420.43	1496.79	1.10485	1.16424	Mutants are defective in Brassinosteroid biosynthesis (delta7-sterol-C7 reduction step) and have a dwarf phenotype.
AT1G50490	262.275	428.811	434.887	1.63497	1.65813	Encodes one of two ubiquitin-conjugating enzymes belonging to the E2-C gene family (the other being UBC19). Transcript is always found in diving cells, but also in other non-dividing cells.
AT1G50575	259.887	306.19	299.533	1.17817	1.15255	Putative lysine decarboxylase family protein;(source:Araport11)
AT1G50745	8.04076	18.2217	123.654	2.26617	15.3784	plant mobile domain protein;(source:Araport11)
AT1G50920	2368.14	2677.6	2736.72	1.13068	1.15564	Putative GTPase involved in HA - and ABA-mediated signaling pathways, particularly during defense respnses to pathogens. Has paralog NOG1-2.
AT1G50950	147.997	181.457	168.664	1.22608	1.13964	protein disulfide-isomerase 5-like protein (DUF1692);(source:Araport11)
AT1G51060	1093.09	1305.01	1274.94	1.19387	1.16636	Encodes HTA10, a histone H2A protein. The mRNA is cell-to-cell mobile.
AT1G51070	1306.64	1449.24	1474.53	1.10913	1.12849	bHLH115 is a basic helix loop helix protein of the IVc subgroup that plays a role in iron homeostasis. It interacts with related family members and targets PYE and other genes involved in response to Fe.
AT1G51100	346.699	448.713	436.418	1.29424	1.25878	potassium/sodium hyperpolarization-activated cyclic nucleotide-gated channel protein;(source:Araport11)
AT1G51110	1855.92	1996.74	1915.12	1.07587	1.0319	Plastid-lipid associated protein PAP / fibrillin family protein;(source:Araport11)
AT1G51310	194.232	284.639	300.931	1.46546	1.54934	tRNA (5-methylaminomethyl-2-thiouridylate)-methyltransferase;(source:Araport11)
AT1G51430	309.332	367.504	309.159	1.18805	0.99944	cTAGE family protein;(source:Araport11)
AT1G51460	17.9447	38.0729	35.1494	2.12168	1.95876	ABCG13 encodes a member of the ATP-binding cassette (ABC) transporter family protein. Mutants show defects in petal elongation resulting in a folded petal phenotype.
AT1G51510	796.938	925.022	833.982	1.16072	1.04648	This gene is predicted to encode a protein involved in the exon junction complex. Though there is a predicted RNA binding motif, in the Drosophila ortholog (33% identity), this motif mediates interactions with Mago and is not available for RNA binding. The Arabidopsis Y14 protein appears to be predominantly nucleolar, but there is also some evidence for its presence in the cytoplasm.
AT1G51610	318.275	393.541	332.038	1.23648	1.04324	Cation efflux family protein;(source:Araport11)
AT1G51650	1627.95	1930.8	1789.61	1.18603	1.09931	ATP synthase epsilon chain;(source:Araport11)
AT1G51710	1228.18	1368.97	1254.39	1.11463	1.02134	Ubiquitin-specific protease 6 (UBP6). Deubiquinating enzyme. Interacts with calmodulin.
AT1G51730	795.25	871.903	861.894	1.09639	1.0838	Ubiquitin-conjugating enzyme family protein;(source:Araport11)
AT1G51940	159.642	240.368	196.341	1.50567	1.22989	Encodes a LysM-containing receptor-like kinase. Induction of chitin-responsive genes by chitin treatment is not blocked in the mutant. Based on protein sequence alignment analysis, it has a typical RD signaling domain in its catalytic loop and possesses autophosphorylation activity.It is required for the suppression of defense responses in absence of pathogen infection or upon abscisic acid treat…
AT1G52000	567.781	840.879	892.075	1.48099	1.57116	Mannose-binding lectin superfamily protein;(source:Araport11)
AT1G52030	405.369	1734.59	733.728	4.27903	1.81002	Similar to myrosinase binding proteins which may be involved in metabolizing glucosinolates and forming defense compounds to protect against herbivory. Also similar to lectins and other agglutinating factors. Expressed only in flowers.
AT1G52040	45.9953	424.677	94.8951	9.23304	2.06315	Encodes myrosinase-binding protein expressed in flowers.
AT1G52280	635.643	723.434	645.182	1.13811	1.01501	RAB GTPase homolog G3D;(source:Araport11)
AT1G52290	391.103	492.579	479.482	1.25946	1.22597	Encodes a member of the proline-rich extensin-like receptor kinase (PERK) family. This family consists of 15 predicted receptor kinases (PMID: 15653807).
AT1G52300	3949.17	5100.56	5293.49	1.29155	1.34041	Zinc-binding ribosomal protein family protein;(source:Araport11)
AT1G52310	774.416	857.501	778.974	1.10729	1.00589	protein kinase family protein / C-type lectin domain-containing protein;(source:Araport11)
AT1G52400	6165.05	21518.3	10756	3.49038	1.74468	encodes a member of glycosyl hydrolase family 1, located in inducible ER bodies which were formed after wounding, required in inducible ER body formation The mRNA is cell-to-cell mobile.
AT1G52410	1432.75	2914.35	1768.67	2.0341	1.23445	Contains a novel calcium-binding repeat sequence. Binds TSK in vitro. Localizes to small cytoplasmic vesicles in interphase cells. In cells synchronized for cell division, TSA1 and TSK relocalize to ends of spindle microtubules that are ahead of separating chromatids during metaphase and anaphase of mitosis. May be involved in mitosis together with TSK. Expressed preferentially in the flower and …
AT1G52670	788.986	930.925	924.382	1.1799	1.17161	Single hybrid motif superfamily protein;(source:Araport11)
AT1G52720	451.535	573.454	557.154	1.27001	1.23391	hypothetical protein;(source:Araport11)
AT1G52750	1064.49	1232.47	1213.45	1.1578	1.13994	alpha/beta-Hydrolases superfamily protein;(source:Araport11)
AT1G52830	98.227	135.177	96.246	1.37617	0.979832	An extragenic dominant suppressor of the hy2 mutant phenotype. Also exhibits aspects of constitutive photomorphogenetic phenotype in the absence of hy2. Mutants have dominant leaf curling phenotype shortened hypocotyls and reduced apical hook. Induced by indole-3-acetic acid.
AT1G52930	289.518	385.85	400.72	1.33273	1.38409	Encodes one of two Arabidopsis orthologs of yeast BRX1, a protein involved in maturation of the large ribosomal subunit. The proteins are mainly localized in nucleolus. Mutant plants are affected in pre-rRNA processing.
AT1G53000	581.257	658.741	680.289	1.1333	1.17038	Encodes a mitochondrial-localized CMP-KDO (3-deoxy-D-manno-octulosonate) synthetase. This is the enzyme activating KDO as a nucleotide sugar prior to its incorporation into rhamnogalacturonan-II. Heterozygous mutants are defective in pollen development and in pollen tube elongation.
AT1G53070	1097.05	1421.56	1235.03	1.2958	1.12577	Legume lectin family protein;(source:Araport11)
AT1G53120	271.764	332.379	325.71	1.22305	1.19851	RNA-binding S4 domain-containing protein;(source:Araport11)
AT1G53140	89.1318	140.319	143.634	1.57429	1.61148	Encodes DRP5A, a dynamin protein involved in cytokinesis in Arabidopsis.
AT1G53250	85.2346	117.215	155.1	1.37521	1.81968	histone-lysine N-methyltransferase, H3 lysine-79 specific-like protein;(source:Araport11)
AT1G53400	284.266	343.608	355.2	1.20876	1.24953	Ubiquitin domain-containing protein;(source:Araport11)
AT1G53430	354.61	408.741	411.394	1.15265	1.16013	Leucine-rich repeat transmembrane protein kinase;(source:Araport11)
AT1G53520	369.883	493.509	448.244	1.33423	1.21185	Encodes a plastid stroma localized fatty acid binding protein involved in fatty acid metabolism.
AT1G53645	428.618	503.378	501.591	1.17442	1.17025	hydroxyproline-rich glycoprotein family protein;(source:Araport11)
AT1G53850	997.493	1090.14	979.6	1.09288	0.982062	Encodes alpha5 subunit of 20s proteosome involved in protein degradation and RNA degradation.
AT1G53920	38.4379	58.6394	66.057	1.52556	1.71854	Contains lipase signature motif and GDSL domain.
AT1G54000	73.7442	136.931	100.983	1.85683	1.36937	GDSL-motif esterase/acyltransferase/lipase. Enzyme group with broad substrate specificity that may catalyze acyltransfer or hydrolase reactions with lipid and non-lipid substrates.
AT1G54020	190.686	579.974	288.007	3.04152	1.51037	GDSL-motif esterase/acyltransferase/lipase. Enzyme group with broad substrate specificity that may catalyze acyltransfer or hydrolase reactions with lipid and non-lipid substrates.
AT1G54030	688.628	773.359	750.636	1.12304	1.09005	Encodes a vacuolar protein. Mutation causes organizational defects in the endoplasmic reticulum and aberrant protein trafficking in the plant secretory pathway. The mRNA is cell-to-cell mobile.
AT1G54050	76.264	107.256	341.754	1.40637	4.4812	HSP20-like chaperones superfamily protein;(source:Araport11)
AT1G54100	1266.15	1365.38	1288.61	1.07837	1.01774	Aldehyde dehydrogenase
AT1G54310	154.393	231.973	217.437	1.50249	1.40834	S-adenosyl-L-methionine-dependent methyltransferases superfamily protein;(source:Araport11)
AT1G54385	87.5685	142.788	137.161	1.63058	1.56632	At1G54385 encodes the plant KASH protein SINE1; SINE1 interacts with SUN1 and SUN2, is colocalized with F-actin, and is localized at the nuclear envelope.
AT1G54580	2167.45	2469.62	2403	1.13941	1.10868	encodes an acyl carrier protein expressed in leaves, roots, and dry seeds. Gene expression is not regulated by light but downregulated by starvation and upregulated by increased level of exogenous sucrose. The mRNA is cell-to-cell mobile.
AT1G54690	178.277	278.349	221.581	1.56133	1.2429	Encodes HTA3, a histone H2A protein. H2AX is a meiosis-specific isoform of histone H2A. Upon DSB formation, rapid accumulation of phosphorylated H2AX (&#947;-H2AX) occurs around the break site. _x0001_H2AX foci accumulate in early G2. Immunolocalization studies in spread preparations of wild-type meiocytes at G2/early leptotene revealed the accumulation of numerous rather diffuse &#947;-H2AX foci…
AT1G54730	517.469	582.994	558.164	1.12663	1.07864	Major facilitator superfamily protein;(source:Araport11)
AT1G54820	132.821	172.738	160.952	1.30053	1.21179	Protein kinase superfamily protein;(source:Araport11)
AT1G54930	13.454	27.7947	29.8542	2.06591	2.21898	GRF zinc finger / Zinc knuckle protein;(source:Araport11)
AT1G55130	581.944	667.925	618.373	1.14775	1.0626	Encodes an Arabidopsis Transmembrane nine (TMN) protein. Transmembrane nine (TM9) proteins are localized in the secretory pathway of eukaryotic cells and are involved in cell adhesion and phagocytosis.
AT1G55140	275.154	400.516	379.888	1.45561	1.38064	Encodes one of two chloroplast Mini-RNase III-like enzymes in Arabidopsis. Double mutants display imprecise maturation of 23S rRNA and other rRNAs.
AT1G55200	310.677	459.195	449.409	1.47804	1.44655	kinase with adenine nucleotide alpha hydrolases-like domain-containing protein;(source:Araport11)
AT1G55210	886.976	1104.19	974.245	1.2449	1.09839	Disease resistance-responsive (dirigent-like protein) family protein;(source:Araport11)
AT1G55260	781.005	1334.95	1177.7	1.70928	1.50793	Bifunctional inhibitor/lipid-transfer protein/seed storage 2S albumin superfamily protein;(source:Araport11)
AT1G55300	151.775	188.792	199.286	1.24389	1.31303	TBP-associated factor 7;(source:Araport11)
AT1G55340	515.32	588.872	528.045	1.14273	1.02469	hypothetical protein (DUF1639);(source:Araport11)
AT1G55360	4389.63	4649.88	4742.89	1.05929	1.08048	tRNA-splicing ligase (DUF239);(source:Araport11)
AT1G55370	417.102	484.925	457.824	1.1626	1.09763	NDH-dependent cyclic electron flow 5;(source:Araport11)
AT1G55490	6331.22	9702.61	9922.84	1.5325	1.56729	encodes the beta subunit of the chloroplast chaperonin 60, a homologue of bacterial GroEL. Mutants in this gene develops lesions on its leaves, expresses systemic acquired resistance (SAR) and develops accelerated cell death to heat shock stress. The protein has molecular chaperone activity for suppressing protein aggregation in vitro.
AT1G55670	5927.89	7203.11	7292	1.21512	1.23012	Encodes subunit G of photosystem I, an 11-kDa membrane protein that plays an important role in electron transport between plastocyanin and PSI and is involved in the stability of the PSI complex. PSI-G subunit is bound to PSI-B and is in contact with Lhca1. The protein inserts into thylakoids by a direct or spontaneous pathway that does not involve the activities of any known chloroplast protein-…
AT1G55890	432.18	492.095	493.397	1.13864	1.14165	Tetratricopeptide repeat (TPR)-like superfamily protein;(source:Araport11)
AT1G55900	320.658	366.596	337.31	1.14326	1.05193	component of a translocase in the mitochondrial inner membrane
AT1G56050	626.363	866.955	772.206	1.38411	1.23284	GTP-binding protein-like protein;(source:Araport11)
AT1G56070	21460.3	24227.9	24999.1	1.12896	1.1649	encodes a translation elongation factor 2-like protein that is involved in cold-induced translation. Mutations in this gene specifically blocks low temperature-induced transcription of cold-responsive genes but induces the expression of CBF genes and mutants carrying the recessive mutations fail to acclimate to cold and is freezing sensitive.
AT1G56110	1552.85	1974.36	2098.1	1.27144	1.35113	NOP56-like protein
AT1G56190	3260.47	3744.28	3632.45	1.14839	1.11409	Phosphoglycerate kinase family protein;(source:Araport11)
AT1G56300	1.52934	10.7756	8.19284	7.04594	5.35711	Chaperone DnaJ-domain superfamily protein;(source:Araport11)
AT1G56310	127.77	157.201	153.961	1.23034	1.20499	Polynucleotidyl transferase, ribonuclease H-like superfamily protein;(source:Araport11)
AT1G56340	4165.25	5636.45	4921.15	1.35321	1.18148	Encodes one of three Arabidopsis calreticulins. In CRT-deficient mouse fibroblasts, this protein restores ER Ca2+ levels.
AT1G56450	1594.59	1858.85	1586.94	1.16573	0.995201	20S proteasome beta subunit PBG1 (PBG1) mRNA, complete cds
AT1G56570	39.2078	55.6479	57.9895	1.41931	1.47903	Encodes a mitochondria-localized pentatricopeptide repeat protein PGN. Functions in defense against necrotrophic fungi and abiotic stress tolerance.
AT1G57660	1795.98	2324.21	2114.81	1.29412	1.17752	Translation protein SH3-like family protein;(source:Araport11)
AT1G57720	4833.71	5444.36	5679.88	1.12633	1.17506	Translation elongation factor EF1B, gamma chain;(source:Araport11)
AT1G57770	380.418	481.911	450.47	1.26679	1.18414	FAD/NAD(P)-binding oxidoreductase family protein;(source:Araport11)
AT1G57820	356.783	516.221	525.386	1.44688	1.47256	Encodes a 645-amino acid methylcytosine-binding protein with a PHD domain, two RING finger domains, and an SRA domain that is involved in centromere heterochromatinization. This protein functions as an E3 ubiquitin ligase in vitro. The protein has been shown to bind to methylated cytosines of CG, CNG and CNN motifs via its SRA domain but has a preference for the former. It plays a role in the est…
AT1G57860	721.871	906.016	824.918	1.25509	1.14275	Translation protein SH3-like family protein;(source:Araport11)
AT1G58290	7647.59	8534.36	8938.22	1.11595	1.16876	Encodes a protein with glutamyl-tRNA reductase (GluTR) activity, catalyzing the NADPH-dependent reduction of Glu-tRNA(Glu) to glutamate 1-semialdehyde (GSA) with the release of free tRNA(Glu). It is involved in the early steps of chlorophyll biosynthesis.
AT1G58380	552.693	628.64	630.456	1.13741	1.1407	Ribosomal protein S5 family protein;(source:Araport11)
AT1G58460	41.5277	66.3506	47.2232	1.59775	1.13715	hypothetical protein;(source:Araport11)
AT1G59540	119.961	168.192	170.522	1.40206	1.42149	Encodes a kinesin-like protein.
AT1G59560	104.531	129.655	132.786	1.24035	1.27031	Encodes a chloroplast-localized putative RING-type ubiquitin E3 ligase.
AT1G59660	275.224	332.929	330.44	1.20966	1.20062	Encodes a protein with similarity to mammalian nucleoporin Nup98.Its expression is upregulated in mutants that are NUP deficient.
AT1G59840	335.458	408.712	429.373	1.21837	1.27996	cofactor assembly of complex C;(source:Araport11)
AT1G59960	202.907	240.84	213.115	1.18695	1.05031	NAD(P)-linked oxidoreductase superfamily protein;(source:Araport11)
AT1G59990	330.309	490.101	493.738	1.48377	1.49478	DEA(D/H)-box RNA helicase family protein;(source:Araport11)
AT1G60000	1570.84	1813.97	1642.34	1.15478	1.04552	RNA-binding (RRM/RBD/RNP motifs) family protein;(source:Araport11)
AT1G60060	655.197	809.299	727.043	1.2352	1.10965	Serine/threonine-protein kinase WNK (With No Lysine)-like protein;(source:Araport11)
AT1G60160	382.109	461.058	447.311	1.20661	1.17064	Potassium transporter family protein;(source:Araport11)
AT1G60270	202.354	242.205	221.123	1.19694	1.09276	beta glucosidase 6;(source:Araport11)
AT1G60550	1442.5	1603.42	1586.08	1.11155	1.09953	enoyl-CoA hydratase/isomerase D;(source:Araport11)
AT1G60600	605.847	818.189	752.684	1.35049	1.24237	Encodes a protein similar to 1,4-dihydroxy-2-naphthoic acid phytyltransferase involved in phylloquinone and plastoquinone biosynthesis. Mutants are pale green and heterotrophic with defects in photosynthetic electron transport.
AT1G60950	20634.2	24008.9	23647.3	1.16355	1.14603	encodes a major leaf ferredoxin
AT1G61000	118.791	158.957	130.918	1.33812	1.10209	kinetochore protein;(source:Araport11)
AT1G61010	564.853	644.019	634.196	1.14015	1.12276	cleavage and polyadenylation specificity factor 73-I;(source:Araport11)
AT1G61100	1247.26	1439.88	1336.98	1.15443	1.07193	disease resistance protein (TIR class);(source:Araport11)
AT1G61150	685.81	765.975	703.489	1.11689	1.02578	LisH and RanBPM domains containing protein;(source:Araport11)
AT1G61170	176.036	219.55	210.21	1.24719	1.19413	hypothetical protein;(source:Araport11)
AT1G61240	292.113	362.321	303.363	1.24035	1.03851	lysine ketoglutarate reductase trans-splicing-like protein (DUF707);(source:Araport11)
AT1G61570	250.088	335.004	351.793	1.33954	1.40667	Encodes a putative small zinc finger-like protein (TIM13); nucleus-encoded gene whose product is found in the mitochondrial inner membrane space.
AT1G61610	9.5239	33.5404	4.16047	3.52171	0.436845	S-locus lectin protein kinase family protein;(source:Araport11)
AT1G61640	168.208	206.169	196.476	1.22568	1.16805	Protein kinase superfamily protein;(source:Araport11)
AT1G61670	537.05	595.558	561.03	1.10894	1.04465	Lung seven transmembrane receptor family protein;(source:Araport11)
AT1G61730	583.472	652.205	584.879	1.1178	1.00241	DNA-binding storekeeper protein-related transcriptional regulator;(source:Araport11)
AT1G61790	2137.18	2314.89	2370.84	1.08315	1.10933	Encodes the OST3/6 subunit of the hetero-oligomeric plant oligosaccharyltransferase complex (OST). Also identified by GWAS as having a role in interspecific pollen tube recognition.
AT1G61870	489.986	599.468	563.461	1.22344	1.14995	pentatricopeptide repeat 336;(source:Araport11)
AT1G62330	726.356	824.281	819.821	1.13482	1.12868	O-fucosyltransferase family protein;(source:Araport11)
AT1G62380	26775.1	29230.6	25854.8	1.09171	0.965631	Encodes a protein similar to 1-aminocyclopropane-1-carboxylic oxidase (ACC oxidase). Expression of the AtACO2 transcripts is affected by ethylene.
AT1G62390	2133.96	2462.17	2649.57	1.15381	1.24163	Encodes one of the 36 carboxylate clamp (CC)-tetratricopeptide repeat (TPR) proteins (Prasad 2010, Pubmed ID: 20856808) with potential to interact with Hsp90/Hsp70 as co-chaperones.
AT1G62430	458.446	515.218	466.001	1.12384	1.01648	Encodes a CDP-diacylglycerol synthase, involved in phospholipid biosynthesis.
AT1G62560	1491.17	2034.37	1764.14	1.36428	1.18306	belongs to the flavin-monooxygenase (FMO) family, encodes a glucosinolate S-oxygenase that catalyzes the conversion of methylthioalkyl glucosinolates to methylsulfinylalkyl glucosinolates The mRNA is cell-to-cell mobile.
AT1G62640	753.026	876.137	844.156	1.16349	1.12102	3-ketoacyl-acyl carrier protein synthase III (KAS III)
AT1G62660	615.76	832.732	668.031	1.35236	1.08489	Glycosyl hydrolases family 32 protein;(source:Araport11)
AT1G62780	1254.51	1549.43	1460.68	1.23509	1.16435	dimethylallyl, adenosine tRNA methylthiotransferase;(source:Araport11)
AT1G63100	192.46	284.521	307.614	1.47834	1.59833	GRAS family transcription factor;(source:Araport11)
AT1G63160	80.0853	124.583	139.791	1.55563	1.74553	replication factor C 2;(source:Araport11)
AT1G63240	394.237	550.315	565.6	1.3959	1.43467	hypothetical protein;(source:Araport11)
AT1G63260	314.558	378.433	375.313	1.20306	1.19314	Member of TETRASPANIN family
AT1G63420	1475.91	1605.22	1579.46	1.08762	1.07016	O-glucosyltransferase-like protein (DUF821);(source:Araport11)
AT1G63470	300.759	359.336	354.919	1.19476	1.18008	AT hook motif DNA-binding family protein;(source:Araport11)
AT1G63610	701.321	850.507	829.82	1.21272	1.18322	hypothetical protein;(source:Araport11)
AT1G63650	103.687	157.692	126.714	1.52084	1.22208	Mutant has reduced trichomes, anthocyanin, and seed coat mucilage and abnormally patterned stomates. Mutants are defective in jasmonate-induced anthocyanin accumulation. Encodes a bHLH Transcription Factor 1. The protein is functionally redundant with GL3 and TT8 and interacts with TTG1, the myb proteins GL1, PAP1 and 2, CPC and TRY, and it will form heterodimers with GL3. Expression in N (non-ha…
AT1G63660	447.83	584.843	595.239	1.30595	1.32916	GMP synthase (glutamine-hydrolyzing), putative / glutamine amidotransferase;(source:Araport11)
AT1G63680	1027.05	1182.04	1100.2	1.1509	1.07122	Encodes AtMurE, a homolog of the bacterial MurE that catalyze the ATP-dependent formation of UDP-N-acetylmuramic acid-tripeptide in bacterial peptidoglycan biosynthesis. Localized to plastids. AtMurE is involved in chloroplast biogenesis.
AT1G63710	345.697	450.111	418.052	1.30204	1.2093	Encodes a member of the CYP86A subfamily of cytochrome p450 genes. Expressed at highest level in mature stems and flowers.
AT1G63780	275.709	329.331	325.973	1.19449	1.18231	Small nucleolar ribonucleoprotein protein involved in ribosomal RNA processing. Located in nucleolus and cajal bodies.
AT1G63810	447.206	509.079	525.978	1.13835	1.17614	nucleolar protein;(source:Araport11)
AT1G63830	432.436	554.005	580.998	1.28113	1.34355	PLAC8 family protein;(source:Araport11)
AT1G63840	439.706	551.57	684.578	1.25441	1.5569	RING/U-box superfamily protein;(source:Araport11)
AT1G63850	372.141	439.197	456.844	1.18019	1.22761	BTB/POZ domain-containing protein;(source:Araport11)
AT1G63880	402.342	485.022	488.246	1.2055	1.21351	Encodes a TIR-NBS-LRR class of disease resistance protein effective against Leptosphaeria maculans. The mRNA is cell-to-cell mobile.
AT1G63940	1224.31	1463.29	1367.76	1.19519	1.11716	monodehydroascorbate reductase 6;(source:Araport11)
AT1G63970	961.91	1090.2	1023.03	1.13337	1.06354	Encodes a protein with 2C-methyl-D-erythritol 2,4-cyclodiphosphate synthase activity. The protein's activity was confirmed by heterologous expression of phenotypic complementation of the E. coli ispF mutant. Plants defective in this gene display an albino lethal phenotype.Homolog of E. coli IspF
AT1G64260	22.9548	38.8655	42.3833	1.69313	1.84638	MuDR family transposase;(source:Araport11)
AT1G64355	536.362	610.421	623.218	1.13808	1.16194	1-acyl-sn-glycerol-3-phosphate acyltransferase;(source:Araport11)
AT1G64510	3245.42	4350.05	4283.88	1.34037	1.31998	Translation elongation factor EF1B/ribosomal protein S6 family protein;(source:Araport11)
AT1G64640	1230.7	1508.88	1186.87	1.22604	0.96439	early nodulin-like protein 8;(source:Araport11)
AT1G64660	1261.44	1629.99	1626.47	1.29217	1.28938	Encodes a functional methionine gamma-lyase, a cytosolic enzyme catalyzes the degradation of methionine into methanethiol, alpha-ketobutyrate and ammonia. The catabolism of excess methionine is important to methionine homeostasis. The mRNA is cell-to-cell mobile.
AT1G64700	26.6854	48.0451	58.1106	1.80043	2.17762	DUF4228 domain protein;(source:Araport11)
AT1G64760	156.579	223.523	223.412	1.42754	1.42683	ZERZAUST is an atypical &#946;-1,3 glucanase. The protein is localized to punctate regions of the apoplast, near cellular junctions. Mutants display aberrant floral morphology and twisted siliques and stems. Biochemcial analysis of mutant cell wall composition indicates cell wall defects.
AT1G64880	1035.77	1279.73	1294.66	1.23553	1.24995	Ribosomal protein S5 family protein;(source:Araport11)
AT1G65040	651.68	740.904	688.893	1.13691	1.0571	Encodes one of the Arabidopsis homologs of the yeast/human Hrd1 protein: AT3G16090 (Hrd1A), AT1G65040 (Hrd1B). Involved in ERAD (Endoplasmic reticulum-associated degradation).
AT1G65060	395.462	489.252	450.688	1.23716	1.13965	encodes an isoform of 4-coumarate:CoA ligase (4CL), which is involved in the last step of the general phenylpropanoid pathway. mRNA levels are not induced in response to wounding or to fungal infection by P. parasitica. mRNA is expressed in flowers, to a lesser degree in mature leaves and siliques and marginally in seedling roots and bolting stems of mature plants. The catalytic efficiency was in…
AT1G65290	1898.1	2211.49	2069.75	1.16511	1.09043	Encodes a member of the mitochondrial acyl carrier protein (ACP) family. As part of the mitochondrial matrix, it is likely to be involved in fatty acid or lipoic acid biogenesis. The mRNA is cell-to-cell mobile.
AT1G65370	2254.06	2620.8	2681.22	1.1627	1.18951	TRAF-like family protein;(source:Araport11)
AT1G65470	254.525	310.631	326.929	1.22044	1.28447	Chromatin Assembly Factor-1 (CAF-1) p150 subunit. Mutants have reduced heterochromatin content. In Arabidopsis, the three CAF-1 subunits are encoded by FAS1, FAS2 and, most likely, MSI1, respectively. Mutations in FAS1 or FAS2 lead to increased frequency of homologous recombination and T-DNA integration in Arabidopsis.
AT1G65820	791.983	904.597	798.45	1.14219	1.00817	microsomal glutathione s-transferase;(source:Araport11)
AT1G65840	806.358	928.338	868.199	1.15127	1.07669	encodes a peroxisomal polyamine oxidase, involved in the back-conversion polyamine degradation pathway. Among the five polyamine oxidases in the Arabidopsis genome, PAO4 is the major isoform in root peroxisomes. The mRNA is cell-to-cell mobile.
AT1G65860	480.453	700.14	614.792	1.45725	1.27961	belongs to the flavin-monooxygenase (FMO) family, encodes a glucosinolate S-oxygenase that catalyzes the conversion of methylthioalkyl glucosinolates to methylsulfinylalkyl glucosinolates
AT1G65900	248.77	340.059	310.817	1.36696	1.24941	plant/protein;(source:Araport11)
AT1G65920	419.925	558.202	572.578	1.32929	1.36352	Regulator of chromosome condensation (RCC1) family with FYVE zinc finger domain-containing protein;(source:Araport11)
AT1G65980	1827.47	2011.38	2061.99	1.10063	1.12833	thioredoxin-dependent peroxidase
AT1G66100	2.72971	14.9684	22.0695	5.4835	8.08492	Predicted to encode a PR (pathogenesis-related) protein. Belongs to the plant thionin (PR-13) family with the following members: At1g66100, At5g36910, At1g72260, At2g15010, At1g12663, At1g12660.
AT1G66350	824.793	972.022	927.336	1.1785	1.12433	Negative regulator of GA responses, member of GRAS family of transcription factors. Also belongs to the DELLA proteins that restrain the cell proliferation and expansion that drives plant growth. RGL1 may be involved in reducing ROS accumulation in response to stress by up-regulating the transcription of superoxide dismutases. Rapidly degraded in response to GA. Involved in flower and fruit devel…
AT1G66410	1959.78	2213.16	2011.6	1.12929	1.02644	encodes a calmodulin
AT1G66430	1485.23	2016.32	2103.08	1.35758	1.416	Encodes one of the several Arabidopsis fructokinases. Nomenclature according to Riggs 2017 has been adopted for the family by the community (personal communication, Boernke, Callis, Granot, Boernke, and Smeekens). Important for seed oil accumulation and vascular development.
AT1G66520	85.2888	121.507	98.495	1.42465	1.15484	formyltransferase;(source:Araport11)
AT1G66530	487.863	546.41	545.434	1.12001	1.11801	Arginyl-tRNA synthetase, class Ic;(source:Araport11)
AT1G66580	2125.35	2538.83	2670.09	1.19454	1.25631	senescence associated gene 24;(source:Araport11)
AT1G66620	51.223	77.4929	64.9227	1.51285	1.26745	Protein with RING/U-box and TRAF-like domain;(source:Araport11)
AT1G66670	1421.19	1704.14	1524.93	1.1991	1.073	One of several nuclear-encoded ClpPs (caseinolytic protease). Contains a highly conserved catalytic triad of Ser-type proteases (Ser-His-Asp). The name reflects nomenclature described in Adam et. al (2001).
AT1G66940	317.767	393.446	418.092	1.23816	1.31572	kinase-like protein;(source:Araport11)
AT1G67035	10.6847	23.9545	16.467	2.24194	1.54117	homeobox Hox-B3-like protein;(source:Araport11)
AT1G67040	351.427	410.742	412.891	1.16878	1.1749	DnaA initiator-associating protein;(source:Araport11)
AT1G67250	570.721	646.301	578.611	1.13243	1.01382	Proteasome maturation factor UMP1;(source:Araport11)
AT1G67265	31.7112	73.4186	72.4979	2.31522	2.28619	ROTUNDIFOLIA like 21;(source:Araport11)
AT1G67280	2382.06	2542.66	2504.01	1.06742	1.0512	Encodes a Ni+ dependent glyoxylase.
AT1G67320	233.163	324.139	321.427	1.39018	1.37855	DNA primase, large subunit family;(source:Araport11)
AT1G67400	68.9561	92.4073	94.1073	1.34009	1.36474	ELMO/CED-12 family protein;(source:Araport11)
AT1G67430	5226.3	6356.31	6548.17	1.21621	1.25293	Ribosomal protein L22p/L17e family protein;(source:Araport11)
AT1G67630	161.652	239.394	240.423	1.48093	1.48729	DNA polymerase alpha 2;(source:Araport11)
AT1G67660	83.5709	129.139	124.452	1.54526	1.48918	Restriction endonuclease, type II-like superfamily protein;(source:Araport11)
AT1G67690	124.112	159.425	164.184	1.28453	1.32287	Zincin-like metalloproteases family protein;(source:Araport11)
AT1G67700	2718.76	2961.93	3055.39	1.08944	1.12382	multidrug resistance protein;(source:Araport11)
AT1G67710	118.763	152.316	158.953	1.28252	1.3384	Encodes an Arabidopsis response regulator (ARR) protein that acts in concert with other type-B ARRs in the cytokinin signaling pathway.
AT1G67730	2951.11	3426.69	3147.58	1.16115	1.06657	Encodes one of the two Arabidopsis homologues to YBR159w encoding a S. cerevisiae beta-ketoacyl reductase (KCR), which catalyzes the first reduction during VLCFA (very long chain fatty acids, >18 carbon) elongation: KCR1 (At1g67730), KCR2 (At1g24470). Complementation of the yeast ybr159Delta mutant demonstrated that the two KCR proteins are divergent and that only AtKCR1 can restore heterologous …
AT1G67750	1867.36	2435.85	2480.57	1.30443	1.32838	Pectate lyase family protein;(source:Araport11)
AT1G67830	565.948	714.469	697.557	1.26243	1.23255	Encodes a protein with &#945;-fucosidase activity. The activity was assessed on 2'-fucosyl-lactitol. AtFXG1 was able to remove the t-fucosyl residues of XXFG xyloglucan oligosaccharides.
AT1G68190	347.767	491.744	524.797	1.414	1.50905	B-box zinc finger family protein;(source:Araport11)
AT1G68260	333.743	380.652	356.587	1.14055	1.06845	Thioesterase superfamily protein;(source:Araport11)
AT1G68330	71.2273	102.21	97.7965	1.43499	1.37302	membrane-associated kinase regulator;(source:Araport11)
AT1G68550	529.693	600.691	536.913	1.13404	1.01363	encodes a member of the ERF (ethylene response factor) subfamily B-6 of ERF/AP2 transcription factor family. The protein contains one AP2 domain. There are 12 members in this subfamily including RAP2.11.
AT1G68560	2342.51	4058.79	4000.22	1.73267	1.70766	Encodes a bifunctional alpha-l-arabinofuranosidase/beta-d-xylosidase that belongs to family 3 of glycoside hydrolases.
AT1G68590	3065.1	3679.42	3529.33	1.20042	1.15146	Ribosomal protein PSRP-3/Ycf65;(source:Araport11)
AT1G68890	1707.36	1841.71	1786.9	1.07869	1.04659	Homologous to the four eubacterial men genes involved in menanoquinone biosynthesis. Studies of mutants defective in this gene demonstrated its involvement in phylloquinone biosynthesis in Arabidopsis. The mRNA is cell-to-cell mobile.
AT1G69040	346.116	593.709	574.95	1.71535	1.66115	ACT-domain containing protein involved in feedback regulation of amino acid metabolism
AT1G69070	515.65	594.344	626.227	1.15261	1.21444	nucleolar-like protein;(source:Araport11)
AT1G69200	432.82	725.507	784.634	1.67623	1.81284	Encodes a fructokinase-like protein (AT3G54090/FLN1, AT1G69200/FLN2), a member of the pfkB-carbohydrate kinase family. FLN1 and FLN2 are potential plastidial thioredoxin z (TRX z) targets. Mutants display mutant chloroplast development, general plant growth and development defects and defects in PEP-dependent transcription. The mRNA is cell-to-cell mobile.
AT1G69250	472.721	539.717	508.914	1.14172	1.07656	Nuclear transport factor 2 (NTF2) family protein with RNA binding (RRM-RBD-RNP motifs) domain-containing protein;(source:Araport11)
AT1G69460	1493.37	1691.35	1541.59	1.13257	1.03229	emp24/gp25L/p24 family/GOLD family protein;(source:Araport11)
AT1G69620	3565.96	4153.46	4180.45	1.16475	1.17232	putative 60S ribosomal protein L34 The mRNA is cell-to-cell mobile.
AT1G69690	1042.94	1242.04	1225.17	1.19091	1.17473	AtTCP15 is involved in the regulation of endoreduplication.
AT1G69700	596.92	730.032	692.931	1.223	1.16084	Part of the AtHVA22 family. Protein expression is ABA- and stress-inducible. The mRNA is cell-to-cell mobile.
AT1G69740	3002.13	3591.19	3559.08	1.19621	1.18552	Encodes a putative 5-aminolevulinate dehydratase involved in chlorophyll biosynthesis.
AT1G69770	495.281	706.013	695.642	1.42548	1.40454	Encodes a chromomethylase involved in methylating cytosine residues at non-CG sites. Involved in preferentially methylating transposon-related sequences, reducing their mobility. CMT3 interacts with an Arabidopsis homologue of HP1 (heterochromatin protein 1), which in turn interacts with methylated histones. Involved in gene silencing.
AT1G69830	1216.68	1859.65	1673.66	1.52847	1.3756	Encodes a plastid-localized &#945;-amylase. Expression is reduced in the SEX4 mutant. Loss of function mutations show normal diurnal pattern of starch accumulation/degradation. Expression follows circadian rhythms.
AT1G69870	319.661	466.919	440.282	1.46067	1.37734	Encodes a low affinity nitrate transporter NRT1.7. Expressed in phloem. Responsible for source-to-sink remobilization of nitrate. The mRNA is cell-to-cell mobile.
AT1G69880		10.4414	0.499839	#DIV/0!	#DIV/0!	thioredoxin H-type 8;(source:Araport11)
AT1G70070	741.925	902.392	908.154	1.21629	1.22405	Allelic to ISE2(increased size exclusion limit of plasmodesmata 2). Mutants maintain dilated plasmodesmata at the embryonic torpedo stage.
AT1G70090	500.956	698.97	826.447	1.39527	1.64974	Encodes a protein with putative galacturonosyltransferase activity.
AT1G70100	512.53	597.021	600.225	1.16485	1.1711	neurofilament heavy protein;(source:Araport11)
AT1G70200	805.262	1026.3	996.209	1.2745	1.23712	Encodes a RNA-Binding Protein RBD1. Promotes chilling tolerance through 23S rRNA processing.
AT1G70210	585.5	856.893	897.628	1.46352	1.5331	Encodes a D-type cyclin that physically interacts with CDC2A. Its expression is upregulated early during germination.
AT1G70280	976.074	1099.76	1125.86	1.12672	1.15345	NHL domain-containing protein;(source:Araport11)
AT1G70310	310.916	398.714	390.909	1.28239	1.25728	Spermidine synthase.
AT1G70370	5638.24	6447.76	7142.2	1.14358	1.26674	polygalacturonase 2;(source:Araport11)
AT1G70600	3840.19	4834.72	4630.46	1.25898	1.20579	Ribosomal protein L18e/L15 superfamily protein;(source:Araport11)
AT1G70710	1541.47	1774.74	2216.02	1.15133	1.43761	endo-1,4-beta-glucanase. Involved in cell elongation.
AT1G70820	157.91	368.462	288.298	2.33337	1.82571	phosphoglucomutase, putative / glucose phosphomutase;(source:Araport11)
AT1G70830	3157.33	5841.02	4540.36	1.84999	1.43804	MLP-like protein 28;(source:Araport11)
AT1G70950	190.057	249.247	272.463	1.31143	1.43358	TPX2 (targeting protein for Xklp2) protein family;(source:Araport11)
AT1G71220	1878.57	2147.56	2140.15	1.14319	1.13924	Encodes UDP-glucose:glycoprotein glucosyltransferase. Non-receptor component required for EFR-mediated immunity. Mutants show de-repressed anthocyanin accumulation in the presence of elf18, and EFR accumulation and signalling.
AT1G71260	302.99	416.739	412.502	1.37542	1.36144	Encodes WHY2, a homolog of the potato p24 protein. It shares the conserved KGKAAL domain, a putative DNA-binding domain, with potato p24 and is localized to mitochondria and not the nucleus. WHY2 is a member of the Whirly family proteins present mainly in the plant kingdom performing various activities related to DNA metabolism. Crystal structure of Solanum tuberosum WHY2, a close homolog of Arab…
AT1G71695	356.345	403.946	402.641	1.13358	1.12992	Peroxidase superfamily protein;(source:Araport11)
AT1G71720	659.007	777.105	784.399	1.17921	1.19028	Encodes a chloroplast localized protein that regulates the translation of Ycf1 by binding to its mRNA. It is involved in the biogenesis of photosynthetic complexes.
AT1G72020	2260.02	2573.62	2286.47	1.13876	1.01171	TonB-dependent heme receptor A;(source:Araport11)
AT1G72040	633.764	905.758	939.834	1.42917	1.48294	Encodes a multisubstrate deoxyribonucleoside kinase that salvages DNA precursors.
AT1G72090	487.323	575.791	632.921	1.18154	1.29877	Methylthiotransferase;(source:Araport11)
AT1G72100		3.44339	5.18727	#DIV/0!	#DIV/0!	late embryogenesis abundant domain-containing protein / LEA domain-containing protein;(source:Araport11)
AT1G72110	1064.62	1504.31	1288.95	1.41301	1.21072	O-acyltransferase (WSD1-like) family protein;(source:Araport11)
AT1G72250	257.791	337.398	350.787	1.30881	1.36074	Di-glucose binding protein with Kinesin motor domain-containing protein;(source:Araport11)
AT1G72260	42.067	128.467	76.6345	3.05387	1.82173	Encodes a thionin which is a cysteine rich protein having antimicrobial properties. Thi2.1 is expressed in response to a variety of pathogens and induced by ethylene and jasmonic acid. Belongs to the plant thionin (PR-13) family with the following members: At1g66100, At5g36910, At1g72260, At2g15010, At1g12663, At1g12660.
AT1G72340	261.089	309.006	273.262	1.18353	1.04662	NagB/RpiA/CoA transferase-like superfamily protein;(source:Araport11)
AT1G72370	6323.97	8006.77	8073.48	1.2661	1.27665	acidic protein associated to 40S ribosomal subunit of ribosomes. Involved in polysome formation during active protein synthesis. Expressed in actively growing tissue.
AT1G72440	760.696	868.938	910.29	1.14229	1.19665	Encodes SLOW WALKER2 (SWA2), a NOC1/Mak21 homologue. Essential for coordinated cell cycle progression during female gametophyte development.
AT1G72450	1113.28	1232.44	1100.34	1.10704	0.988377	JAZ6 transcript levels rise in response to a jasmonate stimulus and a GFP:JAZ6 fusion protein localizes to the nucleus. Application of jasmonate methyl ester to Arabidopsis roots reduces the levels of a JAZ6:GUS fusion protein, presumably by stimulating ubiquitin-proteasome-mediated degradation.
AT1G72480	882.599	972.71	906.122	1.1021	1.02665	Lung seven transmembrane receptor family protein;(source:Araport11)
AT1G72520	78.3802	108.681	138.102	1.38658	1.76195	PLAT/LH2 domain-containing lipoxygenase family protein;(source:Araport11)
AT1G72550	1439.68	1590.17	1635.69	1.10453	1.13615	tRNA synthetase beta subunit family protein;(source:Araport11)
AT1G72630	233.293	279.235	277.413	1.19693	1.18912	ELF4-like 2;(source:Araport11)
AT1G72640	657.162	759.806	755.308	1.15619	1.14935	NAD(P)-binding Rossmann-fold superfamily protein;(source:Araport11)
AT1G72670	46.7639	83.3739	80.3765	1.78287	1.71877	IQ-domain 8;(source:Araport11)
AT1G72730	384.683	456.123	417.902	1.18571	1.08636	DEA(D/H)-box RNA helicase family protein;(source:Araport11)
AT1G72940	65.8858	90.6455	203.784	1.3758	3.09299	Toll-Interleukin-Resistance (TIR) domain-containing protein;(source:Araport11)
AT1G72970	910.143	1405.26	1322	1.544	1.45251	Originally identified as a mutation that causes floral organs to fuse together. About 10-20% of mutants also have defects in ovules. Mutants have reduced fertility most likely as because of fusions that pistil emergence. The protein has similarity to the mandelonitrile lyase family of FAD containing oxidoreductases and is predicted to be secreted (SignalP).It is expressed in all tissue layers of …
AT1G73080	464.084	522.224	603.018	1.12528	1.29937	Encodes a leucine-rich repeat receptor kinase. Functions as a receptor for AtPep1 to amplify innate immunity response to pathogen attacks. The mRNA is cell-to-cell mobile.
AT1G73230	2338.44	2816.65	2855.07	1.2045	1.22093	Nascent polypeptide-associated complex NAC;(source:Araport11)
AT1G73325	3.71906	22.3113	1.53318	5.99916	0.412248	Kunitz family trypsin and protease inhibitor protein;(source:Araport11)
AT1G73330	10.3096	49.6661	3.07664	4.81748	0.298426	encodes a plant-specific protease inhibitor-like protein whose transcript level in root disappears in response to progressive drought stress. The decrease in transcript level is independent from abscisic acid level.
AT1G73360	32.7079	47.7299	56.6349	1.45928	1.73154	Encodes a homeobox-leucine zipper family protein belonging to the HD-ZIP IV family. It is involved in trichome branching. The transcription factor directly upregulates the expression of several cell-wall-loosening protein genes and reveals the important role that these target genes play in coordinating cell-wall extensibility with root development.
AT1G73370	556.89	636.714	606.237	1.14334	1.08861	Encodes a protein with sucrose synthase activity (SUS6).
AT1G73470	611.385	708.744	664.261	1.15924	1.08649	hypothetical protein;(source:Araport11)
AT1G73530	314.312	408.225	382.365	1.29879	1.21651	RNA-binding (RRM/RBD/RNP motifs) family protein;(source:Araport11)
AT1G73540	256.197	312.44	826.554	1.21953	3.22625	nudix hydrolase homolog 21;(source:Araport11)
AT1G73655	1311.13	1633.48	1518.37	1.24585	1.15806	FKBP-like peptidyl-prolyl cis-trans isomerase family protein;(source:Araport11)
AT1G73820	124.77	154.878	121.592	1.24131	0.974531	Ssu72-like family protein;(source:Araport11)
AT1G73875	160.733	196.77	174.687	1.2242	1.08681	DNAse I-like superfamily protein;(source:Araport11)
AT1G74030	364.748	418.754	399.45	1.14806	1.09514	Encodes the plastid-localized phosphoenolpyruvate enolase. Mutant plants have abnormal trichomes.
AT1G74050	3082.76	3674.29	3603.09	1.19188	1.16879	Ribosomal protein L6 family protein;(source:Araport11)
AT1G74060	2553.46	2944.06	2976.51	1.15297	1.16568	Ribosomal protein L6 family protein;(source:Araport11)
AT1G74090	1595.68	1909.97	1729.3	1.19696	1.08374	encodes a desulfoglucosinolate sulfotransferase, involved in the final step of glucosinolate core structure biosynthesis. Has a broad-substrate specificity with preference with methionine-derived desulfoglucosinolates.
AT1G74100	1549.1	1948.93	1957.08	1.25811	1.26337	encodes a desulfoglucosinolate sulfotransferase, involved in the final step of glucosinolate core structure biosynthesis. Has a broad-substrate specificity with different desulfoglucosinolates, the best substrate is indole-3-methyl-dsGS, followed by benzyl-dsGS. Expression was induced by wounding, jasmonate and ethylene stimulates.
AT1G74230	996.418	1100.43	1084.72	1.10438	1.08862	encodes a glycine-rich RNA binding protein. The mRNA is cell-to-cell mobile.
AT1G74270	1263.29	1459.4	1423.25	1.15524	1.12662	Ribosomal protein L35Ae family protein;(source:Araport11)
AT1G74370	162.912	195.552	190.198	1.20036	1.16749	RING/U-box superfamily protein;(source:Araport11)
AT1G74470	19850.9	22506	23720.9	1.13375	1.19496	Encodes for a multifunctional protein with geranylgeranyl reductase activity shown to catalyze the reduction of prenylated geranylgeranyl-chlorophyll a to phytyl-chlorophyll a (chlorophyll a) and free geranylgeranyl pyrophosphate to phytyl pyrophosphate. The mRNA is cell-to-cell mobile.
AT1G74560	1150.05	1442.94	1498.28	1.25467	1.30279	Double nrp1-1 nrp2-1 mutants show arrest of cell cycle progression at G2/M and disordered cellular organization occurred in root tips. Localize in the nucleus and can form homomeric and heteromeric protein complexes with NRP2. Bind histones Histone2A and Histone2B and associate with chromatin in vivo. Plant mutated in both NRP1 and NRP2 genes show hypersensitivity to genotoxic stresses including …
AT1G74730	1788.43	2124.81	1957	1.18809	1.09426	Encodes a grana core localized protein, is homologous to RIG1. Mutant plants have reduced NPQ, affected organization of light-havesting complex II and an enhanced grana stacking.
AT1G74790	286.736	358.377	334.612	1.24985	1.16697	catalytics;(source:Araport11)
AT1G74800	367.296	450.728	387.424	1.22715	1.0548	Encodes a Golgi-localized hydroxyproline galactosyltransferase GALT5. Functions together with GALT2 as redundant GALTs that control AGP (arabinogalactan-proteins) O-glycosylation, which is essential for normal growth and development. Mutants display multiple phenotypes including reduced root hair growth.
AT1G74950	371.969	457.691	380.72	1.23046	1.02353	TIFY domain/Divergent CCT motif family protein;(source:Araport11)
AT1G74970	2646.81	3229.05	3377.87	1.21998	1.2762	ribosomal protein S9, nuclear encoded component of the chloroplast ribosome
AT1G75120	43.7611	67.9424	67.0431	1.55257	1.53202	Encodes an arabinosyltransferase that modifies extensin proteins in root hair cells.
AT1G75140	213.71	258.038	243.33	1.20742	1.1386	membrane protein;(source:Araport11)
AT1G75150	65.5386	106.474	106.123	1.62459	1.61925	DNA ligase-like protein;(source:Araport11)
AT1G75240	60.2854	86.6676	95.272	1.43762	1.58035	Encodes a zinc finger-homeodomain transcription factor ZHD5. Nuclear import and DNA binding of the ZHD5 transcription factor is modulated by a competitive peptide inhibitor MIF1 (AT1G74660).
AT1G75330	986.686	1114.81	1112.43	1.12985	1.12744	ornithine carbamoyltransferase;(source:Araport11)
AT1G75350	2524.87	3262.95	3231.18	1.29232	1.27974	Ribosomal protein L31;(source:Araport11)
AT1G75640	45.6772	68.8576	71.0886	1.50748	1.55633	Encodes a Leucine-Rich Repeat Receptor-Like Kinase MUSTACHES (MUS). Regulates stomatal bilateral symmetry.
AT1G75690	3307.7	3660.95	3565.25	1.1068	1.07786	DnaJ/Hsp40 cysteine-rich domain superfamily protein;(source:Araport11)
AT1G75710	96.024	158.38	150.634	1.64938	1.56871	C2H2-like zinc finger protein;(source:Araport11)
AT1G75760	374.568	442.704	417.061	1.18191	1.11345	ER lumen protein retaining receptor family protein;(source:Araport11)
AT1G75780	649.433	914.467	859.292	1.4081	1.32314	beta tubulin gene downregulated by phytochrome A (phyA)-mediated far-red light high-irradiance and the phytochrome B (phyB)-mediated red light high-irradiance responses
AT1G75860	317.076	365.26	362.578	1.15197	1.1435	DNA ligase;(source:Araport11)
AT1G75900	1299.8	1618.58	1367.46	1.24526	1.05205	GDSL-motif esterase/acyltransferase/lipase. Enzyme group with broad substrate specificity that may catalyze acyltransfer or hydrolase reactions with lipid and non-lipid substrates.
AT1G76050	358.939	413.254	367.917	1.15132	1.02501	Pseudouridine synthase family protein;(source:Araport11)
AT1G76080	3584.7	3926.92	3841.88	1.09547	1.07174	Encodes a thioredoxin localized in chloroplast stroma. Known as CDSP32 (CHLOROPLASTIC DROUGHT-INDUCED STRESS PROTEIN OF 32 KD).
AT1G76090	397.564	580.827	496.539	1.46096	1.24895	Encodes S-adenosyl-methionine-sterol-C-methyltransferase, an enzyme in the sterol biosynthetic pathway.
AT1G76100	2420.95	3020.55	3074.08	1.24767	1.26978	One of two Arabidopsis plastocyanin genes. Expressed at 1/10th level of PETE2. Does not respond to increased copper levels and is thought to be the isoform that participates in electron transport under copper-limiting conditions. Mutation of this gene does not have obvious effect on photosynthesis.
AT1G76140	764.452	870.527	790.882	1.13876	1.03457	Prolyl oligopeptidase family protein;(source:Araport11)
AT1G76160	3007.09	3525.47	3338.15	1.17239	1.11009	SKU5 similar 5;(source:Araport11)
AT1G76300	258.605	335.575	315.73	1.29763	1.2209	snRNP core protein SMD3;(source:Araport11)
AT1G76310	119.161	189.898	191.434	1.59362	1.60651	core cell cycle genes
AT1G76400	1045.59	1179.54	1154.98	1.12811	1.10463	Ribophorin I;(source:Araport11)
AT1G76405	159.392	234.199	250.33	1.46933	1.57053	outer envelope pore 21B-like protein;(source:Araport11)
AT1G76450	1321.31	1468.69	1426.32	1.11154	1.07948	Photosystem II reaction center PsbP family protein;(source:Araport11)
AT1G76540	332.208	473.307	466.862	1.42473	1.40533	Encodes a cyclin-dependent protein kinase involved in regulation of the G2/M transition of the mitotic cell cycle. Specifically binds to the cyclin CYCD4;1, expressed in shoot meristem, young leaves and vascular tissue during the G2/M phase. Required for proper organization of the shoot apical meristem and for hormone signaling.
AT1G76610	19.0271	35.3636	25.2069	1.85859	1.32479	MIZU-KUSSEI-like protein (Protein of unknown function, DUF617);(source:Araport11)
AT1G76620	464.438	540.416	496.427	1.16359	1.06888	Serine/Threonine-kinase, putative (Protein of unknown function, DUF547);(source:Araport11)
AT1G76740	106.489	146.316	151.861	1.37401	1.42608	hypothetical protein;(source:Araport11)
AT1G77030	467.265	535.756	573.243	1.14658	1.2268	putative DEAD-box ATP-dependent RNA helicase 29;(source:Araport11)
AT1G77060	290.328	450.288	457.043	1.55096	1.57423	Phosphoenolpyruvate carboxylase family protein;(source:Araport11)
AT1G77122	188.911	241.649	231.122	1.27917	1.22344	Uncharacterized protein family UPF0090;(source:Araport11)
AT1G77330	333.909	415.966	405.448	1.24575	1.21425	similar to 1-aminocyclopropane-1-carboxylate oxidase GI:3386565 from (Sorghum bicolor)
AT1G77440	564.77	667.046	623.327	1.18109	1.10368	Encodes beta subunit of 20s proteosome complex which is involved in protein degradation.
AT1G77470	179.808	226.621	225.192	1.26035	1.2524	Encodes a protein with high homology to the Replication Factor C, Subunit 3 (RFC3) of yeast and other eukaryotes. rfc3 mutants are hypersensitive to salicylic acid and exhibit enhanced induction of PR genes and resistance against virulent oomycete Hyaloperonospora arabidopsidis Noco2. The enhanced pathogen resistance in the mutant is NPR1-independent.
AT1G77490	2329.43	2581.97	2648.74	1.10841	1.13708	Encodes a chloroplastic thylakoid ascorbate peroxidase tAPX. Ascorbate peroxidases are enzymes that scavenge hydrogen peroxide in plant cells. Eight types of APX have been described for Arabidopsis: three cytosolic (APX1, APX2, APX6), two chloroplastic types (stromal sAPX, thylakoid tAPX), and three microsomal (APX3, APX4, APX5) isoforms.
AT1G77510	474.67	648.808	562.223	1.36686	1.18445	Encodes a protein disulfide isomerase-like (PDIL) protein, a member of a multigene family within the thioredoxin (TRX) superfamily. Transcript levels for this gene are up-regulated in response to three different chemical inducers of ER stress (dithiothreitol, beta-mercaptoethanol, and tunicamycin). AtIRE1-2 does not appear to be required for this response, but the atbzip60 mutant has a diminished…
AT1G77520	19.2704	43.1409	36.1318	2.23872	1.87499	O-methyltransferase family protein;(source:Araport11)
AT1G77590	1296.42	1485.92	1447.3	1.14617	1.11638	Encodes major plastidic long chain acyl-CoA synthetase with a slight substrate preference of oleic acid over any of the other fatty acids.
AT1G77630	292.28	401.696	407.549	1.37435	1.39438	Encodes a lysin-motif protein mediating bacterial peptidoglycan sensing and immunity to bacterial infection. Induction of chitin-responsive genes by chitin treatment is not blocked in the mutant. It contains a C-terminal GPI anchor signal and is an ortholog of OsLYP4 and OsLYP6.
AT1G77750	251.935	340.008	333.372	1.34959	1.32324	Ribosomal protein S13/S18 family;(source:Araport11)
AT1G77810	192.243	228.147	210.211	1.18676	1.09346	Galactosyltransferase family protein;(source:Araport11)
AT1G77940	2803.64	3462.51	3502.95	1.23501	1.24943	Ribosomal protein L7Ae/L30e/S12e/Gadd45 family protein;(source:Araport11)
AT1G78030	7.50565	20.9432	16.9299	2.79032	2.25563	hypothetical protein;(source:Araport11)
AT1G78050	218.36	259.264	240.115	1.18732	1.09963	phosphoglycerate/bisphosphoglycerate mutase;(source:Araport11)
AT1G78060	1569.9	1751.97	1830.35	1.11598	1.16591	Glycosyl hydrolase family protein;(source:Araport11)
AT1G78210	881.331	1253.74	1105.12	1.42255	1.25393	alpha/beta-Hydrolases superfamily protein;(source:Araport11)
AT1G78260	559.434	772.331	669.824	1.38056	1.19732	RNA-binding (RRM/RBD/RNP motifs) family protein;(source:Araport11)
AT1G78370	5257.7	8575.21	7303.17	1.63098	1.38904	Encodes glutathione transferase belonging to the tau class of GSTs. Naming convention according to Wagner et al. (2002).
AT1G78380	4481.31	4924.95	4687.49	1.099	1.04601	Encodes a glutathione transferase that is a member of Tau GST gene family. Expression is induced by drought stress, oxidative stress, and high doses of auxin and cytokinin. naming convention according to Wagner et al. (2002) The expression of this gene is upregulated by herbicide safeners such as benoxacor and fenclorim.
AT1G78440	47.0357	80.2612	69.1781	1.70639	1.47076	Encodes a gibberellin 2-oxidase that acts on C19 gibberellins.
AT1G78450	357.589	433.417	462.491	1.21205	1.29336	SOUL heme-binding family protein;(source:Araport11)
AT1G78490	2867.57	3474.2	3228.49	1.21155	1.12586	member of CYP708A The mRNA is cell-to-cell mobile.
AT1G78570	5081.23	5469.08	5172.92	1.07633	1.01805	Encodes a UDP-L-Rhamnose synthase involved in the biosynthesis of rhamnose, a major monosaccharide component of pectin. Catalyzes the conversion of UDP-D-Glc to UDP-L-Rha. The dehydrogenase domain of RHM1 was shown to catalyze the conversion of UDP-D-Glc to the reaction intermediate UDP-4-keto-6-deoxy-D-Glc using recombinant protein assay but the activity of the full-length protein was not determ…
AT1G78590	96.1146	126.262	124.11	1.31367	1.29127	Encodes a NADH kinase which can synthesize NADPH from NADH; also utilizes NAD+ as substrate although NADH is the preferred substrate.
AT1G78600	84.486	165.229	121.655	1.9557	1.43994	light-regulated zinc finger protein 1;(source:Araport11)
AT1G78630	4851.09	6936.3	6640.16	1.42984	1.3688	Ribosomal protein L13 family protein;(source:Araport11)
AT1G78650	159.231	215.027	204.017	1.35041	1.28126	Similar to DNA polymerase delta (POLD3), which in other organism was shown to be involved in the elongation of DNA replication.
AT1G78660	882.367	998.736	922.602	1.13188	1.0456	The Arabidopsis protein AtGGH1 is a gamma-glutamyl hydrolase cleaving pentaglutamates to yield di- and triglutamates. The enzyme is involved in the tetrahydrofolate metabolism and located to the vacuole.
AT1G78770	81.3101	109.296	118.528	1.34419	1.45773	anaphase promoting complex 6;(source:Araport11)
AT1G78850	666.717	801.685	786.633	1.20244	1.17986	curculin-like (mannose-binding) lectin family protein, low similarity to ser/thr protein kinase from Zea mays (GI:2598067); contains Pfam lectin (probable mannose binding) domain PF01453 but not the protein kinase domain of the Z. mays protein
AT1G78915	380.648	449.191	431.437	1.18007	1.13343	Tetratricopeptide repeat (TPR)-like superfamily protein;(source:Araport11)
AT1G78950	3054.31	3424.95	3420.32	1.12135	1.11983	Terpenoid cyclases family protein;(source:Araport11)
AT1G79050	421.874	474.596	426.645	1.12497	1.01131	recA DNA recombination family protein;(source:Araport11)
AT1G79080	176.761	228.164	221.599	1.29081	1.25367	Pentatricopeptide repeat (PPR) superfamily protein;(source:Araport11)
AT1G79150	408.387	470.909	473.805	1.15309	1.16019	binding protein;(source:Araport11)
AT1G79210	667.909	774.064	726.694	1.15894	1.08801	N-terminal nucleophile aminohydrolases (Ntn hydrolases) superfamily protein;(source:Araport11)
AT1G79230	1638.6	1900.35	1826.82	1.15974	1.11487	encodes a sulfurtransferase/rhodaneses, which belongs to a group of enzymes widely distributed in all three phyla that catalyze the transfer of sulfur from a donor to a thiophilic acceptor substrate. The protein and transcript levels are NOT affected by senescence or exogenous cyanide, suggesting that sulfurtransferases are involved in cyanide detoxification.
AT1G79500	449.369	550.162	528.256	1.2243	1.17555
AT1G79530	454.211	600.778	534.044	1.32268	1.17576	Encodes one of the chloroplast/plastid localized GAPDH isoforms (GAPCp1/At1g79530 and GAPCp2/At1g16300). gapcp double mutants display a drastic phenotype of arrested root development, dwarfism and sterility. GAPCps are important for the synthesis of serine in roots.
AT1G79550	7004.79	7783.15	7617.15	1.11112	1.08742	Encodes cytosolic phosphoglycerate kinase (PGK).
AT1G79560	778.299	1202.69	1202.97	1.54528	1.54564	Encodes an FtsH protease that is localized to the chloroplast. Mutations in this locus result in embryo lethality.
AT1G79720	391.251	492.002	473.812	1.25751	1.21102	Eukaryotic aspartyl protease family protein;(source:Araport11)
AT1G80080	22.3126	36.8044	46.4932	1.64949	2.08372	Encodes a transmembrane leucine-repeat containing receptor-like protein that is expressed in proliferative postprotodermal cells. Recessive mutation leads to disruption of asymmetric cell division during stomata development. Its transcript levels change after inducing MUTE expression in a mute background.
AT1G80240	54.2191	77.1485	79.7518	1.4229	1.47092	choice-of-anchor C domain protein, putative (Protein of unknown function, DUF642);(source:Araport11)
AT1G80270	360.774	472.356	445.902	1.30928	1.23596	PENTATRICOPEPTIDE REPEAT 596;(source:Araport11)
AT1G80410	2155.83	2324.89	2303.33	1.07842	1.06842	Encodes the catalytic subunit of a N-terminal acetyltransferase.
AT1G80450	4.97053	13.3502	12.2893	2.68588	2.47243	VQ motif-containing protein;(source:Araport11)
AT1G80480	348.151	400.789	414.437	1.15119	1.19039	plastid transcriptionally active 17;(source:Araport11)
AT1G80560	506.157	608.722	618.133	1.20263	1.22123	The AtIMD2 is one out of 3 genes encoding the enzyme 3-isopropylmalate dehydrogenase involved in leucine biosynthesis in Arabidopsis. Its subcellular location has been targeted to plastids. The mRNA is cell-to-cell mobile.
AT1G80600	1234.23	1450.4	1405.13	1.17515	1.13847	Encodes HopW1-1-Interacting protein 1 (WIN1). Interacts with the P. syringae effector HopW1-1. WIN1 is a putative acetylornithine transaminase. Modulates plant defenses against bacteria. Three WIN proteins are identified so far (WIN1: AT1G80600; WIN2: AT4G31750; WIN3: AT5G13320). Mediates red-light inhibition of seed germination.
AT1G80620	376.478	457.928	464.778	1.21635	1.23454	S15/NS1, RNA-binding protein;(source:Araport11)
AT1G80650	111.95	138.97	139.321	1.24135	1.24449	RNAse THREE-like protein 1;(source:Araport11)
AT1G80670	372.87	434.02	434.108	1.164	1.16423	This gene is predicted to encode a protein with a DWD motif. It can bind to DDB1a in Y2H assays, and may be involved in the formation of a CUL4-based E3 ubiquitin ligase
AT1G80690	274.153	343.498	343.383	1.25294	1.25253	PPPDE putative thiol peptidase family protein;(source:Araport11)
AT1G80720	100.364	127.915	111.281	1.27451	1.10877	Mitochondrial glycoprotein family protein;(source:Araport11)
AT1G80750	649.129	749.762	734.866	1.15503	1.13208	Ribosomal protein L30/L7 family protein;(source:Araport11)
AT1G80770	585.104	748.311	720.43	1.27894	1.23129	P-loop containing nucleoside triphosphate hydrolases superfamily protein;(source:Araport11)
AT1G80840	7.52876	18.0985	123.918	2.40392	16.4594	Pathogen-induced transcription factor. Binds W-box sequences in vitro. Forms protein complexes with itself and with WRKY40 and WRKY60. Coexpression with WRKY18 or WRKY60 made plants more susceptible to both P. syringae and B. cinerea. WRKY18, WRKY40, and WRKY60 have partially redundant roles in response to the hemibiotrophic bacterial pathogen Pseudomonas syringae and the necrotrophic fungal path…
AT1G80860	200.336	237.155	248.12	1.18379	1.23852	Encodes a single-copy phospholipid N-methyltransferase, involved in phosphatidylcholine biosynthesis. Has specific activity towards phosphatidylmonomethylethanolamine and phosphatidyldimethylethanolamine, but not phosphatidylethanolamine.
AT2G01120	101.004	162.288	174.153	1.60675	1.72422	Origin Recognition Complex subunit 4. Involved in the initiation of DNA replication. Regulated transcriptionally during cell cycle, peaking at G1/S-phase. Target of E2F/DF family of transcription factors. Interacts with all ORC subunits except ORC1b.
AT2G01250	5103.93	6747.65	6759.89	1.32205	1.32445	Ribosomal protein L30/L7 family protein;(source:Araport11)
AT2G01450	2404.9	2579.68	2637.03	1.07268	1.09652	member of MAP Kinase
AT2G01610	804.096	1112.95	1199.43	1.3841	1.49166	Plant invertase/pectin methylesterase inhibitor superfamily protein;(source:Araport11)
AT2G01760	295.57	372.817	318.821	1.26135	1.07866	member of Response Regulator: B- Type
AT2G01870	48.1364	66.046	49.9856	1.37206	1.03842	transmembrane protein;(source:Araport11)
AT2G01913	45.7952	72.7818	75.7466	1.58929	1.65403	hypothetical protein;(source:Araport11)
AT2G01918	91.6001	114.35	118.427	1.24836	1.29287	Encode a protein homologous to each PQL protein. Mutational analysis indicates that PQL3 is also required for NDH activity.
AT2G01930	440.047	526.664	545.31	1.19684	1.23921	BASIC PENTACYSTEINE1 (BPC1) is a regulator of the homeotic Arabidopsis thaliana gene SEEDSTICK (STK), which controls ovule identity. BPC1 induces conformational changes by cooperative binding to purine-rich elements present in the STK regulatory sequence. STK is upregulated in bpc1 mutant.
AT2G02050	1214.99	1321.42	1261.85	1.0876	1.03857	NADH-ubiquinone oxidoreductase B18 subunit;(source:Araport11)
AT2G02070	476.362	565.851	566.284	1.18786	1.18877	RAVEN is part of the network regulated by BLJUEJAY, JACKDAW, SACRECROW and SHORT-ROOT to regulate root tissue patterning through cell lineage specification and asymmetric cell division. RAVEN is directly activated by SHORT-ROOT and directly repressed by JACKDAW.
AT2G02100	65.2552	107.327	128.768	1.64472	1.97329	Predicted to encode a PR (pathogenesis-related) protein. Belongs to the plant defensin (PDF) family with the following members: At1g75830/PDF1.1, At5g44420/PDF1.2a, At2g26020/PDF1.2b, At5g44430/PDF1.2c, At2g26010/PDF1.3, At1g19610/PDF1.4, At1g55010/PDF1.5, At2g02120/PDF2.1, At2g02100/PDF2.2, At2g02130/PDF2.3, At1g61070/PDF2.4, At5g63660/PDF2.5, At2g02140/PDF2.6, At5g38330/PDF3.1 and At4g30070/PDF…
AT2G02130	1649.55	2000.59	2011.22	1.21281	1.21925	Predicted to encode a PR (pathogenesis-related) protein. Belongs to the plant defensin (PDF) family with the following members: At1g75830/PDF1.1, At5g44420/PDF1.2a, At2g26020/PDF1.2b, At5g44430/PDF1.2c, At2g26010/PDF1.3, At1g19610/PDF1.4, At1g55010/PDF1.5, At2g02120/PDF2.1, At2g02100/PDF2.2, At2g02130/PDF2.3, At1g61070/PDF2.4, At5g63660/PDF2.5, At2g02140/PDF2.6, At5g38330/PDF3.1 and At4g30070/PDF…
AT2G02170	192.477	241.265	224.146	1.25348	1.16453	Remorin family protein;(source:Araport11)
AT2G02500	404.314	526.191	513.507	1.30144	1.27007	Encodes a protein with 4-Diphosphocytidyl-2C-methyl-D-erythritol synthase activity. The enzyme has an absolute requirement for divalent cations (Mg2+ reaches the highest catalytic activity).
AT2G02740	145.058	243.07	215.729	1.67567	1.48719	Encodes a homolog of the potato p24 protein. It shares the conserved KGKAAL domain, a putative DNA-binding domain, with potato p24 and is localized to the plastid and not the nucleus.
AT2G02810	133.774	200.091	178.418	1.49574	1.33373	Encodes a multitransmembrane hydrophobic protein that functions as transporter of UDP-galactose and UDP-glucose into the Golgi. Localized in the ER. Involved in the unfolded protein response, a mechanism that controls proper protein folding in the ER.
AT2G02850	116.458	224.786	218.752	1.93018	1.87837	Encodes plantacyanin one of blue copper proteins. Involved in anther development and pollination. Expressed in the transmitting tract of the pistil.
AT2G03120	1160.71	1266.92	1175.11	1.0915	1.0124	homologous to Signal Peptide Peptidases (SPP), required for pollen development and pollen germination. No homozygotes could be recovered from a T-DNA insertion mutant. The mRNA is cell-to-cell mobile.
AT2G03220	731.432	809.044	775.627	1.10611	1.06042	member of Glycosyltransferase Family- 37
AT2G03250	6.21466	15.8398	13.9917	2.54879	2.2514	EXS (ERD1/XPR1/SYG1) family protein;(source:Araport11)
AT2G03440	1063.7	1360.11	1305.48	1.27866	1.2273	Induced at the transcriptional level by Pseudomonas syringae pv. tomato infection.
AT2G03870	446.509	541.488	511.997	1.21272	1.14667	Small nuclear ribonucleoprotein family protein;(source:Araport11)
AT2G04030	3400.92	5053.1	5422.61	1.4858	1.59445	Encodes a chloroplast-targeted 90-kDa heat shock protein located in the stroma involved in red-light mediated deetiolation response and crucial for protein import into the chloroplast stroma. Mutants are resistant to chlorate, have elongated hypocotyls in light, and affect the expression of NR2, CAB, and RBCS but NOT NR1 and NiR.
AT2G04080	100.146	140.655	104.137	1.40449	1.03985	MATE efflux family protein;(source:Araport11)
AT2G04235	91.3624	117.075	127.2	1.28144	1.39226	hypothetical protein;(source:Araport11)
AT2G04270	401.55	512.598	490.154	1.27655	1.22066	Similar to E.coli endoribonuclease E. Functions as a ribonuclease, is located in the chloroplast, and is involved in chloroplast development. Loss of function mutants are white and arrest at the cotyledon stage. The phenotype is rescued by providing sucrose.
AT2G04360	430.672	559.026	548.023	1.29803	1.27248	transmembrane protein;(source:Araport11)
AT2G04390	748.782	888.733	946.65	1.1869	1.26425	Ribosomal S17 family protein;(source:Araport11)
AT2G04530	106.678	184.578	188.057	1.73023	1.76284	Encodes a protein with RNAse Z activity suggesting a role in tRNA processing. Protein contains a signal sequence for import into the chloroplast.
AT2G04570	242.737	296.446	314.231	1.22127	1.29454	GDSL-motif esterase/acyltransferase/lipase. Enzyme group with broad substrate specificity that may catalyze acyltransfer or hydrolase reactions with lipid and non-lipid substrates. The mRNA is cell-to-cell mobile.
AT2G04700	1290.73	1513.1	1345.83	1.17229	1.04269	ferredoxin thioredoxin reductase catalytic beta chain family protein;(source:Araport11)
AT2G05210	503.993	570.49	534.408	1.13194	1.06035	Encodes AtPOT1a, an accessory factor for telomerase required for positive telomere length regulation. Note on nomenclature: different names have been given to Arabidopsis POT-like genes (Kuchar and Fajkus, 2004; Shakirov et al, 2005; Tani and Murata, 2005). According to a unifying nomenclature (Surovtseva et al, 2007), At2g05210 (previously named AtPOT1) is designated AtPOT1a, while At5g06310 (pr…
AT2G05220	1171.88	1525.43	1615.31	1.30169	1.37839	Ribosomal S17 family protein;(source:Araport11)
AT2G05440	1.05199	16.7109		15.885	0	GLYCINE RICH PROTEIN 9;(source:Araport11)
AT2G05790	2994.14	3910.85	3923.61	1.30617	1.31043	O-Glycosyl hydrolases family 17 protein;(source:Araport11)
AT2G05830	638.225	779.961	799.834	1.22208	1.25321	Encodes a 5-methylthioribose-1-phosphate isomerase.
AT2G05990	2408.56	3016.88	3012.51	1.25257	1.25075	Encodes enoyl-ACP reductase a component of the fatty acid synthase complex. A reduced function mutation in this gene, mod1, was found in a screen for premature cell death mutants. Mutant plants have reduced lipid level and pleiotropic morphological defects, including chlorotic and abnormally shaped leaves. The mRNA is cell-to-cell mobile.
AT2G06040	103.686	138.47	136.481	1.33546	1.31628	F-box/LRR protein;(source:Araport11)
AT2G06050	251.947	427.254	277.271	1.69581	1.10051	Encodes a 12-oxophytodienoate reductase that is required for jasmonate biosynthesis. Mutants are male sterile and defective in pollen dehiscence. Shows activity towards 2,4,6-trinitrotoluene. CFA-Ile, CFA-Leu, CFA-Val, CFA-Met and CFA-Ala can restore the fertility of opr3 plants by inducing filament elongation and anther dehiscence.
AT2G06925	114.374	188.416	158.524	1.64736	1.38601	Encodes a secretory phospholipase A2 enzyme, which specifically hydrolyzes the sn-2 position of phospholipids. The enzyme has a preference towards linoleoyl acyl chain over palmitoyl acyl chain. It also has a slight preference for phosphatidylcholine over phosphatidylethanolamine.
AT2G06990	649.834	755.004	775.279	1.16184	1.19304	Encodes a putative DExH-box RNA helicase that acts redundantly with HEN1, HUA1, and HUA2 in the specification of floral organ identity in the third whorl.
AT2G07170	110.264	176.047	171.481	1.5966	1.5552	ARM repeat superfamily protein;(source:Araport11)
AT2G07690	285.864	432.316	460.515	1.51231	1.61096	Member of the minichromosome maintenance complex, involved in DNA replication initiation. Abundant in proliferating and endocycling tissues. Localized in the nucleus during G1, S and G2 phases of the cell cycle, and are released into the cytoplasmic compartment during mitosis. Binds chromatin.
AT2G09990	882.911	1008.67	1054.25	1.14244	1.19406	Ribosomal protein S5 domain 2-like superfamily protein;(source:Araport11)
AT2G10940	15957.1	20287.7	20590.6	1.2714	1.29038	Bifunctional inhibitor/lipid-transfer protein/seed storage 2S albumin superfamily protein;(source:Araport11)
AT2G11910	1076.84	1352.81	1359.47	1.25627	1.26246	hypothetical protein;(source:Araport11)
AT2G13610	320.198	451.165	414.734	1.40902	1.29524	ABC-2 type transporter family protein;(source:Araport11)
AT2G13840	87.8804	112.115	111.49	1.27577	1.26866	Polymerase/histidinol phosphatase-like protein;(source:Araport11)
AT2G14610	21.6327	52.2574	0.530228	2.41567	0.0245105	PR1 gene expression is induced in response to a variety of pathogens. It is a useful molecular marker for the SAR response. Though the Genbank record for the cDNA associated to this gene is called 'PR-1-like', the sequence actually corresponds to PR1. Expression of this gene is salicylic-acid responsive.
AT2G14750	1432.04	1956.99	1757.88	1.36657	1.22753	Encodes adenosine-5'-phosphosulfate kinase. Provides activated sulfate for sulfation of secondary metabolites, including the glucosinolates. Essential for pollen viability. The mRNA is cell-to-cell mobile.
AT2G14880	811.601	1024.79	1041.54	1.26267	1.28332	SWIB/MDM2 domain superfamily protein;(source:Araport11)
AT2G15000	201.412	244.776	255.499	1.2153	1.26854	caspase-6 protein;(source:Araport11)
AT2G15290	967.749	1100.02	1110.32	1.13667	1.14732	Encodes a protein located in the chloroplast inner envelope. The study of mutant defective in the gene product suggests that the protein is involved in the translocation of protein across the envelope membrane into the chloroplast stroma.
AT2G15430	292.059	371.152	371.674	1.27081	1.2726	Non-catalytic subunit of nuclear DNA-dependent RNA polymerases II, IV and V; homologous to budding yeast RPB3 and the E. coli RNA polymerase alpha subunit. A closely related paralog, encoded by At2g15400, can substitute for At2g15430 in the context of Pol V.
AT2G15440	105.888	157.812	145.775	1.49036	1.37669	polysaccharide biosynthesis protein (DUF579);(source:Araport11)
AT2G15890	41.9417	72.1861	59.62	1.72111	1.4215	Encodes CBP1, a regulator of transcription initiation in central cell-mediated pollen tube guidance.
AT2G15970	1389.34	1641.84	1556.52	1.18174	1.12033	encodes an alpha form of a protein similar to the cold acclimation protein WCOR413 in wheat. Expression is induced by short-term cold-treatment, water deprivation, and abscisic acid treatment. The mRNA is cell-to-cell mobile.
AT2G16370	575.26	652.466	619.659	1.13421	1.07718	Encodes a bifunctional dihydrofolate reductase - thymidylate synthase gene. This is unique in Arabidopsis and protozoa. Other organisms have independent genes for this function.
AT2G16440	268.165	374.84	358.317	1.3978	1.33618	Minichromosome maintenance (MCM2/3/5) family protein;(source:Araport11)
AT2G16570	150.857	201.568	206.668	1.33615	1.36996	Amidophosphoribosyltransferase (ATase: EC 2.4.2.14) is a key enzyme in the pathway of purine nucleotide biosynthesis
AT2G16600	3826.15	5360.74	4821.57	1.40108	1.26016	Encodes cytosolic cyclophilin ROC3. The mRNA is cell-to-cell mobile.
AT2G16630	713.409	860.061	791.373	1.20556	1.10928	Pollen Ole e 1 allergen and extensin family protein;(source:Araport11)
AT2G16660	104.512	135.669	112.341	1.29811	1.07491	Major facilitator superfamily protein;(source:Araport11)
AT2G16770	113.137	147.433	148.197	1.30314	1.30989	Basic-region leucine zipper (bZIP23) transcription factor involved in the adaptation to zinc deficiency. Binds ZDRE motifs.
AT2G16780	228.188	333.177	341.676	1.4601	1.49735	Encodes a WD-40 repeat protein similar to yeast MSI1.
AT2G16850	314.064	386.984	384.394	1.23218	1.22394	plasma membrane intrinsic protein 2;(source:Araport11)
AT2G16890	370.675	428.886	399.014	1.15704	1.07645	UDP-Glycosyltransferase superfamily protein;(source:Araport11)
AT2G16900	574.409	641.103	632.273	1.11611	1.10074	phospholipase-like protein (PEARLI 4) family protein;(source:Araport11)
AT2G17033	638.072	703.635	711.983	1.10275	1.11583	pentatricopeptide (PPR) repeat-containing protein;(source:Araport11)
AT2G17230	447.741	702.625	618.7	1.56927	1.38183	EXORDIUM like 5;(source:Araport11)
AT2G17240	700.404	815.418	811.573	1.16421	1.15872	arginine/serine-rich-like splicing factor;(source:Araport11)
AT2G17250	415.868	473.747	471.508	1.13918	1.13379	Encodes a nucleolar protein that is a ribosome biogenesis co-factor. Mutants display aberrant RNA processing and homozygous embryos arrest in the globular stage of development.
AT2G17265	766.295	862.165	853.107	1.12511	1.11329	Encodes a homoserine kinase (HSK) which produces O-phospho-L-homoserine (HserP), a compound at the branching point of methionine and threonine biosynthesis. HSK is found in the stromal fraction of chloroplasts. Mutation of this gene results in higher level of the amino acid homoserine and resistance to downy mildew pathogen Hyaloperonospora arabidopsidis.
AT2G17360	3498.26	4190.69	4283.07	1.19794	1.22434	Ribosomal protein S4 (RPS4A) family protein;(source:Araport11)
AT2G17560	668.711	808.972	767.978	1.20975	1.14845	Encodes a protein belonging to the subgroup of HMGB (high mobility group B) proteins that have a distinctive DNA-binding motif, the HMG-box domain. The motif confers non-sequence specific interaction with linear DNA and structure-specific binding to distorted DNA sites. The HMGB proteins are involved in the assembly of nucleoprotein complexes. Can be phosphorylated by CK2alpha.
AT2G17630	397.058	530.943	419.615	1.33719	1.05681	Pyridoxal phosphate (PLP)-dependent transferases superfamily protein;(source:Araport11)
AT2G17780	150.233	195.773	190.019	1.30313	1.26483	Encodes a mechanosensitive channel candidate MCA2. The three-dimensional structure of MCA2 was reconstructed and appears to comprise a small transmembrane region and large cytoplasmic region.
AT2G17880	188.556	238.038	293.64	1.26243	1.55731	Chaperone DnaJ-domain superfamily protein;(source:Araport11)
AT2G18020	5316.45	6812.89	6924.6	1.28147	1.30248	Ribosomal protein L2 family;(source:Araport11)
AT2G18040	1561.34	1731	1636.95	1.10867	1.04842	phosphorylation-specific peptidyl prolyl cis/trans isomerase (PPIase) with specificity for phosphoserine-proline bonds The mRNA is cell-to-cell mobile.
AT2G18220	314.493	372.709	358.688	1.18511	1.14053	Noc2p family;(source:Araport11)
AT2G18328	400.791	477.359	444.655	1.19104	1.10944	RAD-like 4;(source:Araport11)
AT2G18480	43.5617	85.7462	81.5043	1.96839	1.87101	Major facilitator superfamily protein;(source:Araport11)
AT2G18700	449.802	680.904	776.511	1.51379	1.72634	Encodes an enzyme putatively involved in trehalose biosynthesis. The protein has a trehalose synthase (TPS)-like domain that may or may not be active as well as a trehalose phosphatase (TPP)-like domain.
AT2G18710	1497.27	1685.56	1808.8	1.12575	1.20807	Encodes a component of the thylakoid-localized Sec system involved in the translocation of cytoplasmic proteins into plastid.
AT2G18740	500.65	565.309	523.103	1.12915	1.04485	Small nuclear ribonucleoprotein family protein;(source:Araport11)
AT2G18900	323.402	417.623	424.307	1.29134	1.31201	Transducin/WD40 repeat-like superfamily protein;(source:Araport11)
AT2G18940	527.546	617.766	558.328	1.17102	1.05835	Tetratricopeptide repeat (TPR)-like superfamily protein;(source:Araport11)
AT2G18950	335.709	487.205	453.195	1.45127	1.34996	Encodes homogentisate phytyltransferase involved in tocopherol biosynthesis. Has impact on seed longevity and plays a role in the adaptation to low temperature stress, notably phloem loading.
AT2G19170	411.205	499.46	509.788	1.21463	1.23974	Encodes a novel subtilisin-like serine protease.
AT2G19385	142.686	180.399	168.105	1.26431	1.17815	zinc ion binding protein;(source:Araport11)
AT2G19460	89.9412	122.252	118.937	1.35925	1.32238	DUF3511 domain protein (DUF3511);(source:Araport11)
AT2G19520	825.998	1016.77	1010.23	1.23096	1.22304	Controls flowering.
AT2G19540	1051.05	1172.72	1093.76	1.11576	1.04064	Transducin family protein / WD-40 repeat family protein;(source:Araport11)
AT2G19580	140.273	180.81	165.558	1.28898	1.18025	Member of TETRASPANIN family
AT2G19590	29.5215	50.0865	49.9753	1.69661	1.69284	encodes a protein whose sequence is similar to 1-aminocyclopropane-1-carboxylate oxidase
AT2G19620	333.652	408.382	396.191	1.22398	1.18744	N-MYC downregulated-like 3;(source:Araport11)
AT2G19670	122.431	164.462	166.044	1.3433	1.35622	protein arginine methyltransferase 1A;(source:Araport11)
AT2G19720	134.726	166.211	158.895	1.23369	1.17939	ribosomal protein S15A B;(source:Araport11)
AT2G19730	2526.72	3549.78	3395.45	1.4049	1.34382	Ribosomal L28e protein family;(source:Araport11)
AT2G19740	908.288	1008.82	1044.37	1.11068	1.14982	Ribosomal protein L31e family protein;(source:Araport11)
AT2G19750	1097.53	1232.31	1285.96	1.1228	1.17169	Ribosomal protein S30 family protein;(source:Araport11)
AT2G19870	423.89	529.498	490.745	1.24914	1.15772	tRNA/rRNA methyltransferase (SpoU) family protein;(source:Araport11)
AT2G19910	61.5508	90.9013	82.4698	1.47685	1.33987	RNA-dependent RNA polymerase family protein;(source:Araport11)
AT2G19920	56.9481	81.2722	75.6082	1.42713	1.32767	RNA-dependent RNA polymerase family protein;(source:Araport11)
AT2G19940	745.493	985.234	977.564	1.32159	1.3113	Putative N-acetyl-gamma-glutamyl-phosphate reductase;(source:Araport11)
AT2G20020	522.059	649.653	692.465	1.2444	1.32641	Promotes the splicing of chloroplast group II introns. Splices clpP-1 and ropC1 introns.
AT2G20060	447.242	579.362	558.839	1.29541	1.24952	Ribosomal protein L4/L1 family;(source:Araport11)
AT2G20140	1100.71	1239.28	1190.83	1.12589	1.08188	Encodes one of the two RPT2 (26S proteasome subunit RPT2) paralogs: RPT2a (At4g29040) and RPT2b (At2g20140). RPT2b can not complement the rpt2a mutant phenotype. rpt2a rpt2b double mutants are embryo lethal.
AT2G20250	80.0719	104.223	98.1125	1.30162	1.2253	hypothetical protein;(source:Araport11)
AT2G20420	3439.59	3681.33	3583.39	1.07028	1.04181	ATP citrate lyase (ACL) family protein;(source:Araport11)
AT2G20450	737.779	1000.98	974.356	1.35674	1.32066	Ribosomal protein L14;(source:Araport11)
AT2G20530	540.257	713.839	694.951	1.3213	1.28633	prohibitin 6;(source:Araport11)
AT2G20580	3050.46	3317.37	3205.41	1.0875	1.0508	encoding the RPN subunits of the 26S proteasome The mRNA is cell-to-cell mobile.
AT2G20585	136.508	170.05	173.748	1.24572	1.2728	nuclear fusion defective 6;(source:Araport11)
AT2G20590	57.4419	99.0221	89.0388	1.72386	1.55007	Reticulon family protein;(source:Araport11)
AT2G20610	2755.52	3627.14	3102.5	1.31632	1.12592	Confers auxin overproduction. Mutants have an over-proliferation of lateral roots. Encodes a C-S lyase involved in converting S-alkylthiohydroximate to thiohydroximate in glucosinolate biosynthesis.
AT2G20635	88.6089	120.876	115.907	1.36415	1.30807	protein kinase and Mad3-BUB1-I domain-containing protein;(source:Araport11)
AT2G20670	267.323	374.439	647.353	1.4007	2.42161	sugar phosphate exchanger, putative (DUF506);(source:Araport11)
AT2G20750	603.148	857.865	805.408	1.42231	1.33534	member of BETA-EXPANSINS. Naming convention from the Expansin Working Group (Kende et al, 2004. Plant Mol Bio)
AT2G20980	50.6411	70.5708	59.8603	1.39355	1.18205	Similar to MCM10, which in other organism was shown to be involved in the initiation of DNA replication.
AT2G20990	3922.98	4136.69	4137.14	1.05448	1.05459	Encodes an endoplasmic reticulum and plasma membrane localized protein with similarity to synaptotagmins, a class of membrane trafficking proteins. SYT1 is expressed in all tissues. Loss of function mutations show hypersensitivity to NaCl and electrolyte leakage from the plasma membrane. SYT1 also affects calcium dependent freezing tolerance and mechanical stress response. Regulates endocytosis e…
AT2G21060	203.927	253.257	240.343	1.2419	1.17857	Glycine-rich protein (AtGRP2b). Also named as CSP4 (cold shock domain protein 4) containing a well conserved cold shock domain (CSD) and glycine-rich motifs interspersed by two retroviral-like CCHC zinc fingers. AtCSP4 is expressed in all tissues but accumulates in reproductive tissues and those undergoing cell divisions. Overexpression of AtCSP4 reduces silique length and induces embryo lethalit…
AT2G21160	2193.61	2432.96	2269.55	1.10911	1.03462	Translocon-associated protein (TRAP), alpha subunit;(source:Araport11)
AT2G21170	7553.21	8010.81	8161.61	1.06058	1.08055	Encodes a plastidic triose phosphate isomerase. Mutants with reduced pdTPI levels have difficulty transitioning from heterotrophic to autotrophic growth. The related phenotypes, such as chlorosis in light-grown seedlings may result from an accumulation of dihydroxyacetone phosphate (DHAP) and methylglyoxal (MG) in these mutants. Both splice variants appear to be expressed, but the At2g21170.2 var…
AT2G21250	1189.26	1536.29	1358.01	1.29181	1.1419	NAD(P)-linked oxidoreductase superfamily protein;(source:Araport11)
AT2G21280	793.903	919.666	844.493	1.15841	1.06372	A nuclear-encoded, plastid-targeted protein (AtSulA) whose overexpression causes severe yet stochastic plastid (shown in chloroplasts and leucoplasts) division defects. The protein does not appear to interact with either AtFtsZ proteins when studied in a yeast two-hybrid system.
AT2G21370	731.583	827.112	803.145	1.13058	1.09782	Although this gene has a sequence similar to xylulose kinases, several lines of experimental evidence suggest that it does not act on xylulose or deoxy-xylulose.
AT2G21385	1185.81	1316.93	1323.11	1.11057	1.11578	Encodes a chloroplast stroma localized protein that is found only in the green plant lineage. It is involved in assembly of the chloroplast ATP synthase complex.
AT2G21440	803.842	929.823	965.227	1.15672	1.20077	RNA-binding (RRM/RBD/RNP motifs) family protein;(source:Araport11)
AT2G21530	1133.79	1252.97	1205.17	1.10511	1.06295	SMAD/FHA domain-containing protein;(source:Araport11)
AT2G21580	1821.23	2267.25	2335.5	1.2449	1.28238	Ribosomal protein S25 family protein;(source:Araport11)
AT2G21590	318.405	466.246	435.568	1.46432	1.36797	Encodes the large subunit of ADP-glucose pyrophosphorylase, the enzyme which catalyzes the first and limiting step in starch biosynthesis. The large subunit plays a regulatory role whereas the small subunit (ApS) is the catalytic isoform. Four isoforms of the large subunit (ApL1-4) have been described.
AT2G21640	22.1254	49.8235	60.7449	2.25187	2.74549	Encodes a protein of unknown function that is a marker for oxidative stress response.Expression in rosette leaves is activated by high concentration of boron.
AT2G21660	1680.83	1972.04	1797.06	1.17326	1.06915	Encodes a small glycine-rich RNA binding protein that is part of a negative-feedback loop through which AtGRP7 regulates the circadian oscillations of its own transcript. Gene expression is induced by cold. GRP7 appears to promote stomatal opening and reduce tolerance under salt and dehydration stress conditions, but, promotes stomatal closing and thereby increases stress tolerance under conditio…
AT2G21710	85.8092	148.183	148.564	1.72689	1.73133	Mitochondrial transcription termination factor family protein;(source:Araport11)
AT2G21790	854.508	1182.45	1245.24	1.38378	1.45726	encodes large subunit of ribonucleotide reductase involved in the production of deoxyribonucleoside triphosphates (dNTPs) for DNA replication and repair
AT2G21860	704.097	806.14	727.656	1.14493	1.03346	violaxanthin de-epoxidase-like protein;(source:Araport11)
AT2G21870	6598.44	7177.01	6925.83	1.08768	1.04962	Encodes the FAd subunit of mitochondrial F1F0-ATP synthase. Essential for pollen formation.
AT2G22170	857.194	1121.33	1055.16	1.30814	1.23095	Lipase/lipooxygenase, PLAT/LH2 family protein;(source:Araport11)
AT2G22190	172.46	220.445	257.37	1.27824	1.49234	Haloacid dehalogenase-like hydrolase (HAD) superfamily protein;(source:Araport11)
AT2G22230	611.916	795.839	779.173	1.30057	1.27333	Thioesterase superfamily protein;(source:Araport11)
AT2G22330	405.268	544.693	444.202	1.34403	1.09607	Encodes a cytochrome P450. Involved in tryptophan metabolism. Converts Trp to indole-3-acetaldoxime (IAOx), a precursor to IAA and indole glucosinolates. The mRNA is cell-to-cell mobile.
AT2G22360	545.96	618.454	599.565	1.13278	1.09818	DNAJ heat shock family protein;(source:Araport11)
AT2G22400	613.549	716.497	727.266	1.16779	1.18534	TRM4B is a cytosine-5--methyltransferase. Mutants have decreased methyl cytosine and defects in root development.
AT2G22500	474.104	678.895	1124.19	1.43195	2.3712	Encodes one of the mitochondrial dicarboxylate carriers (DIC): DIC1 (AT2G22500), DIC2 (AT4G24570), DIC3 (AT5G09470).
AT2G22540	1089.38	1247.23	1277.43	1.1449	1.17263	Encodes a nuclear protein that acts as a floral repressor and that functions within the thermosensory pathway. SVP represses FT expression via direct binding to the vCArG III motif in the FT promoter.
AT2G22610	205.932	265.447	266.106	1.28901	1.29221	Di-glucose binding protein with Kinesin motor domain-containing protein;(source:Araport11)
AT2G22650	137.544	173.904	165.626	1.26436	1.20417	FAD-dependent oxidoreductase family protein;(source:Araport11)
AT2G22670	6480.91	7175.61	7001.23	1.10719	1.08028	Encodes a transcriptional repressor of the auxin response that is auxin inducible and is involved in lateral root formation. The mRNA is cell-to-cell mobile.
AT2G22730	87.6007	118.987	108.001	1.35829	1.23288	Major facilitator superfamily protein;(source:Araport11)
AT2G22830	98.7652	126.848	126.222	1.28434	1.278	squalene epoxidase 2;(source:Araport11)
AT2G22840	64.6757	101.395	91.8517	1.56775	1.42019	Growth regulating factor encoding transcription activator. One of the nine members of a GRF gene family, containing nuclear targeting domain. Mutants result in smaller leaves indicating the role of the gene in leaf development. Expressed in root, shoot and flower
AT2G22870	153.559	214.324	201.157	1.39571	1.30997	P-loop containing nucleoside triphosphate hydrolases superfamily protein;(source:Araport11)
AT2G22900	367.919	456.474	390.18	1.24069	1.0605	Encodes MUCI10, a galactomannan-1,6-galactosyltransferase. MUCI10 likely decorates glucomannan, synthesized by CSLA2, with galactose residues in vivo. The degree of galactosylation is essential for the synthesis of the GGM backbone, the structure of cellulose, mucilage density, as well as the adherence of pectin.
AT2G22970	1454.13	1559.8	1454.21	1.07267	1.00006	serine carboxypeptidase-like 11;(source:Araport11)
AT2G23120	819.907	1108.84	1197.8	1.3524	1.46089	Late embryogenesis abundant protein, group 6;(source:Araport11)
AT2G23130	703.742	830.945	642.624	1.18075	0.913153	AGP17 is a lysine-rich arabinogalactan-protein (AGP) and part of a multi-gene family of glycoproteins with approx. 50 members. It falls into one subclass with AGP18 and AGP19, other lysine-rich AGPs. 84% of its proline residues are hydroxylated to hydroproline and its heavy glycosylation accounts for appr. 69% of the molecular weight. The main glycosyl residues are arabinose (30.1%) and galactose…
AT2G23170	28.9657	53.7676	63.5237	1.85625	2.19306	encodes an IAA-amido synthase that conjugates Asp and other amino acids to auxin in vitro.
AT2G23350	3266.21	3936.89	3971.55	1.20534	1.21595	polyadenylate-binding protein, putative / PABP, putative.Member of the Class II family of PABP proteins. Highly and ubiquitously expressed. The mRNA is cell-to-cell mobile.
AT2G23820	332.31	415.494	391.316	1.25032	1.17756	Metal-dependent phosphohydrolase;(source:Araport11)
AT2G23930	861.636	1034.1	984.94	1.20015	1.1431	Putative small nuclear ribonucleoprotein G;(source:Araport11)
AT2G24020	1170.59	1487.38	1388.71	1.27062	1.18633	STIC2 was identifided in a screen for suppressors of chloroplast protein import defect in tic40.
AT2G24060	821.294	967.163	946.447	1.17761	1.15238	SUPPRESSOR OF VARIEGATION9 (SVR9),encodes a chloroplast-localized prokaryotic type translation initiation factor 3. Mutant plants shows both chloroplast development defect, and a series of leaf developmental abnormalities including more serrated leaf margin, disorganized mesophyll cells, and altered cotyledon venation patterns.
AT2G24090	2284.28	2817.81	2909.68	1.23357	1.27379	Ribosomal protein L35;(source:Araport11)
AT2G24120	594.411	810.551	797.863	1.36362	1.34228	DNA/RNA polymerases superfamily protein;(source:Araport11)
AT2G24150	1394.03	1612.05	1696.82	1.1564	1.21721	heptahelical transmembrane protein HHP3
AT2G24200	4462.69	5144.87	4882.44	1.15286	1.09406	Cytosol aminopeptidase family protein;(source:Araport11)
AT2G24290	354.276	422.954	374.834	1.19386	1.05803	ubiquitin-associated protein (DUF1068);(source:Araport11)
AT2G24490	169.966	229.433	229.174	1.34987	1.34835	Encodes a component of Replication Protein A. Component of transcriptional gene silencing which does not affect endogenous small RNA accumulation nor DNA methylation. Localized in the nucleus. Involved in DNA repair. Interacts physically with ROS1.
AT2G24630	764.41	951.014	908.171	1.24411	1.18807	encodes a gene similar to cellulose synthase
AT2G24645	136.149	245.416	240.301	1.80256	1.76499	Transcriptional factor B3 family protein;(source:Araport11)
AT2G24762	849.567	951.001	886.419	1.11939	1.04338	Encodes a member of the GDU (glutamine dumper) family proteins involved in amino acid export: At4g31730 (GDU1), At4g25760 (GDU2), At5g57685 (GDU3), At2g24762 (GDU4), At5g24920 (GDU5), At3g30725 (GDU6) and At5g38770 (GDU7).
AT2G24850	26.1503	56.2226	7.70329	2.14998	0.294578	Encodes a tyrosine aminotransferase that is responsive to treatment with jasmonic acid.
AT2G25060	261.532	410.983	408.088	1.57145	1.56038	early nodulin-like protein 14;(source:Araport11)
AT2G25110	935.397	1120.92	1018.9	1.19834	1.08927	Encodes an endoplasmic reticulum protein SDF2 (stromal-derived factor-2). Forms a complex SDF2-ERdj3B-BiP that is required for the proper accumulation of the surface-exposed leucine-rich repeat receptor kinases EFR. EFR is involved in PAMP (pathogen associated molecular patterns) triggered immunity.
AT2G25130	28.7621	46.7635	37.5168	1.62588	1.30438	ARM repeat superfamily protein;(source:Araport11)
AT2G25180	327.053	388.844	381.307	1.18893	1.16589	Encodes an Arabidopsis response regulator (ARR) protein that acts in concert with other type-B ARRs in the cytokinin signaling pathway. Also involved in cytokinin-dependent inhibition of hypocotyl elongation and cytokinin-dependent greening and shooting in tissue culture. ARR1, ARR10, and ARR12 are redundant regulators of drought response, with ARR1 being the most critical.The retention of leaf w…
AT2G25210	1027.04	1238.69	1372.4	1.20608	1.33626	Ribosomal protein L39 family protein;(source:Araport11)
AT2G25270	198.546	281.142	297.561	1.416	1.4987	transmembrane protein;(source:Araport11)
AT2G25450	767.742	908.471	938.526	1.1833	1.22245	encodes a protein whose sequence is similar to ACC oxidase
AT2G25480	562.262	619.803	603.62	1.10234	1.07356	TPX2 (targeting protein for Xklp2) protein family;(source:Araport11)
AT2G25670	1496.49	1636.57	1635.63	1.09361	1.09298	hypothetical protein;(source:Araport11)
AT2G25810	10.7754	47.6014	20.6546	4.41762	1.91684	tonoplast intrinsic protein 4;(source:Araport11)
AT2G25830	814.738	916.501	909.398	1.1249	1.11618	YebC-like protein;(source:Araport11)
AT2G25840	668.179	810.332	799.186	1.21275	1.19607	Nucleotidylyl transferase superfamily protein;(source:Araport11)
AT2G25870	1001.87	1150.62	1189.19	1.14847	1.18697	Encodes an endoribonuclease that is required for chloroplast rRNA processing.
AT2G25880	100.08	132.56	140.118	1.32454	1.40006	Encodes a member of a family of Ser/Thr kinases whose activities peak during cell division. Transcripts are abundant in tissues rich in dividing cells like roots and flowers but are low or absent in fully expanded leaves and stems. In interphase cells, the protein is predominantly nuclear. During mitosis, the protein associates with plant-specific cytoskeletal structures (preprophase band, phragm…
AT2G25900	915.98	1402.06	1613.34	1.53067	1.76132	Encodes a protein with two tandem-arrayed CCCH-type zinc fingers that binds RNA and is involved in RNA turnover. The mRNA is cell-to-cell mobile.
AT2G25950	284.418	341.948	303.923	1.20227	1.06858	PITH domain protein (DUF1000);(source:Araport11)
AT2G26330	1473.67	2071.42	2138.29	1.40562	1.451	Homologous to receptor protein kinases. Involved in specification of organs originating from the shoot apical meristem. Contains a cytoplasmic protein kinase catalytic domain, a transmembrane region, and an extracellular leucine-rich repeat. ER has been identified as a quantitative trait locus for transpiration efficiency by influencing epidermal and mesophyll development, stomatal density and po…
AT2G26440	46.1546	79.1239	60.2077	1.71432	1.30448	Plant invertase/pectin methylesterase inhibitor superfamily;(source:Araport11)
AT2G26540	525.913	632.459	632.879	1.20259	1.20339	Encodes a uroporphyrinogen-III synthase involved in tetrapyrrole biosynthesis. The protein localizes to the chloroplast. Member of the plant-specific DUF724 protein family. Arabidopsis has 10 DUF724 proteins. Loss of function mutant has a WT phenotype
AT2G26550	304.55	401.684	376.077	1.31894	1.23486	Encodes a heme oxygenase-like protein lacking the conserved histidine residue at the active site that is usually involved in heme-iron coordination. It is unable to bind and degrade heme. Mutant analyses suggest a role in photomorphogenesis. The protein can bind the heme precursor, proto IX, which could be biologically significant and point to a role in the regulation of the two tetrapyrrole bios…
AT2G26695	105.791	153.187	140.224	1.44801	1.32548	Ran BP2/NZF zinc finger-like superfamily protein;(source:Araport11)
AT2G26760	130.423	225.519	214.159	1.72914	1.64203	Cyclin B1;(source:Araport11)
AT2G26840	139.401	176.878	168.436	1.26884	1.20828	Encodes a Holliday junction resolvase that binds and cleaves the core of Holliday junctions symmetrically. It appears to mediate chloroplast nucleoid segregation during chloroplast division.
AT2G26900	3513.2	4598.71	4277.63	1.30898	1.21759	Sodium Bile acid symporter family;(source:Araport11)
AT2G26930	588.214	682.9	636.713	1.16097	1.08245	Encodes a 4-(cytidine 5'-phospho)-2-C-methyl-D-erithritol kinase.
AT2G27020	1827.94	2019.8	1903.57	1.10496	1.04137	Encodes 20S proteasome alpha 7 subunit PAG1.
AT2G27030	2265.98	2455.53	2319.16	1.08365	1.02347	encodes a calmodulin that has higher affinity to kinesin-like calmodulin binding motor protein than CAM4 or CAM6. The mRNA is cell-to-cell mobile.
AT2G27040	1007.68	1187.42	1175.72	1.17838	1.16676	AGO4 is a member of a class of PAZ/PIWI domain containing proteins involved in siRNA mediated gene silencing.Loss of function mutations have reduced site specific CpNpG and CpHpH methylation and increased susceptibility to bacterial pathogens including Tobacco rattle virus.
AT2G27080	60.5437	87.8885	327.315	1.45165	5.40626	Late embryogenesis abundant (LEA) hydroxyproline-rich glycoprotein family;(source:Araport11)
AT2G27190	867.169	953.446	911.055	1.09949	1.05061	Encodes a root-secreted purple acid phosphatase involved in extracellular phosphate-scavenging.
AT2G27385	46.9567	140.704	122.5	2.99646	2.60879	Pollen Ole e 1 allergen and extensin family protein;(source:Araport11)
AT2G27530	5137.85	6312.38	6215.23	1.2286	1.20969	Encodes ribosomal protein L10aP. Identified in a screen for enhancers of as1. as1/pgy double mutants show defects in leaf vascular patterning and adaxial cell fate. Double mutant analysis indicates pgy genes function in the same pathway as REV, KAN1 and KAN2.
AT2G27590	93.9686	121.978	113.485	1.29807	1.20769	S-adenosyl-L-methionine-dependent methyltransferases superfamily protein;(source:Araport11)
AT2G27680	1981.39	2370.57	2276.38	1.19642	1.14888	NAD(P)-linked oxidoreductase superfamily protein;(source:Araport11)
AT2G27710	2420.32	3311.53	3311.99	1.36822	1.36841	60S acidic ribosomal protein family;(source:Araport11)
AT2G27720	2229.97	2884.11	2940.33	1.29334	1.31855	60S acidic ribosomal protein family;(source:Araport11)
AT2G27775	141.572	176.65	158.28	1.24778	1.11802	PPR containing protein;(source:Araport11)
AT2G27810	852.777	1025.51	1004.45	1.20255	1.17786	Encodes a plasma-membrane localized nucleobase transporter capable of transporting adenine, guanine, uracil and hypoxanthine. Likely to be a proton-nucleobase symporter.
AT2G27830	102.895	167.315	368.837	1.62608	3.5846	hypothetical protein;(source:Araport11)
AT2G27840	405.978	532.422	497.419	1.31146	1.22524	Belongs to the plant specific HD2 type proteins; similar to nucleolar Zea mays histone deacetylase; HD2-p39
AT2G27970	226.84	343.773	363.541	1.51549	1.60263	CDK-subunit 2;(source:Araport11)
AT2G28000	6473.98	9494.8	10121	1.46661	1.56334	Encodes chaperonin-60 alpha, a molecular chaperone involved in Rubisco folding. Mutants display aberrant chloroplast and embryo development. The mRNA is cell-to-cell mobile.
AT2G28070	457.048	545.263	540.655	1.19301	1.18293	ABC-2 type transporter family protein;(source:Araport11)
AT2G28080	474.504	599.113	652.928	1.26261	1.37602	UDP-Glycosyltransferase superfamily protein;(source:Araport11)
AT2G28100	415.055	487.656	474.437	1.17492	1.14307	Encodes a protein with &#945;-fucosidase activity. The activity was assessed on 2'-fucosyl-lactitol. AtFUC1 was not able to act on XXFG substrates, at least when heterologously expressed in <i>Pichia pastoris</i>. The enzyme has been postulated to act on fucosylated substrates other than xyloglucan oligosaccharides. was shown (<i>Pichia pastoris</i>) to hydrolyze fucose in 3- and 4-linkage , henc…
AT2G28190	8057.74	8844.41	8829.03	1.09763	1.09572	Encodes a chloroplastic copper/zinc superoxide dismutase CSD2 that can detoxify superoxide radicals. Its expression is affected by miR398-directed mRNA cleavage. Activation depends totally on CCS. Overexpression of a miR398-resistant form of CSD2 leads to more dramatic improvements in stress (hight light, Cu2+ and methyl viologen) tolerance than overexpression of wild-type CSD2. The mRNA is cell-…
AT2G28620	367.918	456.047	472.551	1.23953	1.28439	Mutants have radially swollen roots but do not exhibit defects in abundance or orientation of cortical microtubules, nor are microfibrils reduced. Cellulose synthesis is also unchanged with respect to wild type. There is a disruption in the normal pattern of cell wall placement.
AT2G28630	322.373	393.794	463.967	1.22155	1.43922	Encodes KCS12, a member of the 3-ketoacyl-CoA synthase family involved in the biosynthesis of VLCFA (very long chain fatty acids).
AT2G28720	65.2741	103.465	78.7657	1.58509	1.20669	Histone superfamily protein;(source:Araport11)
AT2G28740	410.131	606.713	524.602	1.47931	1.27911	histone 4
AT2G28790	291.837	555.124	565.368	1.90217	1.93727	Pathogenesis-related thaumatin superfamily protein;(source:Araport11)
AT2G28800	4277.2	4726.06	4805.01	1.10494	1.1234	member of Chloroplast membrane protein ALBINO3 family. Similar to pea PPF1 and may play a role in plant senescence.
AT2G28900	432.764	487.028	445.585	1.12539	1.02963	Encodes AtOEP16, a 16-KDa plastid outer membrane protein involved in plastid import of protochlorophyllide oxidoreductase A. Predominantly expressed in leaves and is also inducible by cold treatment.
AT2G28950	3781.98	4656.29	5010.27	1.23118	1.32477	Encodes an expansin. Naming convention from the Expansin Working Group (Kende et al, 2004. Plant Mol Bio). Involved in the formation of nematode-induced syncytia in roots of Arabidopsis thaliana.
AT2G29090	38.3133	55.9694	49.8467	1.46084	1.30103	Encodes a protein with ABA 8'-hydroxylase activity, involved in ABA catabolism. Member of the CYP707A gene family. This gene predominantly accumulates in dry seeds and is up-regulated immediately following imbibition. CYP707A2 appears to play a major role in the rapid decrease in ABA levels during early seed imbibition.
AT2G29180	279.911	343.263	341.837	1.22633	1.22123	transmembrane protein;(source:Araport11)
AT2G29200	336.292	399.143	424.062	1.1869	1.261	Encodes a member of the Arabidopsis Pumilio (APUM) proteins containing PUF domain (eight repeats of approximately 36 amino acids each). PUF proteins regulate both mRNA stability and translation through sequence-specific binding to the 3' UTR of target mRNA transcripts.
AT2G29310	641.667	932.587	817.034	1.45338	1.2733	NAD(P)-binding Rossmann-fold superfamily protein;(source:Araport11)
AT2G29460	3.12132	11.9804	0.499839	3.83823	0.160137	Encodes glutathione transferase belonging to the tau class of GSTs. Naming convention according to Wagner et al. (2002).
AT2G29530	236.021	305.482	272.104	1.2943	1.15288	Encodes a small zinc finger-like protein that is a component of the mitochondrial protein import apparatus. Together with AtTIM9, AtTIM10 is non-redundantly essential for maintaining mitochondrial function of early embryo proper cells and endosperm free-nuclei.
AT2G29540	75.3891	108.112	102.132	1.43405	1.35473	RNA polymerase I(A) and III(C) 14 kDa subunit
AT2G29550	2871.85	3461.04	3323.52	1.20516	1.15728	Encodes a beta-tubulin that is expressed in leaves, roots and flowers.
AT2G29570	226.924	382.654	394.681	1.68626	1.73927	Functionally interacts with POLH to repair DNA damaged by UVB damage. May be sumoylated.
AT2G29680	51.2948	69.7938	70.4714	1.36064	1.37385	Encodes cell division control protein 6 (CDC6).
AT2G29980	3476.54	3760.38	4337.23	1.08164	1.24757	Endoplasmic reticulum enzyme responsible for the synthesis of 18:3 fatty acids from phospholipids. Uses cytochrome b5 as electron donor.
AT2G30020	148.405	199.244	489.491	1.34257	3.29835	Encodes AP2C1. Belongs to the clade B of the PP2C-superfamily. Acts as a MAPK phosphatase that negatively regulates MPK4 and MPK6.
AT2G30200	1029.23	1231.13	1204.46	1.19617	1.17025	EMBRYO DEFECTIVE 3147;(source:Araport11)
AT2G30320	225.34	283.599	252.861	1.25854	1.12213	Pseudouridine synthase family protein;(source:Araport11)
AT2G30370	72.3097	110.258	115.529	1.52481	1.5977	Encodes a small, potentially secreted protein that acts as an inhibitor of stomatal production though likely not through direct interaction with the TMM receptor. It is homologous to known stomatal regulators EPF1 and EPF2.
AT2G30432	169.701	265.672	239.752	1.56552	1.41279	Encodes TRICHOMELESS1 (TCL1), a single-repeat MYB-type transcription factor that negatively regulates trichome formation by suppressing GL1 (GLABRA1). In a tandem repeat with AT2g30424 and AT2g30420.
AT2G30500	211.374	307.524	343.828	1.45488	1.62663	Kinase interacting (KIP1-like) family protein;(source:Araport11)
AT2G30570	30358.5	33435.9	33131.4	1.10137	1.09134	Encodes PsbW, a protein similar to photosystem II reaction center subunit W. Loss of PsbW destabilizes the supramolecular organization of PSII.
AT2G30600	1534.22	1738.68	1670.28	1.13327	1.08869	BTB/POZ domain-containing protein;(source:Araport11)
AT2G30695	359.154	467.031	438.446	1.30037	1.22078	bacterial trigger factor;(source:Araport11)
AT2G30750	0.55154	5.92487	0.516669	10.7424	0.936776	putative cytochrome P450
AT2G30790	269.135	320.933	326.533	1.19246	1.21327	Encodes a 23 kD extrinsic protein that is part of photosystem II and participates in the regulation of oxygen evolution.
AT2G30860	5787.99	8643.03	7520	1.49327	1.29924	Encodes glutathione transferase belonging to the phi class of GSTs. Naming convention according to Wagner et al. (2002).
AT2G30870	2572.01	2997.76	2660.83	1.16553	1.03453	early dehydration-induced gene ERD13 homologous to tobacco and maize glutathione S-transferases. Encodes glutathione transferase belonging to the phi class of GSTs. Naming convention according to Wagner et al. (2002)
AT2G30930	641.327	798.634	736.658	1.24528	1.14865	hypothetical protein;(source:Araport11)
AT2G30970	1231.77	1346.48	1305.37	1.09312	1.05975	ASPARTATE AMINOTRANSFERASE 1
AT2G30990	195.87	291.869	310.252	1.49012	1.58397	arginine N-methyltransferase, putative (DUF688);(source:Araport11)
AT2G31010	132.739	181.686	167.71	1.36875	1.26346	Protein kinase superfamily protein;(source:Araport11)
AT2G31060	494.324	565.699	579.412	1.14439	1.17213	elongation factor family protein;(source:Araport11)
AT2G31140	329.634	388.64	396.756	1.17901	1.20363	Peptidase S24/S26A/S26B/S26C family protein;(source:Araport11)
AT2G31150	457.757	549.274	575.566	1.19993	1.25736	ATP binding / ATPase;(source:Araport11)
AT2G31170	523.934	600.737	629.298	1.14659	1.2011	Encodes the cysteinyl t-RNA synthetase SYCO ARATH (SYCO), which is expressed and required in the central cell but not in the antipodals. SYCO, localized to the mitochondria, is necessary for mitochondrial cristae integrity. Mutation of this gene affects the lifespan of adjacent accessory cells.
AT2G31190	236.424	279.283	286.788	1.18128	1.21302	Encodes RUS2 (root UVB sensitive2), a DUF647-containing protein that is homologous to the RUS1 protein. RUS2 works with RUS1 in a root UV-B sensing pathway that plays a vital role in Arabidopsis early seedling morphogenesis and development. Required for auxin polar transport.
AT2G31270	200.059	281.972	243.703	1.40945	1.21816	Encodes a cyclin-dependent protein kinase. Involved in nuclear DNA replication and plastid division. Located in nucleus and chloroplast.
AT2G31320	281.774	344.058	361.305	1.22104	1.28225	Encodes a poly(ADP-ribose) polymerase.
AT2G31360	598.979	890.837	713.069	1.48726	1.19047	Encodes a protein homologous to delta 9 acyl-lipid desaturases of cyanobacteria and acyl-CoA desaturases of yeast and mammals. expression up-regulated by cold temperature. It is involved in the synthesis of the 24:1n-9 and 26:1n-9 components of seed lipids, sphingolipids and the membrane phospholipids phosphatidylserine (PS), and phosphatidylethanolamine (PE).
AT2G31400	5356.94	6076.98	6245.67	1.13441	1.1659	Encodes a a chloroplast-localized pentatricopeptide-repeat protein involved in regulation of nuclear gene expression.
AT2G31410	668.99	748.06	781.086	1.11819	1.16756	coiled-coil protein;(source:Araport11)
AT2G31610	3419.83	4079.52	4145.64	1.1929	1.21223	Ribosomal protein S3 family protein;(source:Araport11)
AT2G31650	187.354	249.396	236.131	1.33115	1.26035	Encodes a homolog of trithorax, a histone-lysine N-methyltransferase. Involved in trimethylating histone H3-lysine 4. Involved in the formation, placement, and identity of flower organs. Role in regulation of homeotic genes. Functions as a receptor of phosphatidylinositol 5-phosphate. Localizes to cytoplasm, plasma membrane and nuclei, shifting to nuclei in the presence of PI5P.
AT2G31790	1436.02	1948.35	1828.97	1.35677	1.27364	UDP-Glycosyltransferase superfamily protein;(source:Araport11)
AT2G31840	339.461	516.162	480.592	1.52053	1.41575	Thioredoxin superfamily protein;(source:Araport11)
AT2G31890	233.508	341.083	377.461	1.46069	1.61648	Protein contains putative RNA binding domain. Expressed in response to Pseudomonas syringae infection. Resistance requires silencing of AtRAP suggesting it functions as a negative regulator of plant disease resistance. Alpha helical repeat protein; only member of the OPR (octotricopeptide repeat) protein family in land plants.
AT2G32060	1714.1	2163.76	2178.9	1.26233	1.27116	Ribosomal protein L7Ae/L30e/S12e/Gadd45 family protein;(source:Araport11)
AT2G32190	16.3132	29.5677	36.1454	1.8125	2.21571	cysteine-rich/transmembrane domain A-like protein;(source:Araport11)
AT2G32210	2.65552	11.877	11.4317	4.47258	4.30488	cysteine-rich/transmembrane domain A-like protein;(source:Araport11)
AT2G32220	140.716	175.435	163.142	1.24673	1.15937	Ribosomal L27e protein family;(source:Araport11)
AT2G32230	1036.8	1481.93	1479.66	1.42933	1.42714	Encodes a protein-only RNase P that is involved in the 5? cleavage of the precursor tRNAs and is able to cleave tRNA-like structures involved in the maturation of plant mitochondrial mRNAs. Mutants show a drastic reduction in the levels of mature plastid tRNA-Phe(GAA) and tRNA-Arg(ACG), limiting plastid gene expression.
AT2G32280	24.9681	43.4177	42.8326	1.73892	1.71549	Encodes a member of a plant-specific gene family that is required for embryo provasculature development. The gene product regulates vascular network complexity and connectivity in cotyledons.
AT2G32380	183.761	222.207	203.203	1.20921	1.1058	Transmembrane protein 97, Putative;(source:Araport11)
AT2G32487	12.492	33.8971	9.87469	2.71351	0.790484	hypothetical protein;(source:Araport11)
AT2G32520	695.847	847.088	802.239	1.21735	1.1529	alpha/beta-Hydrolases superfamily protein;(source:Araport11)
AT2G32590	79.4371	121.823	121.476	1.53358	1.52921	condensin complex subunit;(source:Araport11)
AT2G32690	5489.7	7316.49	7831.18	1.33276	1.42652	Glycine-rich protein similar in structure to GRP5. The expression of GRP23 is induced by HPA (cutin monomer, salicylic acid, and abscisic acid.
AT2G32765	52.0129	79.2033	77.1278	1.52276	1.48286	Encodes a small ubiquitin-like modifier (SUMO) protein that becomes covalently attached to various intracellular protein targets through an isopeptide bond. SUMOylation typically has a post-translational effect on the behavior of the target protein.
AT2G32920	1383.39	1634.6	1524.3	1.18159	1.10186	Encodes a protein disulfide isomerase-like (PDIL) protein, a member of a multigene family within the thioredoxin (TRX) superfamily. Transcript levels for this gene are up-regulated in response to three different chemical inducers of ER stress (dithiothreitol, beta-mercaptoethanol, and tunicamycin). AtIRE1-2 does not appear to be required for this response, but the atbzip60 mutant has a diminished…
AT2G32990	1495.31	1943.99	1762.98	1.30005	1.179	glycosyl hydrolase 9B8;(source:Araport11)
AT2G33020	9.69538	21.0698	27.8412	2.17318	2.8716	receptor like protein 24;(source:Araport11)
AT2G33180	292.572	385.961	409.623	1.3192	1.40007	hypothetical protein;(source:Araport11)
AT2G33210	891.268	1163.64	1142.41	1.3056	1.28178	heat shock protein 60-2;(source:Araport11)
AT2G33330	439.004	574.976	540.396	1.30973	1.23096	Encodes a plasmodesmal protein that affects the intercellular movement of molecules through the plasmodesmata. The protein has two DUF26 domains and a single transmembrane domain.
AT2G33370	1450.64	1795.45	1744.56	1.2377	1.20261	Ribosomal protein L14p/L23e family protein;(source:Araport11)
AT2G33400	163.655	205.258	217.678	1.25421	1.3301	FK506-binding nuclear-like protein;(source:Araport11)
AT2G33500	151.125	198.983	177.612	1.31667	1.17526	B-box type zinc finger protein with CCT domain-containing protein;(source:Araport11)
AT2G33600	327.004	393.2	388.235	1.20243	1.18725	Encodes a protein with homology to members of the dihydroflavonol-4-reductase (DFR) superfamily. Its expression pattern suggests that AtCRL2 is involved in the synthesis and/or maintenance of vascular tissue.
AT2G33620	1489.74	1622.25	1569.4	1.08894	1.05347	AT hook motif DNA-binding family protein;(source:Araport11)
AT2G33640	57.2267	76.929	64.8853	1.34429	1.13383	DHHC-type zinc finger family protein;(source:Araport11)
AT2G33680	31.637	49.996	39.6985	1.5803	1.25481	Tetratricopeptide repeat (TPR)-like superfamily protein;(source:Araport11)
AT2G33793	28.6756	57.093	48.8237	1.99099	1.70262	DNA ligase-like protein;(source:Araport11)
AT2G33800	4032	5220.01	5260.63	1.29464	1.30472	Encodes SCABRA1 (SCA1), a nuclear gene encoding a plastid-type ribosomal protein that functions &#8232;as a structural component of the 70S plastid ribosome. The sca1-rps5 allele exhibits defects in plastid 16SrRNA processing and a resulting decrease in accumulation of photosynthetic proteins. Loss-of-function mutations enhance the polarity defects of the as2 mutants.
AT2G33840	473.088	583.045	559.982	1.23242	1.18367	Tyrosyl-tRNA synthetase, class Ib, bacterial/mitochondrial;(source:Araport11)
AT2G33845	178.236	215.816	205.23	1.21084	1.15145	Nucleic acid-binding, OB-fold-like protein;(source:Araport11)
AT2G33860	742.237	921.341	877.813	1.2413	1.18266	ettin (ett) mutations have pleiotropic effects on Arabidopsis flower development, causing increases in perianth organ number, decreases in stamen number and anther formation, and apical-basal patterning defects in the gynoecium. The ETTIN gene encodes a protein with homology to DNA binding proteins which bind to auxin response elements. ETT transcript is expressed throughout stage 1 floral merist…
AT2G34040	859.912	1014.61	1037.77	1.1799	1.20683	Apoptosis inhibitory protein 5 (API5);(source:Araport11)
AT2G34090	75.4377	109.744	92.9903	1.45476	1.23268	maternal effect embryo arrest 18;(source:Araport11)
AT2G34170	201.701	257.168	280.229	1.275	1.38933	hypothetical protein (DUF688);(source:Araport11)
AT2G34250	4561.98	4863.15	4667.23	1.06602	1.02307	SecY protein transport family protein;(source:Araport11)
AT2G34300	1790.9	2017.27	1893.85	1.1264	1.05749	S-adenosyl-L-methionine-dependent methyltransferases superfamily protein;(source:Araport11)
AT2G34430	10151.1	11968.5	13256.6	1.17903	1.30592	Photosystem II type I chlorophyll a/b-binding protein The mRNA is cell-to-cell mobile.
AT2G34480	6310.39	8218.17	7992.45	1.30232	1.26655	Encodes a nuclear localized member of the ribosomal L18ae/LX protein family. Loss of function mutations show reduced transmission through the gametophytes and embryo lethality.
AT2G34510	439.691	559.796	622.61	1.27316	1.41602	choice-of-anchor C domain protein, putative (Protein of unknown function, DUF642);(source:Araport11)
AT2G34600	2.02979	8.65569	5.74788	4.26432	2.83176	jasmonate-zim-domain protein 7;(source:Araport11)
AT2G34620	1634.96	2055.17	2302.9	1.25701	1.40853	Mitochondrial transcription termination factor family member.
AT2G34640	865.479	1312.25	1306.02	1.51621	1.50901	Present in transcriptionally active plastid chromosomes. Involved in plastid gene expression.
AT2G34770	412.494	501.813	481.653	1.21653	1.16766	encodes a fatty acid hydroxylase, required for the AtBI-1-mediated suppression of programmed cell death.
AT2G34930	247.609	307.705	344.302	1.2427	1.3905	disease resistance family protein / LRR family protein;(source:Araport11)
AT2G35010	335.122	381.859	340.493	1.13946	1.01603	thioredoxin O1;(source:Araport11)
AT2G35040	1022.74	1192.11	1172.26	1.1656	1.1462	AICARFT/IMPCHase bienzyme family protein;(source:Araport11)
AT2G35150	375.795	495.31	499.234	1.31803	1.32847	Encodes EXORDIUM LIKE 7.
AT2G35240	310.443	381.935	375.835	1.23029	1.21064	plastid developmental protein DAG;(source:Araport11)
AT2G35370	5188.83	5833.7	5364.35	1.12428	1.03383	Encodes glycine decarboxylase complex H protein. Involved in photorespiration. The mRNA is cell-to-cell mobile.
AT2G35410	1134.08	1358.24	1350.89	1.19765	1.19118	RNA-binding (RRM/RBD/RNP motifs) family protein;(source:Araport11)
AT2G35450	518.525	606.912	592.905	1.17046	1.14345	catalytic/ hydrolase;(source:Araport11)
AT2G35490	1177.88	1292.36	1208.55	1.09719	1.02604	Plastid-lipid associated protein PAP / fibrillin family protein;(source:Araport11)
AT2G35500	627.032	867.384	850.858	1.38332	1.35696	Encodes a protein with some sequence similarity to shikimate kinases, but a truncated form of this protein (lacking a putative N-terminal chloroplast transit peptide) does not have shikimate kinase activity in vitro.
AT2G35520	333.36	419.219	395.076	1.25756	1.18513	Defender against death (DAD family) protein;(source:Araport11)
AT2G35650	155.672	205.795	198.397	1.32198	1.27446	a member of Glycosyltransferase- Family 2 and encodes a beta-mannan synthase based on in vitro enzyme assays from heterologously expressed protein. Mutants exhibit defects in pollen tube growth and embryo development. The defective embryonic development was associated with reduced proliferation and failed cellularization of the endosperm.
AT2G35780	1009.27	1276.89	1243.79	1.26516	1.23236	serine carboxypeptidase-like 26;(source:Araport11)
AT2G35790	334.727	397.749	406.069	1.18828	1.21313	transmembrane protein;(source:Araport11)
AT2G35880	1326.47	1571.12	1575.26	1.18444	1.18756	TPX2 (targeting protein for Xklp2) protein family;(source:Araport11)
AT2G36000	749.755	901.744	974.376	1.20272	1.29959	Mitochondrial transcription termination factor family protein;(source:Araport11)
AT2G36010	106.134	134.524	132.206	1.26749	1.24565	Member of the E2F transcription factors, (cell cycle genes), key components of the cyclin D/retinoblastoma/E2F pathway.
AT2G36050	32.9354	49.8236	82.7401	1.51277	2.5122	ovate family protein 15;(source:Araport11)
AT2G36070	571.344	656.758	617.487	1.1495	1.08076	One of two genes in Arabidopsis that encode a putative subunit of the mitochondrial inner membrane translocase complex. TIM44 subunit is thought to provide the energy for translocation via hydrolysis of ATP.
AT2G36145	393.815	465.605	427.107	1.18229	1.08454	hypothetical protein;(source:Araport11)
AT2G36160	2701.36	3411.82	3363.78	1.263	1.24522	Ribosomal protein S11 family protein;(source:Araport11)
AT2G36170	1547.48	1874.91	1950.43	1.21159	1.26039	60S ribosomal protein L40-1;(source:Araport11)
AT2G36200	298.483	442.654	455.655	1.48301	1.52657	P-loop containing nucleoside triphosphate hydrolases superfamily protein;(source:Araport11)
AT2G36230	236.689	286.91	298.801	1.21218	1.26242	Encodes a BBMII isomerase involved in histidine biosynthesis.
AT2G36250	1072.39	1305.79	1303.02	1.21765	1.21507	Encodes one of two FtsZ proteins, tubulin-like proteins, in Arabidopsis. It is involved in chloroplast division.
AT2G36390	450.436	599.816	595.397	1.33164	1.32182	Encodes a starch branching enzyme (EC.2.4.1.18) similar to SBE2 from maize and rice. Expressed throughout plant tissues. The mRNA is cell-to-cell mobile.
AT2G36460	1464.45	1663.3	1872.09	1.13578	1.27836	Aldolase superfamily protein;(source:Araport11)
AT2G36530	14188.1	15620.1	15259.1	1.10093	1.07549	Involved in light-dependent cold tolerance and encodes an enolase. Protein is tyrosine-phosphorylated and its phosphorylation state is modulated in response to ABA in Arabidopsis thaliana seeds.
AT2G36570	4883.87	5354.91	5497.88	1.09645	1.12572	Leucine-rich repeat protein kinase family protein;(source:Araport11)
AT2G36620	1994.11	2506.69	2443.12	1.25705	1.22517	RPL24A encodes ribosomal protein L24, homolog of cytosolic RPL24, found in archaea and higher eukaryotes. Arabidopsis has two RPL24 homologs, RPL24A (AT2G36620) and RPL24B (AT3G53020).
AT2G36885	458.6	614.007	584.711	1.33887	1.27499	translation initiation factor;(source:Araport11)
AT2G36985	20.0043	36.6468	53.3895	1.83195	2.66891	Encodes ROTUNDIFOLIA4, a member of the seed plant-specific family of small peptides, RTFL (ROT FOUR LIKE), characterised by the presence of a 29-amino acid domain: RTF. Expressed in shoot apices, young leaves and flowers. Involved in controlling polarity-dependent cell proliferation.
AT2G37020	140.835	207.21	201.981	1.47129	1.43416	Translin family protein;(source:Araport11)
AT2G37025	56.3784	87.5225	90.096	1.55241	1.59806	TRF-like 8;(source:Araport11)
AT2G37190	2882.79	3347.17	3478.41	1.16109	1.20661	Ribosomal protein L11 family protein;(source:Araport11)
AT2G37220	5844.6	7775.23	7611.52	1.33033	1.30232	Encodes a chloroplast RNA binding protein. A substrate of the type III effector HopU1 (mono-ADP-ribosyltransferase). Protein is tyrosine-phosphorylated and its phosphorylation state is modulated in response to ABA in Arabidopsis thaliana seeds.
AT2G37270	2127.93	2555.27	2620.91	1.20083	1.23167	One of two genes encoding the ribosomal protein S5. Expressed at a lower level compared to ATRPS5A.
AT2G37390	22.9152	46.9798	43.7271	2.05016	1.90821	Chloroplast-targeted copper chaperone protein;(source:Araport11)
AT2G37400	456.094	518.383	526.299	1.13657	1.15393	Tetratricopeptide repeat (TPR)-like superfamily protein;(source:Araport11)
AT2G37420	160.183	225.38	248.285	1.40701	1.55	ATP binding microtubule motor family protein;(source:Araport11)
AT2G37470	313.866	478.372	449.377	1.52413	1.43175	Histone superfamily protein;(source:Araport11)
AT2G37500	505.622	665.748	626.353	1.31669	1.23878	arginine biosynthesis protein ArgJ family;(source:Araport11)
AT2G37600	692.06	849.672	915.703	1.22774	1.32316	Ribosomal protein L36e family protein;(source:Araport11)
AT2G37610	7.44301	17.6498	12.9144	2.37132	1.7351	hypothetical protein;(source:Araport11)
AT2G37620	966.996	1066.7	988.249	1.10311	1.02198	Member of the actin gene family. Expressed in mature pollen.
AT2G37660	2986.06	4314.07	4320.42	1.44473	1.44686	NAD(P)-binding Rossmann-fold superfamily protein;(source:Araport11)
AT2G37678	129.282	235.089	215.513	1.81842	1.66701	Positive regulator of photomorphogenesis in far-red light. Most abundant in young seedlings in the dark. Downregulated in the light and older as plants develop. Localized in the nucleus and the cytoplasm. Nuclear localization strongest in the dark. Degraded through the 26S proteasome. Regulated by PHYA. It is specifically required for the light-regulated nuclear accumulation of phyA but not phyB.
AT2G37680	125.424	166.771	149.095	1.32966	1.18873	glucose-induced degradation-like protein;(source:Araport11)
AT2G37690	292.497	360.651	337.65	1.23301	1.15437	phosphoribosylaminoimidazole carboxylase, putative / AIR carboxylase;(source:Araport11)
AT2G37790	439.222	555.675	558.619	1.26514	1.27184	NAD(P)-linked oxidoreductase superfamily protein;(source:Araport11)
AT2G37860	878.626	1113.23	1104.31	1.26701	1.25686	Encodes a protein of unknown function. Mutants have pale leaves, lower cell density in the palisade parenchyma and increased sensitivity to ozone and virulent Pseudomonas syringae
AT2G37990	579.967	674.624	673.828	1.16321	1.16184	ribosome biogenesis regulatory protein (RRS1) family protein;(source:Araport11)
AT2G38025	376.259	463.262	437.755	1.23123	1.16344	Cysteine proteinases superfamily protein;(source:Araport11)
AT2G38140	1878.63	2463.4	2421.93	1.31127	1.2892	plastid-specific ribosomal protein 4 (PSRP4) mRNA, complete The mRNA is cell-to-cell mobile.
AT2G38270	549.111	729.97	738.007	1.32937	1.344	Encodes protein homologous to CXIP1. CXIP1 is a PICOT domain containing protein interacts with CAX1, a high capacity calcium transporter. However, CXP2 does not interact with CAX1 and only moderately activates another calcium transporter CAX4.
AT2G38370	124.709	160.734	164.828	1.28888	1.32171	weak chloroplast movement under blue light protein (DUF827);(source:Araport11)
AT2G38530	26.748	78.2161	27.8109	2.92418	1.03973	Involved in lipid transfer between membranes and plays a role in maintaining the integrity of the cuticle-cell wall interface. Belongs to a family of Lipid transfer proteins. Sequence similarity to other plant/Arabidopsis LPT genes but highest similarity to LPT1. Stress and pathogen-inducible motifs found in the upstream region. Expressed in flower, leaves and siliques but absent in roots. Predic…
AT2G38540	14472.3	24656.8	23726.1	1.70372	1.63941	Non-specific lipid transfer protein. Binds calmodulin in a Ca2+-independent manner. Localized to the cell wall. Specifically expressed in L1 epidermal layer. Predicted to be a member of PR-14 pathogenesis-related protein family with the following members: At2g38540/LTP1, At2g38530/LTP2, At5g59320/LTP3, At5g59310/LTP4, At3g51600/LTP5, At3g08770/LTP6, At2g15050/LTP7, At2g18370/LTP8, At2g15325/LTP9,…
AT2G38550	491.639	624.16	613.491	1.26955	1.24785	Transmembrane proteins 14C;(source:Araport11)
AT2G38620	53.22	76.3723	79.4984	1.43503	1.49377	Encodes a member of a plant specific family of cyclin dependent kinases.
AT2G38670	534.083	615.91	526.57	1.15321	0.985933	Encodes a mitochondrial ethanolamine-phosphate cytidylyltransferase, involved in phosphatidylethanolamine (PE) biosynthesis.
AT2G38700	1039.65	1124.55	1034.36	1.08167	0.994913	Encodes mevalonate diphosphate decarboxylase, the enzyme that catalyzes the synthesis of isopentenyl diphosphate, used in sterol and isoprenoid biosynthesis. The protein appears to form a homodimeric complex. Incidentally, it was shown that the Arabidopsis MVD protein could also interact with its yeast homolog to form a heterodimer.
AT2G38720	40.3042	67.5587	70.5659	1.67622	1.75083	microtubule-associated protein 65-5;(source:Araport11)
AT2G38750	344.928	551.306	342.342	1.59832	0.992502	Annexins are a family of calcium dependent membrane binding proteins though to be involved in Golgi mediated secretion. This is one of four annexins identified in Arabidopsis.
AT2G38760	58.9086	97.4541	80.0927	1.65433	1.35961	Annexins are calcium binding proteins that are localized in the cytoplasm. When cytosolic Ca2+ increases, they relocate to the plasma membrane. The mRNA is cell-to-cell mobile.
AT2G38810	70.7038	99.6279	90.6832	1.40909	1.28258	Encodes HTA8, a histone H2A protein. Loss of all H2A.Z (triple mutant with HTA9 and HTA11) results in a reduction in DNA methylation of transposons but not that of genes. Loss of H2A.Z causes misregulation of many genes involved in the response to developmental and environmental cues, and that these genes tend to have high levels of gene-body H2A.Z.
AT2G38995	659.899	809.933	768.444	1.22736	1.16449	O-acyltransferase (WSD1-like) family protein;(source:Araport11)
AT2G39010	5966.25	7412.11	7718.14	1.24234	1.29363	plasma membrane intrinsic protein 2E;(source:Araport11)
AT2G39030		32.2892		#DIV/0!	#DIV/0!	Encodes a protein that acts as an ornithine N-delta-acetyltransferase, leading to the formation of N-delta-actetylornithine. This compound is likely used in plant defense and levels of it are increased in Arabidopsis plants in response to MeJA and ABA. The mRNA is cell-to-cell mobile.
AT2G39080	743.858	944.516	892.663	1.26975	1.20004	NAD(P)-binding Rossmann-fold superfamily protein;(source:Araport11)
AT2G39140	256.829	382.498	388.852	1.48931	1.51405	Suppressor of var2 variegation phenotype. Chloroplast localized. Loss of function mutant has defects in chloroplast protein translation and rRNA processing. Similar in sequence to pseudouridine synthase proteins.
AT2G39190	1849.51	2007.92	2054.95	1.08565	1.11108	member of ATH subfamily
AT2G39330	881.241	4052.58	1220.94	4.59873	1.38548	jacalin-related lectin 23;(source:Araport11)
AT2G39390	1225.26	1433.28	1420.34	1.16978	1.15922	Ribosomal L29 family protein;(source:Araport11)
AT2G39460	4234.93	5482.54	5340.72	1.2946	1.26111	Encodes a 60S ribosomal protein L23aA (AtrpL23aA). Paralog of RLPL23aB.
AT2G39510	81.56	109.349	102.778	1.34072	1.26015	Encodes a plasma membrane-localized amino acid transporter likely involved in amino acid export in the developing seed.
AT2G39670	727.577	991.799	1019.06	1.36315	1.40063	Radical SAM superfamily protein;(source:Araport11)
AT2G39690	17.1779	36.0724	36.4666	2.09992	2.12288	ternary complex factor MIP1 leucine-zipper protein (Protein of unknown function, DUF547);(source:Araport11)
AT2G39795	182.63	229.245	206.81	1.25524	1.1324	Mitochondrial glycoprotein family protein;(source:Araport11)
AT2G39800	6293.09	7979.27	8381.19	1.26794	1.33181	encodes a delta1-pyrroline-5-carboxylate synthase that catalyzes the rate-limiting enzyme in the biosynthesis of proline. Gene is expressed in reproductive organs and tissues under non-stress conditions but in the whole plant under water-limiting condition. Expression is also induced by abscisic acid and salt stress in a light-dependent manner. encodes a delta1-pyrroline-5-carboxylate synthase th…
AT2G39870	1160.28	1335.43	1325.18	1.15095	1.14212	hypothetical protein;(source:Araport11)
AT2G39900	610.774	806.354	764.279	1.32022	1.25133	Encodes a member of the Arabidopsis LIM proteins: a family of actin bundlers with distinct expression patterns. WLIM1, WLIM2a, and WLIM2b are widely expressed, whereas PLIM2a, PLIM2b, and PLIM2c are predominantly expressed in pollen. Regulates actin cytoskeleton organization.
AT2G39910	117.41	152.939	162.387	1.30261	1.38308	ARM repeat superfamily protein;(source:Araport11)
AT2G39930	668.681	768.509	773.257	1.14929	1.15639	Encodes an isoamylase-type debranching enzyme. Mutations in this gene cause the loss of detectable isoamylase activity and the disruption of normal starch structure. Mutants have reduced starch content and abnormally structured amylopectins and phytoglycogens. It has been postulated that AtISA1 interacts with AtISA2 to form the Iso1 complex.
AT2G39960	1160.47	1255.98	1237.55	1.08231	1.06642	Microsomal signal peptidase 25 kDa subunit (SPC25);(source:Araport11)
AT2G39990	1319.59	1453.65	1459.7	1.1016	1.10618	translation initiation factor eIF2 p47 subunit homolog
AT2G40290	1196.93	1534.63	1498.27	1.28213	1.25176	Encodes an eIF2alpha homolog that can be phosphorylated by GCN2 in vitro.
AT2G40300	536.964	639.147	575.029	1.1903	1.07089	Encodes FERRITIN 4, AtFER4. Ferritins are a class of 24-mer multi-meric proteins found in all kingdoms of life. Function as the main iron store in mammals. Evidence suggests that Arabidopsis ferritins are essential to protect cells against oxidative damage, but they do not constitute the major iron pool. Localize to mitochondria. Knock out mutants are not sensitive to abiotic stress.
AT2G40430	953.879	1063.67	1051.44	1.1151	1.10228	Encodes a homolog of yeast NOP53 that is an important regulator of cell division during organ growth.
AT2G40435	92.252	140.371	114.722	1.5216	1.24357	transcription factor SCREAM-like protein;(source:Araport11)
AT2G40475	117.94	149.956	157.314	1.27146	1.33385	hypothetical protein;(source:Araport11)
AT2G40490	2774.86	3873.25	3707.61	1.39584	1.33614	Uroporphyrinogen decarboxylase;(source:Araport11)
AT2G40510	1096.05	1289.31	1251.49	1.17632	1.14182	Ribosomal protein S26e family protein;(source:Araport11)
AT2G40550	153.557	258.573	270.593	1.68389	1.76217	Encodes a nuclear localized target of E2Fa-DPa, transcription factors controlling cell cycle progression. Required for sister chromatid cohesion and DNA repair.
AT2G40590	705.225	830.504	812.21	1.17764	1.1517	Ribosomal protein S26e family protein;(source:Araport11)
AT2G40630	165.847	205.98	200.455	1.24198	1.20867	Uncharacterized conserved protein (UCP030365);(source:Araport11)
AT2G40690	176.417	216.301	233.604	1.22608	1.32416	Encodes a putative dihydroxyacetone phosphate (DHAP) reductase involved in glycerol-3-phosphate supply within the chloroplast for synthesis of glycerolipids. Mutants have reduced levels of hexadecatrienoic acid, which is rescued by exogenous glycerol-3-phosphate. This gene appears to be involved in the flux of fatty acids in the prokaryotic glyerolipid biosynthesis pathway.
AT2G40700	200.378	237.285	245.089	1.18419	1.22313	P-loop containing nucleoside triphosphate hydrolases superfamily protein;(source:Araport11)
AT2G40840	1226.8	1540.18	1333.82	1.25545	1.08724	Encodes a cytosolic protein with transglucosidase and amylomaltase activity. It is an essential component of the pathway from starch to sucrose and cellular metabolism in leaves at night. The protein binds to heteroglycans and utilizes glucose, mannose and xylose as acceptors. Fucose and galactose can also act as acceptors but less efficiently than the previous three. It was also was also recentl…
AT2G40960	303.796	397.751	402.146	1.30927	1.32373	Single-stranded nucleic acid binding R3H protein;(source:Araport11)
AT2G41070	86.2611	121.462	129.229	1.40807	1.49812	Transcription factor homologous to ABI5. Regulates AtEm1 expression by binding directly at the AtEm1 promoter. Located in the nucleus and expressed during seed maturation in the cotyledons and later in the whole embryo.
AT2G41110	329.954	410.062	404.208	1.24279	1.22504	Encodes a touch-inducible calmodulin that has higher affinity to kinesin-like calmodulin binding motor protein than CAM4 or CAM6. The mRNA is cell-to-cell mobile.
AT2G41170	286.965	377.609	376.999	1.31587	1.31374	F-box family protein;(source:Araport11)
AT2G41300	151.066	199.223	188.721	1.31878	1.24927	Although this enzyme is predicted to encode a strictosidine synthase (SS), it lacks a conserved catalytic glutamate residue found in active SS enzymes and it is not expected to have SS activity.
AT2G41430	3192.62	3818.81	5286.73	1.19614	1.65592	Encodes hydrophilic protein lacking Cys residues that is expressed in response to drought stress, light stress and treatment with plant-growth-promoting rhizobacteria (Paenibacillus polymyxa), possibly revealing a connection between responses to biotic and abiotic stress. Also identified as a CTC Interacting Domain (CID) protein in a yeast two hybrid screen using the PAB2 protein as bait. Contain…
AT2G41540	618.835	833.221	794.429	1.34643	1.28375	Encodes a protein with NAD-dependent glycerol-3-phosphate (G3P) dehydrogenase which was shown to complement an Escherichia coli strain: BB20-14, auxotrophic for glycerol/G3P due to a loss-of-function mutation in the gpsA gene.
AT2G41560	549.429	618.46	652.163	1.12564	1.18698	Encodes a calmodulin-regulated Ca(2+)-ATPase that improves salt tolerance in yeast. Localized to the vacuole. Lesion mimic phenotype when mutation in the gene is combined with a mutation in ACA11. Lesion mimic phenotype of double knockout can be suppressed by nutritional supplements that increase anion levels (e.g. 15 mM Nitrate, Chloride, or Phosphate).
AT2G41650	368.339	457.278	465.732	1.24146	1.26441	hypothetical protein;(source:Araport11)
AT2G41720	541.855	672.245	660.805	1.24063	1.21952	Encodes a pentatricopeptide repeat protein that is essential for trans-splicing of a chloroplast small ribosomal subunit transcript.
AT2G41760	391.774	510.205	480.05	1.30229	1.22532	amino-terminal glutamine amidohydrolase;(source:Araport11)
AT2G41800	0.488901	7.90282		16.1645	0	Encodes a DUF642 cell wall protein that is highly induced during the M/G1 phases of the cell cycle and is involved in hypocotyl cell elongation.
AT2G41840	6268.26	7145.49	7594.93	1.13995	1.21165	Ribosomal protein S5 family protein;(source:Araport11)
AT2G41940	135.143	180.88	149.628	1.33844	1.10718	Encodes a zinc finger protein containing only a single zinc finger.
AT2G41950	260.657	392.054	340.901	1.5041	1.30785	DNA-directed RNA polymerase subunit beta;(source:Araport11)
AT2G42110	35.4352	59.7686	52.2954	1.6867	1.4758	hypothetical protein;(source:Araport11)
AT2G42120	169.944	205.405	190.262	1.20867	1.11956	DNA polymerase delta small subunit;(source:Araport11)
AT2G42130	643.31	839.962	834.179	1.30569	1.2967	Plastid-lipid associated protein PAP / fibrillin family protein;(source:Araport11)
AT2G42170	63.6961	111.99	94.9251	1.75819	1.49028	Actin family protein;(source:Araport11)
AT2G42200	550.883	869.42	779.258	1.57823	1.41456	Encodes a putative transcriptional regulator that is involved in the vegetative to reproductive phase transition. Expression is regulated by MIR156b. SPL activity nonautonomously inhibits initiation of new leaves at the shoot apical meristem.
AT2G42210	2030.68	2200.38	2110.64	1.08357	1.03937	Homologous to pea OEP16 and barley pPORA (OEP16), a member of Arabidopsis OEP16 family.
AT2G42220	5258.53	6371.99	6590.74	1.21174	1.25334	Rhodanese/Cell cycle control phosphatase superfamily protein;(source:Araport11)
AT2G42300	445.339	583.984	625.502	1.31133	1.40455	basic helix-loop-helix (bHLH) DNA-binding superfamily protein;(source:Araport11)
AT2G42320	1159.9	1687.16	1554.88	1.45458	1.34053	nucleolar protein gar2-like protein;(source:Araport11)
AT2G42380	212.983	294.642	341.335	1.38341	1.60264	Encodes a member of the BZIP family of transcription factors. Forms heterodimers with the related protein AtbZIP61. Binds to G-boxes in vitro and is localized to the nucleus in onion epidermal cells.
AT2G42530	63.715	84.2529	67.9484	1.32234	1.06644	Encodes COR15B, a protein that protects chloroplast membranes during freezing.
AT2G42540	183.47	420.631	337.102	2.29265	1.83737	A cold-regulated gene whose product is targeted to the chloroplast. Cor15am protects stromal proteins from aggregation under various stress conditions. Constitutive expression increases freezing tolerance in protoplasts in vitro and chloroplasts in vivo. NMR and x-ray diffraction studies suggest that COR15a alters the intrinsic curvature of the inner membrane of chloroplast envelope. Late Embryog…
AT2G42570	252.035	412.886	391.051	1.63821	1.55158	Encodes a member of the TBL (TRICHOME BIREFRINGENCE-LIKE) gene family containing a plant-specific DUF231 (domain of unknown function) domain. TBL gene family has 46 members, two of which (TBR/AT5G06700 and TBL3/AT5G01360) have been shown to be involved in the synthesis and deposition of secondary wall cellulose, presumably by influencing the esterification state of pectic polymers. A nomenclature…
AT2G42580	786.28	1022.04	997.467	1.29985	1.26859	Encodes a member of the TTL family and contains a thioredoxin like domain and three tandom TPRs. Interacts physically with BRL2/VH1 and appears to play a role in brassiosteroid and auxin signaling. Belongs to one of the 36 carboxylate clamp (CC)-tetratricopeptide repeat (TPR) proteins (Prasad 2010, Pubmed ID: 20856808) with potential to interact with Hsp90/Hsp70 as co-chaperones. The TTL family i…
AT2G42590	4561.14	4863.6	4732.65	1.06631	1.0376	14-3-3 gene. Binds calcium and displays induced structural changes.
AT2G42610	263.853	405.967	390.868	1.53861	1.48139	LIGHT-DEPENDENT SHORT HYPOCOTYLS-like protein (DUF640);(source:Araport11)
AT2G42710	475.338	581.745	537.851	1.22386	1.13151	Ribosomal protein L1p/L10e family;(source:Araport11)
AT2G42740	204.032	273.375	274.702	1.33987	1.34637	encodes a cytosolic ribosomal protein L16, which is a constituent of 60S large ribosomal complex. Gene is expressed in root stele and anthers and expression is induced by auxin treatment.
AT2G42770	503.391	562.242	577.885	1.11691	1.14798	Peroxisomal membrane 22 kDa (Mpv17/PMP22) family protein;(source:Araport11)
AT2G42800	595.528	923.785	851.207	1.5512	1.42933	receptor like protein 29;(source:Araport11)
AT2G42840	216.998	492.762	565.69	2.27081	2.60689	Encodes a putative extracellular proline-rich protein is exclusively expressed in the L1 layer of vegetative, inflorescence and floral meristems and the protoderm of organ primordia.
AT2G42870	59.2571	89.086	76.1244	1.50338	1.28465	Encodes PHYTOCHROME RAPIDLY REGULATED1 (PAR1), an atypical basic helix-loop-helix (bHLP) protein. Closely related to PAR2 (At3g58850). Up regulated after simulated shade perception. Acts in the nucleus to control plant development and as a negative regulator of shade avoidance response. Functions as transcriptional repressor of auxin-responsive genes SAUR15 (AT4G38850) and SAUR68 (AT1G29510).
AT2G42900	296.061	352.98	337.273	1.19225	1.1392	Plant basic secretory protein (BSP) family protein;(source:Araport11)
AT2G42910	1009.5	1167.53	1157.8	1.15655	1.14691	Phosphoribosyltransferase family protein;(source:Araport11)
AT2G42920	141.581	174.412	154.008	1.23189	1.08778	Pentatricopeptide repeat (PPR-like) superfamily protein;(source:Araport11)
AT2G42960	111.584	146.539	145.046	1.31326	1.29988	Protein kinase superfamily protein;(source:Araport11)
AT2G43010	1945.68	2432.33	2594.78	1.25012	1.33361	Isolated as a semidominant mutation defective in red -light responses. Encodes a nuclear localized bHLH protein that interacts with active PhyB protein. Negatively regulates phyB mediated red light responses. Involved in shade avoidance response. Protein abundance is negatively regulated by PhyB.
AT2G43030	4643.4	6242.06	6131.94	1.34429	1.32057	Ribosomal protein L3 family protein;(source:Araport11)
AT2G43090	1509.08	1856.86	1765.51	1.23046	1.16992	One of three genes encoding the small subunit of isopropylmalate isomerase, a heterodimer consisting of a large and a small subunit. A function in both leucine biosynthesis and the first cycle of Met chain elongation has been demonstrated for this subunit. The mRNA is cell-to-cell mobile.
AT2G43100	507.926	874.361	788.37	1.72143	1.55213	isopropylmalate isomerase 2;(source:Araport11)
AT2G43110	177.403	232.54	212.669	1.3108	1.19879	U3 containing 90S pre-ribosomal complex subunit;(source:Araport11)
AT2G43120	336.042	398.098	452.073	1.18467	1.34529	Encodes a member of the functionally diverse cupin protein superfamily that is involved in susceptibility to the bacterial plant pathogen Ralstonia solanacearum. It stabilizes the papain-like cysteine protease XCP2. The mRNA is cell-to-cell mobile.
AT2G43360	729.475	865.13	839.497	1.18596	1.15082	Catalyzes the conversion of dethiobiotin to biotin.
AT2G43460	2230.63	2648.51	2733.53	1.18734	1.22545	Ribosomal L38e protein family;(source:Araport11)
AT2G43510	5.17422	25.6931	4.14037	4.96559	0.800193	Member of the defensin-like (DEFL) family. Encodes putative trypsin inhibitor protein which may function in defense against herbivory.
AT2G43530	151.593	327.812	155.424	2.16245	1.02527	Encodes a defensin-like (DEFL) family protein. The mRNA is cell-to-cell mobile.
AT2G43535	12.402	39.8943	17.534	3.21676	1.41381	Encodes a defensin-like (DEFL) family protein.
AT2G43550	195.871	408.692	276.564	2.08654	1.41197	Encodes a defensin-like (DEFL) family protein.
AT2G43560	1702.32	2112.84	2018.59	1.24115	1.18579	FKBP-like peptidyl-prolyl cis-trans isomerase family protein;(source:Araport11)
AT2G43630	588.492	716.569	717.697	1.21764	1.21955	nucleusenvelope protein;(source:Araport11)
AT2G43650	580.177	665.073	702.905	1.14633	1.21154	SAS10/C1D family protein. Loss of function mutants are embryo lethal.Ubiquitously expressed, with preference for tissues undergoing rapid cellular growth and differentiation.
AT2G43750	1862.31	2124.24	2141.62	1.14065	1.14998	Arabidopsis thaliana O-acetylserine (thiol) lyase (OAS-TL) isoform oasB, the key enzyme for fixation of inorganic sulfide. It catalyzes the formation of cysteine from O-acetylserine and inorganic sulfide. Required for pollen tube growth and/or fertilization.
AT2G43780	223.555	274.008	257.161	1.22568	1.15032	cytochrome oxidase assembly protein;(source:Araport11)
AT2G43800	245.082	338.51	372.638	1.38121	1.52046	Actin-binding FH2 (formin homology 2) family protein;(source:Araport11)
AT2G43945	1080.36	1186.56	1135.15	1.0983	1.05072	hypothetical protein;(source:Araport11)
AT2G44020	125.321	153.138	140.422	1.22197	1.1205	Mitochondrial transcription termination factor family protein;(source:Araport11)
AT2G44040	279.504	408.808	430.761	1.46262	1.54116	Dihydrodipicolinate reductase, bacterial/plant;(source:Araport11)
AT2G44050	874.981	1014.84	980.69	1.15984	1.12081	6,7-dimethyl-8-ribityllumazine synthase / DMRL synthase / lumazine synthase / riboflavin synthase [Arabidopsis thaliana]. Acts in the jasmonic acid signaling pathway. The mRNA is cell-to-cell mobile.
AT2G44060	6123.03	6614.5	6481.57	1.08026	1.05856	Late embryogenesis abundant protein, group 2;(source:Araport11)
AT2G44120	2404.64	3037.1	3117.21	1.26302	1.29633	Ribosomal protein L30/L7 family protein;(source:Araport11)
AT2G44190	32.8143	48.9955	59.4885	1.49312	1.81288	Encodes a novel microtubule binding protein that preferentially associates with nuclear microtubules during mitosis and is essential during the mitotic and cytokinetic stages that generate the endosperm and embryo.
AT2G44230	233	298.353	274.778	1.28048	1.17931	hypothetical protein (DUF946);(source:Araport11)
AT2G44440	228.82	272.146	226.924	1.18934	0.991711	Emsy N Terminus (ENT) domain-containing protein;(source:Araport11)
AT2G44450	49.6353	73.5877	58.0536	1.48257	1.1696	beta glucosidase 15;(source:Araport11)
AT2G44580	52.2908	85.3174	93.1217	1.63159	1.78084	zinc ion binding protein;(source:Araport11)
AT2G44640	480.932	766.023	777.203	1.59279	1.61604	TRIGALACTOSYLDIACYLGLYCEROL-like protein;(source:Araport11)
AT2G44650	1312.47	1824.69	1741.62	1.39027	1.32699	Encodes a chloroplast-localized chaperonin 10 whose mRNA is expressed in leaves and stems but not roots.
AT2G44760	409.786	485.286	497.995	1.18424	1.21526	dihydroorotate dehydrogenase (DUF3598);(source:Araport11)
AT2G44830	553.016	691.234	743.381	1.24994	1.34423	Protein kinase superfamily protein;(source:Araport11)
AT2G44840	4.3448	14.7438	75.8686	3.39344	17.462	encodes a member of the ERF (ethylene response factor) subfamily B-3 of ERF/AP2 transcription factor family. The protein contains one AP2 domain. There are 18 members in this subfamily including ATERF-1, ATERF-2, AND ATERF-5. The mRNA is cell-to-cell mobile.
AT2G44860	653.349	746.423	708.609	1.14246	1.08458	Ribosomal protein L24e family protein;(source:Araport11)
AT2G44920	772.416	897.388	898.499	1.16179	1.16323	Encodes a pentapeptide-repeat protein (PRP) composed of 25 repeats capped by N- and C-terminal a-helices. Unlike other PRPs, At2g44920 consists exclusively of type II b-turns
AT2G44930	56.4361	80.5983	74.378	1.42813	1.31791	transmembrane protein, putative (DUF247);(source:Araport11)
AT2G45050	93.3338	135.491	158.284	1.45168	1.69589	Encodes a member of the GATA factor family of zinc finger transcription factors. A positive regulator of photomorphogenesis.
AT2G45240	499.272	570.917	584.567	1.1435	1.17084	Encodes a cytoplasmic MAP1 like methionine aminopeptidase which is involved in removing the N-terminal methionine from proteins. Induced mutants using RNAi technology which knocks out both MAP1 and MAP2 like genes show abnormal development.
AT2G45270	316.402	371.486	355.257	1.17409	1.1228	Mitochondrial protein essential for embryo development.
AT2G45340	861.059	1004.18	1008.77	1.16622	1.17154	Leucine-rich repeat protein kinase family protein;(source:Araport11)
AT2G45440	584.229	693.04	662.457	1.18625	1.1339	Encodes a protein that likely has dihydropicolinate synthase activity based on its mutant phenotype of decreased lysine levels and increased aspartate levels. The mutant also has increased levels of threonine. The enzyme is predicted to localize to the chloroplast.
AT2G45470	4997.07	6478.39	6765.44	1.29644	1.35388	FASCICLIN-like arabinogalactan protein 8;(source:Araport11)
AT2G45560	158.902	226.253	217.151	1.42385	1.36657	cytochrome P450 monooxygenase
AT2G45600	225.613	286.4	282.857	1.26943	1.25373	alpha/beta-Hydrolases superfamily protein;(source:Araport11)
AT2G45640	588.765	686.313	658.019	1.16568	1.11763	Involved in the regulation of salt stress. Expression of AtSAP18 is induced by NaCl, cold, drought, ABA, and ethylene treatment. AtSAP18 and HDA19 associate with ERF3 and ERF4 both in vitro and in vivo.
AT2G45710	304.101	363.665	355.284	1.19587	1.16831	Zinc-binding ribosomal protein family protein;(source:Araport11)
AT2G45730	465.146	546.53	515.935	1.17496	1.10919	eukaryotic initiation factor 3 gamma subunit family protein;(source:Araport11)
AT2G45770	680.695	777.626	670.771	1.1424	0.98542
AT2G45860	146.067	198.47	177.214	1.35877	1.21324	hypothetical protein;(source:Araport11)
AT2G46110	83.1502	110.341	107.748	1.32701	1.29582	Encodes a ketopentoate hydroxymethyltransferase that appears to localize to the mitochondria. This protein is expected to play a role in pantothenate (vitamin B5) biosynthesis.
AT2G46140	224.412	296.98	254.992	1.32337	1.13627	Late embryogenesis abundant protein;(source:Araport11)
AT2G46170	623.968	767.82	647.769	1.23054	1.03814	Reticulon family protein;(source:Araport11)
AT2G46230	549.53	634.363	658.542	1.15437	1.19837	PIN domain-like family protein;(source:Araport11)
AT2G46240	119.237	146.505	273.314	1.22869	2.2922	A member of Arabidopsis BAG (Bcl-2-associated athanogene) proteins, plant homologs of mammalian regulators of apoptosis. Expression of BAG6 in leaves was strongly induced by heat stress. Knockout mutants exhibited enhanced susceptibility to fungal pathogen Botrytis cinerea. Plant BAG proteins are multi-functional and remarkably similar to their animal counterparts, as they regulate apoptotic-like…
AT2G46280	1971.27	2132.11	2204.47	1.08159	1.1183	Encodes a homolog of mammalian TGF-beta receptor interacting protein. Co-immunoprecipitates with BRI1 and can be phosphorylated in vitro by BRI1 at specific sites (Thr-14, Thr-89, and either Thr-197 or Ser-198). May therefore be a cytoplasmic BRI1 substrate and involved in brassinosteroid regulated plant growth and development.The encoded protein has two DWD motifs. It can bind to DDB1a in Y2H as…
AT2G46290	115.982	148.268	131.857	1.27837	1.13688	Transducin/WD40 repeat-like superfamily protein;(source:Araport11)
AT2G46330	1182.83	1482.55	1680.37	1.25339	1.42063	Encodes arabinogalactan protein (AGP16).
AT2G46470	427.751	502.448	454.295	1.17463	1.06206	inner membrane protein OXA1-like protein;(source:Araport11)
AT2G46540	562.502	634.413	569.731	1.12784	1.01285
AT2G46630	627.297	758.02	820.02	1.20839	1.30723	serine/arginine repetitive matrix protein;(source:Araport11)
AT2G46650	595.787	925.499	764.046	1.55341	1.28242	member of Cytochromes b5 The mRNA is cell-to-cell mobile.
AT2G46780	591.946	711.166	739.144	1.2014	1.24867	RNA-binding (RRM/RBD/RNP motifs) family protein;(source:Araport11)
AT2G46810	358.583	444.844	455.895	1.24056	1.27138	basic helix-loop-helix (bHLH) DNA-binding superfamily protein;(source:Araport11)
AT2G46890	155.71	194.07	201.987	1.24636	1.2972	3-oxo-5-alpha-steroid 4-dehydrogenase (DUF1295);(source:Araport11)
AT2G46930	1016.29	1116.88	1078.22	1.09898	1.06093	Encodes a pectin acetylesterase that removes cell wall acetate associated with pectin formation in Arabidopsis leaves.
AT2G46950	12.2767	22.2455	26.1697	1.81201	2.13165	member of CYP709B
AT2G46980	93.169	131.652	142.34	1.41305	1.52777	Encodes ASY3, a coiled-coil domain protein that is required for normal meiosis.
AT2G47110	3139.18	3695.09	3681.54	1.17709	1.17277	polyubiquitin gene The mRNA is cell-to-cell mobile.
AT2G47170	4537.92	5075.58	4306.55	1.11848	0.949014	Gene encoding ADP-ribosylation factor and similar to other ARFs and ARF-like proteins. Members of this family are known to be essential for vesicle coating and uncoating and functions in GTP-binding. The gene is shown to play a role in cell division, cell expansion and cellulose production using antisense construct. The mRNA is cell-to-cell mobile.
AT2G47230	187.391	230.694	237.961	1.23108	1.26986	Member of the plant-specific DUF724 protein family. Arabidopsis has 10 DUF724 proteins.
AT2G47240	5841.36	7001.23	6820.44	1.19856	1.16761	Encodes an acyl-CoA synthetase that acts on long-chain and very-long-chain fatty acids, involved in cuticular wax and cutin biosynthesis The mRNA is cell-to-cell mobile.
AT2G47250	894.56	993.106	994.319	1.11016	1.11152	RNA helicase family protein;(source:Araport11)
AT2G47260	192.133	243.124	254.513	1.2654	1.32467	Encodes a member of WRKY Transcription Factor; Group I. Involved in nematode feeding site establishment.
AT2G47320	1514.4	1689.21	1496.11	1.11543	0.987925	Cyclophilin-like peptidyl-prolyl cis-trans isomerase family protein;(source:Araport11)
AT2G47390	1167.48	1323.44	1354.61	1.13359	1.16029	Prolyl oligopeptidase family protein;(source:Araport11)
AT2G47440	1033	1195.77	1157.83	1.15758	1.12085	Tetratricopeptide repeat (TPR)-like superfamily protein;(source:Araport11)
AT2G47470	3645.92	3956.02	3582.43	1.08505	0.982586	Encodes a protein disulfide isomerase-like (PDIL) protein, a member of a multigene family within the thioredoxin (TRX) superfamily. Transcript levels for this gene are up-regulated in response to three different chemical inducers of ER stress (dithiothreitol, beta-mercaptoethanol, and tunicamycin). AtIRE1-2 does not appear to be required for this response, but the atbzip60 mutant has a diminished…
AT2G47590	2436.54	3046.95	3108.23	1.25052	1.27567	photolyase/blue light photoreceptor PHR2 (PHR2) mRNA,
AT2G47610	4372.72	5750.58	5568.2	1.31511	1.2734	Ribosomal protein L7Ae/L30e/S12e/Gadd45 family protein;(source:Araport11)
AT2G47630	117.899	155.314	147.622	1.31734	1.2521	alpha/beta-Hydrolases superfamily protein;(source:Araport11)
AT2G47640	339.019	428.724	379.286	1.2646	1.11878	Small nuclear ribonucleoprotein family protein;(source:Araport11)
AT2G47690	625.178	736.073	678.177	1.17738	1.08478	NADH-ubiquinone oxidoreductase-like protein;(source:Araport11)
AT2G47910	338.705	401.958	430.552	1.18675	1.27117	Encodes a chloroplast thylakoid membrane protein. Required for the assembly/accumulation of the NAD(P)H dehydrogenase complex of the photosynthetic electron transport chain.
AT2G47920	34.6562	51.8525	44.4055	1.4962	1.28132	Kinase interacting (KIP1-like) family protein;(source:Araport11)
AT2G47940	2863.16	3256.83	3341.16	1.1375	1.16695	Encodes DegP2 protease (DEGP2); nuclear gene for chloroplast product.
AT2G48070	687.159	831.903	828.868	1.21064	1.20622	Encodes a chloroplast protein RPH1 (resistance to Phytophthora 1). Involved in immune response to Phytophthora brassicae. rph1 mutant plants (in Ws background) are susceptible to P. brassicae.
AT2G48120	264.857	380.634	371.767	1.43713	1.40365	The pale cress (pac) mutant affects chloroplast and leaf development; mutants are ABA-deficient and accumulate lower levels of carotenoids and chlorophyll compared to wild type. PAC binds 23srRNA and appears to be required for 50s ribosome assembly. Three alternative transcripts of this gene exist.
AT3G01120	9047.12	9802.7	10320.7	1.08352	1.14077	encodes a cystathionine gamma-synthase, which performs the first committed step in methionine biosynthesis. A conserved motif of 13 amino acids in the first exon is required for posttranscriptional autoregulation. This enzyme shares the same substrate as threonine synthase (TS) and its absence transcriptionally affects 8 genes in the genome.
AT3G01280	2220.03	2641.62	2560.24	1.1899	1.15325	Encodes a voltage-dependent anion channel (VDAC: AT3G01280/VDAC1, AT5G67500/VDAC2, AT5G15090/VDAC3, AT5G57490/VDAC4, AT5G15090/VDAC5). VDACs are reported to be porin-type, beta-barrel diffusion pores. They are prominently localized in the outer mitochondrial membrane and are involved in metabolite exchange between the organelle and the cytosol. The mRNA is cell-to-cell mobile.
AT3G01330	37.1202	61.5784	63.8959	1.65889	1.72132	Member of the E2F transcription factors, (cell cycle genes), key components of the cyclin D/retinoblastoma/E2F pathway.
AT3G01370	1179.77	1484.83	1487.41	1.25858	1.26076	Encodes a protein containing a CRM domain that is involved in group I and group II intron splicing.
AT3G01410	87.4359	112.825	102.098	1.29037	1.16769	Polynucleotidyl transferase, ribonuclease H-like superfamily protein;(source:Araport11)
AT3G01440	463.28	520.044	511.355	1.12253	1.10377	Encodes a subunit of the NAD(P)H complex located in the chloroplast thylakoid lumen.
AT3G01480	3670.78	4177.53	4188.8	1.13805	1.14112	Encodes a chloroplast cyclophilin functioning in the assembly and maintenance of photosystem II (PSII) supercomplexes. The mRNA is cell-to-cell mobile.
AT3G01510	293.965	355.3	339.064	1.20865	1.15342	Encodes a putative phosphatase, LSF1, required for normal starch turnover in leaves.
AT3G01670	3020.81	3454.85	3547.12	1.14368	1.17423	Encodes a protein localized to phloem filaments that is required for phloem filament formation. The mRNA is cell-to-cell mobile.
AT3G01680	2458.48	2789.94	2830.11	1.13482	1.15116	Encodes a protein localized to phloem filaments that is required for phloem filament formation. The mRNA is cell-to-cell mobile.
AT3G01790	452.14	545.322	544.643	1.20609	1.20459	Ribosomal protein L13 family protein;(source:Araport11)
AT3G01800	138.153	183.51	174.72	1.32831	1.26469	Ribosome recycling factor;(source:Araport11)
AT3G01840	224.344	275.224	304.288	1.2268	1.35635	Encodes a putative LysM-containing receptor-like kinase. Induction of chitin-responsive genes by chitin treatment is not blocked in the mutant. Based on protein sequence alignment analysis, it was determined to be a pseudo kinase since lack of the ATP-binding P-loop in the kinase domain.
AT3G02020	985.318	1313.65	1117.37	1.33323	1.13402	encodes a monofunctional aspartate kinase
AT3G02060	642.969	727.069	710.016	1.1308	1.10428	DEAD/DEAH box helicase;(source:Araport11)
AT3G02080	3274.05	3868.05	4058.66	1.18143	1.23964	Ribosomal protein S19e family protein;(source:Araport11)
AT3G02110	748.306	896.436	908.914	1.19795	1.21463	serine carboxypeptidase-like 25;(source:Araport11)
AT3G02120	116.391	183.386	200.387	1.57561	1.72167	hydroxyproline-rich glycoprotein family protein;(source:Araport11)
AT3G02160	38.9852	58.7457	53.6831	1.50687	1.37701	Bromodomain transcription factor;(source:Araport11)
AT3G02170	1796.24	2496.67	2894.57	1.38994	1.61146	Encodes LONGIFOLIA2 (LNG2). Regulates leaf morphology by promoting cell expansion in the leaf-length direction. The LNG2 homologue LNG1 (At5g15580) has similar function.
AT3G02210	48.458	69.3701	67.3634	1.43155	1.39014	COBRA-like protein 1 precursor;(source:Araport11)
AT3G02230	3347.87	4100.07	3853.35	1.22468	1.15099	RGP1 is a UDP-arabinose mutase that catalyzes the interconversion between the pyranose and furanose forms of UDP-L-arabinose. It appears to be required for proper cell wall formation. rgp1/rgp2 (at5g15650) double mutants have a male gametophyte lethal phenotype. RGP1 fusion proteins can be found in the cytosol and peripherally associated with the Golgi apparatus. The mRNA is cell-to-cell mobile.
AT3G02510	530.411	587.971	580.684	1.10852	1.09478	Regulator of chromosome condensation (RCC1) family protein;(source:Araport11)
AT3G02550	94.0008	148.043	140.918	1.57492	1.49911	LOB domain-containing protein 41;(source:Araport11)
AT3G02560	1906.15	2543.18	2449.72	1.3342	1.28516	Ribosomal protein S7e family protein;(source:Araport11)
AT3G02570	1067.11	1214.36	1108.94	1.13799	1.0392	Encodes a protein with phosphomannose isomerase activity.
AT3G02640	261.171	385.595	397.601	1.47641	1.52238	transmembrane protein;(source:Araport11)
AT3G02660	498.723	596.178	611.245	1.19541	1.22562	Tyrosyl-tRNA synthetase, class Ib, bacterial/mitochondrial;(source:Araport11)
AT3G02730	2333.45	2567.01	2315.78	1.10009	0.992424	Encodes a type-f thioredoxin. Has a role in the short-term activation of carbon metabolism. Loss affects growth under short-day conditions.
AT3G02820	91.8111	125.339	129.855	1.36518	1.41437	zinc knuckle (CCHC-type) family protein;(source:Araport11)
AT3G02840	1	2.5513	13.7757	2.5513	13.7757	ARM repeat superfamily protein;(source:Araport11)
AT3G02870	1303.02	1455.58	1371.54	1.11708	1.05259	Encodes a L-galactose-1-phosphate phosphatase, involved in ascorbate biosynthesis.
AT3G03040	420.916	483.338	494.826	1.1483	1.17559	F-box/RNI-like superfamily protein;(source:Araport11)
AT3G03060	116.29	158.329	169.811	1.3615	1.46023	P-loop containing nucleoside triphosphate hydrolases superfamily protein;(source:Araport11)
AT3G03110	380.559	430.203	403.968	1.13045	1.06151	Encodes a member of the exportin family (XPO1B)which function as receptors for nuclear transport.Along with XPO1A involved in the development of male and female gametophytes.
AT3G03130	87.999	138.606	144.111	1.57508	1.63764	lisH domain-like protein;(source:Araport11)
AT3G03220	404.256	479.245	428.011	1.1855	1.05876	member of Alpha-Expansin Gene Family. Naming convention from the Expansin Working Group (Kende et al, 2004. Plant Mol Bio)
AT3G03320	193.881	243.905	230.095	1.25801	1.18678	RNA-binding ASCH domain protein;(source:Araport11)
AT3G03600	376.948	426.917	413.678	1.13256	1.09744	Structural component of the mitochondrial ribosome small subunit
AT3G03630	175.179	321.657	321.708	1.83616	1.83645	Encodes a protein that possesses S-sulfocysteine synthase activity and lacks O-acetylserien(thiol)lyase activity.
AT3G03710	1021.97	1216.6	1261.24	1.19045	1.23413	Encodes a chloroplast polynucleotide phosphorylase (PNPase). Involved in response to phosphorus (P) starvation. Mutants impaired in the expression of this gene have been selected through their resistance to fosmidomycin, a strong inhibitor of DXR, an enzyme of the methylerythritol-dependent IPP biosynthesis pathway. The pathway enzymes were upregulated in the mutant seedlings.
AT3G03820	365.186	515.684	402.496	1.41211	1.10217	SAUR-like auxin-responsive protein family;(source:Araport11)
AT3G03830	73.8744	122.256	93.8852	1.65491	1.27088	SAUR-like auxin-responsive protein family;(source:Araport11)
AT3G03850	135.264	173.523	131.135	1.28285	0.969471	SAUR-like auxin-responsive protein family;(source:Araport11)
AT3G03920	521.095	605.533	662.034	1.16204	1.27047	H/ACA ribonucleoprotein complex, subunit Gar1/Naf1 protein;(source:Araport11)
AT3G03960	2302.01	2786.58	2698.05	1.2105	1.17204	TCP-1/cpn60 chaperonin family protein;(source:Araport11)
AT3G03980	118.389	167.094	175.98	1.41139	1.48645	NAD(P)-binding Rossmann-fold superfamily protein;(source:Araport11)
AT3G04120	16598.8	19529.7	18999.9	1.17657	1.14466	encodes cytosolic GADPH (C subunit) involved in the glycolytic pathway but also interacts with H2O2 potentially placing it in a signalling cascade induced by ROS. The mRNA is cell-to-cell mobile.
AT3G04230	230.514	272.931	282.863	1.18401	1.2271	Ribosomal protein S5 domain 2-like superfamily protein;(source:Araport11)
AT3G04260	990.864	1326.1	1383.8	1.33833	1.39656	plastid transcriptionally active 3;(source:Araport11)
AT3G04290	1126.82	1963.62	1849.36	1.74262	1.64122	Li-tolerant lipase 1;(source:Araport11)
AT3G04340	2102	2652.85	2759.63	1.26206	1.31286	FtsH extracellular protease family;(source:Araport11)
AT3G04380	94.733	135.325	130.551	1.42849	1.37809	Encodes SUVR4, a nucleolar histone methyltransferase with preference for monomethylated H3K9. One of the four closely related Arabidopsis SUVR proteins that belong to the SU(VAR)3-9 subgroup of SET-domain proteins. Proteins containing the evolutionarily conserved SET domain are involved in regulation of eukaryotic gene expression and chromatin structure through their histone lysine methyltransfer…
AT3G04400	6705.4	8122.97	8222.26	1.21141	1.22622	Ribosomal protein L14p/L23e family protein;(source:Araport11)
AT3G04520	448.3	531.529	476.537	1.18565	1.06299	Encodes a threonine aldolase, involved in threonine degradation to glycine. Expressed in vascular tissue through out the plant.
AT3G04550	572.168	756.1	723.062	1.32147	1.26372	Encodes an ancillary chaperone protein that functions in Rubisco biogenesis. RAF1 dimers function in the assembly of the large subunit of Rubisco. Co-expression of RAF1 and rbcL in tobacco cells results in increased photosynthesis and plant growth. The mRNA is cell-to-cell mobile.
AT3G04630	339.126	456.531	478.989	1.3462	1.41242	Member of a small gene family which have a KLEEK domain which may be involved in protein- protein interactions. Over expression of WDL1 results in abnormal root development.
AT3G04650	323.466	403.5	406.011	1.24742	1.25519	FAD/NAD(P)-binding oxidoreductase family protein;(source:Araport11)
AT3G04710	332.667	388.936	390.25	1.16915	1.1731	Encodes one of the 36 carboxylate clamp (CC)-tetratricopeptide repeat (TPR) proteins (Prasad 2010, Pubmed ID: 20856808) with potential to interact with Hsp90/Hsp70 as co-chaperones.
AT3G04770	143.649	187.734	149.216	1.30689	1.03875	40s ribosomal protein SA B;(source:Araport11)
AT3G04810	283.232	333.916	340.643	1.17895	1.2027	Encodes AtNek2, a member of the NIMA-related serine/threonine kinases (Neks) that have been linked to cell-cycle regulation in fungi and mammals. Plant Neks might be involved in plant development processes.
AT3G04820	166.211	214.808	215.361	1.29238	1.29571	Pseudouridine synthase family protein;(source:Araport11)
AT3G04840	5824.81	7774.04	7579.65	1.33464	1.30127	Ribosomal protein S3Ae;(source:Araport11)
AT3G04850	67.2668	107.903	109.927	1.60411	1.63419	Tesmin/TSO1-like CXC domain-containing protein;(source:Araport11)
AT3G04920	2565.55	3365.5	3205.24	1.3118	1.24934	Ribosomal protein S24e family protein;(source:Araport11)
AT3G04940	1425.06	1537.78	1546.71	1.0791	1.08537	Encodes cysteine synthase CysD1.
AT3G04950	52.6891	73.8037	76.4961	1.40074	1.45184	SEC-C motif protein;(source:Araport11)
AT3G05020	492.899	625.02	650.038	1.26805	1.31881	encodes an acyl carrier protein expressed in leaves, roots, and dry seeds. Protein is not regulated by light.
AT3G05060	1026.32	1232.35	1365.21	1.20075	1.3302	SAR DNA-binding protein, putative, strong similarity to SAR DNA-binding protein-1 (Pisum sativum) GI:3132696; contains Pfam profile PF01798: Putative snoRNA binding domain; encodes NOP58-like protein
AT3G05180	306.729	388.169	348.785	1.26551	1.13711	GDSL-motif esterase/acyltransferase/lipase. Enzyme group with broad substrate specificity that may catalyze acyltransfer or hydrolase reactions with lipid and non-lipid substrates.
AT3G05230	346.202	399.523	379.069	1.15402	1.09494	Signal peptidase subunit;(source:Araport11)
AT3G05330	140.353	188.83	172.664	1.34539	1.23021	Encodes a protein with moderate sequence similarity to the maize microtubule-binding protein TANGLED1. A single base-pair deletion (-A) at position Chr3:1519176 in Columbia relative to the Landsberg erecta and Achkarren-2 ecotype (see ESTs DR378436 and CB26450) introduces a frame-shift and premature termination codon. The protein encoded from the Columbia gene is truncated by 29 amino acids relat…
AT3G05410	216.097	282.774	278.585	1.30855	1.28916	Photosystem II reaction center PsbP family protein;(source:Araport11)
AT3G05470	164.616	246.749	230.676	1.49893	1.4013	Actin-binding FH2 (formin homology 2) family protein;(source:Araport11)
AT3G05560	2332.73	2958.9	2989.53	1.26843	1.28156	Ribosomal L22e protein family;(source:Araport11)
AT3G05590	5690.61	7240.78	6969.31	1.27241	1.2247	Encodes cytoplasmic ribosomal protein L18.
AT3G05600	14.8118	41.4552	44.1559	2.79879	2.98112	Encodes a cytosolic epoxide hydrolase capable of acting on 9,10-epoxystearic acid and on 12,13- epoxyoctadec-9-enoic acid that is involved in the synthesis of poly-hydroxylated cutin monomers.
AT3G05740	51.5678	73.2597	68.4309	1.42065	1.32701	RECQ helicase l1;(source:Araport11)
AT3G05810	139.063	171.709	176.081	1.23476	1.2662	IGR motif protein;(source:Araport11)
AT3G05910	2383.34	2789.23	2633.34	1.1703	1.10489	Pectinacetylesterase family protein;(source:Araport11)
AT3G05945	422.137	495.693	462.583	1.17425	1.09581	None;(source:Araport11)
AT3G06020	275.219	393.636	362.074	1.43027	1.31559	A member of the FAF family proteins encoded by the FANTASTIC FOUR (FAF) genes: AT4G02810 (FAF1), AT1G03170 (FAF2), AT5G19260 (FAF3) and AT3G06020 (FAF4). FAFs have the potential to regulate shoot meristem size in Arabidopsis thaliana. FAFs can repress WUS, which ultimately leads to an arrest of meristem activity in FAF overexpressing lines.
AT3G06030	169.712	244.946	248.122	1.44331	1.46202	NPK1-related protein kinase 3
AT3G06040	610.172	718.469	718.371	1.17749	1.17733	Ribosomal protein L12/ ATP-dependent Clp protease adaptor protein ClpS family protein;(source:Araport11)
AT3G06050	736.894	835.421	850.05	1.13371	1.15356	Encodes a mitochondrial matrix localized peroxiredoxin involved in redox homeostasis. Knockout mutants have reduced root growth under certain oxidative stress conditions.
AT3G06070	700.716	829.328	911.978	1.18354	1.3015	hypothetical protein;(source:Araport11)
AT3G06220	17.1779	37.4258	39.9177	2.17871	2.32378	AP2/B3-like transcriptional factor family protein;(source:Araport11)
AT3G06430	528.585	593.481	572.725	1.12277	1.08351	Encodes PPR2, a pentatricopeptide repeat protein. Binds to plastid 23S rRNA and plays an important role in the first mitotic division during gametogenesis and in cell proliferation during embryogenesis.
AT3G06530	797.168	920.43	988.916	1.15462	1.24054	ARM repeat superfamily protein;(source:Araport11)
AT3G06580	1163.74	1254.54	1135.2	1.07803	0.975476	Encodes a protein with galactose kinase activity. The gene was shown to complement the yeast Agal1 mutant defective in the galactokinase gene GAL1.
AT3G06660	164.644	204.106	220.94	1.23968	1.34193	PAPA-1-like family protein / zinc finger (HIT type) family protein;(source:Araport11)
AT3G06730	253.977	395.196	395.191	1.55603	1.55601	Encodes a plastidial thioredoxin (TRX) isoform that defines a branch of plastidial TRXs lying between x- and y-type TRXs and thus was named TRX z. Possesses disulfide reductase activity in vitro. TRX z was previously named as Trx p (thioredoxin putative and plastidic) before its thioredoxin activity was confirmed (Meng et al., PNAS 2010, 107:3900). Knockout mutant of TRX z has a severe albino phe…
AT3G06740	366.101	430.538	372.055	1.17601	1.01626	Encodes a member of the GATA factor family of zinc finger transcription factors.
AT3G06790	209.424	254.269	277.142	1.21414	1.32335	Encodes a protein involved in RNA editing in mitochondria.
AT3G06868	4.66221	12.5896	9.75641	2.70035	2.09266	vitellogenin-like protein;(source:Araport11)
AT3G06880	625.622	830.062	871.124	1.32678	1.39241	Transducin/WD40 repeat-like superfamily protein;(source:Araport11)
AT3G06950	139.522	179.559	184.922	1.28696	1.32539	Pseudouridine synthase family protein;(source:Araport11)
AT3G06980	1352.86	1725.79	1704.59	1.27566	1.26	DEA(D/H)-box RNA helicase family protein;(source:Araport11)
AT3G07010	1382.61	1842.14	1721.9	1.33237	1.2454	Pectin lyase-like superfamily protein;(source:Araport11)
AT3G07060	159.354	205.904	187.942	1.29212	1.1794	NHL domain-containing protein;(source:Araport11)
AT3G07110	2027.6	2618.57	2695.77	1.29146	1.32954	Ribosomal protein L13 family protein;(source:Araport11)
AT3G07320	292.186	390.656	372.763	1.33701	1.27577
AT3G07350	111.806	184.565	306.016	1.65077	2.73704	sulfate/thiosulfate import ATP-binding protein, putative (DUF506);(source:Araport11)
AT3G07390	675.869	932.432	893.535	1.37961	1.32205	isolated from differential screening of a cDNA library from auxin-treated root culture. sequence does not show homology to any known proteins and is predicted to be extracellular. The mRNA is cell-to-cell mobile.
AT3G07410	422.602	499.404	511.012	1.18174	1.2092	RAB GTPase homolog A5B;(source:Araport11)
AT3G07430	761.628	1103.72	1054.23	1.44916	1.38418	YGGT family protein;(source:Araport11)
AT3G07460	1102.4	1319.1	1228.16	1.19657	1.11408	transmembrane protein, putative (Protein of unknown function, DUF538);(source:Araport11)
AT3G07470	851.741	1034.48	861.163	1.21455	1.01106	transmembrane protein, putative (Protein of unknown function, DUF538);(source:Araport11)
AT3G07540	666.42	860.502	941.016	1.29123	1.41205	Actin-binding FH2 (formin homology 2) family protein;(source:Araport11)
AT3G07590	110.735	141.015	138.943	1.27344	1.25473	SmD1a is one of two Yeast SmD1 orthologs, lower levels than SmD1b.It is localized to the nucleus and may play a minor role in RNA splicing and indirectly facilitating PTGS.
AT3G07630	336.063	388.786	348.791	1.15688	1.03787	Encodes a plastid-localized arogenate dehydratase involved in phenylalanine biosynthesis. Not less than six genes encoding ADT were identi&#64257;ed in the Arabidopsis genome: ADT1 [At1g11790]; ADT2 [At3g07630]; ADT3 [At2g27820]; ADT4 [At3g44720]; ADT5 [At5g22630]; and ADT6 [At1g08250].
AT3G07670	627.594	745.739	789.982	1.18825	1.25875	Rubisco methyltransferase family protein;(source:Araport11)
AT3G07680	944.688	1084.34	958.809	1.14783	1.01495	Encodes an Golgi-localized p24 protein. Interacts with p24delta5 at ER export sites for ER exit and coupled transport to the Golgi apparatus. The mRNA is cell-to-cell mobile.
AT3G07770	1371.95	1644.87	1703.3	1.19894	1.24152	HEAT SHOCK PROTEIN 89.1;(source:Araport11)
AT3G07990	455.223	563.532	520.655	1.23792	1.14374	serine carboxypeptidase-like 27;(source:Araport11)
AT3G08030	2442.69	3227.58	3896.06	1.32132	1.59499	The mRNA of this gene is expressed in viable seeds. Its detection in a dry seed lot has potential for use as a molecular marker for germination performance as absence of expression correlates with decreased germination.
AT3G08580	23324.8	24793.6	24762.4	1.06297	1.06163	mitochondrial ADP/ATP carrier
AT3G08640	772.726	867.294	799.063	1.12238	1.03408	alphavirus core family protein (DUF3411);(source:Araport11)
AT3G08680	1119.01	1222.21	1266.01	1.09223	1.13137	Leucine-rich repeat protein kinase family protein;(source:Araport11)
AT3G08740	1402.63	1888.54	1916.63	1.34642	1.36645	elongation factor P (EF-P) family protein;(source:Araport11)
AT3G08770	175.71	310.386	348.968	1.76647	1.98605	Predicted to encode a PR (pathogenesis-related) protein. Belongs to the lipid transfer protein (PR-14) family with the following members: At2g38540/LTP1, At2g38530/LTP2, At5g59320/LTP3, At5g59310/LTP4, At3g51600/LTP5, At3g08770/LTP6, At2g15050/LTP7, At2g18370/LTP8, At2g15325/LTP9, At5g01870/LTP10, At4g33355/LTP11, At3g51590/LTP12, At5g44265/LTP13, At5g62065/LTP14, At4g08530/LTP15.
AT3G08920	457.94	533.01	494.087	1.16393	1.07893	Rhodanese/Cell cycle control phosphatase superfamily protein;(source:Araport11)
AT3G08950	118.112	163.089	154.305	1.3808	1.30643	Encodes HCC1, homologue of the copper chaperone SCO1 (synthesis of cytochrome c oxidase 1) from the yeast Saccharomyces cerevisiae. SCO1 encodes a mitochondrial protein that is essential for the correct assembly of complex IV in the respiratory chain. HCC1 is localized in the mitochondrion. A chimeric yeast Sco1-Arabidopsis HCC1 protein complements yeast Sco1 activity. Embryos of hcc1 mutants bec…
AT3G09070	643.072	736.797	848.754	1.14575	1.31984	Encodes a polarly localised membrane-associated protein that regulates phloem differentiation entry.
AT3G09080	11.2247	25.7778	23.512	2.29652	2.09466	Transducin/WD40 repeat-like superfamily protein;(source:Araport11)
AT3G09150	230.393	350.264	336.352	1.52029	1.4599	Required for biosynthesis of the tetrapyrrole phytochrome chromophore phytochromobilin. Encodes phytochromobilin synthase, a ferredoxin-dependent biliverdin reductase. It is necessary for coupling the expression of some nuclear genes to the functional state of the chloroplast.
AT3G09200	6780.01	8221.31	8861.95	1.21258	1.30707	Ribosomal protein L10 family protein;(source:Araport11)
AT3G09210	859.038	995.558	1067.84	1.15892	1.24306	plastid transcriptionally active 13;(source:Araport11)
AT3G09250	152.879	191.679	193.014	1.2538	1.26253	Nuclear transport factor 2 (NTF2) family protein;(source:Araport11)
AT3G09390	4584.53	5108.55	4960.42	1.1143	1.08199	metallothionein, binds to and detoxifies excess copper and other metals, limiting oxidative damage
AT3G09455	150.626	192.16	155.724	1.27575	1.03385	dolichyl-diphosphooligosaccharide-protein glycosyltransferase subunit;(source:Araport11)
AT3G09500	3675.32	4326.72	4476.93	1.17723	1.21811	Ribosomal L29 family protein;(source:Araport11)
AT3G09630	5276.66	6089.72	6241.4	1.15409	1.18283	Ribosomal protein L4/L1 family;(source:Araport11)
AT3G09720	144.877	192.207	204.547	1.32669	1.41187	P-loop containing nucleoside triphosphate hydrolases superfamily protein;(source:Araport11)
AT3G09820	9586.04	10260.2	9587.54	1.07033	1.00016	Involved in the salvage synthesis of adenylates and methyl recycling
AT3G09860	969.568	1197.11	1072.38	1.23468	1.10604	actin T1-like protein;(source:Araport11)
AT3G09890	193.916	233.134	198.641	1.20224	1.02437	Ankyrin repeat family protein;(source:Araport11)
AT3G10020	136.694	233.035	502.397	1.7048	3.67535	plant/protein;(source:Araport11)
AT3G10050	482.421	548.966	571.373	1.13794	1.18439	first enzyme in the biosynthetic pathway of isoleucine
AT3G10110	33.229	51.2548	40.8837	1.54247	1.23036	Mitochondrial import inner membrane translocase subunit Tim17/Tim22/Tim23 family protein;(source:Araport11)
AT3G10180	62.9062	87.7562	98.4576	1.39503	1.56515	P-loop containing nucleoside triphosphate hydrolases superfamily protein;(source:Araport11)
AT3G10190	214.277	310.596	327.683	1.44951	1.52925	Encodes a protein with sequence similarity to calmodulins. Loss of function mutations have decreased response to chitin elicitors suggesting a role in plant response to fungal pathogens.
AT3G10270	902.092	1048.77	1059.67	1.1626	1.17468	Protein targeting to mitochondria is influenced by UTR sequences.
AT3G10300	164.75	201.813	263.408	1.22496	1.59883	Calcium-binding EF-hand family protein;(source:Araport11)
AT3G10310	117.93	147.698	165.311	1.25241	1.40177	P-loop nucleoside triphosphate hydrolases superfamily protein with CH (Calponin Homology) domain-containing protein;(source:Araport11)
AT3G10405	898.496	1190.56	1166.56	1.32506	1.29834	vacuolar acid trehalase;(source:Araport11)
AT3G10450	1596.75	1879.06	1830.04	1.1768	1.1461	serine carboxypeptidase-like 7;(source:Araport11)
AT3G10610	637.15	832.879	872.533	1.30719	1.36943	Ribosomal S17 family protein;(source:Araport11)
AT3G10620	267.304	316.982	289.388	1.18585	1.08262	Encodes a ppGpp pyrophosphohydrolase.
AT3G10670	899.77	1026.29	973.437	1.14061	1.08187	Plastidic SufC-like ATP-binding cassette/ATPase essential for Arabidopsis embryogenesis. Involved in the biogenesis and/or repair of oxidatively damaged Fe?S clusters. Expressed in embryos and meristems.
AT3G10690	465.476	712.868	772.249	1.53148	1.65905	Encodes a protein that when expressed together with GYRB2 generates an active supercoiling DNA gyrase enzyme that shares similar properties to its bacterial counterpart, including sensitivity to gyrase-specific antibiotics.
AT3G10720	822.705	957.706	1021.52	1.16409	1.24165	Plant invertase/pectin methylesterase inhibitor superfamily;(source:Araport11)
AT3G10850	2057.6	2209.35	2184.34	1.07375	1.06159	glyoxalase II cytoplasmic isozyme (Glx2-2) mRNA, complete
AT3G10860	1955.38	2177.38	2044	1.11354	1.04532	Cytochrome b-c1 complex, subunit 8 protein;(source:Araport11)
AT3G10870	315.568	506.503	474.066	1.60505	1.50226	Encodes a methyl IAA esterase. Methyl IAA is believed to be an inactive form of auxin that needs to be demethylated to exert a biological effect. MES17 does not act on methyl JA, MeSA, MeGA4, or MEGA9 in vitro. This gene is expressed in several tissues of seedlings and adult plants, with a higher relative level of expression in the seedling shoot apex and the adult stem.
AT3G10920	2360	2631.84	2478.48	1.11518	1.0502	manganese superoxide dismutase (MSD1)
AT3G10930	13.2825	24.9677	51.1568	1.87974	3.85145	Encodes a small secreted signaling peptide that processed both N- and C-terminally after translation and is rapidly induced in response to ROS and flg22-induced stress and may act as a negative modulator of stress-induced ROS signalling.
AT3G10940	842.996	1004.59	887.874	1.19169	1.05324	Encodes a protein with a predicted dual-specificity phosphatase domain, similar to the glucan phosphorylases SEX4 and LSF1, however, it lacks the carbohydrate binding domain present in those proteins. Has phosphoglucan phosphatase activity. It binds to starch and specifically hydrolyzes phosphate from the C3-position.
AT3G10970	1113.47	1208.76	1191.07	1.08558	1.06969	Haloacid dehalogenase-like hydrolase (HAD) superfamily protein;(source:Araport11)
AT3G11040	184.609	226.738	216.936	1.22821	1.17511	Encodes a cytosolic beta-endo-N-acetyglucosaminidase (ENGase). ENGases N-glycans cleave the O-glycosidic linkage between the two GlcNAc residues of the N-glycan core structure and thus generate a protein with a single GlcNAc attached to asparagine.
AT3G11070	405.934	470.991	469.648	1.16027	1.15696	Outer membrane OMP85 family protein;(source:Araport11)
AT3G11250	844.323	1020.7	970.97	1.2089	1.15	Ribosomal protein L10 family protein;(source:Araport11)
AT3G11400	1768.08	1920.1	1851.54	1.08598	1.0472	One of the 2 genes that code for the G subunit of eukaryotic initiation factor 3 (EIF3). The mRNA is cell-to-cell mobile.
AT3G11480	0.55154	25.9578	0.499839	47.0642	0.906261	The gene encodes a SABATH methyltransferase that methylates both salicylic acid and benzoic acid. It is highly expressed in flowers, induced by biotic and abiotic stress and thought to be involved in direct defense mechanism.
AT3G11500	410.978	466.947	433.785	1.13618	1.05549	Small nuclear ribonucleoprotein family protein;(source:Araport11)
AT3G11510	3080.46	3949.32	4045.78	1.28206	1.31337	Ribosomal protein S11 family protein;(source:Araport11)
AT3G11520	102.939	188.063	188.098	1.82695	1.82728	Encodes a B-type mitotic cyclin.
AT3G11630	8498.86	10145.9	10301.3	1.1938	1.21207	Encodes a 2-Cys peroxiredoxin (2-Cys PrxA) that contains two catalytic Cys residues.
AT3G11710	1960.78	2437.57	2405.13	1.24316	1.22662	lysyl-tRNA synthetase 1;(source:Araport11)
AT3G11830	2738.72	3102.82	3092.85	1.13295	1.1293	TCP-1/cpn60 chaperonin family protein;(source:Araport11)
AT3G11940	5281.66	6439.23	6768.45	1.21917	1.2815	One of two genes encoding the ribosomal protein S5. Mutants have semi-dominant developmental phenotypes. Most cell-division processes are delayed or disturbed in the heterozygous mutant, and development is completely arrested at an early embryonic stage in the homozygous mutant.
AT3G12080	979.589	1258.32	1329.54	1.28454	1.35724	Encodes a putative plastid-targeted GTP-binding protein that is essential for embryogenesis and chloroplast development.
AT3G12110	2386.17	2611.11	2560.91	1.09427	1.07323	Encodes an actin that is expressed predominantly during reproductive development.
AT3G12145	388.172	814.839	551.355	2.09917	1.42039	A novel leucine-rich repeat protein. Interacts directly with MADS domain transcription factor.
AT3G12150	353.078	448.341	450.85	1.26981	1.27691	alpha/beta hydrolase family protein;(source:Araport11)
AT3G12170	34.8952	60.4064	60.34	1.73108	1.72918	Chaperone DnaJ-domain superfamily protein;(source:Araport11)
AT3G12280	1117.61	1212.76	1276.47	1.08513	1.14214	Encodes a retinoblastoma homologue RETINOBLASTOMA-RELATED protein (RBR or RBR1). RBR controls nuclear proliferation in the female gametophyte. Also required for correct differentiation of male gametophytic cell types. Regulates stem cell maintenance in Arabidopsis roots. Involved in the determination of cell cycle arrest in G1 phase after sucrose starvation. RBR1 is also involved in regulation of…
AT3G12290	1543.29	1673.94	1634.41	1.08465	1.05904	MTHFD1 encodes a cytoplasmic bifunctional methylenetetrahydrofolate dehydrogenase/methenyltetrahydrofolate cyclohydrolase that is involved in one carbon metabolism and control of DNA methylation.
AT3G12390	1981.94	2206.7	2221.29	1.11341	1.12077	Nascent polypeptide-associated complex (NAC), alpha subunit family protein;(source:Araport11)
AT3G12490	866.705	1031.62	869.224	1.19027	1.00291	Encodes a protein with cysteine proteinase inhibitor activity. Overexpression increases tolerance to abiotic stressors (i.e.salt,osmotic, cold stress).
AT3G12520	257.041	301.461	324.024	1.17281	1.26059	Encodes a sulfate transporter that in induced under sulfate limitation.
AT3G12610	3264.2	4040.26	3847.7	1.23775	1.17876	Plays role in DNA-damage repair/toleration. Partially complements RecA- phenotypes.
AT3G12710	1565.1	1887.26	2054.44	1.20584	1.31266	DNA glycosylase superfamily protein;(source:Araport11)
AT3G12780	18246.5	20880.7	21528.3	1.14437	1.17986	nuclear phosphoglycerate kinase (PGK1)
AT3G12860	77.3265	118.367	112.104	1.53074	1.44975	NOP56-like pre RNA processing ribonucleoprotein;(source:Araport11)
AT3G12870	52.9785	80.1385	86.4886	1.51266	1.63252	transmembrane protein;(source:Araport11)
AT3G12915	99.1733	160.534	172.104	1.61872	1.73538	Ribosomal protein S5/Elongation factor G/III/V family protein;(source:Araport11)
AT3G12930	432.961	642.042	602.85	1.48291	1.39239	Lojap-related protein;(source:Araport11)
AT3G12965	158.03	237.379	242.197	1.50211	1.5326	Has been identified as a translated small open reading frame by ribosome profiling.
AT3G13120	3336.27	4406.1	4348.18	1.32067	1.3033	Ribosomal protein S10p/S20e family protein;(source:Araport11)
AT3G13150	73.5703	95.1102	81.227	1.29278	1.10407	Tetratricopeptide repeat (TPR)-like superfamily protein;(source:Araport11)
AT3G13160	155.028	208.448	185.885	1.34458	1.19904	Tetratricopeptide repeat (TPR)-like superfamily protein;(source:Araport11)
AT3G13175	56.8229	116.85	114.958	2.05638	2.0231	transmembrane protein;(source:Araport11)
AT3G13180	448.725	682.099	664.351	1.52008	1.48053	NOL1/NOP2/sun family protein / antitermination NusB domain-containing protein;(source:Araport11)
AT3G13310	280.914	385.765	366.445	1.37325	1.30447	Chaperone DnaJ-domain superfamily protein;(source:Araport11)
AT3G13350	302.409	354.426	315.839	1.17201	1.04441	HMG (high mobility group) box protein with ARID/BRIGHT DNA-binding domain-containing protein;(source:Araport11)
AT3G13360	918.343	1017.8	993.136	1.1083	1.08144	Encodes an outer nuclear membrane protein that anchors RanGAP1 to the nuclear envelope. It interacts with SUN proteins and is required for maintaining the elongated nuclear shape of epidermal cells.
AT3G13470	2916.01	4428.12	4805.87	1.51855	1.6481	Encodes a subunit of chloroplasts chaperonins that are involved in mediating the folding of newly synthesized, translocated, or stress-denatured proteins. Cpn60 subunits are: Cpn60alpha1 (At2g28000), AtCpn60alpha2 (At5g18820), AtCpn60beta1 (At1g55490), AtCpn60beta2 (At3g13470), AtCpn60beta3 (At5g56500), AtCpn60beta4 (At1g26230).
AT3G13490	890.5	1145.94	1124.25	1.28685	1.26249	Encodes a dual targeted lysyl-tRNA ligase that is found both in the mitochondrion and the chloroplast. Plants mutated in this gene exhibit an ovule abortion phenotype.
AT3G13560	489.23	620.216	590.646	1.26774	1.2073	O-Glycosyl hydrolases family 17 protein;(source:Araport11)
AT3G13590	51.496	70.5848	58.4014	1.37068	1.1341	Cysteine/Histidine-rich C1 domain family protein;(source:Araport11)
AT3G13640	76.8169	105.951	91.2541	1.37927	1.18794	member of RLI subfamily
AT3G13650	277.958	330.82	315.109	1.19018	1.13366	Disease resistance-responsive (dirigent-like protein) family protein;(source:Araport11)
AT3G13740	429.497	499.498	523.191	1.16298	1.21815	Encodes one of two chloroplast Mini-RNase III-like enzymes in Arabidopsis. Double mutants display imprecise maturation of 23S rRNA and other rRNAs.
AT3G13860	581.117	723.825	658.614	1.24558	1.13336	heat shock protein 60-3A;(source:Araport11)
AT3G13882	446.157	533.973	509.627	1.19683	1.14226	Ribosomal protein L34;(source:Araport11)
AT3G13920	7194.58	8038.89	8467.65	1.11735	1.17695	eukaryotic translation initiation factor 4A-1
AT3G13940	215.594	285.435	257.373	1.32395	1.19379	DNA binding / DNA-directed RNA polymerase;(source:Araport11)
AT3G13980	510.656	585.259	595.267	1.14609	1.16569	SKI/DACH domain protein;(source:Araport11)
AT3G14000	141.532	182.15	161.12	1.28699	1.1384	Belongs to five-member BRX gene family. Arabidopsis BRX genes share high levels of similarity among each others, with several conserved domains. The most distinct is BRX domain - highly conserved in all BRX genes among distantly related species. This protein-protein interaction domain is required and sufficient for BRX activity.
AT3G14110	1019.29	1332.24	1310.18	1.30702	1.28538	Encodes a novel coiled-coil, TPR domain containing protein that is localized to the chloroplast membrane and is involved in chlorophyll biosynthesis. Mutants accumulate protochlorophyllide, an intermediate in the chlorophyll biosynthesis pathway, in dark and release singlet oxygen in plastids in a controlled and non-invasive manner upon a dark/light shift.
AT3G14120	537.93	639.283	632.952	1.18841	1.17664	nuclear pore complex protein;(source:Araport11)
AT3G14150	431.043	493.169	451.843	1.14413	1.04825	Aldolase-type TIM barrel family protein;(source:Araport11)
AT3G14210	968.227	1339	1491.53	1.38294	1.54048	A semidominant QTL which has an epistatic effect on the Epithiospecifier gene. Represses nitrile formation and favors isothiocyanate production during glucosinolate hydrolysis. The functional allele deters the insect herbivory T. ni.
AT3G14220	566.705	638.241	651.841	1.12623	1.15023	GDSL-motif esterase/acyltransferase/lipase. Enzyme group with broad substrate specificity that may catalyze acyltransfer or hydrolase reactions with lipid and non-lipid substrates.
AT3G14240	1316.56	2103.91	2105.92	1.59804	1.59957	Subtilase family protein;(source:Araport11)
AT3G14290	1105.15	1213.41	1118.84	1.09796	1.01239	Encodes 20S proteasome subunit PAE2 (PAE2) that has RNase activity.
AT3G14310	2295.67	3443.65	3382.64	1.50006	1.47349	encodes a pectin methylesterase, targeted by a cellulose binding protein (CBP) from the parasitic nematode Heterodera schachtii during parasitism.
AT3G14330	273.641	353.399	352.979	1.29147	1.28993	Encodes a pentatricopeptide repeat protein involved in chloroplast mRNA editing. Mutants display defects in C-U editing of psbE.
AT3G14390	711.545	954.017	922.267	1.34077	1.29615	Pyridoxal-dependent decarboxylase family protein;(source:Araport11)
AT3G14550	41.1518	64.5437	54.659	1.56843	1.32823	Encodes a protein with geranylgeranyl pyrophosphate synthase activity involved in isoprenoid biosynthesis. The enzyme appears to be targeted to the chloroplast in epidermal cells and guard cells of leaves, and in etioplasts in roots.
AT3G14600	2035.62	2591.94	2652.67	1.27329	1.30313	Ribosomal protein L18ae/LX family protein;(source:Araport11)
AT3G14630	16.2068	29.459	26.1393	1.81769	1.61286	putative cytochrome P450
AT3G14660	942.31	1046.03	961.891	1.11007	1.02078	putative cytochrome P450 The mRNA is cell-to-cell mobile.
AT3G14740	71.6816	103.077	87.4949	1.43798	1.2206	RING/FYVE/PHD zinc finger superfamily protein;(source:Araport11)
AT3G14840	2478.08	2697.66	2740.73	1.08861	1.10599	Encodes LRR-RLK protein that is localized to the plasma membrane and is involved in regulation of plant innate immunity to microbes. LIK1 is phosphorylated by CERK1, a kinase involved in chitin perception. The mRNA is cell-to-cell mobile.
AT3G14890	478.457	625.427	622.497	1.30718	1.30105	phosphoesterase;(source:Araport11)
AT3G14900	112.003	170.268	187.959	1.52021	1.67816	hypothetical protein;(source:Araport11)
AT3G14930	1628.87	2219.58	2177.85	1.36265	1.33703	Uroporphyrinogen decarboxylase;(source:Araport11)
AT3G15000	1137.32	1470.79	1532.99	1.29321	1.3479	Encodes RIP1 (RNA-editing factor interacting protein 1). Involved in chloroplast and mitochondrial RNA editing. The mRNA is cell-to-cell mobile.
AT3G15020	611.771	686.626	631.821	1.12236	1.03277	Lactate/malate dehydrogenase family protein;(source:Araport11)
AT3G15140	57.7496	93.394	92.3216	1.61722	1.59865	ERI (At3g15140) encodes a protein of 337 amino acids of the ribonuclease H-like superfamily. The protein contains both DEDDh and SAP domains.The first exon contains a TCT-microsatellite structure (starting 226 bp after ATG) that, based on sequence complementarity, is a miR5021-cleavage target site. ERI is predicted to function as an siRNA exonuclease. Overexpression leads to increased post transc…
AT3G15190	2328.59	3155.94	3129.02	1.3553	1.34374	chloroplast 30S ribosomal protein S20;(source:Araport11)
AT3G15360	1804.29	2208.14	1945.28	1.22383	1.07814	encodes a prokaryotic thioredoxin The mRNA is cell-to-cell mobile.
AT3G15450	1142.4	1435.81	2368.48	1.25684	2.07326	aluminum induced protein with YGL and LRDR motifs;(source:Araport11)
AT3G15520	839.727	999.159	1015.17	1.18986	1.20893	Cyclophilin-like peptidyl-prolyl cis-trans isomerase family protein;(source:Araport11)
AT3G15550	155.791	221.189	236.375	1.41978	1.51725	trichohyalin;(source:Araport11)
AT3G15640	1426.56	1594.55	1539.24	1.11776	1.07898	Rubredoxin-like superfamily protein;(source:Araport11)
AT3G15680	469.509	618.439	624.107	1.31721	1.32928	Ran BP2/NZF zinc finger-like superfamily protein;(source:Araport11)
AT3G15720	49.4796	74.9036	69.1136	1.51383	1.39681	Pectin lyase-like superfamily protein;(source:Araport11)
AT3G15800	65.4389	94.6447	92.892	1.44631	1.41952	Glycosyl hydrolase superfamily protein;(source:Araport11)
AT3G15900	180.695	216.191	234.669	1.19644	1.2987	homoserine O-acetyltransferase;(source:Araport11)
AT3G15950	0.563091	6.11064	2.53286	10.852	4.49813	Similar to TSK-associating protein 1 (TSA1), contains 10 EFE repeats, a novel repeat sequence unique to plants. Expressed preferentially in the roots.Protein is localized to ER bodies- an endoplasmic reticulum derived structure. Loss of function mutations lack ER bodies.
AT3G16000	2045.59	2569.55	2484.75	1.25614	1.21468	encodes a DNA-binding protein that binds to plastid DNA non-specifically and is associated with nucleoids and thylakoid membranes. The expression of the gene is correlated with the development of thylakoid membranes.
AT3G16070	110.65	145.778	146.197	1.31748	1.32126	LOW protein: ATP-dependent RNA helicase-like protein;(source:Araport11)
AT3G16080	1294.75	1625.94	1660.34	1.25579	1.28236	Zinc-binding ribosomal protein family protein;(source:Araport11)
AT3G16110	511.322	575.176	573.039	1.12488	1.1207	Encodes a protein disulfide isomerase-like (PDIL) protein, a member of a multigene family within the thioredoxin (TRX) superfamily. Unlike several other PDI family members, transcript levels for this gene are not up-regulated in response to three different chemical inducers of ER stress (dithiothreitol, beta-mercaptoethanol, and tunicamycin).
AT3G16120	119.732	166.023	164.116	1.38663	1.3707	Dynein light chain type 1 family protein;(source:Araport11)
AT3G16240	29330.5	32848.6	32999.6	1.11995	1.1251	Delta tonoplast intrinsic protein, functions as a water channel and ammonium (NH3) transporter. Highly expressed in flower, shoot, and stem. Expression shows diurnal regulation and is induced by ammonium (NH3). Protein localized to vacuolar membrane. The mRNA is cell-to-cell mobile.
AT3G16260	729.639	837.5	816.72	1.14783	1.11935	Encodes a tRNase Z. The mRNA is cell-to-cell mobile.
AT3G16290	1384.99	1687.91	1592.98	1.21871	1.15017	AAA-type ATPase family protein;(source:Araport11)
AT3G16370	4697.29	5332.48	5450.06	1.13523	1.16026	GDSL-motif esterase/acyltransferase/lipase. Enzyme group with broad substrate specificity that may catalyze acyltransfer or hydrolase reactions with lipid and non-lipid substrates. The mRNA is cell-to-cell mobile.
AT3G16400	456.059	684.193	391.922	1.50023	0.859368	Encodes a nitrile-specifier protein NSP1 responsible for constitutive and herbivore-induced simple nitrile formation in rosette leaves. NSP1 is one out of five (At3g16400/NSP1, At2g33070/NSP2, At3g16390/NSP3, At3g16410/NSP4 and At5g48180/NSP5) A. thaliana epithiospecifier protein (ESP) homologues that promote simple nitrile, but not epithionitrile or thiocyanate formation. The mRNA is cell-to-cel…
AT3G16470	3280.01	5735.94	4069.66	1.74876	1.24074	Encodes a JA-responsive gene that coordinates with GRP7 in shaping plant development through the regulation of RNA processing in Arabidopsis. AtJAC1 interacts with RNA binding protein GRP7 specifically in the cytoplasm to regulate its nucleocytoplasmic distribution.
AT3G16480	919.211	1020.68	974.876	1.11039	1.06056	mitochondrial processing peptidase alpha subunit;(source:Araport11)
AT3G16490	41.8213	62.3002	72.7676	1.48968	1.73997	IQ-domain 26;(source:Araport11)
AT3G16780	1150.76	1407.53	1362.61	1.22312	1.18409	Ribosomal protein L19e family protein;(source:Araport11)
AT3G16810	411.581	488.543	446.183	1.18699	1.08407	Encodes a member of the Arabidopsis Pumilio (APUM) proteins containing PUF domain (eight repeats of approximately 36 amino acids each). PUF proteins regulate both mRNA stability and translation through sequence-specific binding to the 3' UTR of target mRNA transcripts.
AT3G17070	135.538	185.492	162.505	1.36857	1.19897	Peroxidase family protein;(source:Araport11)
AT3G17090	1302.84	1457.41	1479.71	1.11864	1.13575	Protein phosphatase 2C family protein;(source:Araport11)
AT3G17100	2107.53	2400.74	2531.32	1.13913	1.20109	sequence-specific DNA binding transcription factor;(source:Araport11)
AT3G17120	1082.19	1265.57	1225.3	1.16944	1.13224	transmembrane protein;(source:Araport11)
AT3G17160	290.788	349.943	391.912	1.20343	1.34776	hypothetical protein;(source:Araport11)
AT3G17170	549.694	823.049	816.874	1.49729	1.48605	Translation elongation factor EF1B/ribosomal protein S6 family protein;(source:Araport11)
AT3G17240	1711.16	1825.95	1732.49	1.06708	1.01246	lipoamide dehydrogenase precursor
AT3G17300	156.401	195.542	221.234	1.25026	1.41453	COMPLEX 1 LYR-like protein;(source:Araport11)
AT3G17350	253.798	297.947	329.559	1.17396	1.29851	wall-associated receptor kinase carboxy-terminal protein;(source:Araport11)
AT3G17360	240.538	339.556	387.392	1.41165	1.61052	PHRAGMOPLAST ORIENTING KINESIN 1 is one of the two Arabidopsis homologs isolated in yeast two-hybrid screen for interaction partners of maize gene TANGLED1 (TAN1). Based on sequence homology in their motor domains, POK1 and POK2 belong to the kinesin-12 class which also includes the well-characterized group of phragmoplast-associated kinesins AtPAKRPs. Both kinesins are composed of an N-terminal …
AT3G17390	7735.57	8988.61	8214.36	1.16198	1.06189	S-adenosylmethionine synthetase
AT3G17680	78.8345	146.413	139.442	1.85722	1.76879	Kinase interacting (KIP1-like) family protein;(source:Araport11)
AT3G17690	13.994	27.5865	35.6086	1.97132	2.54457	member of Cyclic nucleotide gated channel family
AT3G17820	2495.84	2806.18	2521.28	1.12434	1.01019	encodes a cytosolic glutamine synthetase, the enzyme has low affinity with substrate ammonium The mRNA is cell-to-cell mobile.
AT3G17830	65.721	100.469	104.705	1.52873	1.59318	Molecular chaperone Hsp40/DnaJ family protein;(source:Araport11)
AT3G17840	640.343	813.224	818.828	1.26998	1.27873	Encodes a receptor-like kinase found at the cell surface of various tissues. Its function remains unknown.
AT3G17970	515.631	623.285	621.398	1.20878	1.20512	Integral chloroplast outer membrane protein. Belongs to one of the 36 carboxylate clamp (CC)-tetratricopeptide repeat (TPR) proteins (Prasad 2010, Pubmed ID: 20856808) with potential to interact with Hsp90/Hsp70 as co-chaperones.
AT3G18000	2247.48	3490.09	2992.04	1.55289	1.33129	Arabidopsis thaliana N-methyltransferase-like protein mRNA. Reduce transmission through pollen.
AT3G18035	1095.09	1305.26	1384.17	1.19192	1.26397	A linker histone like protein
AT3G18050	532.469	817.633	838.348	1.53555	1.57445	GPI-anchored protein;(source:Araport11)
AT3G18080	762.462	1649.23	1361.52	2.16303	1.78569	B-S glucosidase 44;(source:Araport11)
AT3G18090	225.271	263.862	267.707	1.17131	1.18838	Encodes a subunit of RNA polymerase IV (aka RNA polymerase D). NRPD2b is closely related to NRPD2a, but has lower levels of transcription and does not affect endogenous siRNA when mutated.
AT3G18110	730.336	884.358	941.342	1.21089	1.28892	Pentatricopeptide repeat (PPR) superfamily protein;(source:Araport11)
AT3G18130	1236.24	1650.5	1606.02	1.33509	1.29911	Encodes a protein with similarity to mammalian RACKs. RACKs function to shuttle activated protein kinase C to different subcellular sites and may also function as a scaffold through physical interactions with other proteins. RACK1C has no phenotype on its own and probably acts redundantly with RACK1A and RACK1B.
AT3G18190	2147.59	2286.01	2320.95	1.06445	1.08072	TCP-1/cpn60 chaperonin family protein;(source:Araport11)
AT3G18240	346.214	412.301	414.508	1.19088	1.19726	Ribosomal protein S24/S35;(source:Araport11)
AT3G18250		2.42619		#DIV/0!	#DIV/0!	Putative membrane lipoprotein;(source:Araport11)
AT3G18390	2351.29	2825.75	2910.48	1.20179	1.23782	CRS1 / YhbY (CRM) domain-containing protein;(source:Araport11)
AT3G18410	1012.06	1209.4	1089.63	1.19498	1.07664	NADH dehydrogenase ubiquinone 1 beta subcomplex subunit 10-B-like protein (Complex I subunit NDUFS6);(source:Araport11)
AT3G18420	270.587	354.205	395.276	1.30902	1.46081	Protein prenylyltransferase superfamily protein;(source:Araport11)
AT3G18524	181.397	247.762	243.111	1.36586	1.34022	Encodes a DNA mismatch repair homolog of human MutS gene, MSH6. MSH2 is involved in maintaining genome stability and repressing recombination of mismatched heteroduplexes.There are four MutS genes in Arabidopsis, MSH2, MSH3, MSH6, and MSH7, which all act as heterodimers and bind to 51-mer duplexes. MSH2 has different binding specificity to different mismatches in combination with MSH3, MSH6, or M…
AT3G18530	36.7517	58.0485	53.5957	1.57948	1.45832	ARM repeat superfamily protein;(source:Araport11)
AT3G18535	356.052	419.539	422.661	1.17831	1.18708	tubulin-tyrosine ligase;(source:Araport11)
AT3G18580	104.691	134.602	116.945	1.28571	1.11705	Nucleic acid-binding, OB-fold-like protein;(source:Araport11)
AT3G18600	389.248	518.044	526.33	1.33088	1.35217	P-loop containing nucleoside triphosphate hydrolases superfamily protein;(source:Araport11)
AT3G18680	719.743	1146.1	1171.81	1.59237	1.62809	Amino acid kinase family protein;(source:Araport11)
AT3G18730	103.86	169.198	160.384	1.62909	1.54423	Encodes a protein with an important role in cell division control and plant morphogenesis and may also play a role in genome maintenance. May be involved in mitosis through interaction with TSA1. In cells synchronized for cell division, TSA1 and TSK relocalize to ends of spindle microtubules that are ahead of separating chromatids during metaphase and anaphase of mitosis.
AT3G18740	2105.32	2714.9	2520.86	1.28954	1.19738	The gene encodes a putative leucine-rich repeat (LRR)Receptor-like kinase (RLK).
AT3G18760	158.059	239.885	227.394	1.51769	1.43866	Translation elongation factor EF1B/ribosomal protein S6 family protein;(source:Araport11)
AT3G18850	1000.31	1345.47	1336.59	1.34506	1.33618	lysophosphatidyl acyltransferase 5;(source:Araport11)
AT3G18890	3533.67	4101.56	4112.17	1.16071	1.16371	NAD(P)-binding Rossmann-fold superfamily protein;(source:Araport11)
AT3G18940	250.325	292.874	287.396	1.16997	1.14809	clast3-like protein;(source:Araport11)
AT3G18960	56.2811	94.2004	96.7215	1.67375	1.71854	AP2/B3-like transcriptional factor family protein;(source:Araport11)
AT3G18980	705.207	803.199	842.633	1.13896	1.19487	EIN2 targeting protein1;(source:Araport11)
AT3G19050	517.36	765.059	808.788	1.47878	1.5633	PHRAGMOPLAST ORIENTING KINESIN 2 is one of the two Arabidopsis homologs isolated in yeast two-hybrid screen for interaction partners of maize gene TANGLED1 (TAN1). Based on sequence homology in their motor domains, POK1 and POK2 belong to the kinesin-12 class which also includes the well-characterized group of phragmoplast-associated kinesins AtPAKRPs. Both kinesins are composed of an N-terminal …
AT3G19170	3167.35	3630.6	3744.5	1.14626	1.18222	Zinc metalloprotease pitrilysin subfamily A. Signal peptide degrading enzyme targeted to mitochondria and chloroplasts. Expressed only in siliques and flowers
AT3G19180	492.388	588.963	612.124	1.19614	1.24317	Encodes a chloroplast division factor located in the plastid inner envelope with its N-terminus exposed to the stroma. PARC6 influences FtsZ assembly and is required for recruitment of PDV1 during chloroplast division.
AT3G19210	51.4656	71.206	73.642	1.38357	1.4309	Encodes RAD54, a member of the SWI2/SNF2 family of DNA-stimulated ATPases. Functions in DNA repair via homologous recombination.
AT3G19490	431.798	564.765	538.719	1.30794	1.24762	member of Na+/H+ antiporter-Putative family
AT3G19540	696.73	800.188	966.443	1.14849	1.38711	glutamyl-tRNA (Gln) amidotransferase subunit A (DUF620);(source:Araport11)
AT3G19590	148.278	192.601	185.352	1.29892	1.25003	Encodes a protein that may have a role in the spindle assembly checkpoint.
AT3G19680	388.751	630.766	519.609	1.62254	1.33661	hypothetical protein (DUF1005);(source:Araport11)
AT3G19710	1166.29	1775.8	1501.84	1.52261	1.28771	Belongs to the branched-chain amino acid aminotransferase gene family. Encodes a methionine-oxo-acid transaminase. Involved in the methionine chain elongation pathway that leads to the ultimate biosynthesis of methionine-derived glucosinolates.
AT3G19810	407.665	516.761	522.622	1.26761	1.28199	BTB/POZ domain protein, putative (DUF177);(source:Araport11)
AT3G19820	5476.32	6933.18	7245.74	1.26603	1.3231	Involved in the conversion of the early brassinosteroid precursor 24-methylenecholesterol to campesterol. Brassinosteroids affect cellular elongation. Mutants have dwarf phenotype. DWF1 is a Ca2+-dependent calmodulin-binding protein.
AT3G20000	1046.1	1219.26	1203.42	1.16553	1.15039	Encodes a component of the TOM receptor complex responsible for the recognition and translocation of cytosolically synthesized mitochondrial preproteins. With TOM22, functions as the transit peptide receptor at the surface of the mitochondrial outer membrane and facilitates the movement of preproteins into the translocation pore. The mRNA is cell-to-cell mobile.
AT3G20010	359.043	411.45	445.808	1.14597	1.24166	Encodes a member of the SNF2 family of helicase-like proteins and is involved in RNA-directed DNA methylation. It is functionally redundant with FRG2 and interacts physically with SUVR2, another component of the RdDM pathway.
AT3G20050	3431.77	3840.35	3820.58	1.11906	1.1133	Encodes a putative cytoplasmic chaperonin that is similar to mouse Tcp-1 (t complex polypeptide 1).
AT3G20060	1058.27	1152.92	1108.45	1.08944	1.04742	Encodes one of two ubiquitin-conjugating enzymes belonging to the E2-C gene family (the other being UBC19). Transcript is always found in dividing cells, but also in other non-dividing cells. Protein is localized to the cytoplasm as well as to the nucleus.
AT3G20150	265.179	356.995	362.736	1.34624	1.36789	Kinesin motor family protein;(source:Araport11)
AT3G20180	0.488901	5.06644	6.18367	10.3629	12.6481	Copper transport protein family;(source:Araport11)
AT3G20230	493.482	678.624	633.899	1.37517	1.28454	Ribosomal L18p/L5e family protein;(source:Araport11)
AT3G20240	112.548	165.366	153.596	1.46929	1.36471	Mitochondrial substrate carrier family protein;(source:Araport11)
AT3G20260	407.482	526.66	510.531	1.29248	1.25289	DUF1666 family protein (DUF1666);(source:Araport11)
AT3G20320	756.009	826.819	794.421	1.09366	1.05081	Encodes a permease-like component of an ABC transporter involved in lipid transfer from ER to chloroplast. A phosphatidic acid-binding protein with a predicted mycobacterial cell entry domain. It is tethered to the inner chloroplast envelope membrane facing the outer envelope membrane. Presumed bacterial orthologs of TGD1 and TGD2 in Gram-negative bacteria are typically organized in transcription…
AT3G20330	578.13	641.434	649.697	1.1095	1.12379	encodes aspartate carbamoyltransferase catalyzing the second step in the de novo pyrimidine ribonucleotide biosynthesis
AT3G20390	2287.85	2864.94	2870.33	1.25225	1.2546	Encodes a plastidial RidA (Reactive Intermediate Deaminase A) homolog that hydrolyzes the enamines/imines formed by Thr dehydratase from Ser or Thr.
AT3G20440	87.6311	168.004	173.11	1.91717	1.97544	Encodes BE1, a putative glycoside hydrolase. Involved in organogenesis and somatic embryogenesis by regulating carbohydrate metabolism. Mutation in BE1 has pleotrophic effect on the whole plant development.
AT3G20470	1887.03	2595.68	3049.13	1.37553	1.61583	encodes a glycine-rich protein that is expressed more abundantly in immature seed pods than in stems and leaves. Expression is not detected in roots or flowers.
AT3G20670	147.525	256.774	266.981	1.74055	1.80973	Encodes HTA13, a histone H2A protein.
AT3G20790	1029.16	1121.15	1121.02	1.08938	1.08925	NAD(P)-binding Rossmann-fold superfamily protein;(source:Araport11)
AT3G20820	2785.21	3304.23	3268.9	1.18635	1.17366	Leucine-rich repeat (LRR) family protein;(source:Araport11)
AT3G20930	419.774	489.563	496.191	1.16625	1.18204	Encodes a unique protein that is both a member of the RIP (RNA-editing interacting protein) family and the RNA recognition motif (RRM)-containing family. It controls the editing extent of 62% of the plastid Cs targeted for editing in Arabidopsis.
AT3G21110	367.074	418.267	434.268	1.13946	1.18305	5'-phosphoribosyl-4-(N-succinocarboxamide)-5-aminoimidazole synthetase (PUR7, syn. SAICAR synthetase), catalyzes aspartate addition at the alpha-amino group to the growing purine backbone.
AT3G21140	324.474	367.763	367.784	1.13341	1.13348	Pyridoxamine 5-phosphate oxidase family protein;(source:Araport11)
AT3G21200	1034.27	1433.76	1337.84	1.38625	1.29351	Encodes a soluble glutamyl-tRNA reductase (GluTR) binding protein that forms a ternary complex with FLU and GluTR.
AT3G21300	152.143	277.825	328.249	1.82607	2.1575	RNA methyltransferase family protein;(source:Araport11)
AT3G21465	160.844	202.536	184.053	1.25921	1.14429	adenylyl cyclase;(source:Araport11)
AT3G21480	201.79	247.917	246.11	1.22859	1.21964	BRCT domain-containing DNA repair protein;(source:Araport11)
AT3G21820	204.682	241.73	229.687	1.181	1.12217	histone-lysine N-methyltransferase ATXR2;(source:Araport11)
AT3G22230	1869.83	2277.04	2341.19	1.21778	1.25209	Ribosomal L27e protein family;(source:Araport11)
AT3G22275	9.20648	32.1485	4.62992	3.49194	0.502898	Encodes a non-TIFY JAsmonate ZIM-domain (JAZ) protein with a Ser-rich C-terminal tail that is a site for phosphorylation that interacts with the bHLH transcription factor MYC2 and the co-repressor TOPLESS and acts as a repressor of JA signaling. JAZ13 is the 13th member of the JAZ family in Arabidopsis, and the only member not classified as a TIFY protein.
AT3G22300	271.551	330.219	319.831	1.21605	1.17779	Nuclear-encoded gene for mitochondrial ribosomal small subunit protein S10
AT3G22310	348.774	425.921	413.776	1.2212	1.18637	Sequence similarity ot DEAD-box RNA helicases. Binds RNA and DNA. Involved in drought, salt and cold stress responses. The mRNA is cell-to-cell mobile.
AT3G22330	627.166	732.928	685.126	1.16863	1.09242	DEAD-box protein required for efficient group II intron splicing in mitochondria.
AT3G22600	12.5273	26.4586	13.843	2.11208	1.10503	Bifunctional inhibitor/lipid-transfer protein/seed storage 2S albumin superfamily protein;(source:Araport11)
AT3G22630	364.911	464.604	434.729	1.2732	1.19133	Encodes 20S proteasome beta subunit PBD1 (PBD1).
AT3G22760	147.799	209.438	213.18	1.41705	1.44237	CXC domain containing TSO1-like protein 1. The gene is expressed in stamens, pollen mother cells, and immature ovules.
AT3G22780	725.357	838.426	835.495	1.15588	1.15184	putative DNA binding protein (tso1) mRNA, tso1-3 allele,
AT3G22880	88.1547	122.728	113.508	1.39219	1.28759	Expression of the AtDMC1 is restricted to pollen mother cells in anthers and to megaspore mother cells in ovules. Similar to meiosis-specific yeast DMC gene.
AT3G22960	4783.75	5319.49	5477.85	1.11199	1.1451	encodes a chloroplast pyruvate kinase alpha subunit. Important for seed oil biosynthesis. Ubiquitously expressed, with significantly increased expression in maturing seeds. The mRNA is cell-to-cell mobile.
AT3G23020	39.4783	60.246	63.2175	1.52605	1.60132	Tetratricopeptide repeat (TPR)-like superfamily protein;(source:Araport11)
AT3G23070	744.642	878.803	942.524	1.18017	1.26574	Encodes a CRM domain protein CFM3a, involved in group IIB intron splicing in chloroplasts.
AT3G23080	1049.47	1365.63	1409.74	1.30125	1.34328	Polyketide cyclase/dehydrase and lipid transport superfamily protein;(source:Araport11)
AT3G23370	31.9964	54.5608	62.8083	1.70521	1.96298	RNA-binding (RRM/RBD/RNP motifs) family protein;(source:Araport11)
AT3G23390	1495.1	1934.08	1764.45	1.29361	1.18015	Zinc-binding ribosomal protein family protein;(source:Araport11)
AT3G23530	1332.7	1679.32	1696.63	1.26009	1.27308	Cyclopropane-fatty-acyl-phospholipid synthase;(source:Araport11)
AT3G23560	156.824	187.087	185.908	1.19297	1.18546	Member of the multidrug and toxic compound extrusion (MATE) family, protects roots from inhibitory compounds.
AT3G23580	508.697	592.46	571.59	1.16466	1.12364	Encodes one of the 3 ribonucleotide reductase (RNR) small subunit genes (RNR2A). Functionally redundant with the ribonucleotide reductase TSO2. mRNA was shown to specifically accumulate during the S-phase of the cell cycle in synchronized tobacco BY2 cells. Critical for cell cycle progression, DNA damage repair and plant development.
AT3G23620	646.173	782.596	743.853	1.21112	1.15117	Ribosomal RNA processing Brix domain protein;(source:Araport11)
AT3G23670	153.701	254.504	258.312	1.65584	1.68062	Microtubule motor kinesin PAKRP1L/Kinesin-12B. Together with PAKRP1/Kinesin-12A, serve as linkers of the plus ends of antiparallel microtubules in the phragmoplast.
AT3G23710	192.717	237.502	243.726	1.23238	1.26468	Tic22-like family protein;(source:Araport11)
AT3G23730	748.254	1161.94	948.642	1.55286	1.26781	xyloglucan endotransglucosylase/hydrolase 16;(source:Araport11)
AT3G23740	107.446	160.342	142.911	1.49231	1.33008	hypothetical protein;(source:Araport11)
AT3G23760	199.11	258.611	279.341	1.29883	1.40295	transferring glycosyl group transferase;(source:Araport11)
AT3G23830	241.602	400.069	393.321	1.6559	1.62797	encodes a glycine-rich RNA binding protein. Gene expression is induced by cold and reduced by ionic (salt) and non-ionic (mannitol) osmotic stress. Lines overexpressing the gene are slightly more tolerant to osmotic stress during germination.
AT3G23890	492.477	749.983	778.699	1.52288	1.58119	Encodes a topoisomerase II that is highly expressed in young seedlings. The protein is localized in the nucleus and gene expression levels are increased in proliferative tissues.
AT3G23940	853.444	1165.67	1217.63	1.36585	1.42672	Encodes a member of the dihydroxyacid dehydrates family of proteins that encode enzymes involved in branched chain amino acid biosynthesis. Loss of function mutations have significantly reduced transmission and fertility due to defects in male and female gametophyte development and embryo lethality. Mutants have increased sensitivity to abiotic stressors which may be partially compensated by addi…
AT3G23990	1692.28	2176.66	2381.76	1.28623	1.40743	mitochondrial chaperonin HSP. assist in rapid assembly of the oligomeric protein structures in the mitochondria.
AT3G24430	1859.04	2065.02	2041.92	1.1108	1.09837	Encodes chloroplast protein HCF101 (high chlorophyll fluorescence 101). Serves as a chloroplast scaffold protein that specifically assembles [4Fe-4S] clusters and transfers them to the chloroplast membrane and soluble target proteins.
AT3G24495	132.122	175.98	191.64	1.33195	1.45048	encodes a DNA mismatch repair homolog of human MutS gene, MSH6. There are four MutS genes in Arabidopsis, MSH2, MSH3, MSH6, and MSH7, which all act as heterodimers and bind to 51-mer duplexes. MSH2*MSH7 exhibit moderate affinity for a (T/G) substrate and weak binding of (+T), suggesting MSH2*MSH7 may be specialized for lesions/base mispairs not tested or for (T/G) mispairs in special contexts.
AT3G24590	535.079	710.305	675.379	1.32748	1.2622	Encodes a signal peptidase Plsp1 (plastidic type I signal peptidase 1). Required for thylakoid development. Functions in the maturation of the 75-kD component of the translocon at the outer envelope membrane of chloroplasts and oxygen evolving complex subunit 33 (OE33). Involved in the maturation of PsbO, plastocyanin and FtsH2/8. The mRNA is cell-to-cell mobile.
AT3G24830	4705.13	5605.36	5787.78	1.19133	1.2301	Ribosomal protein L13 family protein;(source:Araport11)
AT3G25040	997.68	1088.62	991.043	1.09115	0.993347	Encodes ERD2b. a homolog of the yeast endoplasmic reticulum retention receptor ERD2. Mutations in ERD2b compromise EFR but not FLS2 signaling. The mRNA is cell-to-cell mobile.
AT3G25100	69.6122	93.9229	90.6627	1.34923	1.3024	Required for normal meiosis, may act in the last round of DNA replication prior to meiosis, sequence similar to yeast CDC45
AT3G25110	304.605	391.283	350.898	1.28456	1.15198	Encodes a FatA acyl-ACP thioesterase
AT3G25180	84.9245	212.105	157.643	2.49757	1.85627	Encodes a cytochrome P450 monooxygenase (CYP82G1) that catalyzes the production of two volatile homoterpenes, TMTT and DMNT, although it is only likely to produce TMTT in planta. TMTT can be involved in attracting predatory insects to protect Arabidopsis plants from herbivorous pests. Homoterpene synthesis is also stimulated by fungal elicitors which increase the transcript levels of CYP82G1.
AT3G25220	1048.77	1258.41	1139.16	1.19989	1.08619	immunophilin (FKBP15-1)
AT3G25230	2989.01	3230.31	3701.57	1.08073	1.23839	Encodes a a high molecular weight member of the FK506 binding protein (FKBP) family. It has three FKBP12-like domains, tetratricopeptide repeats, and a putative calmodulin binding domain. Modulates thermotolerance by interacting with HSP90.1 and affecting the accumulation of HsfA2-regulated sHSPs. Belongs to one of the 36 carboxylate clamp (CC)-tetratricopeptide repeat (TPR) proteins (Prasad 2010…
AT3G25480	691.115	901.929	811.26	1.30504	1.17384	Rhodanese/Cell cycle control phosphatase superfamily protein;(source:Araport11)
AT3G25520	8276.8	9646	10181.6	1.16543	1.23014	Encodes ribosomal protein L5 that binds to 5S ribosomal RNA and in involved in its export from the nucleus to the cytoplasm. Identified in a screen for enhancers of as1. as1/pgy double mutants show defects in leaf vascular patterning and adaxial cell fate. Double mutant analysis indicates pgy genes function in the same pathway as REV, KAN1 and KAN2.
AT3G25530	2288.5	2643.59	2512.1	1.15516	1.09771	Encodes gamma-hydroxybutyrate dehydrogenase (AtGHBDH). Contains a NADP-binding domain. GHBDH is proposed to function in oxidative stress tolerance.
AT3G25580	383.744	430.118	395.722	1.12085	1.03121	Thioredoxin superfamily protein;(source:Araport11)
AT3G25620	983.185	1111.03	1038.58	1.13003	1.05634	ABC-2 type transporter family protein;(source:Araport11)
AT3G25660	1470.75	1940.46	1971.59	1.31937	1.34053	Amidase family protein;(source:Araport11)
AT3G25770	3.21861	10.0343	1.54674	3.11758	0.48056	Encodes allene oxide cyclase. One of four genes in Arabidopsis that encode this enzyme, which catalyzes an essential step in jasmonic acid biosynthesis. Gene expression is induced during senescence, a process that involves jasmonic acid signalling pathway. Note: Nomenclature for Arabidopsis allene oxide cyclase 2 (AOC2, AT3G25770) gene is based on Stenzel et al. 2003 Plant Molecular Biology 51:89…
AT3G25780	75.0534	119.377	212.74	1.59056	2.83452	Encodes allene oxide cyclase, one of the enzymes involved in jasmonic acid biosynthesis. One of four genes in Arabidopsis that encode this enzyme. mRNA expression is upregulated in senescing leaves. Note: Nomenclature for Arabidopsis allene oxide cyclase 3 (AOC3, AT3G25780) gene is based on Stenzel et al. 2003 Plant Molecular Biology 51:895-911. AOC3 (AT3G25780) is also referred to as AOC2 in He …
AT3G25805	292.897	352.485	332.403	1.20344	1.13488	transmembrane protein;(source:Araport11)
AT3G25860	1862.1	2174.35	2164.85	1.16769	1.16258	Encodes the dihydrolipoamide S-acetyltransferase subunit of the plastid Pyruvate Dehydrogenase Complex (E2). Mutant has embryo defect.
AT3G25920	5234.49	7142.45	6964.83	1.3645	1.33057	encodes a plastid ribosomal protein CL15, a constituent of the large subunit of the ribosomal complex
AT3G25980	168.115	280.492	241.416	1.66846	1.43602	Encodes MAD2 (MITOTIC ARREST-DEFICIENT 2). May have the spindle assembly checkpoint protein functions conserved from yeast to humans.
AT3G26050	28.6525	51.5869	56.2567	1.80043	1.96341	TPX2 (targeting protein for Xklp2) protein family;(source:Araport11)
AT3G26060	4255.44	5297.45	4998.19	1.24487	1.17454	encodes periredoxin Q which decomposes peroxides and plays a role in the protection of the photosynthetic apparatus
AT3G26180	327.447	397.563	353.274	1.21413	1.07888	putative cytochrome P450
AT3G26290	1012.28	1125.67	892.889	1.11202	0.88206	putative cytochrome P450
AT3G26340	251.33	304.042	271.993	1.20973	1.08221	N-terminal nucleophile aminohydrolases (Ntn hydrolases) superfamily protein;(source:Araport11)
AT3G26380	349.589	446.012	459.55	1.27582	1.31454	Melibiase family protein;(source:Araport11)
AT3G26540	61.0661	90.5077	79.8023	1.48213	1.30682	RGFR3 is a leucine--rich repeat receptor kinase that, together with RGFR1 and RGFR2, binds ROOT GROWTH FACTORS and is required for establishing the gradient of PLETHORA1 and PLETHORA2 essential for proper root growth and development.
AT3G26690	83.1684	127.959	109.325	1.53855	1.3145	Encodes AtNUDT13, a mitochondrial Nudix hydrolase specific for long-chain diadenosine polyphosphates.
AT3G26710	1179.06	1307.3	1309.47	1.10877	1.11061	cofactor assembly of complex C;(source:Araport11)
AT3G26740	672.348	1139.84	990.751	1.69532	1.47357	transcripts are differentially regulated at the level of mRNA stability at different times of day controlled by the circadian clock. mRNAs are targets of the mRNA degradation pathway mediated by the downstream (DST) instability determinant.
AT3G26744	812.109	938.706	949.957	1.15589	1.16974	Encodes a MYC-like bHLH transcriptional activator that binds specifically to the MYC recognition sequences in the CBF3 promoter. Mutants are defective in cold-regulated gene expression. Cold stress triggers protein degradation of nuclear GFPICE1 protein, and the RING finger protein HOS1 is required. Sumoylation of ICE1 controls CBF3/DREB1A expression and freezing tolerance.
AT3G26750	79.8805	103.339	91.5071	1.29366	1.14555	HECT-like ubiquitin-conjugating enzyme (E2)-binding protein;(source:Araport11)
AT3G26840	244.695	308.421	261.081	1.26043	1.06696	Encodes a protein with phytyl ester synthesis and diacylglycerol acyltransferase activities that is involved in the deposition of free phytol and free fatty acids in the form of phytyl esters in chloroplasts, a process involved in maintaining the integrity of the photosynthetic membrane during abiotic stress and senescence.
AT3G27060	991.315	1394.76	1407.65	1.40698	1.41998	Encodes one of the 3 ribonucleotide reductase (RNR) small subunit genes. TSO2 transcription occurs predominantly at the S-phase of the cell cycle and its expression pattern is consistent with its role in dNDP biosynthesis during DNA replication in actively dividing cells. Critical for cell cycle progression, DNA damage repair and plant development.
AT3G27160	2367.03	3081.59	3068.67	1.30188	1.29643	GHS1 encodes plastid ribosomal protein S21 The mRNA is cell-to-cell mobile.
AT3G27180	177.29	274.498	297.159	1.5483	1.67612	S-adenosyl-L-methionine-dependent methyltransferases superfamily protein;(source:Araport11)
AT3G27240	2029.36	2311.01	2266.26	1.13879	1.11674	Cytochrome C1 family;(source:Araport11)
AT3G27280	345.606	435.364	443.514	1.25971	1.28329	Part of protein complexes that are necessary for proficient mitochondrial function or biogenesis, thereby supporting cell division and differentiation in apical tissues
AT3G27360	203.101	282.677	307.294	1.3918	1.51301	Histone superfamily protein;(source:Araport11)
AT3G27430	1539.75	1675.42	1578.83	1.08811	1.02538	Encodes 20S proteasome beta subunit PBB1 (PBB1).
AT3G27730	7.31774	20.8796	27.9731	2.85329	3.82264	DNA helicase required for interference-sensitive meiotic crossover events.
AT3G27740	912.637	1193.11	1223.4	1.30732	1.34051	Encodes carbamoyl phosphate synthetase (CPS) small subunit (carA), also named as VEN6. Heterologous expression of the Arabidopsis VEN3 and VEN6 genes in a CPS-deficient Escherichia coli strain fully restored bacterial growth in minimal medium, demonstrating the enzymatic activity of the VEN3 and VEN6 proteins.
AT3G27770	935.522	1126.44	1090.36	1.20408	1.16551	plant/protein;(source:Araport11)
AT3G27830	4198.18	5117.7	4994.08	1.21903	1.18958	50S ribosomal protein L12-A The mRNA is cell-to-cell mobile.
AT3G27850	3200.57	3942.15	3925.2	1.2317	1.22641	50S ribosomal protein L12-C The mRNA is cell-to-cell mobile.
AT3G28040	1578.87	1886.9	1951.43	1.19509	1.23596	Leucine-rich receptor-like protein kinase family protein;(source:Araport11)
AT3G28180	2723.04	3244.95	3424.75	1.19166	1.25769	encodes a gene similar to cellulose synthase The mRNA is cell-to-cell mobile.
AT3G28220	787.032	1026.32	935.537	1.30404	1.18869	TRAF-like family protein;(source:Araport11)
AT3G28460	368.07	542.36	519.218	1.47353	1.41065	methyltransferase;(source:Araport11)
AT3G28500	1464.69	1748.37	1669.57	1.19367	1.13988	60S acidic ribosomal protein family;(source:Araport11)
AT3G28730	1006.7	1090.99	1133.01	1.08373	1.12547	encodes a component of the FAcilitates Chromatin Transcription (FACT) complex, SSRP1. Along with STP16 binds to the promoter of FLC.
AT3G28760	254.136	313.352	306.58	1.23301	1.20636	3-dehydroquinate synthase;(source:Araport11)
AT3G28860	5785.09	7015.51	7642.56	1.21269	1.32108	Encodes a member of the ATP-binding cassette (ABC) transporter family that is involved in auxin transport and is involved in postembryonic organ separation. Also known as AtMDR11 and PGP19. Possibly regulates auxin-dependent responses by influencing basipetal auxin transport in the root. Acts upstream of phyA in regulating hypocotyl elongation and gravitropic response. Exerts nonredundant, partia…
AT3G28900	943.924	1149.09	1196.8	1.21735	1.2679	Ribosomal protein L34e superfamily protein;(source:Araport11)
AT3G29030	2221.77	2775.73	2767.7	1.24934	1.24572	Encodes an expansin. Naming convention from the Expansin Working Group (Kende et al, 2004. Plant Mol Bio)
AT3G29185	747.271	944.299	854.542	1.26366	1.14355	glutamate NMDA receptor subunit epsilon-1, putative (DUF3598);(source:Araport11)
AT3G29320	733.644	1334.72	1269.63	1.81931	1.73058	Encodes a plastidic alpha-glucan phosphorylase. In vitro, the enzyme has a preference for maltooligosaccharides, such as maltoheptaose. The mRNA is cell-to-cell mobile.
AT3G29370	229.633	293.448	311.057	1.2779	1.35458	Encodes a atypical member of the bHLH (basic helix-loop-helix) family transcriptional factors.
AT3G30180	1251.31	1562.92	1718.14	1.24903	1.37307	Encodes a cytochrome p450 enzyme that catalyzes the last reaction in the production of brassinolide. It is capable of converting 6-deoxocastasterone into castasterone, a C-6 oxidation, as well as the further conversion of castasterone into brassinolide by a Baeyer-Villinger oxidation reaction at C-6, resulting in the formation of an unusual seven-membered lactone ring. The enzyme possesses high a…
AT3G30300	991.023	1149.76	1130.65	1.16018	1.14089	O-fucosyltransferase family protein;(source:Araport11)
AT3G30340	5.94833	14.4741	11.7357	2.43331	1.97294	nodulin MtN21-like transporter family protein
AT3G32930	873.058	1145.78	1087.59	1.31237	1.24572	Protein of unknown function. Locus is correlated with bacterial hypersensitive response, expression is reduced after injection with avrRpm1.
AT3G42170	869.658	1025.41	1073.58	1.17909	1.23449	transposase-like gene with conserved domains from the family of hAT transposases that includes hobo from Drosophila melanogaster, Activator (Ac) from maize, and Tam3 from snapdragon but lacks several amino acids known to be essential for Ac transposition5. The DAYSLEEPER gene lacks 8 bp duplications and TIRs (a common feature of transcriptionally silent hAT transposases), however, DAYSLEEPER expr…
AT3G42660	253.394	375.537	348.336	1.48202	1.37468	Ctf4 related nuclear protein. Interacts with LHP1-PRC2 to maintain H3K27 methylation in rapidly dividing cells. EOL1 expression is restricted to rapidly dividing cells.
AT3G42800	12.2372	30.0924	20.1244	2.4591	1.64453	AF-like protein;(source:Araport11)
AT3G43270	243.888	317.538	325.092	1.30198	1.33296	Plant invertase/pectin methylesterase inhibitor superfamily;(source:Araport11)
AT3G43520	658.897	773.313	725.715	1.17365	1.10141	Transmembrane proteins 14C;(source:Araport11)
AT3G43600	200.868	278.701	292.056	1.38749	1.45397	Encodes an aldehyde oxidase. AAO2 does not appear to act on abscisic aldehyde in vitro but it is possible that it may function in abscisic acid biosynthesis when the activity of At2g27150 (AAO3), the primary abscisic aldehyde oxidase, is lost.
AT3G43810	2428.4	2796.55	2616.19	1.1516	1.07733	EF hand domain protein encodes a calmodulin. Can functionally complement a yeast CaM mutant.
AT3G43980	441.475	537.041	488.34	1.21647	1.10616	Ribosomal protein S14p/S29e family protein;(source:Araport11)
AT3G44050	184.216	271.155	265.731	1.47194	1.4425	P-loop containing nucleoside triphosphate hydrolases superfamily protein;(source:Araport11)
AT3G44150	230.538	288.638	266.458	1.25202	1.15581	Expp1 protein;(source:Araport11)
AT3G44160	214.849	272.853	274.69	1.26998	1.27853	Encodes a chloroplast-localized Omp85 family member. Members of this family chaperone the membrane insertion of beta-barrel-shaped outer membrane proteins in bacteria, mitochondria and probably chloroplasts and facilitate the transfer of nuclear-encoded cytosolically synthesized preproteins across the outer envelope of chloroplasts.
AT3G44260	93.4833	119.032	522.622	1.2733	5.59054	Encodes one of the homologs of the yeast CCR4-associated factor 1: AT3G44260 (CAF1a), AT5G22250 (CAF1b). Has mRNA deadenylation activity. Also plays a role in plant defense responses.
AT3G44330	1553.82	1662.11	1723.13	1.06969	1.10896	M28 Zn-peptidase nicastrin;(source:Araport11)
AT3G44550		5.87149		#DIV/0!	#DIV/0!	Encodes a member of the eight-member gene family encoding alcohol-forming fatty acyl-CoA reductases (FARs) identified in Arabidopsis thaliana. Three of the FARs, FAR1 (At5g22500), FAR4 (At3g44540) and FAR5 (At3g44550), are shown to generate the fatty alcohols found in root, seed coat, and wound-induced leaf tissue. The mRNA is cell-to-cell mobile.
AT3G44590	362.214	435.366	430.831	1.20196	1.18944	60S acidic ribosomal protein family;(source:Araport11)
AT3G44750	581.322	866.539	850.24	1.49064	1.4626	Encodes a histone deacetylase. Controls the development of adaxial/abaxial leaf polarity. Two lines with RNAi-directed against this gene show reduced Agrobacterium-mediated DNA transformation of the roots.
AT3G44890	3053.84	4249.09	4043.15	1.39139	1.32396	Plastid ribosomal protein CL9 The mRNA is cell-to-cell mobile.
AT3G45030	1622.81	2017.19	2127.33	1.24303	1.31089	Ribosomal protein S10p/S20e family protein;(source:Araport11)
AT3G45050	316.073	371.035	364.357	1.17389	1.15276	transmembrane protein;(source:Araport11)
AT3G45090	668.637	737.932	731.568	1.10364	1.09412	P-loop containing nucleoside triphosphate hydrolases superfamily protein;(source:Araport11)
AT3G45140	70.8843	204.134	108.309	2.87982	1.52797	Chloroplast lipoxygenase required for wound-induced jasmonic acid accumulation in Arabidopsis.Mutants are resistant to Staphylococcus aureus and accumulate salicylic acid upon infection. The mRNA is cell-to-cell mobile.
AT3G45230	295.391	345.972	277.065	1.17124	0.93796	Encodes the arabinogalactan protein core of plant cell wall proteoglycan that contains arabinogalactan and cell wall matrix glycan pectin and/or xylan domains.
AT3G45310	817.187	904.491	873.068	1.10683	1.06838	Cysteine proteinases superfamily protein;(source:Araport11)
AT3G45610	166.048	206.183	181.221	1.2417	1.09137	Dof-type zinc finger DNA-binding family protein;(source:Araport11)
AT3G45780	4801.67	5916.67	5917.26	1.23221	1.23233	Blue-light photoreceptor. Contains a light activated serine-threonine kinase domain and LOV1 and LOV2 repeats. Mutants are defective in blue-light response. Mediates blue light-induced growth enhancements. PHOT1 and PHOT2 mediate blue light-dependent activation of the plasma membrane H+-ATPase in guard cell protoplasts. PHOT1 undergoes blue-light-dependent autophosphorylation. At least eight phos…
AT3G45850	2398.75	2584.15	2480.71	1.07729	1.03417	P-loop containing nucleoside triphosphate hydrolases superfamily protein;(source:Araport11)
AT3G45930	170.208	242.382	200.866	1.42403	1.18012	Histone superfamily protein;(source:Araport11)
AT3G45940		2.46073	0.530228	#DIV/0!	#DIV/0!	Glycosyl hydrolases family 31 protein;(source:Araport11)
AT3G45960	49.341	85.5926	216.917	1.73472	4.39629	member of EXPANSIN-LIKE. Naming convention from the Expansin Working Group (Kende et al, 2004. Plant Mol Bio)
AT3G45970	256.264	406.311	557.502	1.58552	2.1755	member of EXPANSIN-LIKE. Naming convention from the Expansin Working Group (Kende et al, 2004. Plant Mol Bio) The mRNA is cell-to-cell mobile.
AT3G45980	538.887	759.545	680.613	1.40947	1.263	Encodes a histone 2B (H2B) protein. This protein can be ubiquitinated in planta, and this modification depends on the HUB1 and HUB2 E3 ubiquitin ligases as well as the UBC1 and UBC2 E2 ubiquitin conjugating enzymes. Lysine 146 appears to be the site of the ubiquitin addition.
AT3G46020	59.8591	81.9623	80.1469	1.36925	1.33893	RNA-binding (RRM/RBD/RNP motifs) family protein;(source:Araport11)
AT3G46040	957.102	1170.98	1239.5	1.22346	1.29505	Regulated by TCP20. The mRNA is cell-to-cell mobile.
AT3G46100	514.187	620.636	584.431	1.20702	1.13661	histidyl-tRNA synthetase
AT3G46210	180.264	223.774	239.538	1.24137	1.32881	Ribosomal protein S5 domain 2-like superfamily protein;(source:Araport11)
AT3G46320	197.394	312.401	269.112	1.58263	1.36332	Histone superfamily protein;(source:Araport11)
AT3G46430	1186.22	1319.8	1271.64	1.11261	1.072	ATP synthase;(source:Araport11)
AT3G46490	475.581	627.968	608.679	1.32042	1.27986	2-oxoglutarate (2OG) and Fe(II)-dependent oxygenase superfamily protein;(source:Araport11)
AT3G46560	485.125	597.971	557.523	1.23261	1.14924	Encodes a small zinc finger-like protein that is a component of the mitochondrial protein import apparatus. Together with AtTIM10, AtTIM9 is non-redundantly essential for maintaining mitochondrial function of early embryo proper cells and endosperm free-nuclei.
AT3G46580	69.7193	96.1092	90.2989	1.37852	1.29518	Protein containing a putative methyl-CpG-binding domain.Has sequence similarity to human MBD proteins.
AT3G46630	340.57	391.803	378.748	1.15043	1.1121	DCL protein (DUF3223);(source:Araport11)
AT3G46740	2135.28	2784.61	2867.76	1.3041	1.34304	Component of the translocon outer membrane (TOC) complex. Forms the outer envelope translocation channel (beta-barrel). Plays a role in preprotein conductance. Imported into chloroplast. Expressed in young dividing photosynthetic tissues. Knockout mutants are embryo lethal with arrested development at the two-cell stage. Knockout mutants have abnormal etioplasts.
AT3G46940	188.8	287.745	265.147	1.52407	1.40438	DUTP-PYROPHOSPHATASE-LIKE 1;(source:Araport11)
AT3G46970	744.865	1027.98	923.112	1.38009	1.2393	Encodes a cytosolic alpha-glucan phosphorylase. In vitro, the enzyme has a preference for branched polysaccharides, such as glycogen.
AT3G47370	1325.86	1716.74	1563.28	1.29481	1.17907	Ribosomal protein S10p/S20e family protein;(source:Araport11)
AT3G47390	419.004	475.892	489.371	1.13577	1.16794	Encodes a protein that is believed to function as a pyrimidine reductase involved in riboflavin and FAD biosynthesis. phs1 was identified as a photosensitive mutant that shows reduced growth, chloroplast developmental abnormalities, reduced chlorophyll levels, increased oxidative stress, reduced NADPH/NADP+ ratios, reduced photosystem I electron transport, and reduced photosynthetic protein level…
AT3G47450	469.934	630.069	644.692	1.34076	1.37188	Encodes a protein with similarity to the bacterial YqeH GTPase required for proper ribosome assembly. Mutant analyses show that this protein regulates growth and hormonal signaling and attenuates oxidative stress and reactive oxygen species (ROS). It also seems to be involved in regulating leaf senescence, cell death, nitric oxide biosynthesis in response to ABA but not exogenous H2O2. This prote…
AT3G47460	118.049	171.761	174.386	1.45499	1.47723	member of SMC subfamily
AT3G47620	759.281	894.007	857.635	1.17744	1.12954	Encodes a transcription factor AtTCP14 that regulates seed germination. AtTCP14 shows elevated expression level just prior to germination. AtTCP14 is predominantly expressed in the vascular tissue of the embryo, and affects gene expression in radicles in a non-cell-autonomous manner.
AT3G47650	1876.83	2367.64	2372.49	1.26151	1.2641	DnaJ/Hsp40 cysteine-rich domain superfamily protein;(source:Araport11)
AT3G47690	128.442	164.104	141.628	1.27765	1.10266	encodes a homolog of animal microtubule-end-binding protein. There are two other members of this family. EB1 forms foci at regions where the minus ends of microtubules are gathered during mitosis and early cytokinesis.
AT3G47860	230.604	330.025	321.579	1.43113	1.39451	Encodes a chloroplastic lipocalin AtCHL. Located in thylakoid lumen. Involved in the protection of thylakoidal membrane lipids against reactive oxygen species, especially singlet oxygen, produced upon excess light.
AT3G48090	747.088	837.48	923.752	1.12099	1.23647	Component of R gene-mediated disease resistance in Arabidopsis thaliana with homology to eukaryotic lipases.
AT3G48110	1557.71	1993.48	1943.29	1.27974	1.24753	glycine-tRNA ligase
AT3G48160	46.725	67.8814	78.7821	1.45279	1.68608	E2F-like protein, an inhibitor of the endocycle, preserves the mitotic state of proliferating cells by suppressing transcription of genes that are required for cells to enter the DNA endoreduplication cycle.
AT3G48410	33.5142	57.6282	53.7032	1.71952	1.6024	alpha/beta-Hydrolases superfamily protein;(source:Araport11)
AT3G48420	2310.61	2481.93	2417.97	1.07414	1.04646	Haloacid dehalogenase-like hydrolase (HAD) superfamily protein;(source:Araport11)
AT3G48500	632.254	1073.6	1129.67	1.69805	1.78674	Nucleic acid-binding, OB-fold-like protein;(source:Araport11)
AT3G48550	476.7	615.717	579.314	1.29162	1.21526	SHOOT GRAVITROPISM-like protein;(source:Araport11)
AT3G48610	1011.63	1233.84	1238.58	1.21965	1.22434	non-specific phospholipase C6;(source:Araport11)
AT3G48670	786.234	891.787	947.499	1.13425	1.20511	Encodes IDN2 (INVOLVED IN DE NOVO 2), a double-stranded RNA-binding protein involved in de novo methylation and small interfering RNA (siRNA)-mediated maintenance methylation. IND2 is a component of the RNA-directed DNA methylation pathway.
AT3G48730	1911.52	2804.65	2692.79	1.46724	1.40871	glutamate-1-semialdehyde 2,1-aminomutase 2;(source:Araport11)
AT3G48770	145.815	178.614	187.31	1.22493	1.28458	ATP/DNA binding protein;(source:Araport11)
AT3G48790	5.78839	13.855	10.3507	2.39358	1.78818	Pyridoxal phosphate (PLP)-dependent transferases superfamily protein;(source:Araport11)
AT3G48830	36.0791	52.6804	41.8091	1.46014	1.15882	tRNA nucleotidyltransferase/polyA polymerase family protein;(source:Araport11)
AT3G48870	2487.52	3337.29	3591.4	1.34161	1.44377	Encodes a nuclear encoded protein with similarity to Clpa regulatory subunit of CLP protease complex. The protein is localized to the chloroplast stroma. May function redundantly with TIC complex in chloroplast protein import.
AT3G48930	2741.64	3563.91	3507.58	1.29992	1.27937	Nucleic acid-binding, OB-fold-like protein;(source:Araport11)
AT3G49010	3993.76	5404.76	5640.32	1.3533	1.41229	Encodes 60S ribosomal protein L13. Homolog of human breast basic conserved 1 (BBC1).
AT3G49080	406.497	519.134	485.75	1.27709	1.19496	Ribosomal protein S5 domain 2-like superfamily protein;(source:Araport11)
AT3G49110	24.6434	87.211	48.4449	3.53892	1.96584	Class III peroxidase Perx33. Expressed in roots. Located in the cell wall. Involved in cell elongation. Expression activated by light. May play a role in generating H2O2 during defense response. The mRNA is cell-to-cell mobile.
AT3G49140	1256.8	1442.96	1432.55	1.14812	1.13984	Pentatricopeptide repeat (PPR) superfamily protein;(source:Araport11)
AT3G49250	156.281	191.623	185.263	1.22614	1.18544	Similar to hinge-domain region of structural maintenance of chromosomes (SMC)proteins.Putative chromosome architecture protein that can potentialy link nucleic acids in facilitating an RNA1-mediated epigenetic modification involving secondary siRNA and spreading of DNA methylation.
AT3G49290	390.98	441.845	456.598	1.13009	1.16783	One of four ABI-like proteins.
AT3G49320	59.3744	85.214	81.0891	1.4352	1.36572	Metal-dependent protein hydrolase;(source:Araport11)
AT3G49390	662.907	769.331	681.013	1.16054	1.02731	RNA-binding protein, putative, RNA-binding protein RBP37, Arabidopsis thaliana, PIR:T04196.Member of a family of PAB2 domain containing proteins.
AT3G49470	1247.07	1440.17	1412.03	1.15484	1.13228	nascent polypeptide-associated complex subunit alpha-like protein 2;(source:Araport11)
AT3G49500	703.286	769.858	825.545	1.09466	1.17384	Encodes RNA-dependent RNA polymerase. Involved in trans-acting siRNA and other siRNA biogenesis. Required for post-transcriptional gene silencing and natural virus resistance.Loss of function mutants produce ectopic megaspore mother cell and supernumary female gametophytes.
AT3G49560	731.369	892.304	861.87	1.22005	1.17843	HP30/Tric1 is a component of the mitochondrial protein translocation complex and is involved in tRNA transport along with HP30-2/Tric2.
AT3G49680	1630.18	2266.94	2013.28	1.3906	1.235	Encodes a chloroplast branched-chain amino acid aminotransferase. Complements the yeast leu/iso-leu/val auxotrophy mutant.
AT3G49910	5252.2	6248.48	6545.68	1.18969	1.24628	Translation protein SH3-like family protein;(source:Araport11)
AT3G50040	20.6233	33.8182	31.0292	1.6398	1.50457	hypothetical protein;(source:Araport11)
AT3G50060	295.046	380.361	997.869	1.28916	3.38208	Encodes a member of the R2R3 transcription factor gene family. Expressed in response to potassium deprivation and auxin. Involved in lateral root development. Interacts with ARF7 and regulates the expression of some auxin responsive genes.
AT3G50100	136.515	195.701	161.432	1.43355	1.18252	Encodes an exonuclease that degrades single-stranded small RNAs in vitro and limits the accumulation of small RNAs in vivo.
AT3G50240	772.268	867.411	860.406	1.1232	1.11413	Encodes a kinesin-related protein.
AT3G50280	144.074	214.572	132.006	1.48932	0.916238	HXXXD-type acyl-transferase family protein;(source:Araport11)
AT3G50660	291.354	360.84	351.471	1.2385	1.20634	Encodes a 22&#945; hydroxylase whose reaction is a rate-limiting step in brassinosteroid biosynthetic pathway. The protein is a member of CYP90B gene family. CLM is an epi-allele with small, compressed rosette, reduced internode length, and reduced fertility, appears in selfed ddm mutant plants possibly due to loss of cytosine methylation. Transcripts accumulate in actively growing tissues, and G…
AT3G50685	1809.53	2155.2	2022.87	1.19102	1.11789	anti-muellerian hormone type-2 receptor;(source:Araport11)
AT3G50780	800.714	928.95	907.509	1.16015	1.13337	BTB/POZ domain protein;(source:Araport11)
AT3G50800	52.3024	71.2249	152.107	1.36179	2.90823	hypothetical protein;(source:Araport11)
AT3G50890	177.912	240.863	251.856	1.35383	1.41562	homeobox protein 28;(source:Araport11)
AT3G50920	134.444	169.965	180.154	1.26421	1.33999	Encodes a phosphatidic acid phosphatase that can be detected in chloroplast membrane fractions. This gene (LPPepsilon1) and LPPepsilon2, appear to be less important for diacylglycerol formation in the plastids than LPPgamma.
AT3G50930	256.438	351.783	1143.42	1.3718	4.45884	Encodes a protein that is present in a homo-multimeric protein complex on the outer mitochondrial membrane and plays a role in cell death and amplifying salicylic acid signalling. The mRNA is cell-to-cell mobile.
AT3G51010	526.114	604.832	593.168	1.14962	1.12745	protein translocase subunit;(source:Araport11)
AT3G51140	591.631	741.583	767.331	1.25346	1.29698	DnaJ (DUF3353);(source:Araport11)
AT3G51230	32.5364	52.0087	71.5819	1.59848	2.20005	chalcone-flavanone isomerase family protein;(source:Araport11)
AT3G51260	1510.01	1668.46	1605.48	1.10494	1.06323	20S proteosomal alpha subunits. Interacts with SnRK, SKP1/ASK1 during proteasomal binding of an SCF ubiquitin ligase.
AT3G51270	613.704	707.492	733.938	1.15282	1.19592	protein serine/threonine kinase;(source:Araport11)
AT3G51280	126.386	219.331	208.31	1.7354	1.6482	Tetratricopeptide repeat (TPR)-like superfamily protein;(source:Araport11)
AT3G51290	64.2756	108.459	122.736	1.6874	1.90953	pyridoxal-phosphate-dependent serine hydroxymethyltransferase, putative (DUF632);(source:Araport11)
AT3G51450	78.5542	146.223	96.2455	1.86143	1.22521	Calcium-dependent phosphotriesterase superfamily protein;(source:Araport11)
AT3G51480	165.977	203.881	210.11	1.22837	1.2659	member of Putative ligand-gated ion channel subunit family
AT3G51510	1018.3	1152.63	1099.45	1.13191	1.07969	transmembrane protein;(source:Araport11)
AT3G51600	3066.44	3383.79	3223.61	1.10349	1.05125	Predicted to encode a PR (pathogenesis-related) protein. Belongs to the lipid transfer protein (PR-14) family with the following members: At2g38540/LTP1, At2g38530/LTP2, At5g59320/LTP3, At5g59310/LTP4, At3g51600/LTP5, At3g08770/LTP6, At2g15050/LTP7, At2g18370/LTP8, At2g15325/LTP9, At5g01870/LTP10, At4g33355/LTP11, At3g51590/LTP12, At5g44265/LTP13, At5g62065/LTP14, At4g08530/LTP15.
AT3G51720	473.439	562.762	583.496	1.18867	1.23246	WEB family protein (DUF827);(source:Araport11)
AT3G51740	424.62	625.26	676.504	1.47252	1.5932	encodes a leucine-repeat receptor kinase expressed in inflorescence meristem. Locus association was made from performing sequence analysis with IMK3 (MRLK) whose locus association was provided by the authors. The mRNA is cell-to-cell mobile.
AT3G51800	2198.75	2604.16	2585.17	1.18438	1.17574	putative nuclear DNA-binding protein G2p (AtG2) mRNA,
AT3G51820	2285.62	2625.69	2615.25	1.14879	1.14422	Encodes a protein with chlorophyll synthase activity. This enzyme has been shown to perform the esterification of chlorophyllide (a and b), the last step of chlorophyll biosynthesis. Although it can use either geranylgeranyl pyrophosphate (GGPP) or phytyl pyrophosphate (PhyPP) as substrates, the esterification reaction was faster with GGPP than with PhyPP.
AT3G51870	443.239	521.415	503.703	1.17637	1.13641	Mitochondrial substrate carrier family protein;(source:Araport11)
AT3G51980	621.366	688.754	652.64	1.10845	1.05033	ARM repeat superfamily protein;(source:Araport11)
AT3G52110	145.362	207.891	197.489	1.43016	1.3586	interferon-activable protein;(source:Araport11)
AT3G52150	2706.39	3917.42	3727.76	1.44747	1.37739	RNA-binding (RRM/RBD/RNP motifs) family protein;(source:Araport11)
AT3G52170	291.961	383.74	361.582	1.31435	1.23846	DNA binding protein;(source:Araport11)
AT3G52180	326.281	465.347	411.216	1.42622	1.26031	Encodes a plant-specific glucan phosphatase that contains a noncatalytic carbohydrate-binding module as well as a dual specificity protein phosphatase domain. SEX4 can dephosphorylate C6- and C3-glucosyl residues on native starch grains and related maltodextrin compounds in vitro. This protein interacts with the plant SnRK AKIN11, binds starch, and is localized in the chloroplast. sex4 mutants ha…
AT3G52300	3357.16	4075.89	3795.57	1.21409	1.13059	ATP synthase D chain;(source:Araport11)
AT3G52380	2085.43	2517.47	2527.19	1.20717	1.21183	Encodes a chloroplast RNA-binding protein that stabilizes chloroplast RNAs as evidenced by analyses of transcript accumulation in null mutants. Essential for seedling development (albino, strongly retarded growth even on sucrose-containing medium).
AT3G52500	1152.87	1645.02	1555.44	1.42689	1.34918	Eukaryotic aspartyl protease family protein;(source:Araport11)
AT3G52580	1038.76	1363.73	1344.82	1.31284	1.29464	Ribosomal protein S11 family protein;(source:Araport11)
AT3G52590	4478.47	5526.7	5682.49	1.23406	1.26885	Ubiquitin extension protein The mRNA is cell-to-cell mobile.
AT3G52630	92.2331	141.415	124.753	1.53324	1.35258	Nucleic acid-binding, OB-fold-like protein;(source:Araport11)
AT3G52640	680.409	753.862	735.472	1.10795	1.08093	Encodes a gamma-secretase subunit. Associates with other subunits in intracellular membrane compartments.
AT3G52720	2475.39	2949.16	3136.31	1.19139	1.267	Encodes an alpha carbonic anhydrase (CAH1) located in the chloroplast stroma. Most chloroplast proteins are encoded by the nuclear genome and imported with the help of sorting signals that are intrinsic parts of the polypeptides. CAH1 takes an alternative route through the secretory pathway, and becomes N-glycosylated before entering the chloroplast. Glycosylation and intra-molecular disulfide br…
AT3G52960	1871.92	2412.46	2454.01	1.28876	1.31096	Thioredoxin superfamily protein;(source:Araport11)
AT3G52990	2018.48	2171.19	1985.94	1.07565	0.983875	Pyruvate kinase family protein;(source:Araport11)
AT3G53020	2880.14	3587.41	3589.12	1.24557	1.24616	RPL24B encodes ribosomal protein L24, homolog of cytosolic RPL24, found in archaea and higher eukaryotes. Arabidopsis has two RPL24 homologs, RPL24A (AT2G36620) and RPL24B. Mutants showed defects in apical-basal gynoecium patterning similar to previously described ett and mp mutants. Transformation of stv1-1 mutant with a uORF-eliminated ETT construct partially suppressed the stv1 gynoecium pheno…
AT3G53130	930.895	1094.5	1073.48	1.17576	1.15317	Lutein-deficient 1 (LUT1) required for lutein biosynthesis, member of the xanthophyll class of carotenoids. Involved in epsilon ring hydroxylation. Maps at 67.3 cM on chromosome 3.
AT3G53170	59.5459	79.5622	75.7863	1.33615	1.27274	LOW protein: PPR containing protein;(source:Araport11)
AT3G53190	1148.85	1463.45	1590.06	1.27384	1.38405	Pectin lyase-like superfamily protein;(source:Araport11)
AT3G53230	274.69	327.063	329.577	1.19066	1.19981	CDC48 is induced upon oilseed rape mosaic tobamovirus infection and appears to be involved in controlling virus movement.
AT3G53232	14.9091	32.6443	33.289	2.18955	2.23279	ROTUNDIFOLIA like 1;(source:Araport11)
AT3G53320	141.384	171.716	178.453	1.21453	1.26218	Encodes a microtubule-associated protein track growing microtubule plus ends.
AT3G53430	3127.55	3826.51	3911.11	1.22348	1.25054	Ribosomal protein L11 family protein;(source:Araport11)
AT3G53460	2410.87	3855.5	4123.02	1.59921	1.71018	Encodes a nuclear gene with a consensus RNA-binding domain that is localized to the chloroplast.
AT3G53500	1141.07	1252.26	1236.7	1.09745	1.08381	Barta et al (2010) have proposed a nomenclature for Serine/Arginine-Rich Protein Splicing Factors (SR proteins): Plant Cell. 2010, 22:2926.
AT3G53560	549.169	718.122	733.699	1.30765	1.33602	Tetratricopeptide repeat (TPR)-like superfamily protein;(source:Araport11)
AT3G53580	1140.87	1331.52	1335.62	1.1671	1.1707	diaminopimelate epimerase family protein;(source:Araport11)
AT3G53650	31.4893	47.9533	41.1068	1.52284	1.30542	Histone superfamily protein;(source:Araport11)
AT3G53680	108.488	136.362	135.036	1.25693	1.24471	Acyl-CoA N-acyltransferase with RING/FYVE/PHD-type zinc finger domain-containing protein;(source:Araport11)
AT3G53740	3384.24	4273.83	4190.89	1.26286	1.23835	Ribosomal protein L36e family protein;(source:Araport11)
AT3G53800	49.8159	99.5279	87.5935	1.99791	1.75835	Encodes one of the Arabidopsis orthologs of the human Hsp70-binding protein 1 (HspBP-1) and yeast Fes1p: Fes1A (AT3G09350), Fes1B (AT3G53800), Fes1C (AT5G02150).
AT3G53850	221.885	282.386	264.732	1.27267	1.1931	Uncharacterized protein family (UPF0497);(source:Araport11)
AT3G53870	4059.2	5138.27	5049.4	1.26583	1.24394	Ribosomal protein S3 family protein;(source:Araport11)
AT3G53890	1628.39	2098.08	2003.91	1.28844	1.23061	Ribosomal protein S21e;(source:Araport11)
AT3G53900	347.089	523.134	513.089	1.5072	1.47826	Encodes UPP, a plastidial uracil phosphoribosyltransferase (UPRT) involved in uracil salvage. Loss-of-function mutation causes dramatic growth retardation, a pale-green to albino phenotype, abnormal root morphology and chloroplastic disorders.
AT3G53990	1399.96	1615.6	1655.35	1.15403	1.18242	Encodes universal stress protein (USP). Functions as a molecular chaperone under heat shock and oxidative stress conditions. Chaperone activity and assembly into complexes is redox regulated.
AT3G54030	878.105	970.754	930.831	1.10551	1.06005	kinase with tetratricopeptide repeat domain-containing protein;(source:Araport11)
AT3G54050	8433.6	9175.58	9030.01	1.08798	1.07072	Encodes a chloroplastic fructose 1,6-bisphosphate phosphatase. also known as HCEF1 (High Cyclic Electron Flow 1). hcef1 mutants have constitutively elevated electron flow (CEFI) and plants with antisense suppression of this enzyme have higher levels of net leaf photosynthesis and increased sucrose biosynthesis. The mRNA is cell-to-cell mobile.
AT3G54090	386.875	640.872	666.106	1.65654	1.72176	Encodes a fructokinase-like protein (AT3G54090/FLN1, AT1G69200/FLN2), a member of the pfkB-carbohydrate kinase family. FLN1 and FLN2 are potential plastidial thioredoxin z (TRX z) targets. Mutants display mutant chloroplast development, general plant growth and development defects and defects in PEP-dependent transcription.
AT3G54110	1075.53	1179.07	1202.1	1.09627	1.11768	Member of Uncoupling protein PUMP2 family. Encodes a mitochondrial uncoupling protein AtUCP1 involved in maintain the redox poise of the mitochondrial electron transport chain to facilitate photosynthetic metabolism. Disruption of UCP1 results in a photosynthetic phenotype. Specifically there is a restriction in photorespiration with a decrease in the rate of oxidation of photorespiratory glycine…
AT3G54180	94.4393	159.122	161.505	1.68492	1.71015	Arabidopsis homolog of yeast cdc2, a protein kinase (cyclin-dependent kinase) that plays a central role in control of the mitotic cell cycle.
AT3G54210	4434.31	5511.16	5524.52	1.24284	1.24586	Ribosomal protein L17 family protein;(source:Araport11)
AT3G54400	1543.78	2593.55	2533.75	1.68	1.64126	Eukaryotic aspartyl protease family protein;(source:Araport11)
AT3G54470	1450.74	1629.34	1652.91	1.12312	1.13936	encodes the bi-functional orotate phosphoribosyltransferase/orotidine-5'-phosphate decarboxylase catalyzing the fifth and sixth step in the de novo pyrimidine ribonucleotide biosynthesis
AT3G54560	318.242	476.434	468.422	1.49708	1.47191	Encodes HTA11, a histone H2A protein. Loss of all H2A.Z (triple mutant with HTA8 and HTA9) results in a reduction in DNA methylation of transposons but not that of genes. Loss of H2A.Z causes misregulation of many genes involved in the response to developmental and environmental cues, and that these genes tend to have high levels of gene-body H2A.Z.
AT3G54600	2123.64	2689.14	2490.44	1.26629	1.17272	Class I glutamine amidotransferase-like superfamily protein;(source:Araport11)
AT3G54640	707.058	887.31	797.669	1.25493	1.12815	Catalyzes the conversion of indole-3-glycerolphosphate to indole, the penultimate reaction in the biosynthesis of tryptophan. Functions as a heterocomplex with tryptophan synthase beta subunit (TSA2).
AT3G54710	58.531	112.232	98.985	1.91748	1.69116	Encodes a cyclin-dependent protein kinase. Involved in nuclear DNA replication and plastid division.
AT3G54750	297.907	461.66	475.564	1.54968	1.59635	downstream neighbor of Son;(source:Araport11)
AT3G54770	79.2656	113.437	114.33	1.43111	1.44237	Encodes a putative RNA binding protein that is localized in the nucleus and affects ABA-regulated seed germination of Arabidopsis.
AT3G54820	210.749	256.978	196.469	1.21935	0.932241	plasma membrane intrinsic protein 2;(source:Araport11)
AT3G54890	59802.6	71236.6	69126.7	1.1912	1.15591	Encodes a component of the light harvesting complex associated with photosystem I.
AT3G54910	214.051	250.174	254.887	1.16876	1.19078	RNI-like superfamily protein;(source:Araport11)
AT3G54920	819.292	1097.51	1106.46	1.33958	1.35051	Powdery mildew resistant mutant encodes a pectate lyase-like protein The mRNA is cell-to-cell mobile.
AT3G54960	487.338	571.957	525.412	1.17363	1.07813	Encodes a protein disulfide isomerase-like (PDIL) protein, a member of a multigene family within the thioredoxin (TRX) superfamily. Transcript levels for this gene are up-regulated in response to three different chemical inducers of ER stress (dithiothreitol, beta-mercaptoethanol, and tunicamycin). Neither AtIRE1-2 nor AtbZIP60 appear to be required for this response.
AT3G54970	130.073	161.644	175.382	1.24272	1.34834	D-aminoacid aminotransferase-like PLP-dependent enzymes superfamily protein;(source:Araport11)
AT3G55010	644.953	838.781	782.978	1.30053	1.21401	encoding phosphoribosylformylglycinamidine cyclo-ligase (syn. AIR synthetase)that phosphorylates 5-phosphoribosyl-N-formylglycinamidine (FGAM) to form 5-aminoimidazole ribonucleotide (AIR)
AT3G55040	617.539	684.53	649.837	1.10848	1.0523	Encodes a member of the lambda family of glutathione transferases. It has thiol transferase activity and self S-glutathionylation activity in vitro.
AT3G55060	118.98	161.515	183.035	1.3575	1.53837	CAP-gly domain linker;(source:Araport11)
AT3G55120	308.071	379.315	355.896	1.23126	1.15524	Catalyzes the conversion of chalcones into flavanones. Required for the accumulation of purple anthocyanins in leaves and stems. Co-expressed with CHS.
AT3G55170	404.372	501.665	515.362	1.2406	1.27448	Ribosomal L29 family protein;(source:Araport11)
AT3G55240	380.586	525.481	504.949	1.38071	1.32677	Overexpression leads to PEL (Pseudo-Etiolation in Light) phenotype.
AT3G55280	1634.52	1955.55	1968.73	1.1964	1.20447	60S ribosomal protein L23A (RPL23aB). Paralog of RPL23aA
AT3G55290	606.028	674.581	645.063	1.11312	1.06441	NAD(P)-binding Rossmann-fold superfamily protein;(source:Araport11)
AT3G55400	626.96	840.631	842.947	1.34081	1.3445	methionyl-tRNA synthetase / methionine-tRNA ligase / MetRS (cpMetRS);(source:Araport11)
AT3G55430	1415.75	1939.75	2177.54	1.37012	1.53808	O-Glycosyl hydrolases family 17 protein;(source:Araport11)
AT3G55440	7399.51	8567.86	7975.96	1.1579	1.0779	Encodes triosephosphate isomerase.
AT3G55450	171.577	211.797	206.627	1.23441	1.20429	PBS1-like 1;(source:Araport11)
AT3G55500	114.877	240.419	197.054	2.09283	1.71534	expansin-like protein. Naming convention from the Expansin Working Group (Kende et al, 2004. Plant Mol Bio). Involved in the formation of nematode-induced syncytia in roots of Arabidopsis thaliana.
AT3G55510	269.356	346.348	334.732	1.28584	1.24271	Noc2p family;(source:Araport11)
AT3G55605	153.814	184.811	189.705	1.20152	1.23334	Mitochondrial glycoprotein family protein;(source:Araport11)
AT3G55620	1050.12	1163.85	1124.21	1.1083	1.07055	Translation initiation factor IF6;(source:Araport11)
AT3G55660	64.123	117.375	109.886	1.83047	1.71367	Encodes a member of KPP-like gene family, homolog of KPP (kinase partner protein) gene in tomato. Also a member of the RopGEF (guanine nucleotide exchange factor) family, containing the novel PRONE domain (plant-specific Rop nucleotide exchanger), which is exclusively active towards members of the Rop subfamily.
AT3G55710	391.897	462.122	448.503	1.17919	1.14444	UDP-Glycosyltransferase superfamily protein;(source:Araport11)
AT3G55750	1557.23	2051.54	2149.77	1.31743	1.38051	Ribosomal protein L35Ae family protein;(source:Araport11)
AT3G55760	286.017	365.569	316.353	1.27814	1.10606	hypothetical protein;(source:Araport11)
AT3G56070	556.167	751.707	775.638	1.35158	1.39461	rotamase cyclophilin 2 (ROC2) exhibiting peptidyl-prolyl cis-trans isomerase activity involved in signal transduction.
AT3G56090	378.811	507.32	511.598	1.33924	1.35053	Encodes FERRITIN 3, AtFER3. Ferritins are a class of 24-mer multi-meric proteins found in all kingdoms of life. Function as the main iron store in mammals. Evidence suggests that Arabidopsis ferritins are essential to protect cells against oxidative damage, but they do not constitute the major iron pool.
AT3G56100	81.7545	130.22	113.422	1.59281	1.38735	Protein kinase expressed in meristematic cells. Phosphorylates AGL24.
AT3G56120	337.119	385.13	367.299	1.14242	1.08952	S-adenosyl-L-methionine-dependent methyltransferases superfamily protein;(source:Araport11)
AT3G56220	114.791	174.014	171.783	1.51592	1.49648	transcription regulator;(source:Araport11)
AT3G56330	70.337	140.224	114.168	1.9936	1.62316	N2,N2-dimethylguanosine tRNA methyltransferase;(source:Araport11)
AT3G56340	2264.12	2691.59	2851.42	1.1888	1.2594	Ribosomal protein S26e family protein;(source:Araport11)
[truncated: 2,171 more rows]
